# Supplementary material for: miR168 targets Argonaute1A mediated miRNAs regulation pathways in response to potassium deficiency stress in tomato
Source: BMC Plant Biol. 2020 Oct 19;20:477. doi: 10.1186/s12870-020-02660-5 (PMC7574427; doi:10.1186/s12870-020-02660-5)
Supplement: Supplementary file 1 — Additional file 1: Table S1. Primers used in this study. [file 12870_2020_2660_MOESM1_ESM.xls]

## Sheet: Sheet1
	5'-3'
premiR168a-F	CTATCTTCCTTCCACGTGT
premiR168a-R	GCAAATCGCCAATACTAGATCG
rAGO1tb-F	CTTCTAGGCCACCAGTTCCAGAGCTCCATCAGGCAA
rAGO1tb-R	AGCCACCAGAAGGTGCCCCACGG
miR168-RT	GTCGTATCCAGTGCAGGGTCCGAGGTATTCGCACTGGATACGACGTCCC
miR168-F	GAGTGTCGCTTGGTGCTG
miR168-R	CTCCCCCTCGTTGATACTGC
AGO1-F	TGTACCGGCGGTGATTTT
AGO1-R	CTCCCCCTCGTTGATACTGC
StumiR530-RT	GTCGTATCCAGTGCAGGGTCCGAGGTATTCGCACTGGATACGACTAAGGTG
StumiR530-F	GAGTGTGCATTTGCACCTGC
PpemiR858-RT	GTCGTATCCAGTGCAGGGTCCGAGGTATTCGCACTGGATACGACAGGTCGA
PpemiR858-F	GAGTGCTCATTGTCTGTC
StumiR384-RT	GTCGTATCCAGTGCAGGGTCCGAGGTATTCGCACTGGATACGACGGGAGGT
StumiR384-F	GAGTGTTGGCATTCTGTCCC
StumiR8006-RT	GTCGTATCCAGTGCAGGGTCCGAGGTATTCGCACTGGATACGACTATGCAG
StumiR8006-F	GAGTGAGTATAACGGAGGGTATC
StumiR8007b-RT	GTCGTATCCAGTGCAGGGTCCGAGGTATTCGCACTGGATACGACCATTTTT
StumiR8007b-F	GAGTGAAACTGTTTGACTCTCAC
StumiR8039-RT	GTCGTATCCAGTGCAGGGTCCGAGGTATTCGCACTGGATACGACGATGGTG
StumiR8039-F	GAGTGTTTTCTATCTGAACTATC
athmiR171a-RT	GTCGTATCCAGTGCAGGGTCCGAGGTATTCGCACTGGATACGACAGATATT
athmiR171a-F	GAGTGTTGAGCCGCGCCC
miRNA-R	GCAGGGTCCGAGGTATTC
U6-F	CATCCGATAAAATTGGAA
U6-R	TTTGTGCGTGTCATCCTTGCG
Actin-F	CCGAAGCCCCTCTTAACC
Actin-R	GTATGGCTGACACCATCACC
Kan-F	GTCATACCACTTGTCCGC
Kan-R	GACCACCTATGATGTGGAACGGGA
P68-F	AGATGACGCTTGGGATGACTG
P68-R	CACAAAGGGTTTCAAGGGCTA
Solyc04g008110-F	TGTGGTGATGGGTGAGAAGA
Solyc04g008110-R	TGGAAGATAACCCTGTGAAGG
Solyc07g063510-F	CGTTCGAGCTCTCGAGTTTC
Solyc07g063510-R	GCAGTATTGCGTGCCACTAA
Solyc03g113890.1.1-F	CTTCCGAACCCAAATGAAAA
Solyc03g113890.1.1-R	ATGGGCATTCTGATGACCTC
Solyc05g006420-F	TCATTGAGCGTCTCCTCAAA
Solyc05g006420-R	TCAGATCCACCTTCAAACCA
Solyc08g069180-F	TGGTCAAAGCAATCGTTGAA
Solyc08g069180-R	CAGTGCAGAAATCAGGAGCA
Solyc12g056040.1.1-F	AGAAGGAGTCGTCGTCCTCA
Solyc12g056040.1.1-R	CCACTTCCAGAAGAGCTTGG
Solyc05g006420-F	TCATTGAGCGTCTCCTCAAA
Solyc05g006420-R	TCAGATCCACCTTCAAACCA
Solyc04g082420-F	CCTCAGGGAGAAATGATGGA
Solyc04g082420-R	ACCCCTCCCTGCTTCTCTAA
