# Supplementary material for: miR168 targets Argonaute1A mediated miRNAs regulation pathways in response to potassium deficiency stress in tomato
Source: BMC Plant Biol. 2020 Oct 19;20:477. doi: 10.1186/s12870-020-02660-5 (PMC7574427; doi:10.1186/s12870-020-02660-5)
Supplement: Supplementary file 3 — Additional file 3: Table S3. List of all expressed miRNA in 35S:SlmiR168a, 35S:rSlAGO1 and WT. [file 12870_2020_2660_MOESM3_ESM.xlsx]

## Sheet: Sheet1
Item	Description
Pre-miRNA Index	Pre-miRNA Cluster Index
miRNA_Index	mature miRNA
miR_name	The miR_name is composed of the 1st known miR name in a cluster, a underscore, and a matching annotation: such as
	L-n means the miRNA_seq (detected) is n base less than known rep_miRSeq in the left side;
	R-n means the miRNA_seq (detected) is n base less than known rep_miRSeq in the right side;
	L+n means the miRNA_seq (detected) is n base more than known rep_miRSeq in the left side;
	R+n means the miRNA_seq (detected) is n base more than known rep_miRSeq in the right side;
	2ss5TC13TA means 2 substitution (ss), which are T->C at position 5 and T->A at position 13
	if there is no matching annotation, the miRNA_seq (detected) is exactly same as known rep_miRSeq.
	New discovered 5p/3p sequence has been annotated as p3/p5: which is directly differentiate with the reported sequences,
miR_seq	is a read at 5' or 3' of maximum mapped score in each cluster.
len	miR_seq length
genome ID	Reference Genome Information
strand	strand "+" or "-"
start	pre-miRNA start position
end	Pre-miRNA end position
pre-miRNA_seq	pre-miRNA sequence
#mir/MIR	mapped mir numbers in miRbase, the number in this item eaquals to the sum of mirIDs
mirIDs	is all mirID in a cluster, seprated by ,
rep_mirID	is the representative known mirID
rep_mirSeq	is the representative known mir sequence
rep_miRID	is the representative known miRID
rep_miRSeq	is the representative known miR sequence
type	is 5' or 3', which means the cluster appears at 5' or 3' end
Sequence in miRbase	New, miRNA identified in this study and not reported in miRBase,mainly for new reported 5p or 3p sequence; Diff, confirming miRNA sequences in miRBase, but different sequences are reported in our study; and Yes, confirming miRNA sequences in miRBase.
group	gp1a:Reads were mapped to miRNAs/pre-miRNAs of specific species in miRbase and the pre-miRNAs were further mapped to genome & EST.
	gp1b:Reads were mapped to (except for specific species) miRNAs/pre-miRNAs of selected species in miRbase and the pre-miRNAs were further mapped to genome & EST.
	gp2a:Reads were mapped to miRNAs/pre-miRNAs of selected species in miRbase and the mapped pre-miRNAs were not further mapped to genome, but the reads (and of course the miRNAs of the pre-miRNAs) were mapped to genome. The extended genome sequences from the genome loci may form hairpins.
	gp2b:Reads were mapped to miRNAs/pre-miRNAs of selected species in miRbase and the mapped pre-miRNAs were not further mapped to genome, but the reads (and of course the miRNAs of the pre-miRNAs) were mapped to genome. The extended genome sequences from the genome loci may not form hairpins.
	gp3:Reads were mapped to miRNAs/pre-miRNAs of selected species in miRbase and the mapped pre-miRNAs were not further mapped to genome, and the reads were not mapped to genome, either. but the reads were mapped to the miRNAS(Matures)
	gp4:Reads were not mapped to pre-miRNAs of selected species in miRbase. But the reads were mapped to genome & the extended genome sequences from genome may form hairpins.
SS	Secondary Structure
	Criteria:
	1.number of nucleotides in one bulge in stem : <= 12
	2.number of base pairs in the stem region of the predicted hairpin : >= 16
	3.cutoff of free energy : kCal/mol <= -15
	4.length of hairpin : up and down stems + terminal loop >= 50
	8.number of biased bulges in mature region : <= 2
	10.number of base pairs in the mature region of the predicted hairpin : >= 12
	11.percent of mature in stem : >= 80
hairpinLen	pre-miRNA length
CG%	GC Content
dG	Free energy
MFEI	MFEI = -dG*100/mirLen/CG%. Reference: Cell. Mol. Life Sci. 63 (2006) 246-254.
raw	Raw data; from #reads(all),is the number of reads for isoform at 5' or 3' end.
norm	Normalized data
Expression Level	High:The number of reads in the following reported miRNAs is higher than the average copy of the data set.Medium:The number of reads in the following reported miRNAs is higher than 10 and less than average copy of the data set.Low:The number of reads in the following reported miRNAs is less than 10
Summary of known and predicted miRNA in this study.
Pre-miRNA Index	miRNA_Index	miR_name	miR_seq	len	genomeID	strand	start	end	pre-miRNA_seq	#mir/MIR	mirIDs,	rep_mirID	rep_mirSeq	rep_miRID	rep_miRSeq	type	Sequence in miRbase	group	SS	hairpinLen	CG%	dG	MFEI	JZ18_1(raw)	JZ18_2(raw)	JZ18_3(raw)	O_miR168_1(raw)	O_miR168_2(raw)	O_miR168_3(raw)	OM_AGO1_1(raw)	OM_AGO1_2(raw)	OM_AGO1_3(raw)	JZ18_1(norm)	JZ18_2(norm)	JZ18_3(norm)	O_miR168_1(norm)	O_miR168_2(norm)	O_miR168_3(norm)	OM_AGO1_1(norm)	OM_AGO1_2(norm)	OM_AGO1_3(norm)	Expression level
1	1	sly-miR156d-5p	TGACAGAAGAGAGTGAGCAC	20	SL4.0ch08	-	50015872	50016038	cagatgcctaaaaagggtaaaaacaaaggggcggTGACAGAAGAGAGTGAGCACacatggcgttttctggcatgatgtttatatatatatatgcttgaaactatgtgtGCTCACTGCTCTATCTGTCACCtcccaccaattcctctatctttctttatatgtatctg	2	sly-MIR156d,stu-MIR156j,	sly-MIR156d	cagatgcctaaaaagggtaaaaacaaaggggcggTGACAGAAGAGAGTGAGCACacatggcgttttctggcatgatgtttatatatatatatgcttgaaactatgtgtGCTCACTGCTCTATCTGTCACCtcccaccaattcctctatctttctttatatgtatctg	sly-miR156d-5p	TGACAGAAGAGAGTGAGCAC	5'	Yes	gp1a	(((((((.(((((((((((.........(((.((((((((((((((((((((((((((((...((((..(((((((((......)))).)))))..))))))))))))))))))).)))).))))))))).)))...........))))))).))))...)))))))	106	40.7	-73.8	1.1	9166.5	2015	970	22060.5	21932	11549	2256	904	8329	12073.7	1853.68	1019.81	22743.3	18217.8	13454.3	2298.14	1049.63	5167.5	high
1	2	sly-miR156d-3p	GCTCACTGCTCTATCTGTCACC	22	SL4.0ch08	-	50015872	50016038	cagatgcctaaaaagggtaaaaacaaaggggcggTGACAGAAGAGAGTGAGCACacatggcgttttctggcatgatgtttatatatatatatgcttgaaactatgtgtGCTCACTGCTCTATCTGTCACCtcccaccaattcctctatctttctttatatgtatctg	2	sly-MIR156d,stu-MIR156j,	sly-MIR156d	cagatgcctaaaaagggtaaaaacaaaggggcggTGACAGAAGAGAGTGAGCACacatggcgttttctggcatgatgtttatatatatatatgcttgaaactatgtgtGCTCACTGCTCTATCTGTCACCtcccaccaattcctctatctttctttatatgtatctg	sly-miR156d-3p	GCTCACTGCTCTATCTGTCACC	3'	Yes	gp1a	(((((((.(((((((((((.........(((.((((((((((((((((((((((((((((...((((..(((((((((......)))).)))))..))))))))))))))))))).)))).))))))))).)))...........))))))).))))...)))))))	106	40.7	-73.8	1.1	882	35	37	1588	1874	757	94	40	170	1161.73	32.1979	38.9	1637.15	1556.64	881.889	95.7556	46.4439	105.472	high
2	3	sly-miR156a	TTGACAGAAGATAGAGAGCAC	21	SL4.0ch06	-	40486295	40486411	tgattattgTTGACAGAAGATAGAGAGCACtaatgatgatatgctaatttcattcaatttgggcagcaaaagcatctcaattcatttgtGCTCTCTATGCTTCTGTCATCaccttca	2	sly-MIR156a,nta-MIR156i,	sly-MIR156a	TTGACAGAAGATAGAGAGCACtaatgatgatatgctaatttcattcaatttgggcagcaaaagcatctcaattcatttgtgctctctatgcttctgtcat	sly-miR156a	TTGACAGAAGATAGAGAGCAC	5'	Yes	gp1a	.((....((.((((((((((((((((((((.((((((((.(((((............((((.....))))))))).)))..))))).))))))))))).))))))))).))...)).	115	35.9	-44.6	1.1	54820.5	32761	17879	79441.5	103876	63126.5	38672.5	7749.5	54337.5	72207	30138.2	18797.1	81900.3	86284	73541	39394.8	8997.93	33712.2	high
2	4	nta-MIR156i-p3	GCTCTCTATGCTTCTGTCATC	21	SL4.0ch06	-	40486295	40486411	tgattattgTTGACAGAAGATAGAGAGCACtaatgatgatatgctaatttcattcaatttgggcagcaaaagcatctcaattcatttgtGCTCTCTATGCTTCTGTCATCaccttca	2	sly-MIR156a,nta-MIR156i,	nta-MIR156i	tgataattgtTGACAGAAGATAGAGAGCACtgatgatgatatgctaattaaatttgtgcagcaaaagcatctcaattcatttgtgctctctatgcttctgtcatcaccttcagcca	nta-MIR156i-p3	gctctctatgcttctgtcatc	3'	New	gp1a	.((....((.((((((((((((((((((((.((((((((.(((((............((((.....))))))))).)))..))))).))))))))))).))))))))).))...)).	115	35.9	-44.6	1.1	1164	694	465	860	1411	771	462	129	152	1533.17	638.439	488.879	886.618	1172.04	898.199	470.629	149.782	94.3042	high
3	5	sly-miR156e-5p	TGATAGAAGAGAGTGAGCAC	20	SL4.0ch08	-	50047419	50047523	tggtggTGATAGAAGAGAGTGAGCACacatggtgttttcttgcatgatgtttatatatatatatgcttgaaactatgtgtGCTTACTCTCTATCTGTCACCccca	1	sly-MIR156e,	sly-MIR156e	tggtggTGATAGAAGAGAGTGAGCACacatggtgttttcttgcatgatgtttatatatatatatgcttgaaactatgtgtGCTTACTCTCTATCTGTCACCccca	sly-miR156e-5p	TGATAGAAGAGAGTGAGCAC	5'	Yes	gp1a	.((.(((((((((((((((((((((((((((((...(((..(((((((((......)))).)))))..))))))))))))))))))))))).))))))))).)).	103	39	-60.2	1.5	2244.5	1223	836	6302.5	5271	4557	415	385	1476	2956.35	1125.09	878.931	6497.57	4378.35	5308.81	422.751	447.023	915.743	high
3	6	sly-miR156e-3p	GCTTACTCTCTATCTGTCACC	21	SL4.0ch08	-	50047419	50047523	tggtggTGATAGAAGAGAGTGAGCACacatggtgttttcttgcatgatgtttatatatatatatgcttgaaactatgtgtGCTTACTCTCTATCTGTCACCccca	1	sly-MIR156e,	sly-MIR156e	tggtggTGATAGAAGAGAGTGAGCACacatggtgttttcttgcatgatgtttatatatatatatgcttgaaactatgtgtGCTTACTCTCTATCTGTCACCccca	sly-miR156e-3p	GCTTACTCTCTATCTGTCACC	3'	Yes	gp1a	.((.(((((((((((((((((((((((((((((...(((..(((((((((......)))).)))))..))))))))))))))))))))))).))))))))).)).	103	39	-60.2	1.5	170	73	89	448	488	292	39	37	70	223.916	67.1557	93.5704	461.866	405.356	340.174	39.7284	42.9606	43.4295	middle
4	7	sly-miR156a	TTGACAGAAGATAGAGAGCAC	21	SL4.0ch02	+	50517069	50517152	TTGACAGAAGATAGAGAGCACgaataatgaggtgctaattggaagctgcaccttaattctttgtgctctctattcttctgtcat	2	sly-MIR156b,sly-MIR156c,	sly-MIR156c	TTGACAGAAGATAGAGAGCACgaataacgaggtgctaattggaacatgcaccttaattctttgtgctctcattcttttgtcat	sly-miR156a	TTGACAGAAGATAGAGAGCAC	5'	Yes	gp1a	.(((((((((((((((((((((((.((((((((((............))))))).))).)))))))))))))).))))))))).	82	39.3	-47.2	1.4	54820.5	32761	17879	79441.5	103876	63126.5	38672.5	7749.5	54337.5	72207	30138.2	18797.1	81900.3	86284	73541	39394.8	8997.93	33712.2	high
5	8	sly-miR159b	TTGGAAAGAAGGGAGCTCTAC	21	SL4.0ch08	-	62458418	62458598	aaggtagagctcttctgaattccaaagaggatctaagagggaaaatcgagctgctaatctatggatccctcaatcctatctattctcaaaataattttagataggtttgtggtttgcatatatcaggagctgtatttactcttctaggatccttaTTGGAAAGAAGGGAGCTCTACacttg	1	sly-MIR159b,	sly-MIR159b	aaggtagagctcttctgaattccaaagaggatctaagagggaaaatcgagctgctaatctatggatccctcaatcctatctattctcaaaataattttagataggtttgtggtttgcatatatcaggagctgtatttactcttctaggatccttaTTGGAAAGAAGGGAGCTCTACacttg	sly-miR159b	TTGGAAAGAAGGGAGCTCTAC	3'	Yes	gp1a	(((((((((((((.((...((((((..((((((..((((((.((((..((((.((.((.((((....((.(((.((((((((...............)))))))).))).))....)))).)).)).))))..)))).).)))))..))))))..))))))...)))))))))))).))).	180	38.1	-70	1	6	0	0	0	0	0	0	0	0	7.90292	0	0	0	0	0	0	0	0	low
6	9	sly-MIR159-p5	AGCTGCTGACCTATGGATTCC	21	SL4.0ch03	+	62179784	62179961	tggagctccttgaagtccaacagaagatctaacaggttagattgAGCTGCTGACCTATGGATTCCtcagccctatctatttatgatttcaaacatatagataggtttgtgggtttgcatatgtcaggagctttattttaccctttgtttgatcatttTTTGGATTGAAGGGAGCTCTA	1	sly-MIR159,	sly-MIR159	tggagctccttgaagtccaacaaaaaatctaacaggttaaattgagctgctgacctatggattcctcagccctatctatttatgatttcaaacatatagataggttttgggtttgcatatgtcaggagctttattttaccctttgtttgatcatttTTTGGATTGAAGGGAGCTCTA	sly-MIR159-p5	agctgctgacctatggattcc	5'	New	gp1a	(((((((((((..(((((((.(((.((((.(((((((.((((..((((.(((((.((((((..((.((..((((((((..((((........))))))))))))..)).))..)).)))).))))).))))..)))).)))...)))).)))).))).)))))))..)))))))))))	178	38.8	-76.9	1.1	688	783	1196	1473	1490	1552	1472	1099	4212	906.202	720.313	1257.42	1518.59	1237.67	1808.05	1499.49	1276.05	2613.22	high
6	10	sly-miR159	TTTGGATTGAAGGGAGCTCTA	21	SL4.0ch03	+	62179784	62179961	tggagctccttgaagtccaacagaagatctaacaggttagattgAGCTGCTGACCTATGGATTCCtcagccctatctatttatgatttcaaacatatagataggtttgtgggtttgcatatgtcaggagctttattttaccctttgtttgatcatttTTTGGATTGAAGGGAGCTCTA	1	sly-MIR159,	sly-MIR159	tggagctccttgaagtccaacaaaaaatctaacaggttaaattgagctgctgacctatggattcctcagccctatctatttatgatttcaaacatatagataggttttgggtttgcatatgtcaggagctttattttaccctttgtttgatcatttTTTGGATTGAAGGGAGCTCTA	sly-miR159	TTTGGATTGAAGGGAGCTCTA	3'	Yes	gp1a	(((((((((((..(((((((.(((.((((.(((((((.((((..((((.(((((.((((((..((.((..((((((((..((((........))))))))))))..)).))..)).)))).))))).))))..)))).)))...)))).)))).))).)))))))..)))))))))))	178	38.8	-76.9	1.1	119847	100056	66894	140342	159384	132959	152854	49739	193318	157857	92045.6	70329.2	144686	132392	154894	155709	57751.8	119939	high
7	11	sly-miR160a	TGCCTGGCTCCCTGTATGCCA	21	SL4.0ch05	-	64819453	64819581	caagtcgtgtacacgtataTGCCTGGCTCCCTGTATGCCAtttgcaaagctcaccgtaatatatcgatgggccttgttgaatgGCGTATGAGGAGCCAAGCATAttccgatatcgtgtatatgatgttg	8	sly-MIR160a,stu-MIR160a,nta-MIR160a,nta-MIR160b,mdm-MIR160c,mes-MIR160d,mes-MIR160h,cca-MIR160b,	sly-MIR160a	caagtcgtgtacacgtataTGCCTGGCTCCCTGTATGCCAtttgcaaagctcaccgtaatatatcgatgggccttgttgaatggcgtatgaggagccaagcatattccgatatcgtgtatatgatgttg	sly-miR160a	TGCCTGGCTCCCTGTATGCCA	5'	Yes	gp1a	...((((((((((((.((((((.(((((((..(((((((((..((((.(((((.((........)).))))).))))...)))))))))..))))))).))))))........))))))))))))....	122	45.7	-60.5	1	458	1017	718	1157	765	1149	887	539	2368	603.256	935.58	754.871	1192.81	635.446	1338.56	903.567	625.832	1469.16	high
7	12	stu-miR160a-3p	GCGTATGAGGAGCCAAGCATA	21	SL4.0ch05	-	64819453	64819581	caagtcgtgtacacgtataTGCCTGGCTCCCTGTATGCCAtttgcaaagctcaccgtaatatatcgatgggccttgttgaatgGCGTATGAGGAGCCAAGCATAttccgatatcgtgtatatgatgttg	8	sly-MIR160a,stu-MIR160a,nta-MIR160a,nta-MIR160b,mdm-MIR160c,mes-MIR160d,mes-MIR160h,cca-MIR160b,	stu-MIR160a	TGCCTGGCTCCCTGTATGCCAtttgcaaagctcaccgtaatatatcgatgggccttgttgaatgGCGTATGAGGAGCCAAGCATA	stu-miR160a-3p	GCGTATGAGGAGCCAAGCATA	3'	Yes	gp1a	...((((((((((((.((((((.(((((((..(((((((((..((((.(((((.((........)).))))).))))...)))))))))..))))))).))))))........))))))))))))....	122	45.7	-60.5	1	79	57	83	102	99	91	159	72	71	104.055	52.4366	87.2622	105.157	82.2342	106.013	161.97	83.599	44.05	middle
8	13	sly-miR162	TCGATAAACCTCTGCATCCAG	21	SL4.0ch06	+	40704354	40704449	ggaggcagcggttcatcgatccgttccctggaagctgaatatatatatacgcaaaaatacagcaaaaggaatcggTCGATAAACCTCTGCATCCAG	1	sly-MIR162,	sly-MIR162	caggaggcagcggtaccattgatccgttccctggaagctgaatatatatatacgcaacattacagcaaaaggaatcggTCGATAAACCTCTGCATCCAG	sly-miR162	TCGATAAACCTCTGCATCCAG	3'	Yes	gp1a	(((.((((.((((.(((((.(((...(((....((((......................))))...)))...)))))))).)))).)))).)))..	94	45.8	-34.2	0.8	34717	39724	28472	44650	51483	44079	50360	23992	92153	45727.6	36543.7	29934.1	46032	42764.3	51351.1	51300.6	27857.1	57173.8	high
9	14	sly-miR164a-5p	TGGAGAAGCAGGGCACGTGCA	21	SL4.0ch01	+	82235326	82235421	gtTGGAGAAGCAGGGCACGTGCAaattcttgtattcgacaatatatgcattactaatggtaatgcatgaattttgCACGTGTTCTCCTTCTCCAAC	1	sly-MIR164b,	sly-MIR164b	gtTGGAGAAGCAGGGCACGTGCAaattcttgtattcgacaatatatgcattactaatggtaatgcatgaattttgCACGTGTTCTCCTTCTCCAAC	sly-miR164a-5p	TGGAGAAGCAGGGCACGTGCA	5'	Yes	gp1a	((((((((((.((..((((((((((...((((.....))))..((((((((((.....))))))))))...))))))))))..)).))))))))))	96	40.6	-50.1	1.3	4014	5587.5	4501	6795	5048	8236.5	3408	3980	6608.5	5287.05	5140.17	4732.14	7005.31	4193.11	9595.35	3471.65	4621.17	4100.06	high
9	15	sly-miR164b-3p	CACGTGTTCTCCTTCTCCAAC	21	SL4.0ch01	+	82235326	82235421	gtTGGAGAAGCAGGGCACGTGCAaattcttgtattcgacaatatatgcattactaatggtaatgcatgaattttgCACGTGTTCTCCTTCTCCAAC	1	sly-MIR164b,	sly-MIR164b	gtTGGAGAAGCAGGGCACGTGCAaattcttgtattcgacaatatatgcattactaatggtaatgcatgaattttgCACGTGTTCTCCTTCTCCAAC	sly-miR164b-3p	CACGTGTTCTCCTTCTCCAAC	3'	Yes	gp1a	((((((((((.((..((((((((((...((((.....))))..((((((((((.....))))))))))...))))))))))..)).))))))))))	96	40.6	-50.1	1.3	0	0	6	5	5	0	0	19	21	0	0	6.30811	5.15476	4.15324	0	0	22.0609	13.0289	middle
10	16	sly-miR164a-5p	TGGAGAAGCAGGGCACGTGCA	21	SL4.0ch09	+	7216720	7216891	tcgagaTGGAGAAGCAGGGCACGTGCAttactaactcatacgcaagatttatcgatgtttcgaaaattctgctatcatagtactgtattttacagcaaatagtgtttgtactttacatgtatgtgataaaatgatgagttagttattCATGTGCCTGTTTTCCCCATCatga	1	sly-MIR164a,	sly-MIR164a	tcgagaTGGAGAAGCAGGGCACGTGCAttactaactcatacgcaagatttatcgatgtttcgaaaattctgctatcatagtactgtattttacagcaaatagtgtttgtactttacatgtatgtgataaaatgatgagttagttattCATGTGCCTGTTTTCCCCATCatga	sly-miR164a-5p	TGGAGAAGCAGGGCACGTGCA	5'	Yes	gp1a	....(((((.((((..(((((((((.((.((((((((((..(((..((((.((((....))))))))..)))(((((((.(((((((...(((((((.....)).)))))...)))).)))))))))).....)))))))))).)).)))))))))..)))).)))))....	164	36	-62.4	1	4014	5587.5	4501	6795	5048	8236.5	3408	3980	6608.5	5287.05	5140.17	4732.14	7005.31	4193.11	9595.35	3471.65	4621.17	4100.06	high
10	17	sly-miR164a-3p	CATGTGCCTGTTTTCCCCATC	21	SL4.0ch09	+	7216720	7216891	tcgagaTGGAGAAGCAGGGCACGTGCAttactaactcatacgcaagatttatcgatgtttcgaaaattctgctatcatagtactgtattttacagcaaatagtgtttgtactttacatgtatgtgataaaatgatgagttagttattCATGTGCCTGTTTTCCCCATCatga	1	sly-MIR164a,	sly-MIR164a	tcgagaTGGAGAAGCAGGGCACGTGCAttactaactcatacgcaagatttatcgatgtttcgaaaattctgctatcatagtactgtattttacagcaaatagtgtttgtactttacatgtatgtgataaaatgatgagttagttattCATGTGCCTGTTTTCCCCATCatga	sly-miR164a-3p	CATGTGCCTGTTTTCCCCATC	3'	Yes	gp1a	....(((((.((((..(((((((((.((.((((((((((..(((..((((.((((....))))))))..)))(((((((.(((((((...(((((((.....)).)))))...)))).)))))))))).....)))))))))).)).)))))))))..)))).)))))....	164	36	-62.4	1	291	312	391	486	341	494	224	290	256	383.292	287.021	411.079	501.042	283.251	575.5	228.184	336.718	158.828	middle
11	18	sly-MIR166a-p5_2ss8CT20GA	AGAATGTTGTCTGGTTCGAAA	21	SL4.0ch06	-	2528737	2528847	gttgaggAGAATGTCGTCTGGTTCGAGAtctttcataagaaaggtaaatgaatgacaagttttcatatatgtatcgtgaatgattTCGGACCAGGCTTCATTCCCCtcaac	1	sly-MIR166a,	sly-MIR166a	gttgaggagaatgtcgtctggttcgagatctttcataagaaaggtaaatgaatgacaagttttcatatatgtatcgtgaatgattTCGGACCAGGCTTCATTCCCCtcaac	sly-MIR166a-p5	agaatgtcgtctggttcgaga	5'	New	gp1a	(((((((.(((((..(((((((((((((((.(((((..((...(((.(((((.........))))).)))...))))))).)))))))))))))))..))))).)))))))	111	39.6	-49.1	1.1	211	121	122	296	282	222	1024	398	979	277.919	111.313	128.265	305.162	234.243	258.625	1043.13	462.117	607.393	high
11	19	sly-miR166a	TCGGACCAGGCTTCATTCCCC	21	SL4.0ch06	-	2528737	2528847	gttgaggAGAATGTCGTCTGGTTCGAGAtctttcataagaaaggtaaatgaatgacaagttttcatatatgtatcgtgaatgattTCGGACCAGGCTTCATTCCCCtcaac	1	sly-MIR166a,	sly-MIR166a	gttgaggagaatgtcgtctggttcgagatctttcataagaaaggtaaatgaatgacaagttttcatatatgtatcgtgaatgattTCGGACCAGGCTTCATTCCCCtcaac	sly-miR166a	TCGGACCAGGCTTCATTCCCC	3'	Yes	gp1a	(((((((.(((((..(((((((((((((((.(((((..((...(((.(((((.........))))).)))...))))))).)))))))))))))))..))))).)))))))	111	39.6	-49.1	1.1	40507.8	41830.2	26197.5	52608.2	59664.5	60902.8	92489.2	37075.3	121248	53355	38481.3	27542.8	54236.5	49560.2	70950.5	94216.6	43048.1	75224.8	high
12	20	sly-MIR166b-p5	GGAATGTTGTCTGGCTCGAGG	21	SL4.0ch08	+	63842125	63842325	tcccatagatcatatggaggaagttctctcagttgaggGGAATGTTGTCTGGCTCGAGGtcaccaattagatccataatccctatatataccatgcttttcaaaaaaaagatttataatatgaaaaggggttatgaatcatgtgttagtgttgTCGGACCAGGCTTCATTCCCCccaattgttactcctctagctagggga	1	sly-MIR166b,	sly-MIR166b	tcccatagatcatatggaggaagttctctcagttgaggggaatgttgtctggctcgaggtcaccaattagatccataatccctatatataccatgcttttcaaaaaaaagatttataatatgaaaaggggttatgaatcatgtgttagtgttgTCGGACCAGGCTTCATTCCCCccaattgttactcctctagctagggga	sly-MIR166b-p5	ggaatgttgtctggctcgagg	5'	New	gp1a	((((.(((......((((((.(((.....((((((.((((((((..((((((..(((...(((.(((..(((.((((((((((.(((((......(((((.....))))).......)))))...)))))))))).)))....))).)))...)))..))))))..)))))))).))))))..))))))))).))).))))	201	40.8	-73.4	0.9	1327	1549	1426	2194	2094	2594	2787	1596	3141	1747.86	1424.99	1499.23	2261.91	1739.38	3021.96	2839.05	1853.11	1948.75	high
12	21	sly-miR166a	TCGGACCAGGCTTCATTCCCC	21	SL4.0ch08	+	63842125	63842325	tcccatagatcatatggaggaagttctctcagttgaggGGAATGTTGTCTGGCTCGAGGtcaccaattagatccataatccctatatataccatgcttttcaaaaaaaagatttataatatgaaaaggggttatgaatcatgtgttagtgttgTCGGACCAGGCTTCATTCCCCccaattgttactcctctagctagggga	1	sly-MIR166b,	sly-MIR166b	tcccatagatcatatggaggaagttctctcagttgaggggaatgttgtctggctcgaggtcaccaattagatccataatccctatatataccatgcttttcaaaaaaaagatttataatatgaaaaggggttatgaatcatgtgttagtgttgTCGGACCAGGCTTCATTCCCCccaattgttactcctctagctagggga	sly-miR166a	TCGGACCAGGCTTCATTCCCC	3'	Yes	gp1a	((((.(((......((((((.(((.....((((((.((((((((..((((((..(((...(((.(((..(((.((((((((((.(((((......(((((.....))))).......)))))...)))))))))).)))....))).)))...)))..))))))..)))))))).))))))..))))))))).))).))))	201	40.8	-73.4	0.9	40507.8	41830.2	26197.5	52608.2	59664.5	60902.8	92489.2	37075.3	121248	53355	38481.3	27542.8	54236.5	49560.2	70950.5	94216.6	43048.1	75224.8	high
13	22	sly-miR166c-5p	GGGATGTTGTCTGGCTCGACA	21	SL4.0ch01	-	84930395	84930582	tgtgtgtggtgagtttgaggGGGATGTTGTCTGGCTCGACAcaattactctattgtatgtatttagttattcgttatcaagattgatgtcgataacgaataaattaaacacatatatacaagatgtaaaaagggagtaaaggcgTCGGACCAGGCTTCATTCCTCtcaaacaatattctacttttaca	1	sly-MIR166c,	sly-MIR166c	tgtgtgtggtgagtttgaggGGGATGTTGTCTGGCTCGACAcaattactctattgtatgtatttagttattcgttatcaagattgatgtcgataacgaataaattaaacacatatatacaagatgtaaaaagggagtaaaggcgTCGGACCAGGCTTCATTCCTCtcaaacaatattctacttttaca	sly-miR166c-5p	GGGATGTTGTCTGGCTCGACA	5'	Yes	gp1a	.(((.((((...((((((((((((((..((((((..((((....(((((((..(((((((.(((((((((((((((((..(((....))))))))))))).))))))).)))))))(((.....))).....)))))))....))))..))))))..))))))))))))))......))))...))).	186	36.2	-72	1.1	1096	1369	2472	1807	2568	2014	2408	1870	2175	1443.6	1259.4	2598.94	1862.93	2133.11	2346.27	2452.97	2171.25	1349.42	high
13	23	sly-miR166c-3p	TCGGACCAGGCTTCATTCCTC	21	SL4.0ch01	-	84930395	84930582	tgtgtgtggtgagtttgaggGGGATGTTGTCTGGCTCGACAcaattactctattgtatgtatttagttattcgttatcaagattgatgtcgataacgaataaattaaacacatatatacaagatgtaaaaagggagtaaaggcgTCGGACCAGGCTTCATTCCTCtcaaacaatattctacttttaca	1	sly-MIR166c,	sly-MIR166c	tgtgtgtggtgagtttgaggGGGATGTTGTCTGGCTCGACAcaattactctattgtatgtatttagttattcgttatcaagattgatgtcgataacgaataaattaaacacatatatacaagatgtaaaaagggagtaaaggcgTCGGACCAGGCTTCATTCCTCtcaaacaatattctacttttaca	sly-miR166c-3p	TCGGACCAGGCTTCATTCCTC	3'	Yes	gp1a	.(((.((((...((((((((((((((..((((((..((((....(((((((..(((((((.(((((((((((((((((..(((....))))))))))))).))))))).)))))))(((.....))).....)))))))....))))..))))))..))))))))))))))......))))...))).	186	36.2	-72	1.1	51206.3	51280.7	37509	67983.7	87043	77896.3	76488.7	49251.3	109850	67446.6	47175.2	39435.2	70087.8	72302.1	90747.6	77917.2	57185.6	68153.6	high
14	24	sly-miR167a	TGAAGCTGCCAGCATGATCTA	21	SL4.0ch06	-	46913725	46913840	tcgtgcagcactagcagtTGAAGCTGCCAGCATGATCTAaactttccttttagttcaaatataattcgaggaaagATCAGATCATGTGGCAGCCTTACCtgtcaatgccatcacga	2	sly-MIR167a,stu-MIR167a,	sly-MIR167a	tcgtgcagcactagcagtTGAAGCTGCCAGCATGATCTAaactttccttttagttcaaatataattcgaggaaagatcagatcatgtggcagccttacctgtcaatgccatcacga	sly-miR167a	TGAAGCTGCCAGCATGATCTA	5'	Yes	gp1a	(((((..(((...((((.(((.(((((((.((((((((...((((((((..((((.......)))).))))))))...))))))))))))))).))).))))...)))...)))))	116	43.1	-46.9	0.9	27869.5	17998.5	17152.5	36894	37627	33269	18957	14668.5	39833.5	36708.4	16557.6	18033.3	38035.9	31254.8	38757.7	19311.1	17031.6	24713.6	high
14	25	stu-miR167a-3p_L+4_1ss21CT	ATCAGATCATGTGGCAGCCTTACC	24	SL4.0ch06	-	46913725	46913840	tcgtgcagcactagcagtTGAAGCTGCCAGCATGATCTAaactttccttttagttcaaatataattcgaggaaagATCAGATCATGTGGCAGCCTTACCtgtcaatgccatcacga	2	sly-MIR167a,stu-MIR167a,	stu-MIR167a	TGAAGCTGCCAGCATGATCTAaacttccctttttagttcaaatatgatatgaggaaagatcaGATCATGTGGCAGCCTCACC	stu-miR167a-3p	GATCATGTGGCAGCCTCACC	3'	Diff	gp1a	(((((..(((...((((.(((.(((((((.((((((((...((((((((..((((.......)))).))))))))...))))))))))))))).))).))))...)))...)))))	116	43.1	-46.9	0.9	0	5	0	0	0	0	0	0	0	0	4.5997	0	0	0	0	0	0	0	low
15	26	sly-miR167b-5p_L+1R-1	TTAAAGCTGCCAGCATGATCTG	22	SL4.0ch02	-	36834403	36834699	tctcacttctgtatgttggttttttgagaggTTAAAGCTGCCAGCATGATCTGgtaagaacaaaatcctattatatttcatctatattttcttataaaaagaagaaatgaatttaaatttgaattttttgtaaaaaaaaaatgttgaggtttttaatttccttcttttggatttgaaaaaaagaaaattaaatttttgtaaggattttatttctttgaagaaaatatagatagatagctttggttcCATCAGGTCATCTAGCAGCTTcaatcactcaccaacaatacacacaaagga	1	sly-MIR167b,	sly-MIR167b	tctcacttctgtatgttggttttttgagaggtTAAAGCTGCCAGCATGATCTGGtaagaacaaaatcctattatatttcatctatattttcttataaaaagaagaaatgaatttaaatttgaattttttgtaaaaaaaaaatgttgaggtttttaatttccttcttttggatttgaaaaaaagaaaattaaatttttgtaaggattttatttctttgaagaaaatatagatagatagctttggttccatcAGGTCATCTAGCAGCTTCAATcactcaccaacaatacacacaaagga	sly-miR167b-5p	TAAAGCTGCCAGCATGATCTGG	5'	Diff	gp1a	.........(((((((((((.....(((.((((.(((((((.((.((((((((((..((((............(((((.((((((((((((((...((((((((((((.........((..((((((((......))))))).)..)).......)))).))))))))...........(((((((...(((((........)))))..))))))).)))))))))))))))))))......)))).)))))))))))).))))))).)))).)))))))))).)))).........	279	27.3	-76.7	0.9	692.5	1020.5	1904.5	1145	1015	956	898	1782.5	1577.5	912.129	938.799	2002.3	1180.44	843.108	1113.72	914.772	2069.66	978.716	high
15	27	sly-MIR167b-p3	CATCAGGTCATCTAGCAGCTT	21	SL4.0ch02	-	36834403	36834699	tctcacttctgtatgttggttttttgagaggTTAAAGCTGCCAGCATGATCTGgtaagaacaaaatcctattatatttcatctatattttcttataaaaagaagaaatgaatttaaatttgaattttttgtaaaaaaaaaatgttgaggtttttaatttccttcttttggatttgaaaaaaagaaaattaaatttttgtaaggattttatttctttgaagaaaatatagatagatagctttggttcCATCAGGTCATCTAGCAGCTTcaatcactcaccaacaatacacacaaagga	1	sly-MIR167b,	sly-MIR167b	tctcacttctgtatgttggttttttgagaggtTAAAGCTGCCAGCATGATCTGGtaagaacaaaatcctattatatttcatctatattttcttataaaaagaagaaatgaatttaaatttgaattttttgtaaaaaaaaaatgttgaggtttttaatttccttcttttggatttgaaaaaaagaaaattaaatttttgtaaggattttatttctttgaagaaaatatagatagatagctttggttccatcAGGTCATCTAGCAGCTTCAATcactcaccaacaatacacacaaagga	sly-MIR167b-p3	catcAGGTCATCTAGCAGCTT	3'	New	gp1a	.........(((((((((((.....(((.((((.(((((((.((.((((((((((..((((............(((((.((((((((((((((...((((((((((((.........((..((((((((......))))))).)..)).......)))).))))))))...........(((((((...(((((........)))))..))))))).)))))))))))))))))))......)))).)))))))))))).))))))).)))).)))))))))).)))).........	279	27.3	-76.7	0.9	202	149	336	364	289	394	174	544	393	266.065	137.071	353.254	375.266	240.057	459.002	177.25	631.637	243.826	middle
16	28	sly-miR168a-5p_R+1	TCGCTTGGTGCAGGTCGGGACC	22	SL4.0ch08	+	573875	574033	ctcttatTCGCTTGGTGCAGGTCGGGACCtcattcgccggcgccgggaataatgccggacgaacgacggcggtgttaattctactaaagctgtcaccgacggatagatgtttgattagcggcgaaatttgggtCCTGCCTTGCATCAACTGAATtggag	1	sly-MIR168a,	sly-MIR168a	ctcttatTCGCTTGGTGCAGGTCGGGACctcattcgccggcgccgggaataatgccggacgaacgacggcggtgttaattctactaaagctgtcaccgacggatagatgtttgattagcggcgaaatttgggtCCTGCCTTGCATCAACTGAATtggag	sly-miR168a-5p	TCGCTTGGTGCAGGTCGGGAC	5'	Diff	gp1a	(((..((((..((((((((((.((((((((..(((((((.((((((........)))).))...((((((...((.......))....))))))...((((......)))).......)))))))....)))))))).))))))))))..))))..)))	159	52.8	-64.3	0.8	3308.5	1317	1091.5	3577	3666.5	2602.5	2529.5	1178	2474	4357.8	1211.56	1147.55	3687.71	3045.57	3031.86	2576.74	1367.77	1534.92	high
16	29	sly-miR168a-3p	CCTGCCTTGCATCAACTGAAT	21	SL4.0ch08	+	573875	574033	ctcttatTCGCTTGGTGCAGGTCGGGACCtcattcgccggcgccgggaataatgccggacgaacgacggcggtgttaattctactaaagctgtcaccgacggatagatgtttgattagcggcgaaatttgggtCCTGCCTTGCATCAACTGAATtggag	1	sly-MIR168a,	sly-MIR168a	ctcttatTCGCTTGGTGCAGGTCGGGACctcattcgccggcgccgggaataatgccggacgaacgacggcggtgttaattctactaaagctgtcaccgacggatagatgtttgattagcggcgaaatttgggtCCTGCCTTGCATCAACTGAATtggag	sly-miR168a-3p	CCTGCCTTGCATCAACTGAAT	3'	Yes	gp1a	(((..((((..((((((((((.((((((((..(((((((.((((((........)))).))...((((((...((.......))....))))))...((((......)))).......)))))))....)))))))).))))))))))..))))..)))	159	52.8	-64.3	0.8	1203	885	1224	1415	2061	1444	1911	1786	2267	1584.54	814.147	1286.86	1458.8	1711.97	1682.23	1946.69	2073.72	1406.5	high
17	30	sly-miR168a-5p_R+1	TCGCTTGGTGCAGGTCGGGACC	22	SL4.0ch12	+	64746971	64747138	ttgcggtggtttctcatTCGCTTGGTGCAGGTCGGGACCtacctcgccggcaacaatggcggtagctgacggcgacggcagcgtaccggtaaaaaagaatcttatttttacatgttgttgcgtagtttgggtCCCGCCTTGCATCAACTGAATaggagactgcggtga	1	sly-MIR168b,	sly-MIR168b	ttgcggtggtttctcatTCGCTTGGTGCAGGTCGGGACctacctcgccggcaacaatggcggtagctgacggcgacggcagcgtaccggtaaaaaagaatcttatttttacatgttgttgcgtagtttgggtCCCGCCTTGCATCAACTGAATaggagactgcggtga	sly-miR168a-5p	TCGCTTGGTGCAGGTCGGGAC	5'	Diff	gp1a	(..(.(..(((((..((((..((((((((((.(((((((((.((((.(..(((((....(((((((((.((....)).)))).)))))(((((((.........))))))).)))))..))).))..))))))))).))))))))))..))))..)))))..).)..)	168	53	-79.1	0.9	3308.5	1317	1091.5	3577	3666.5	2602.5	2529.5	1178	2474	4357.8	1211.56	1147.55	3687.71	3045.57	3031.86	2576.74	1367.77	1534.92	high
17	31	sly-miR168b-3p	CCCGCCTTGCATCAACTGAAT	21	SL4.0ch12	+	64746971	64747138	ttgcggtggtttctcatTCGCTTGGTGCAGGTCGGGACCtacctcgccggcaacaatggcggtagctgacggcgacggcagcgtaccggtaaaaaagaatcttatttttacatgttgttgcgtagtttgggtCCCGCCTTGCATCAACTGAATaggagactgcggtga	1	sly-MIR168b,	sly-MIR168b	ttgcggtggtttctcatTCGCTTGGTGCAGGTCGGGACctacctcgccggcaacaatggcggtagctgacggcgacggcagcgtaccggtaaaaaagaatcttatttttacatgttgttgcgtagtttgggtCCCGCCTTGCATCAACTGAATaggagactgcggtga	sly-miR168b-3p	CCCGCCTTGCATCAACTGAAT	3'	Yes	gp1a	(..(.(..(((((..((((..((((((((((.(((((((((.((((.(..(((((....(((((((((.((....)).)))).)))))(((((((.........))))))).)))))..))).))..))))))))).))))))))))..))))..)))))..).)..)	168	53	-79.1	0.9	2149	821	751	1921	2630	1581	1354	741	868	2830.56	755.271	789.566	1980.46	2184.61	1841.83	1379.29	860.373	538.526	high
18	32	sly-miR169e-5p_L+2R-3	AGTAGCCAAGGATGACTTGCC	21	SL4.0ch08	+	55684858	55685049	aggaggagaggccttacatgaattagaagagtttctatttgtttAGTAGCCAAGGATGACTTGCCtttcatcaatgccttttgtaaaatggaaattgattacaacactttctatggtattgggaaaatgagTGGCAAGCATCTTTGGCGACTtgacaaactcttctttgtcatgttagtccatcttcttcct	2	sly-MIR169e,stu-MIR169f,	sly-MIR169e	aggaggagaggccttacatgaattagaagagtttctatttgtttagTAGCCAAGGATGACTTGCCTTTcatcaatgccttttgtaaaatggaaattgattacaacactttctatggtattgggaaaatgagTGGCAAGCATCTTTGGCGACTtgacaaactcttctttgtcatgttagtccatcttcttcct	sly-miR169e-5p	TAGCCAAGGATGACTTGCCTTT	5'	Diff	gp1a	.((((((((((.((.((((((...((((((((......((((..(((.((((((((((.((((((..(((((((((((.........(((((((.((.......)).)))))))))))))).....))))..)))))))))))))))).)))..))))))))))))...)))))).)).)).))))))))..	189	38	-77.8	1.1	0	0	0	2	4.16667	0	0	0	0	0	0	0	2.0619	3.46104	0	0	0	0	low
18	33	sly-miR169e-3p	TGGCAAGCATCTTTGGCGACT	21	SL4.0ch08	+	55684858	55685049	aggaggagaggccttacatgaattagaagagtttctatttgtttAGTAGCCAAGGATGACTTGCCtttcatcaatgccttttgtaaaatggaaattgattacaacactttctatggtattgggaaaatgagTGGCAAGCATCTTTGGCGACTtgacaaactcttctttgtcatgttagtccatcttcttcct	2	sly-MIR169e,stu-MIR169f,	sly-MIR169e	aggaggagaggccttacatgaattagaagagtttctatttgtttagTAGCCAAGGATGACTTGCCTTTcatcaatgccttttgtaaaatggaaattgattacaacactttctatggtattgggaaaatgagTGGCAAGCATCTTTGGCGACTtgacaaactcttctttgtcatgttagtccatcttcttcct	sly-miR169e-3p	TGGCAAGCATCTTTGGCGACT	3'	Yes	gp1a	.((((((((((.((.((((((...((((((((......((((..(((.((((((((((.((((((..(((((((((((.........(((((((.((.......)).)))))))))))))).....))))..)))))))))))))))).)))..))))))))))))...)))))).)).)).))))))))..	189	38	-77.8	1.1	506	26	53	624	424	539	11	49	54	666.48	23.9185	55.7217	643.314	352.195	627.924	11.2054	56.8938	33.5028	middle
19	34	sly-miR169d_L+2R-2	AGTAGCCAAGGATGACTTGCC	21	SL4.0ch07	-	2144070	2144245	gaagaggggttttatatgaagttgagagtattatttAGTAGCCAAGGATGACTTGCCtacttcatttgatatatagtttaaaataataatattgacaatatttgtcatttggtcgtaggcaagttatcctggctatcttgacatgctcgtaatttttcatgtaagaccttatcttc	1	sly-MIR169d,	sly-MIR169d	gaagaggggttttatatgaagttgagagtattatttagTAGCCAAGGATGACTTGCCTActtcatttgatatatagtttaaaataataatattgacaatatttgtcatttggtcgtaggcaagttatcctggctatcttgacatgctcgtaatttttcatgtaagaccttatcttc	sly-miR169d	TAGCCAAGGATGACTTGCCTA	5'	Diff	gp1a	(((((..((((((((((((((....((((((......((((((.((((((((((((((((.(((..(((((.(((......((((....)))).....))).)))))..)))..))))))))))))))))))))))......))))))......))))))))))))))...)))))	176	32.4	-72.2	1.3	0	0	0	2	4.16667	0	0	0	0	0	0	0	2.0619	3.46104	0	0	0	0	low
20	35	sly-miR169c_1ss7AG	CAGCCAGGGATGACTTGCCGA	21	SL4.0ch07	+	4181057	4181203	gtctagagagttattgtatgaagaggtagggagtggagtgCAGCCAAGGATGACTTGCCGAgatgttgtagcctaatgcaatgacatATCGGCAGGTCATCTTTGGCTACAttttattctctcctattcatgtaaaactttatagac	6	sly-MIR169c,nta-MIR169d,nta-MIR169l,nta-MIR169p,nta-MIR169h,nta-MIR169j,	sly-MIR169c	gtctagagagttattgtatgaagaggtagggagtggagtgCAGCCAAGGATGACTTGCCGAgatgttgtagcctaatgcaatgacatatcggcaggtcatctttggctacattttattctctcctattcatgtaaaactttatagac	sly-miR169c	CAGCCAAGGATGACTTGCCGA	5'	Diff	gp1a	(((((.((((((.((..(((((.(((.(((((((..((((.((((((((((((((((((((.((((..(.((.....)).)..)))).)))))))))))))))))))).))))..)))))))))).)))))..)))))))).)))))	147	41.5	-79.9	1.3	6	14	0	26	9	25	0	0	11	7.90292	12.8792	0	26.8047	7.47584	29.1245	0	0	6.82464	middle
20	36	sly-MIR169c-p3	ATCGGCAGGTCATCTTTGGCTACA	24	SL4.0ch07	+	4181057	4181203	gtctagagagttattgtatgaagaggtagggagtggagtgCAGCCAAGGATGACTTGCCGAgatgttgtagcctaatgcaatgacatATCGGCAGGTCATCTTTGGCTACAttttattctctcctattcatgtaaaactttatagac	6	sly-MIR169c,nta-MIR169d,nta-MIR169l,nta-MIR169p,nta-MIR169h,nta-MIR169j,	sly-MIR169c	gtctagagagttattgtatgaagaggtagggagtggagtgCAGCCAAGGATGACTTGCCGAgatgttgtagcctaatgcaatgacatatcggcaggtcatctttggctacattttattctctcctattcatgtaaaactttatagac	sly-MIR169c-p3	atcggcaggtcatctttggctaca	3'	New	gp1a	(((((.((((((.((..(((((.(((.(((((((..((((.((((((((((((((((((((.((((..(.((.....)).)..)))).)))))))))))))))))))).))))..)))))))))).)))))..)))))))).)))))	147	41.5	-79.9	1.3	6	0	0	0	0	0	0	0	0	7.90292	0	0	0	0	0	0	0	0	low
21	37	sly-MIR169f-p5_1ss19TG	TGATAGCCAAGGATGACTGGC	21	SL4.0ch03	+	54665329	54665466	tcTGATAGCCAAGGATGACTTGCctaaaatcatttttatgaagggtcttaactaattaaactttagttactaaaattaaagtttatattatatgatcttaaaattggaatttTAGGCGTTGTCTGAGGCTAACtgaga	1	sly-MIR169f,	sly-MIR169f	tctgaTAGCCAAGGATGACTTGCCTAaaatcatttttatgaagggtcttaactaattaaactttagttactaaaattaaagtttatattatatgatcttaaaattggaatttTAGGCGTTGTCTGAGGCTAACtgaga	sly-MIR169f-p5	tgaTAGCCAAGGATGACTTGC	5'	New	gp1a	((...(((((..(((..((..(((((((((((.(((((....(((((.....((((((((((((((((.....)))))))))))).))))...)))))))))).))..)))))))))))..)))..)))))...))..	136	29	-39.9	1	0	0	0	10	1.66667	0	0	0	0	0	0	0	10.3095	1.38441	0	0	0	0	middle
21	38	sly-miR169f	TAGGCGTTGTCTGAGGCTAAC	21	SL4.0ch03	+	54665329	54665466	tcTGATAGCCAAGGATGACTTGCctaaaatcatttttatgaagggtcttaactaattaaactttagttactaaaattaaagtttatattatatgatcttaaaattggaatttTAGGCGTTGTCTGAGGCTAACtgaga	1	sly-MIR169f,	sly-MIR169f	tctgaTAGCCAAGGATGACTTGCCTAaaatcatttttatgaagggtcttaactaattaaactttagttactaaaattaaagtttatattatatgatcttaaaattggaatttTAGGCGTTGTCTGAGGCTAACtgaga	sly-miR169f	TAGGCGTTGTCTGAGGCTAAC	3'	Yes	gp1a	((...(((((..(((..((..(((((((((((.(((((....(((((.....((((((((((((((((.....)))))))))))).))))...)))))))))).))..)))))))))))..)))..)))))...))..	136	29	-39.9	1	2054	219	256	3254	2652	2159	228	435	2500	2705.43	201.467	269.146	3354.72	2202.88	2515.19	232.258	505.077	1551.06	high
22	39	stu-miR171d-5p_L+2R-2	CGAGATATTGGTGCGGTTCAA	21	SL4.0ch02	-	42766476	42766564	aCGAGATATTGGTGCGGTTCAAttagaaagcgcacttctttatatatagaacttcgttattTAATTGAGCCGTGCCAATATCacgtatt	3	sly-MIR171b,stu-MIR171d,mes-MIR171b,	stu-MIR171d	AGATATTGGTGCGGTTCAATTagaaagcacacttctttatatatagaacttcgttatttaaTTGAGCCGTGCCAATATCACG	stu-miR171d-5p	AGATATTGGTGCGGTTCAATT	5'	Diff	gp1a	(((.((((((((..(((((((((((((.((((...((((........))))...)))).)))))))))))))..)))))))).)))...	86	36	-42.6	1.3	11	11.5	12.5	23	5.5	10	3	2.5	28	14.4887	10.5793	13.1419	23.7119	4.56857	11.6498	3.05603	2.90274	17.3718	middle
22	40	mes-MIR171b-p3	TGATTGAGCCGTGCCAATATC	21	SL4.0ch02	-	42766476	42766564	aCGAGATATTGGTGCGGTTCAAttagaaagcgcacttctttatatatagaacttcgttattTAATTGAGCCGTGCCAATATCacgtatt	3	sly-MIR171b,stu-MIR171d,mes-MIR171b,	mes-MIR171b	aatacgagatattggtgcggttcaatctgatagcagtgctctatgcatagagctttgttgtttgaTTGAGCCGTGCCAATATCACGtatt	mes-MIR171b-p3	tgaTTGAGCCGTGCCAATATC	3'	New	gp1a	(((.((((((((..(((((((((((((.((((...((((........))))...)))).)))))))))))))..)))))))).)))...	86	36	-42.6	1.3	2905.33	2338	1392.5	4661.17	3852.83	4611	4334.67	2138.67	8834.67	3826.77	2150.82	1464.01	4805.44	3200.35	5371.72	4415.63	2483.2	5481.22	high
23	41	mtr-miR171e-5p	CGATGTTGGTGAGGTTCAATC	21	SL4.0ch12	+	2935080	2935191	atggaagaagCGATGTTGGTGAGGTTCAATCcgaagacgaatttatgcttattttcgtaaagaacgatctcagaTTGAGCCGCGCCAATATCACTtcttattttcattccgt	4	sly-MIR171d,nta-MIR171b,mtr-MIR171e,rco-MIR171g,	mtr-MIR171e	aaagCGATGTTGGTGAGGTTCAATCcgaagacggatttacatgtatagagttgtaaaatacgatctcAGATTGAGCCGCGCCAATATCacttt	mtr-miR171e-5p	CGATGTTGGTGAGGTTCAATC	5'	Yes	gp1a	((((((((((.((((((((((.(((((((((.((.((((..((((((........))))))...)).)))).))))))))).)))))))))).))))).........)))))	112	40.2	-44	1	17	57	52	27	47	50	39	69	50	22.3916	52.4366	54.6703	27.8357	39.0405	58.2489	39.7284	80.1157	31.0211	middle
23	42	sly-miR171d_R+1	TTGAGCCGCGCCAATATCACT	21	SL4.0ch12	+	2935080	2935191	atggaagaagCGATGTTGGTGAGGTTCAATCcgaagacgaatttatgcttattttcgtaaagaacgatctcagaTTGAGCCGCGCCAATATCACTtcttattttcattccgt	4	sly-MIR171d,nta-MIR171b,mtr-MIR171e,rco-MIR171g,	sly-MIR171d	atggaagaagcgatgttggtgaggttcaatccgaagacgaatttatgcttattttcgtaaagaacgatctcagaTTGAGCCGCGCCAATATCACttcttattttcattccgt	sly-miR171d	TTGAGCCGCGCCAATATCAC	3'	Diff	gp1a	((((((((((.((((((((((.(((((((((.((.((((..((((((........))))))...)).)))).))))))))).)))))))))).))))).........)))))	112	40.2	-44	1	189	152	61	175	290	210	295	218	368	248.942	139.831	64.1325	180.416	240.888	244.646	300.51	253.119	228.315	middle
24	43	sly-miR171c	TATTGGTGCGGTTCAATGAGA	21	SL4.0ch12	-	528883	529003	caaatggatgaatacacgagaTATTGGTGCGGTTCAATGAGAaagcagtacttaagaacatttttgagtctacttttTGATTGAGCCGCGCCAATATCacgtgtagctaaatctttagttg	2	sly-MIR171c,nta-MIR171a,	sly-MIR171c	caaatggatgaatacacgagaTATTGGTGCGGTTCAATGAGAaagcagtacttaagaacatttttgagtctactttttgaTTGAGCCGCGCCAATATCACgtgtagctaaatctttagttg	sly-miR171c	TATTGGTGCGGTTCAATGAGA	5'	Yes	gp1a	(((..((((...((((((.(((((((((((((((((((.((((((.((.((((((((....)))))))))).)))))).))))))))))))))))))).)))))).....))))....)))	121	38	-58	1.3	176	194.5	286.5	323	274.5	357	345	195.5	820	231.819	178.928	301.212	332.997	228.013	415.897	351.444	226.995	508.746	middle
24	44	nta-miR171c	TGATTGAGCCGTGCCAATATC	21	SL4.0ch12	-	528883	529003	caaatggatgaatacacgagaTATTGGTGCGGTTCAATGAGAaagcagtacttaagaacatttttgagtctacttttTGATTGAGCCGCGCCAATATCacgtgtagctaaatctttagttg	2	sly-MIR171c,nta-MIR171a,	nta-MIR171a	atacacgagaTATTGGTGCGGTTCAATGAGAaagcagtactcgacaaattttgactctacttttTGATTGAGCCGTGCCAATATCacgtgtagca	nta-miR171c	TGATTGAGCCGTGCCAATATC	3'	Yes	gp1a	(((..((((...((((((.(((((((((((((((((((.((((((.((.((((((((....)))))))))).)))))).))))))))))))))))))).)))))).....))))....)))	121	38	-58	1.3	2905.33	2338	1392.5	4661.17	3852.83	4611	4334.67	2138.67	8834.67	3826.77	2150.82	1464.01	4805.44	3200.35	5371.72	4415.63	2483.2	5481.22	high
25	45	stu-miR171b-5p_2ss12TC15CT	AGATATTGATGCGGTTCAATC	21	SL4.0ch07	+	60675127	60675233	taggaagatatatatAGATATTGATGCGGTTCAATCtgaaagacatggttagatatgtaattagccttgtaattttggaTTGAGCCGCGTCAATATCTCTcttccta	2	sly-MIR171e,stu-MIR171b,	stu-MIR171b	AGATATTGATGTGGCTCAATCtgaagacatggctaaatatgtaattagccatgtgattttggaTTGAGCCGCGTCAATATCTCT	stu-miR171b-5p	AGATATTGATGTGGCTCAATC	5'	Diff	gp1a	((((((((.......(((((((((((((((((((((..(((.(((.((((((........)))))).)))..)))..))))))))))))))))))))).))))))))	107	34.6	-52.4	1.4	6	0	0	8	5	5	49	0	54	7.90292	0	0	8.24761	4.15324	5.82489	49.9152	0	33.5028	middle
25	46	sly-miR171e	TTGAGCCGCGTCAATATCTCT	21	SL4.0ch07	+	60675127	60675233	taggaagatatatatAGATATTGATGCGGTTCAATCtgaaagacatggttagatatgtaattagccttgtaattttggaTTGAGCCGCGTCAATATCTCTcttccta	2	sly-MIR171e,stu-MIR171b,	sly-MIR171e	taggaagatatatatagatattgatgcggttcaatctgaaagacatggttagatatgtaattagccttgtaattttggaTTGAGCCGCGTCAATATCTCTcttccta	sly-miR171e	TTGAGCCGCGTCAATATCTCT	3'	Yes	gp1a	((((((((.......(((((((((((((((((((((..(((.(((.((((((........)))))).)))..)))..))))))))))))))))))))).))))))))	107	34.6	-52.4	1.4	1836	241	61	1148	2057	1176	6587	426	5730	2418.29	221.706	64.1325	1183.53	1708.64	1370.02	6710.03	494.628	3555.02	high
26	47	sly-miR171f	TATTGGCCTGGTTCACTCAGA	21	SL4.0ch02	-	31344789	31344868	tctgaTATTGGCCTGGTTCACTCAGAcacatattattttgattgattttactttTGATTGAGCCGTGTCAATATCtcagt	1	sly-MIR171f,	sly-MIR171f	tctgaTATTGGCCTGGTTCACTCAGAcacatattattttgattgattttacttttgattgagccgtgtcaatatctcagt	sly-miR171f	TATTGGCCTGGTTCACTCAGA	5'	Yes	gp1a	...(((((((((..((((((.(((((.....((((.......))))......))))).))))))..))))))))).....	72	35	-23.4	0.8	1650	1527	1428.5	1731	3150.5	2136	1894	1626	2043.5	2173.3	1404.75	1501.86	1784.58	2616.96	2488.39	1929.37	1887.94	1267.83	high
26	48	sly-MIR171f-p3	TGATTGAGCCGTGTCAATATC	21	SL4.0ch02	-	31344789	31344868	tctgaTATTGGCCTGGTTCACTCAGAcacatattattttgattgattttactttTGATTGAGCCGTGTCAATATCtcagt	1	sly-MIR171f,	sly-MIR171f	tctgaTATTGGCCTGGTTCACTCAGAcacatattattttgattgattttacttttgattgagccgtgtcaatatctcagt	sly-MIR171f-p3	tgattgagccgtgtcaatatc	3'	New	gp1a	...(((((((((..((((((.(((((.....((((.......))))......))))).))))))..))))))))).....	72	35	-23.4	0.8	65	69	39	151	192	109	50	57	150	85.615	63.4759	41.0027	155.674	159.484	126.983	50.9339	66.1826	93.0633	middle
27	49	sly-miR171f	TATTGGCCTGGTTCACTCAGA	21	SL4.0ch02	-	44751609	44751730	tgaaacagtaactttgaTATTGGCCTGGTTCACTCAGAcaacaaaatgtaaactatatttgaatggttgagttttcgtttttcgttTGATTGAGCCGTGCCAATATCtcagtttctctttca	3	sly-MIR171a,stu-MIR171a,nta-MIR171c,	sly-MIR171a	tgaaacagtaactttgaTATTGGCCTGGTTCACTCAGAcaacaaaatgtaaactatatttgaatggttgagttttcgtttttcgttTGATTGAGCCGTGCCAATATCtcagtttctctttca	sly-miR171f	TATTGGCCTGGTTCACTCAGA	5'	Yes	gp1a	.((((.((.((((..(((((((((..((((((.((((((((((((((...((((((......))))))..))))).)))....)))))).))))))..)))))))))..)))).)).)))).	120	35.2	-43.8	1	1650	1527	1428.5	1731	3150.5	2136	1894	1626	2043.5	2173.3	1404.75	1501.86	1784.58	2616.96	2488.39	1929.37	1887.94	1267.83	high
27	50	sly-miR171a	TGATTGAGCCGTGCCAATATC	21	SL4.0ch02	-	44751609	44751730	tgaaacagtaactttgaTATTGGCCTGGTTCACTCAGAcaacaaaatgtaaactatatttgaatggttgagttttcgtttttcgttTGATTGAGCCGTGCCAATATCtcagtttctctttca	3	sly-MIR171a,stu-MIR171a,nta-MIR171c,	sly-MIR171a	tgaaacagtaactttgaTATTGGCCTGGTTCACTCAGAcaacaaaatgtaaactatatttgaatggttgagttttcgtttttcgttTGATTGAGCCGTGCCAATATCtcagtttctctttca	sly-miR171a	TGATTGAGCCGTGCCAATATC	3'	Yes	gp1a	.((((.((.((((..(((((((((..((((((.((((((((((((((...((((((......))))))..))))).)))....)))))).))))))..)))))))))..)))).)).)))).	120	35.2	-43.8	1	2905.33	2338	1392.5	4661.17	3852.83	4611	4334.67	2138.67	8834.67	3826.77	2150.82	1464.01	4805.44	3200.35	5371.72	4415.63	2483.2	5481.22	high
28	51	sly-MIR172b-p5	GTAGCATCATCAAGATTCATA	21	SL4.0ch11	+	52459098	52459232	atGTAGCATCATCAAGATTCATAcatgaaaattaagaggcaaggttaaatatgtagctttaatttgaaatgaaaaatataatatatcatgaccatgtctatttatttcaaagtgAGAATCTTGATGATGCTGCAT	1	sly-MIR172b,	sly-MIR172b	atgtagcatcatcaagattcatacatgaaaattaagaggcaaggttaaatatgtagctttaatttgaaatgaaaaatataatatatcatgaccatgtctatttatttcaaagtgAGAATCTTGATGATGCTGCAT	sly-MIR172b-p5	gtagcatcatcaagattcata	5'	New	gp1a	((((((((((((((((((((..((.(((((......(((((.(((((...(((((......((((........))))....)))))..))))).))))).....)))))..))..))))))))))))))))))))	135	27.4	-46.1	1.2	9	6	13	6	0	5	20	34	0	11.8544	5.51964	13.6676	6.18571	0	5.82489	20.3735	39.4773	0	middle
28	52	sly-miR172a	AGAATCTTGATGATGCTGCAT	21	SL4.0ch11	+	52459098	52459232	atGTAGCATCATCAAGATTCATAcatgaaaattaagaggcaaggttaaatatgtagctttaatttgaaatgaaaaatataatatatcatgaccatgtctatttatttcaaagtgAGAATCTTGATGATGCTGCAT	1	sly-MIR172b,	sly-MIR172b	atgtagcatcatcaagattcatacatgaaaattaagaggcaaggttaaatatgtagctttaatttgaaatgaaaaatataatatatcatgaccatgtctatttatttcaaagtgAGAATCTTGATGATGCTGCAT	sly-miR172a	AGAATCTTGATGATGCTGCAT	3'	Yes	gp1a	((((((((((((((((((((..((.(((((......(((((.(((((...(((((......((((........))))....)))))..))))).))))).....)))))..))..))))))))))))))))))))	135	27.4	-46.1	1.2	519.333	2388.17	2082.17	613.167	728.5	810.167	1875.83	2892.5	2239.33	684.042	2196.97	2189.09	632.145	605.127	943.827	1910.87	3358.48	1389.33	high
29	53	stu-miR172a-5p_L-1R-1_1ss3AG	TGGCATAATCAAGATTCAC	19	SL4.0ch06	+	44192246	44192351	atgTGGCATAATCAAGATTCACgtgaaaagttgcaaattggttatataattgatgaaattaatggctggctatttgaaactcacgAGAATCTTGATGATGCTGCAT	2	sly-MIR172a,stu-MIR172a,	stu-MIR172a	GTAGCATAATCAAGATTCACAtgaaaagttgcaaatttgttatataattgatgaaattaatggctagctatttgaaattcatgAGAATCTTGATGATGCTGCAT	stu-miR172a-5p	GTAGCATAATCAAGATTCACA	5'	Diff	gp1a	(((..((((.((((((((((.(((((...(((.(((((..(..((.(((((.....)))))))..)..)...)))).)))))))).)))))))))).))))..)))	106	34	-38.4	1.1	0	51	69	0	15	13	43	8	62	0	46.917	72.5433	0	12.4597	15.1447	43.8031	9.28878	38.4662	middle
29	54	sly-miR172a	AGAATCTTGATGATGCTGCAT	21	SL4.0ch06	+	44192246	44192351	atgTGGCATAATCAAGATTCACgtgaaaagttgcaaattggttatataattgatgaaattaatggctggctatttgaaactcacgAGAATCTTGATGATGCTGCAT	2	sly-MIR172a,stu-MIR172a,	sly-MIR172a	atgtggcataatcaagattcacgtgaaaagttgcaaattggttatataattgatgaaattaatggctggctatttgaaactcacgAGAATCTTGATGATGCTGCAT	sly-miR172a	AGAATCTTGATGATGCTGCAT	3'	Yes	gp1a	(((..((((.((((((((((.(((((...(((.(((((..(..((.(((((.....)))))))..)..)...)))).)))))))).)))))))))).))))..)))	106	34	-38.4	1.1	519.333	2388.17	2082.17	613.167	728.5	810.167	1875.83	2892.5	2239.33	684.042	2196.97	2189.09	632.145	605.127	943.827	1910.87	3358.48	1389.33	high
30	55	sly-miR172c_R-1	AGAATCTTGATGATGCTGCA	20	SL4.0ch04	-	4127767	4127921	cagatgcagcatcttcaagattcacatagatttatataaaatatagagttccatgtttggggtgaaagtaattaattaattaattaattttctcctatatattggctctattgattattatttgttgtgAGAATCTTGATGATGCTGCAgcggca	2	sly-MIR172c,stu-MIR172c,	sly-MIR172c	cagatgcagcatcttcaagattcacatagatttatataaaatatagagttccatgtttggggtgaaagtaattaattaattaattaattttctcctatatattggctctattgattattatttgttgtgAGAATCTTGATGATGCTGCAGcggca	sly-miR172c	AGAATCTTGATGATGCTGCAG	3'	Diff	gp1a	....(((((((((.(((((((((.(((((......((((...(((((((.(.((((.(((((.((((((((((((....)))))).))))))))))).)))).))))))))...))))......))))).))))))))).)))))))))......	145	30.3	-55	1.2	5.33333	36.6667	25.6667	4.66667	6	5.66667	18.3333	36	43.8333	7.02482	33.7312	26.9847	4.81111	4.98389	6.60155	18.6757	41.7995	27.1952	middle
31	56	stu-miR172d-5p	GGAGCATCATCAAGATTCACA	21	SL4.0ch05	+	62595376	62595478	cgggtGGAGCATCATCAAGATTCACAtagctatattagggcttttataatttttaaaaaccctacgggcgatgtgtgGGAATCTTGATGATGCTGCAGcggca	2	sly-MIR172d,stu-MIR172d,	stu-MIR172d	GGAGCATCATCAAGATTCACAtagctatattagggcttttataatttttaaaagccctatgacgatgtgtgGGAATCTTGATGATGCTGCAG	stu-miR172d-5p	GGAGCATCATCAAGATTCACA	5'	Yes	gp1a	((..((.((((((((((((((((((((.(((....(((((.(((((.......))))).)))))..))).))))....)))))))))))))))).)).))...	100	43.7	-42.9	1	0	5	0	0	0	0	6	0	0	0	4.5997	0	0	0	0	6.11206	0	0	low
31	57	sly-miR172d	GGAATCTTGATGATGCTGCAG	21	SL4.0ch05	+	62595376	62595478	cgggtGGAGCATCATCAAGATTCACAtagctatattagggcttttataatttttaaaaaccctacgggcgatgtgtgGGAATCTTGATGATGCTGCAGcggca	2	sly-MIR172d,stu-MIR172d,	sly-MIR172d	cgggtggagcatcatcaagattcacatagctatattagggcttttataatttttaaaaaccctacgggcgatgtgtgGGAATCTTGATGATGCTGCAGcggca	sly-miR172d	GGAATCTTGATGATGCTGCAG	3'	Yes	gp1a	((..((.((((((((((((((((((((.(((....(((((.(((((.......))))).)))))..))).))))....)))))))))))))))).)).))...	100	43.7	-42.9	1	10	95	28	25	46	22	33	23	22.5	13.1715	87.3944	29.4379	25.7738	38.2098	25.6295	33.6163	26.7052	13.9595	middle
32	58	sly-MIR319d-p5_1ss18CT	TGCTGCTGAATCATTGGTTC	20	SL4.0ch03	+	62188273	62188460	agagaaggaaactgtttagtccaacccaaggtggggtattggaactgatcttTGCTGCTGAATCATTGGCTCatgagcatgtcaaagaagatgattgaacattctggacatgttcttgctccaatgatgcaggagctgagctcggtttttcaccgccttttcTTGGACTGAAGGGTTTCCTTCccttc	2	sly-MIR319d,stu-MIR319,	sly-MIR319d	agagaAGGAAACTGTTTAGTCCAACCcaaggtggggtattggaactgatctttgctgctgaatcattggctcatgagcatgtcaaagaagatgattgaacattctggacatgttcttgctccaatgatgcaggagctgagctcggtttttcaccgccttttcttggactgaagggtttccttcccttc	sly-MIR319d-p5	tgctgctgaatcattggctc	5'	New	gp1a	((.(((((((((..((((((((((...(((((((.......(((((((.((..(((.(((.((((((((..((.(((((((((..((((............)))).))))))))).))..)))))))).))).)))..)).)))))))....)))))))...))))))))))..))))))))).))..	186	45.7	-85.8	1	24	12	0	0	7	5	16	19	98	31.6117	11.0393	0	0	5.81454	5.82489	16.2988	22.0609	60.8014	middle
32	59	stu-miR319-3p_1ss16CT	TTGGACTGAAGGGTTTCCTTC	21	SL4.0ch03	+	62188273	62188460	agagaaggaaactgtttagtccaacccaaggtggggtattggaactgatcttTGCTGCTGAATCATTGGCTCatgagcatgtcaaagaagatgattgaacattctggacatgttcttgctccaatgatgcaggagctgagctcggtttttcaccgccttttcTTGGACTGAAGGGTTTCCTTCccttc	2	sly-MIR319d,stu-MIR319,	stu-MIR319	AGGAAACTGTTTAGTCCAACCcaaggtgggttattggaactgatctttgctgctgaatcattggctcatgagcatgtcaaagaagatgaataacatcctggacatgttcttgctccaatgatgcaggagctgagctcggtttttcactgccttttcTTGGACTGAAGGGTTCCCTTC	stu-miR319-3p	TTGGACTGAAGGGTTCCCTTC	3'	Diff	gp1a	((.(((((((((..((((((((((...(((((((.......(((((((.((..(((.(((.((((((((..((.(((((((((..((((............)))).))))))))).))..)))))))).))).)))..)).)))))))....)))))))...))))))))))..))))))))).))..	186	45.7	-85.8	1	152	38	0	14	18	27	54	128	650	200.207	34.9577	0	14.4333	14.9517	31.4544	55.0086	148.621	403.274	middle
33	60	sly-miR319c-5p	AGAGCTTCCTTCAGCCCACTC	21	SL4.0ch03	+	51029646	51029840	ggaatggtccaagAGAGCTTCCTTCAGCCCACTCacggaggagaaatggggttgaattagctgccgactcattcatccaaccactcagtagaaaggataggttttgtgctactgtgattgagtgaatgatgcgggagatagttttctatccctctctttccttgcTTGGACTGAAGGGAGCTCCTTttccccatt	1	sly-MIR319c,	sly-MIR319c	ggaatggtccaagAGAGCTTCCTTCAGCCCACTCacggaggagaaatggggttgaattagctgccgactcattcatccaaccactcagtagaaaggataggttttgtgctactgtgattgagtgaatgatgcgggagatagttttctatccctctctttccttgCTTGGACTGAAGGGAGCTCCttttccccatt	sly-miR319c-5p	AGAGCTTCCTTCAGCCCACTC	5'	Yes	gp1a	..(((((...(((.(((((((((((((.(((..((.((((((((...(((((.((((((.((.(((..(((((((..(((.(((..((((.((((......)))).))))...))).)))..)))))))..))).)).))))))...))))))))).)))).))..))).))))))))))))))))....)))))	193	47.7	-80.3	0.9	12	8	0	18	32	5	0	0	22	15.8058	7.35952	0	18.5571	26.5807	5.82489	0	0	13.6493	middle
33	61	sly-miR319a_L-1R+2	TTGGACTGAAGGGAGCTCCTT	21	SL4.0ch03	+	51029646	51029840	ggaatggtccaagAGAGCTTCCTTCAGCCCACTCacggaggagaaatggggttgaattagctgccgactcattcatccaaccactcagtagaaaggataggttttgtgctactgtgattgagtgaatgatgcgggagatagttttctatccctctctttccttgcTTGGACTGAAGGGAGCTCCTTttccccatt	1	sly-MIR319c,	sly-MIR319c	ggaatggtccaagAGAGCTTCCTTCAGCCCACTCacggaggagaaatggggttgaattagctgccgactcattcatccaaccactcagtagaaaggataggttttgtgctactgtgattgagtgaatgatgcgggagatagttttctatccctctctttccttgCTTGGACTGAAGGGAGCTCCttttccccatt	sly-miR319a	CTTGGACTGAAGGGAGCTCC	3'	Diff	gp1a	..(((((...(((.(((((((((((((.(((..((.((((((((...(((((.((((((.((.(((..(((((((..(((.(((..((((.((((......)))).))))...))).)))..)))))))..))).)).))))))...))))))))).)))).))..))).))))))))))))))))....)))))	193	47.7	-80.3	0.9	1503	791.667	329.667	1053	1920.67	990	511.333	1126	890.333	1979.68	728.286	346.596	1085.59	1595.4	1153.33	520.884	1307.4	552.382	high
34	62	sly-MIR319b-p5	ATCTCCCGACTCATTCATTCA	21	SL4.0ch06	+	1568449	1568740	gtccccttttttaagattctaattttgtgatttagatgtaatgtggaagatggtataagagagcttcctttagtccactcataggtagacgaaggatttgaattATCTCCCGACTCATTCATTCAaacgcaataggaagtatgtaatcttatactattgtgaatgtgtgaatgatgcgggagataaattctctcctttttatctgtgcTTGGACTGAAGGGAGCTCCCttttaccttctttcttcggtttcttttagtcgaattggtttcttatgaattagttgtttggggc	1	sly-MIR319b,	sly-MIR319b	gtccccttttttaagattctaattttgtgatttagatgtaatgtggaagatggtataagagagcttcctttagtccactcataggtagacgaaggatttgaattatctcccgactcattcattcaaacgcaataggaagtatgtaatcttatactattgtgaatgtgtgaatgatgcgggagataaattctctcctttttatctgtgCTTGGACTGAAGGGAGCTCCcttttaccttctttcttcggtttcttttagtcgaattggtttcttatgaattagttgtttggggc	sly-MIR319b-p5	atctcccgactcattcattca	5'	New	gp1a	..((((.....(((((..(((((((...((((.(((.....((.((((((.((((.(((.(((((((((((((((((..((((((((((..(((((...(((((((((((((..(((((((..((..((((((((.(((........)))...))))))))..))..)))))))..)))))))).)))))..)))))))))))))))..))))))))))))))))).))).)))).))))))..))...)))...)))))))))))..)))))..(((.....))).)))).	262	37	-116.2	1.1	7	9	7	15	16	15	0	0	9	9.22007	8.27947	7.35947	15.4643	13.2904	17.4747	0	0	5.5838	middle
34	63	sly-miR319a_L-1R+1	TTGGACTGAAGGGAGCTCCC	20	SL4.0ch06	+	1568449	1568740	gtccccttttttaagattctaattttgtgatttagatgtaatgtggaagatggtataagagagcttcctttagtccactcataggtagacgaaggatttgaattATCTCCCGACTCATTCATTCAaacgcaataggaagtatgtaatcttatactattgtgaatgtgtgaatgatgcgggagataaattctctcctttttatctgtgcTTGGACTGAAGGGAGCTCCCttttaccttctttcttcggtttcttttagtcgaattggtttcttatgaattagttgtttggggc	1	sly-MIR319b,	sly-MIR319b	gtccccttttttaagattctaattttgtgatttagatgtaatgtggaagatggtataagagagcttcctttagtccactcataggtagacgaaggatttgaattatctcccgactcattcattcaaacgcaataggaagtatgtaatcttatactattgtgaatgtgtgaatgatgcgggagataaattctctcctttttatctgtgCTTGGACTGAAGGGAGCTCCcttttaccttctttcttcggtttcttttagtcgaattggtttcttatgaattagttgtttggggc	sly-miR319a	CTTGGACTGAAGGGAGCTCC	3'	Diff	gp1a	..((((.....(((((..(((((((...((((.(((.....((.((((((.((((.(((.(((((((((((((((((..((((((((((..(((((...(((((((((((((..(((((((..((..((((((((.(((........)))...))))))))..))..)))))))..)))))))).)))))..)))))))))))))))..))))))))))))))))).))).)))).))))))..))...)))...)))))))))))..)))))..(((.....))).)))).	262	37	-116.2	1.1	218	272.667	171.667	271.5	340.167	215.5	85.8333	158	276.333	287.139	250.837	180.482	279.903	282.559	251.053	87.4364	183.453	171.443	middle
35	64	sly-miR319a_L-1R+1	TTGGACTGAAGGGAGCTCCC	20	SL4.0ch08	-	62901889	62902072	tatgaagagagctttctttagtccacacatggggaacgatagggttcaatttgctgccgactcattcatccaaatgttgaggtcttgataatcgagtgccacctcagcaactgagtgaatgaagcgggagtacaagttgagtcttgagcttcctgtacTTGGACTGAAGGGAGCTCCCtcttac	3	sly-MIR319a,stu-MIR319a,nta-MIR319a,	sly-MIR319a	gagcttctttagtccacacatggggaacgatagggttcaatttgctgccgactcattcatccaaatgttgaggtcttgataatcgagtgccacctcagcaactgagtgaatgaagcgggagtacaagttgagtcttgagcttcctgtaCTTGGACTGAAGGGAGCTCC	sly-miR319a	CTTGGACTGAAGGGAGCTCC	3'	Diff	gp1a	....(((((((((..((((((((((...(..((((....((((..((((((((((.(((..(((((((..((..(((((((((((((.....))))....)))))))))..))..)))))))..))).))..))))))))..))))...))))..)...))))))))))..)))))..))))..	178	46.7	-82.5	1	218	272.667	171.667	271.5	340.167	215.5	85.8333	158	276.333	287.139	250.837	180.482	279.903	282.559	251.053	87.4364	183.453	171.443	middle
36	65	sly-miR390a-5p	AAGCTCAGGAGGGATAGCACC	21	SL4.0ch10	-	58441719	58441881	agagatcaactatgaatgttgttcttgtggaaatggcatggggaatctataAAGCTCAGGAGGGATAGCACCatgaatacatcttaatggctatctatagCGCTATCCATCCTGAGTTTTAtggcttcttcatgctcgcttttggtgcttcatgttgatcttt	2	sly-MIR390a,stu-MIR390,	sly-MIR390a	agagatcaactatgaatgttgttcttgtggaaatggcatggggaatctataAAGCTCAGGAGGGATAGCACCatgaatacatcttaatggctatctatagCGCTATCCATCCTGAGTTTTAtggcttcttcatgctcgcttttggtgcttcatgttgatcttt	sly-miR390a-5p	AAGCTCAGGAGGGATAGCACC	5'	Yes	gp1a	((((((((((.(((((.((.......(((.....((((((..(((.(((((((((((((((.(((((((...(((....))).......((((....))))))))))).))))))))))))))).)))..))))))))).......)))))))))))))))))	113	40.5	-69.2	1	8906	6545	5712	11431	15995	10965	11804	8330	21490	11730.6	6021.01	6005.32	11784.8	13286.2	12774	12024.5	9671.94	13332.9	high
36	66	sly-miR390a-3p	CGCTATCCATCCTGAGTTTTA	21	SL4.0ch10	-	58441719	58441881	agagatcaactatgaatgttgttcttgtggaaatggcatggggaatctataAAGCTCAGGAGGGATAGCACCatgaatacatcttaatggctatctatagCGCTATCCATCCTGAGTTTTAtggcttcttcatgctcgcttttggtgcttcatgttgatcttt	2	sly-MIR390a,stu-MIR390,	sly-MIR390a	agagatcaactatgaatgttgttcttgtggaaatggcatggggaatctataAAGCTCAGGAGGGATAGCACCatgaatacatcttaatggctatctatagCGCTATCCATCCTGAGTTTTAtggcttcttcatgctcgcttttggtgcttcatgttgatcttt	sly-miR390a-3p	CGCTATCCATCCTGAGTTTTA	3'	Yes	gp1a	((((((((((.(((((.((.......(((.....((((((..(((.(((((((((((((((.(((((((...(((....))).......((((....))))))))))).))))))))))))))).)))..))))))))).......)))))))))))))))))	113	40.5	-69.2	1	222	177.5	200.5	308.5	424	452.5	288.5	211	233	292.408	163.289	210.796	318.048	352.195	527.153	293.888	244.992	144.558	middle
37	67	sly-miR390b-5p	AAGCTCAGGAGGGATAGCGCC	21	SL4.0ch09	+	8420567	8420675	gcatggagaatctgtaAAGCTCAGGAGGGATAGCGCCatggatgactcaattcgatttttgtacacatctttagCGCTATCCATCCTGAGTTtcacggctttttcatgc	1	sly-MIR390b,	sly-MIR390b	gcatggagaatctgtaAAGCTCAGGAGGGATAGCGCCatggatgactcaattcgatttttgtacacatctttagCGCTATCCATCCTGAGTTTCAcggctttttcatgc	sly-miR390b-5p	AAGCTCAGGAGGGATAGCGCC	5'	Yes	gp1a	((((((((((.((((.((((((((((.(((((((((...(((((...(((........)))....)))))...))))))))).)))))))))).)))).))))))))))	109	45	-56.1	1.1	1082	927	1095	1481	2308	1666	3336	1246	3680	1425.16	852.785	1151.23	1526.84	1917.14	1940.85	3398.31	1446.73	2283.15	high
37	68	sly-miR390b-3p_R-3	CGCTATCCATCCTGAGTT	18	SL4.0ch09	+	8420567	8420675	gcatggagaatctgtaAAGCTCAGGAGGGATAGCGCCatggatgactcaattcgatttttgtacacatctttagCGCTATCCATCCTGAGTTtcacggctttttcatgc	1	sly-MIR390b,	sly-MIR390b	gcatggagaatctgtaAAGCTCAGGAGGGATAGCGCCatggatgactcaattcgatttttgtacacatctttagCGCTATCCATCCTGAGTTTCAcggctttttcatgc	sly-miR390b-3p	CGCTATCCATCCTGAGTTTCA	3'	Diff	gp1a	((((((((((.((((.((((((((((.(((((((((...(((((...(((........)))....)))))...))))))))).)))))))))).)))).))))))))))	109	45	-56.1	1.1	19	2.5	2.5	20.5	15	22.5	36.5	21	0	25.0259	2.29985	2.62838	21.1345	12.4597	26.212	37.1817	24.3831	0	middle
38	69	sly-miR391	ACGCAGGAGAGATGATGCTGGA	22	SL4.0ch06	+	4552436	4552526	aaggcttgctACGCAGGAGAGATGATGCTGGAcgatagagaaaatgggatttaatttattggccAGCATCATACTCCTGCATATTaagcct	1	sly-MIR391,	sly-MIR391	aaggcttgctACGCAGGAGAGATGATGCTGGAcgatagagaaaatgggatttaatttattggccagcatcatactcctgcatattaagcct	sly-miR391	ACGCAGGAGAGATGATGCTGGA	5'	Yes	gp1a	.((((((..((.(((((((..((((((((((.(((((((..((((...))))..))))))).)))))))))).))))))).))..))))))	90	42.9	-44.4	1.1	554	1512	2021	652	887	1098	20537	14152	14994	729.703	1390.95	2124.78	672.18	736.785	1279.15	20920.6	16431.9	9302.61	high
38	70	sly-MIR391-p3	AGCATCATACTCCTGCATATT	21	SL4.0ch06	+	4552436	4552526	aaggcttgctACGCAGGAGAGATGATGCTGGAcgatagagaaaatgggatttaatttattggccAGCATCATACTCCTGCATATTaagcct	1	sly-MIR391,	sly-MIR391	aaggcttgctACGCAGGAGAGATGATGCTGGAcgatagagaaaatgggatttaatttattggccagcatcatactcctgcatattaagcct	sly-MIR391-p3	agcatcatactcctgcatatt	3'	New	gp1a	.((((((..((.(((((((..((((((((((.(((((((..((((...))))..))))))).)))))))))).))))))).))..))))))	90	42.9	-44.4	1.1	8	0	10	10	15	36	945	403	369	10.5372	0	10.5135	10.3095	12.4597	41.9392	962.65	467.922	228.936	middle
39	71	stu-miR393-5p	TCCAAAGGGATCGCATTGATCC	22	SL4.0ch03	+	3063412	3063498	attatTCCAAAGGGATCGCATTGATCCtgtgttccaaattaattaaccatgggactatgggATCATGCGATCTCTTCGGAATtctcc	2	sly-MIR393,stu-MIR393,	stu-MIR393	TCCAAAGGGATCGCATTGATCCtgtgtcccaaattaattaactggggtctatgggATCATGCGATCTCTTCGGAAT	stu-miR393-5p	TCCAAAGGGATCGCATTGATCC	5'	Yes	gp1a	...(((((.((((((((((((.(((((..(((((((.............)))))).)..))))))))))))))))).))))).....	79	41.4	-40.9	1.1	110	175	83	220	199	81	110	230	141	144.887	160.99	87.2622	226.809	165.299	94.3633	112.054	267.052	87.4795	middle
39	72	sly-miR393	ATCATGCGATCTCTTCGGAAT	21	SL4.0ch03	+	3063412	3063498	attatTCCAAAGGGATCGCATTGATCCtgtgttccaaattaattaaccatgggactatgggATCATGCGATCTCTTCGGAATtctcc	2	sly-MIR393,stu-MIR393,	sly-MIR393	attattccaaagggatcgcattgatcctgtgttccaaattaattaaccatgggactatgggATCATGCGATCTCTTCGGAATtctcc	sly-miR393	ATCATGCGATCTCTTCGGAAT	3'	Yes	gp1a	...(((((.((((((((((((.(((((..(((((((.............)))))).)..))))))))))))))))).))))).....	79	41.4	-40.9	1.1	0	9	19	0	0	0	101	52	22	0	8.27947	19.9757	0	0	0	102.886	60.3771	13.6493	middle
40	73	sly-miR394-5p	TTGGCATTCTGTCCACCTCC	20	SL4.0ch04	+	63861806	63862005	caatcttgattttcatgaagatttctcaaagggttccttacatagttctTTGGCATTCTGTCCACCTCCtttaccttcataatcttctatttttttagaaaaataatttttgttattattttttttaaaaaatggAGGTGGGCATACTGTCAACagatttgtgttagtttctctttgtgaaatcttcttgatgttaattg	1	sly-MIR394,	sly-MIR394	caatcttgattttcatgaagatttctcaaagggttccttacatagttctTTGGCATTCTGTCCACCTCCtttaccttcataatcttctatttttttagaaaaataatttttgttattattttttttaaaaaatggAGGTGGGCATACTGTCAACAgatttgtgttagtttctctttgtgaaatcttcttgatgttaattg	sly-miR394-5p	TTGGCATTCTGTCCACCTCC	5'	Yes	gp1a	.....(((((..(((.(((((((((.(((((((...((.(((((..(((((((((...(((((((((((...................(((((((.(((((((((((.......))))))))))).))))))))))))))))))...)))))).)))..))))).))...))))))).))))))))).))).)))))...	192	29.5	-66.9	1.1	16067	12034	9327	14643	16342	19333	18374	11832	25380	21162.7	11070.6	9805.96	15096.2	13574.5	22522.5	18717.2	13738.1	15746.3	high
40	74	sly-miR394-3p_R-1	AGGTGGGCATACTGTCAAC	19	SL4.0ch04	+	63861806	63862005	caatcttgattttcatgaagatttctcaaagggttccttacatagttctTTGGCATTCTGTCCACCTCCtttaccttcataatcttctatttttttagaaaaataatttttgttattattttttttaaaaaatggAGGTGGGCATACTGTCAACagatttgtgttagtttctctttgtgaaatcttcttgatgttaattg	1	sly-MIR394,	sly-MIR394	caatcttgattttcatgaagatttctcaaagggttccttacatagttctTTGGCATTCTGTCCACCTCCtttaccttcataatcttctatttttttagaaaaataatttttgttattattttttttaaaaaatggAGGTGGGCATACTGTCAACAgatttgtgttagtttctctttgtgaaatcttcttgatgttaattg	sly-miR394-3p	AGGTGGGCATACTGTCAACA	3'	Diff	gp1a	.....(((((..(((.(((((((((.(((((((...((.(((((..(((((((((...(((((((((((...................(((((((.(((((((((((.......))))))))))).))))))))))))))))))...)))))).)))..))))).))...))))))).))))))))).))).)))))...	192	29.5	-66.9	1.1	30	8	27	16	66	53	12	16	102	39.5146	7.35952	28.3865	16.4952	54.8228	61.7439	12.2241	18.5776	63.2831	middle
41	75	sly-miR395a_R-1	CTGAAGTGTTTGGGGGAACTC	21	SL4.0ch05	+	1752616	1752834	gttcccttgaccacttcatgagggcttactttgatgttggaagccttgCTGAAGTGTTTGGGGGAACTCccgggttgactttgaaaattacgcaaacaagtatatataaatgcatgagtacgtattagctaaagatgatgagtacaatattgattcatgtacctttggagttcccttgaccacttcatgagagcttaatatttgattgtttgaagtcct	2	sly-MIR395a,stu-MIR395f,	sly-MIR395a	agggcttactttgatgttggaagccttgCTGAAGTGTTTGGGGGAACTCCcgggttgactttgaaaattacgcaaacaagtatatataaatgcatgagtacgtattagctaaagatgatgagtacaatattgattcatgtacctttggagttcccttgaccacttcatgagagcttaatatttgattgtttgaagtcct	sly-miR395a	CTGAAGTGTTTGGGGGAACTCC	5'	Diff	gp1a	(((((((..(.(((((((..(((((((.((........)))))))))..))))))).)..))))))).........(((((..(.......((((.(((((((.......(((((((((..(((((.(((..........)))..)))))..)))))))))......((((((...(((.....)))...)))))).))))))).)))))..)))))..	67	39.3	-64.9	0.8	2.5	3.5	0	0	19.5	6	14	11.5	4	3.29288	3.21979	0	0	16.1976	6.98987	14.2615	13.3526	2.48169	middle
42	76	sly-miR395a_R-1	CTGAAGTGTTTGGGGGAACTC	21	SL4.0ch05	+	1763148	1763248	ttaaggtgttccctagagttcccttgaccacttcatgagggcttactttgatgttagaagcgttgCTGAAGTGTTTGGGGGAACTCctgggttgactttaa	1	sly-MIR395b,	sly-MIR395b	ttaaggtgttccctagagttcccttgaccacttcatgagggcttactttgatgttagaagcgttgCTGAAGTGTTTGGGGGAACTCCtgggttgactttaa	sly-miR395a	CTGAAGTGTTTGGGGGAACTCC	3'	Diff	gp1a	(((((((...(((..(((((((((..(.(((((((.....((((.((........)))))).....))))))).)..)))))))))..)))...)))))))	101	45.5	-43.2	0.9	2.5	3.5	0	0	19.5	6	14	11.5	4	3.29288	3.21979	0	0	16.1976	6.98987	14.2615	13.3526	2.48169	middle
43	77	sly-miR396b	TTCCACAGCTTTCTTGAACTT	21	SL4.0ch07	-	2603043	2603192	gatgaccaagtcctagtcatgcttTTCCACAGCTTTCTTGAACTTcttcttgctaaattttgatctctaaattgataattttgagatgagatttgaagctatgaaagTCCAAGAAAGCTGTGGGAAAagatggcaagctttggacttatt	3	sly-MIR396b,stu-MIR396,nta-MIR396c,	sly-MIR396b	gatgaccaagtcctagtcatgcttTTCCACAGCTTTCTTGAACTTcttcttgctaaattttgatctctaaattgataattttgagatgagatttgaagctatgaaagtccaagaaagctgtgggaaaagatggcaagctttggacttatt	sly-miR396b	TTCCACAGCTTTCTTGAACTT	5'	Yes	gp1a	.......((((((..(((((..((((((((((((((((((.((((..((..((((((((((.(((((.(((((...))))).))))))))))))..)))...)))))).))))))))))))))))))..))))).......))))))...	140	36	-54.7	1	25986.5	17172.5	20357.5	25581	52239.5	33807.5	41328.5	27565	44067.5	34228.2	15797.7	21402.9	26372.8	43392.7	39385	42100.4	32005.7	27340.5	high
43	78	stu-miR396-3p_L-1	TCCAAGAAAGCTGTGGGAAA	20	SL4.0ch07	-	2603043	2603192	gatgaccaagtcctagtcatgcttTTCCACAGCTTTCTTGAACTTcttcttgctaaattttgatctctaaattgataattttgagatgagatttgaagctatgaaagTCCAAGAAAGCTGTGGGAAAagatggcaagctttggacttatt	3	sly-MIR396b,stu-MIR396,nta-MIR396c,	stu-MIR396	TTCCACAGCTTTCTTGAACTTcttcttgctaaattttgatctctaaattgataattttgagatgaaatttttgaagctatgaaaGTCCAAGAAAGCTGTGGGAAA	stu-miR396-3p	GTCCAAGAAAGCTGTGGGAAA	3'	Diff	gp1a	.......((((((..(((((..((((((((((((((((((.((((..((..((((((((((.(((((.(((((...))))).))))))))))))..)))...)))))).))))))))))))))))))..))))).......))))))...	140	36	-54.7	1	966	633	810	857	1018	701	1288	822	888	1272.37	582.322	851.595	883.525	845.6	816.65	1312.06	954.422	550.935	high
44	79	sly-miR396a-5p	TTCCACAGCTTTCTTGAACTG	21	SL4.0ch12	-	2957930	2958093	tgattctttgtgtacttTTCCACAGCTTTCTTGAACTGcatacatataacaaaaaaatctgatttttttttgatttttttttacttttataaagaaaaaatttagatggaaagaattaaattgttgcgGTTCAATAAAGCTGTGGGAAGatacatataggatca	1	sly-MIR396a,	sly-MIR396a	tgattctttgtgtacttTTCCACAGCTTTCTTGAACTGcatacatataacaaaaaaatctgatttttttttgatttttttttacttttataaagaaaaaatttagatggaaagaattaaattgttgcgGTTCAATAAAGCTGTGGGAAGatacatataggatca	sly-miR396a-5p	TTCCACAGCTTTCTTGAACTG	5'	Yes	gp1a	.((((((.((((((..(((((((((((((.((((((((((.(((............((((((.((((((((.....................)))))))).))))))..............))))))))))))).)))))))))))))..)))))).)))))).	162	26.2	-58.6	1.4	14549.5	5659.5	7524.5	10928	16223.5	12868.5	24499.5	16660	17551.5	19163.9	5206.4	7910.9	11266.2	13476	14991.5	24957.1	19343.9	10889.3	high
44	80	sly-miR396a-3p	GTTCAATAAAGCTGTGGGAAG	21	SL4.0ch12	-	2957930	2958093	tgattctttgtgtacttTTCCACAGCTTTCTTGAACTGcatacatataacaaaaaaatctgatttttttttgatttttttttacttttataaagaaaaaatttagatggaaagaattaaattgttgcgGTTCAATAAAGCTGTGGGAAGatacatataggatca	1	sly-MIR396a,	sly-MIR396a	tgattctttgtgtacttTTCCACAGCTTTCTTGAACTGcatacatataacaaaaaaatctgatttttttttgatttttttttacttttataaagaaaaaatttagatggaaagaattaaattgttgcgGTTCAATAAAGCTGTGGGAAGatacatataggatca	sly-miR396a-3p	GTTCAATAAAGCTGTGGGAAG	3'	Yes	gp1a	.((((((.((((((..(((((((((((((.((((((((((.(((............((((((.((((((((.....................)))))))).))))))..............))))))))))))).)))))))))))))..)))))).)))))).	162	26.2	-58.6	1.4	3010	1252	4951	5021	2797	6215	3100	5682	3053	3964.63	1151.77	5205.25	5176.41	2323.32	7240.34	3157.9	6597.36	1894.15	high
45	81	sly-miR397-5p_L+2R-1	TGATTGAGTGCAGCGTTGATG	21	SL4.0ch07	-	65889639	65889754	cagagtacttagaaacaTGATTGAGTGCAGCGTTGATGacatatttgagaagtcctgcatttgggccttcctcattttTCATCAACGCTAAACTCGATCatgtttttaattctctg	2	sly-MIR397,stu-MIR397,	sly-MIR397	cagagtacttagaaacatgATTGAGTGCAGCGTTGATGAcatatttgagaagtcctgcatttgggccttcctcatttttcaTCAACGCTAAACTCGATCATGtttttaattctctg	sly-miR397-5p	ATTGAGTGCAGCGTTGATGA	5'	Diff	gp1a	(((((...((((((((((((((((((..(((((((((((......(((((((.(((......))).))).))))....)))))))))))..))))))))))))))))))..)))))	116	38.8	-56.4	1.3	562	5607	3041	141	7	17	1333	947	395	740.24	5158.11	3197.16	145.364	5.81454	19.8046	1357.9	1099.56	245.067	high
45	82	sly-MIR397-p3	TCATCAACGCTAAACTCGATC	21	SL4.0ch07	-	65889639	65889754	cagagtacttagaaacaTGATTGAGTGCAGCGTTGATGacatatttgagaagtcctgcatttgggccttcctcattttTCATCAACGCTAAACTCGATCatgtttttaattctctg	2	sly-MIR397,stu-MIR397,	sly-MIR397	cagagtacttagaaacatgATTGAGTGCAGCGTTGATGAcatatttgagaagtcctgcatttgggccttcctcatttttcaTCAACGCTAAACTCGATCATGtttttaattctctg	sly-MIR397-p3	tcaTCAACGCTAAACTCGATC	3'	New	gp1a	(((((...((((((((((((((((((..(((((((((((......(((((((.(((......))).))).))))....)))))))))))..))))))))))))))))))..)))))	116	38.8	-56.4	1.3	22383	61023	36100	2709	107	145	27823	17158	4241	29481.8	56137.5	37953.8	2792.85	88.8794	168.922	28342.7	19922.1	2631.21	high
46	83	stu-miR398a-5p	GGGTTGATTTGAGAACATATG	21	SL4.0ch11	-	48341503	48341603	caataGGGTTGATTTGAGAACATATGtatgtgcatattttgtttgtaacaatttaccgtttataaatatgacacaTATGTTCTCAGGTCGCCCCTGtagac	2	sly-MIR398a,stu-MIR398a,	stu-MIR398a	GGGTTGATTTGAGAACATATGtatgggcatattttgtttctaacaatttattgtttataaatgtgacacaTATGTTCTCAGGTCGCCCCTG	stu-miR398a-5p	GGGTTGATTTGAGAACATATG	5'	Yes	gp1a	..((((((..((..(((((((((((((..((.(((((((.....((((....)))).......))))))))))))))))))))))..))..))))))....	95	34.7	-37.3	1.1	775	2608	2509	40	20	137	2276	353	844	1020.79	2399.21	2637.84	41.238	16.613	159.602	2318.51	409.867	523.636	high
46	84	sly-miR398a	TATGTTCTCAGGTCGCCCCTG	21	SL4.0ch11	-	48341503	48341603	caataGGGTTGATTTGAGAACATATGtatgtgcatattttgtttgtaacaatttaccgtttataaatatgacacaTATGTTCTCAGGTCGCCCCTGtagac	2	sly-MIR398a,stu-MIR398a,	sly-MIR398a	caatagggttgatttgagaacatatgtatgtgcatattttgtttgtaacaatttaccgtttataaatatgacacaTATGTTCTCAGGTCGCCCCTGtagac	sly-miR398a	TATGTTCTCAGGTCGCCCCTG	3'	Yes	gp1a	..((((((..((..(((((((((((((..((.(((((((.....((((....)))).......))))))))))))))))))))))..))..))))))....	95	34.7	-37.3	1.1	439	2064	800	79	42	50	2023	327	737	578.23	1898.76	841.082	81.4451	34.8872	58.2489	2060.78	379.679	457.251	high
47	85	sly-miR399b	GGGCTACTCTCTATTGGCATG	21	SL4.0ch03	-	3803888	3803968	agtgataGGGCTACTCTCTATTGGCATGcaattgtatatttcagctgacaCGCCAAAGGAGAGCTGCCCTGttactgtctc	8	sly-MIR399b,stu-MIR399k,stu-MIR399o,stu-MIR399f,stu-MIR399l,stu-MIR399m,stu-MIR399n,nta-MIR399g,	sly-MIR399b	tgataGGGCTACTCTCTATTGGCATGcaattgtatatttcagctgacacgccaaaggagagctgccctgttact	sly-miR399b	GGGCTACTCTCTATTGGCATG	5'	Yes	gp1a	(((((((((((..(((((..(((((.((((..((.......))..)).)).)))))..)))))..))))))))))).....	76	46.9	-38.6	1	0	0	0	0	0	0	6	10	5	0	0	0	0	0	0	6.11206	11.611	3.10211	middle
47	86	stu-miR399j-3p_1ss1CT	TGCCAAAGGAGAGCTGCCCTG	21	SL4.0ch03	-	3803888	3803968	agtgataGGGCTACTCTCTATTGGCATGcaattgtatatttcagctgacaCGCCAAAGGAGAGCTGCCCTGttactgtctc	8	sly-MIR399b,stu-MIR399k,stu-MIR399o,stu-MIR399f,stu-MIR399l,stu-MIR399m,stu-MIR399n,nta-MIR399g,	stu-MIR399n	GGGCTACTCTCTATTGGCATGcatttgtatgtttcagctgacaCGCCAAAGGAGAGCTGCCCTG	stu-miR399j-3p	CGCCAAAGGAGAGCTGCCCTG	3'	Diff	gp1a	(((((((((((..(((((..(((((.((((..((.......))..)).)).)))))..)))))..))))))))))).....	76	46.9	-38.6	1	65	14	20	49	15	44	5	38	37	85.615	12.8792	21.027	50.5166	12.4597	51.2591	5.09339	44.1217	22.9556	middle
48	87	sly-MIR399-p5	GGGCTACACTCTATTGGCATG	21	SL4.0ch03	+	3878870	3878940	taGGGCTACACTCTATTGGCATGcaacttgatcaaatatttgagctgaaaTGCCAAAGGAGAGTTGCCCTA	1	sly-MIR399,	sly-MIR399	tagggctacactctattggcatgcaacttgatcaaatatttgagctgaaaTGCCAAAGGAGAGTTGCCCTA	sly-MIR399-p5	gggctacactctattggcatg	5'	New	gp1a	((((((.((.(((..(((((((.((.((..(........)..)).))..)))))))..))).)).))))))	71	42.3	-29.7	1	7	0	0	5	5	6	7	0	31	9.22007	0	0	5.15476	4.15324	6.98987	7.13074	0	19.2331	middle
48	88	sly-miR399	TGCCAAAGGAGAGTTGCCCTA	21	SL4.0ch03	+	3878870	3878940	taGGGCTACACTCTATTGGCATGcaacttgatcaaatatttgagctgaaaTGCCAAAGGAGAGTTGCCCTA	1	sly-MIR399,	sly-MIR399	tagggctacactctattggcatgcaacttgatcaaatatttgagctgaaaTGCCAAAGGAGAGTTGCCCTA	sly-miR399	TGCCAAAGGAGAGTTGCCCTA	3'	Yes	gp1a	((((((.((.(((..(((((((.((.((..(........)..)).))..)))))))..))).)).))))))	71	42.3	-29.7	1	42	34	45	46	44	33	39	54	57	55.3204	31.278	47.3109	47.4238	36.5485	38.4443	39.7284	62.6993	35.3641	middle
49	89	sly-miR403-5p_R-1	CGTTTGTGCGTGAATCTAAC	20	SL4.0ch01	+	70948951	70949092	agaaattgaaaatcaggaagaggcatatttcaCGTTTGTGCGTGAATCTAACaactcttttcatctgaaaaactgttattgtttgCTAGATTCACGCACAAGCTCGtaatatggcttttccaatctctgcgctttgatttct	1	sly-MIR403,	sly-MIR403	agaaattgaaaatcaggaagaggcatatttcaCGTTTGTGCGTGAATCTAACAactcttttcatctgaaaaactgttattgtttgCTAGATTCACGCACAAGCTCGtaatatggcttttccaatctctgcgctttgatttct	sly-miR403-5p	CGTTTGTGCGTGAATCTAACA	5'	Diff	gp1a	((((((..((...(((((((((.((((((....((((((((((((((((((((((..(((((....)))))...))...)))....)))))))))))))))))....)))))).)))))))......))...))..))))))	142	36.6	-49.5	1	1118	1223	1193	756	975	588	1672	971	540	1472.58	1125.09	1254.26	779.399	809.882	685.008	1703.23	1127.43	335.028	high
49	90	sly-miR403-3p	CTAGATTCACGCACAAGCTCG	21	SL4.0ch01	+	70948951	70949092	agaaattgaaaatcaggaagaggcatatttcaCGTTTGTGCGTGAATCTAACaactcttttcatctgaaaaactgttattgtttgCTAGATTCACGCACAAGCTCGtaatatggcttttccaatctctgcgctttgatttct	1	sly-MIR403,	sly-MIR403	agaaattgaaaatcaggaagaggcatatttcaCGTTTGTGCGTGAATCTAACAactcttttcatctgaaaaactgttattgtttgCTAGATTCACGCACAAGCTCGtaatatggcttttccaatctctgcgctttgatttct	sly-miR403-3p	CTAGATTCACGCACAAGCTCG	3'	Yes	gp1a	((((((..((...(((((((((.((((((....((((((((((((((((((((((..(((((....)))))...))...)))....)))))))))))))))))....)))))).)))))))......))...))..))))))	142	36.6	-49.5	1	5578	4182	3487	5736	6325	5726	5782	2603	6447	7347.08	3847.19	3666.07	5913.54	5253.85	6670.67	5889.99	3022.34	3999.86	high
50	91	sly-miR408	ACGGGGACGAGCCAGAGCATG	21	SL4.0ch01	-	83315378	83315461	ggatagACGGGGACGAGCCAGAGCATGagatgtgcaatttttgctttgcctattccaTGCACTGCCTCTTCCCTGGCTctcctc	3	sly-MIR408,stu-MIR408b,nta-MIR408,	sly-MIR408	gatagACGGGGACGAGCCAGAGCATGagatgtgcaatttttgctttgcctattccatgcactgcctcttccctggctctcct	sly-miR408	ACGGGGACGAGCCAGAGCATG	5'	Yes	gp1a	(((.((.((((((.(((.(((.(((((..((..((((........))))..))..))))).))).))).)))))).)).)))..	82	53.6	-37.4	0.8	148	1285	755	34	25	36	896	352	743	194.939	1182.12	793.771	35.0523	20.7662	41.9392	912.735	408.706	460.974	high
50	92	stu-miR408b-3p	TGCACTGCCTCTTCCCTGGCT	21	SL4.0ch01	-	83315378	83315461	ggatagACGGGGACGAGCCAGAGCATGagatgtgcaatttttgctttgcctattccaTGCACTGCCTCTTCCCTGGCTctcctc	3	sly-MIR408,stu-MIR408b,nta-MIR408,	stu-MIR408b	ACGGGGACGAGACAGAGCATGagatgtgcaatttttacttgcctattccaTGCACTGCCTCTTCCCTGGCT	stu-miR408b-3p	TGCACTGCCTCTTCCCTGGCT	3'	Yes	gp1a	(((.((.((((((.(((.(((.(((((..((..((((........))))..))..))))).))).))).)))))).)).)))..	82	53.6	-37.4	0.8	442	5740	3099	56	55	134	5487	1182	1933	582.182	5280.46	3258.14	57.7333	45.6857	156.107	5589.48	1372.42	1199.28	high
51	93	sly-miR477-5p	TGTCTCTCCCTCAAGGGCTCC	21	SL4.0ch10	-	3526126	3526240	agctaggcattgcttgtTGTCTCTCCCTCAAGGGCTCCtcttcaagatccttataaacaagaaagcatgagggggaggAGTTCTTGTAGGGTGAGACAACaagaaattccttgct	1	sly-MIR477,	sly-MIR477	agctaggcattgcttgtTGTCTCTCCCTCAAGGGCTCCtcttcaagatccttataaacaagaaagcatgagggggaggAGTTCTTGTAGGGTGAGACAACaagaaattccttgct	sly-miR477-5p	TGTCTCTCCCTCAAGGGCTCC	5'	Yes	gp1a	(((.(((.(((.(((((((((((.((((((((..(((((((......(((((((............))))))))))))))..)))).)))).))))))))))).))).))).)))	115	46.1	-58.6	1.1	202	131	76	390	385	620	88	175	224	266.065	120.512	79.9028	402.071	319.8	722.287	89.6436	203.192	138.975	middle
51	94	sly-miR477-3p	AGTTCTTGTAGGGTGAGACAAC	22	SL4.0ch10	-	3526126	3526240	agctaggcattgcttgtTGTCTCTCCCTCAAGGGCTCCtcttcaagatccttataaacaagaaagcatgagggggaggAGTTCTTGTAGGGTGAGACAACaagaaattccttgct	1	sly-MIR477,	sly-MIR477	agctaggcattgcttgtTGTCTCTCCCTCAAGGGCTCCtcttcaagatccttataaacaagaaagcatgagggggaggAGTTCTTGTAGGGTGAGACAACaagaaattccttgct	sly-miR477-3p	AGTTCTTGTAGGGTGAGACAAC	3'	Yes	gp1a	(((.(((.(((.(((((((((((.((((((((..(((((((......(((((((............))))))))))))))..)))).)))).))))))))))).))).))).)))	115	46.1	-58.6	1.1	311	134	229	747	262	846	10	513	70	409.635	123.272	240.76	770.121	217.63	985.572	10.1868	595.643	43.4295	middle
52	95	sly-MIR482a-p5	GGGATTGGTGAGTTGGAAAGC	21	SL4.0ch03	+	59187267	59187376	gagtttttcgaaaatctatgGGGATTGGTGAGTTGGAAAGCttttctttttcttctcttgtgattagcTTTCCAATTCCACCCATTCCTAtggtttttcggtattctctc	2	sly-MIR482a,stu-MIR482a,	sly-MIR482a	cgaaaatctatggggattggtgagttggaaagcttttctttttcttctcttgtgattagcTTTCCAATTCCACCCATTCCTAtggtttttcg	sly-MIR482a-p5	gggattggtgagttggaaagc	5'	New	gp1a	(((....(((((((.((((((((((.((((((((((((((((..((...............))..))))))))))))).))).)))))))))).)))))))....)))..	108	38.2	-48.5	1.2	588	147	93	958	656	758	668	341	1366	774.486	135.231	97.7758	987.651	544.905	883.054	680.476	395.934	847.497	middle
52	96	sly-miR482a	TTTCCAATTCCACCCATTCCTA	22	SL4.0ch03	+	59187267	59187376	gagtttttcgaaaatctatgGGGATTGGTGAGTTGGAAAGCttttctttttcttctcttgtgattagcTTTCCAATTCCACCCATTCCTAtggtttttcggtattctctc	2	sly-MIR482a,stu-MIR482a,	sly-MIR482a	cgaaaatctatggggattggtgagttggaaagcttttctttttcttctcttgtgattagcTTTCCAATTCCACCCATTCCTAtggtttttcg	sly-miR482a	TTTCCAATTCCACCCATTCCTA	3'	Yes	gp1a	(((....(((((((.((((((((((.((((((((((((((((..((...............))..))))))))))))).))).)))))))))).)))))))....)))..	108	38.2	-48.5	1.2	7958	2753	1371	11151	19322.5	13365.5	19424.5	6971	39380.5	10481.9	2532.6	1441.4	11496.1	16050.2	15570.5	19787.3	8094.01	24432.5	high
53	97	sly-miR482e-5p	TGTGGGTGGGGTGGAAAGATT	21	SL4.0ch04	+	55372119	55372306	gatctgtgctatggaaatattgatggcgttgaaagggatgagagtattgggaagttgttggtTGTGGGTGGGGTGGAAAGATTtgataaatctaattttaaagagattaaaTCTTTCCTACTCCTCCCATACCcatgacttccactagcttctccctttcttcatttgtcatctcctttgctaagttc	1	sly-MIR482e,	sly-MIR482e	gatctgtgctatggaaatattgatggcgttgaaagggatgagagtattgggaagttgttggtTGTGGGTGGGGTGGAAAGATTtgataaatctaattttaaagagattaaaTCTTTCCTACTCCTCCCATACCcatgacttccactagcttctccctttcttcatttgtcatctcctttgctaagttc	sly-miR482e-5p	TGTGGGTGGGGTGGAAAGATT	5'	Yes	gp1a	((.((..((...(((......(((((((..((((((((.((.(((....((((((..(.((.((((((.((((((((((((((((((...(((........))).))))))))))))).))))).)))))))).)..))))))....)))))))))))))......))))))))))...))..)).))	188	39.9	-74.8	1	2534	3444	3609	2939	3170	3167	4467	3351	1985	3337.67	3168.28	3794.33	3029.97	2633.16	3689.49	4550.43	3890.84	1231.54	high
53	98	sly-miR482e-3p	TCTTTCCTACTCCTCCCATACC	22	SL4.0ch04	+	55372119	55372306	gatctgtgctatggaaatattgatggcgttgaaagggatgagagtattgggaagttgttggtTGTGGGTGGGGTGGAAAGATTtgataaatctaattttaaagagattaaaTCTTTCCTACTCCTCCCATACCcatgacttccactagcttctccctttcttcatttgtcatctcctttgctaagttc	1	sly-MIR482e,	sly-MIR482e	gatctgtgctatggaaatattgatggcgttgaaagggatgagagtattgggaagttgttggtTGTGGGTGGGGTGGAAAGATTtgataaatctaattttaaagagattaaaTCTTTCCTACTCCTCCCATACCcatgacttccactagcttctccctttcttcatttgtcatctcctttgctaagttc	sly-miR482e-3p	TCTTTCCTACTCCTCCCATACC	3'	Yes	gp1a	((.((..((...(((......(((((((..((((((((.((.(((....((((((..(.((.((((((.((((((((((((((((((...(((........))).))))))))))))).))))).)))))))).)..))))))....)))))))))))))......))))))))))...))..)).))	188	39.9	-74.8	1	57100	65342	65017	93004	87975	105992	178798	82489	200941	75209.5	60110.8	68355.8	95882.6	73076.3	123478	182137	95777.8	124668	high
54	99	sly-miR482d-5p_R-3	GGAGTGGGTGGGATGGAA	18	SL4.0ch06	-	35176080	35176225	ggaaagggaggagggatttgggaatcttttGGAGTGGGTGGGATGGAAaaatattgtatttttttttctaacggaaaaaaagatgagaattgagattTTTCCTATTCCACCCATGCCAAtggcttccagtcatttactccttttcc	2	sly-MIR482d,stu-MIR482c,	sly-MIR482d	ggaaagggaggagggatttgggaatcttttGGAGTGGGTGGGATGGAAAAAtattgtatttttttttctaacggaaaaaaagatgagaattgagattTTTCCTATTCCACCCATGCCAAtggcttccagtcatttactccttttcc	sly-miR482d-5p	GGAGTGGGTGGGATGGAAAAA	5'	Diff	gp1a	((((((((((....((.((((((..(..((((..((((((((((((((((((....((((((((((((.....)))))))))))).........)))))))).))))))))))..)))).)..)))))))).....))))))))))	146	39	-63.5	1.1	82	44	73	83	127	102	66	88	107	108.007	40.4774	76.7487	85.5689	105.492	118.828	67.2327	102.177	66.3852	middle
54	100	sly-miR482d-3p	TTTCCTATTCCACCCATGCCAA	22	SL4.0ch06	-	35176080	35176225	ggaaagggaggagggatttgggaatcttttGGAGTGGGTGGGATGGAAaaatattgtatttttttttctaacggaaaaaaagatgagaattgagattTTTCCTATTCCACCCATGCCAAtggcttccagtcatttactccttttcc	2	sly-MIR482d,stu-MIR482c,	sly-MIR482d	ggaaagggaggagggatttgggaatcttttGGAGTGGGTGGGATGGAAAAAtattgtatttttttttctaacggaaaaaaagatgagaattgagattTTTCCTATTCCACCCATGCCAAtggcttccagtcatttactccttttcc	sly-miR482d-3p	TTTCCTATTCCACCCATGCCAA	3'	Yes	gp1a	((((((((((....((.((((((..(..((((..((((((((((((((((((....((((((((((((.....)))))))))))).........)))))))).))))))))))..)))).)..)))))))).....))))))))))	146	39	-63.5	1.1	2776	2902	2956	4081	4565.5	4159.5	6175.5	3071	6808.5	3656.42	2669.67	3107.8	4207.31	3792.33	4845.73	6290.84	3565.73	4224.14	high
55	101	sly-MIR482b-p5	TGAAGATTTTTGGGAAGCTTTTGG	24	SL4.0ch06	-	35176402	35176526	ggaaagggaTGAAGATTTTTGGGAAGCTTTTGGcgtgagcggtggggaaagatagatctatcatattagtatgatatgataaaTCTTGCCTACACCGCCCATGCCcatggcttccaatgatttct	2	sly-MIR482b,stu-MIR482d,	sly-MIR482b	ggaaagggatgaagatttttgggaagcttttggcgtgagcggtggggaaagatagatctatcatattagtatgatatgataaaTCTTGCCTACACCGCCCATGCCcatggcttccaatgatttct	sly-MIR482b-p5	tgaagatttttgggaagcttttgg	5'	New	gp1a	............(((..((..(((((((...((((((.(((((((((.(((((..((((((((((....))))))).)))..))))).))).)))))).))))))...)))))))...))..)))	113	43.2	-53.6	1	127	214	184	193	174	159	180	154	326	167.279	196.867	193.449	198.974	144.533	185.232	183.362	178.809	202.258	middle
55	102	sly-miR482b	TCTTGCCTACACCGCCCATGCC	22	SL4.0ch06	-	35176402	35176526	ggaaagggaTGAAGATTTTTGGGAAGCTTTTGGcgtgagcggtggggaaagatagatctatcatattagtatgatatgataaaTCTTGCCTACACCGCCCATGCCcatggcttccaatgatttct	2	sly-MIR482b,stu-MIR482d,	sly-MIR482b	ggaaagggatgaagatttttgggaagcttttggcgtgagcggtggggaaagatagatctatcatattagtatgatatgataaaTCTTGCCTACACCGCCCATGCCcatggcttccaatgatttct	sly-miR482b	TCTTGCCTACACCGCCCATGCC	3'	Yes	gp1a	............(((..((..(((((((...((((((.(((((((((.(((((..((((((((((....))))))).)))..))))).))).)))))).))))))...)))))))...))..)))	113	43.2	-53.6	1	49972	59656	32613	65754	59535	60286	143716	56500	112539	65820.8	54880	34287.8	67789.2	49452.7	70231.9	146400	65602	69821.7	high
56	103	stu-miR482e-5p	AGTGGGTGGTGTGGTAAGATT	21	SL4.0ch06	-	35184160	35184270	gtgtttcgaggaggtgttggAGTGGGTGGTGTGGTAAGATTtcatatttattttccataaaaattgagaTCTTGCCAATACCGCCCATTCCtatggcttctgatcatttct	2	sly-MIR482c,stu-MIR482e,	stu-MIR482e	gtgtttcggggaggtgttggAGTGGGTGGTGTGGTAAGATTtcatatttattttccataaaaattgagaTCTTGCCAATACCGCCCATTCCtatggcttccgatcatttct	stu-miR482e-5p	AGTGGGTGGTGTGGTAAGATT	5'	Yes	gp1a	(((..((.(((((..((.((((((((((((((((((((((((((..(((((.....)))))...)))))))))))).)))))))))))))).))..))))))).)))....	107	40.5	-49.8	1.1	26	17	12	37	22	31	26	20	45	34.246	15.639	12.6162	38.1452	18.2743	36.1143	26.4856	23.222	27.919	middle
56	104	sly-miR482c	TCTTGCCAATACCGCCCATTCC	22	SL4.0ch06	-	35184160	35184270	gtgtttcgaggaggtgttggAGTGGGTGGTGTGGTAAGATTtcatatttattttccataaaaattgagaTCTTGCCAATACCGCCCATTCCtatggcttctgatcatttct	2	sly-MIR482c,stu-MIR482e,	sly-MIR482c	gtgtttcgaggaggtgttggagtgggtggtgtggtaagatttcatatttattttccataaaaattgagaTCTTGCCAATACCGCCCATTCCtatggcttctgatcatttct	sly-miR482c	TCTTGCCAATACCGCCCATTCC	3'	Yes	gp1a	(((..((.(((((..((.((((((((((((((((((((((((((..(((((.....)))))...)))))))))))).)))))))))))))).))..))))))).)))....	107	40.5	-49.8	1.1	5913	2525	1732	7496	8382	5618	15672	2774	10183	7788.33	2322.85	1820.94	7728.01	6962.49	6544.85	15964.7	3220.89	6317.76	high
57	105	stu-miR530_L-2R+2	TGCATTTGCACCTGCACCTTA	21	SL4.0ch09	+	1697213	1697299	ttatcTGCATTTGCACCTGCACCTTAgtgaacgaattagttcgcgtataattcgtgcagaaAGGTGTAGGTGTTCATGCAGAcaaaa	2	sly-MIR530,stu-MIR530,	stu-MIR530	TCTGCATTTGCACCTGCACCTtagtgaacgaatttgttagcgtataattcatgcagaaaggtgttggtgctcatgcagaca	stu-miR530	TCTGCATTTGCACCTGCACCT	5'	Diff	gp1a	...(((((((..(((((((((((((..((.((((((((.........)))))))).))..)))))))))))))..))))))).....	79	41.4	-42.5	1.2	92	437	275	105	161	156	530	589	896	121.178	402.014	289.122	108.25	133.734	181.737	539.899	683.887	555.898	middle
57	106	sly-miR530	AGGTGTAGGTGTTCATGCAGA	21	SL4.0ch09	+	1697213	1697299	ttatcTGCATTTGCACCTGCACCTTAgtgaacgaattagttcgcgtataattcgtgcagaaAGGTGTAGGTGTTCATGCAGAcaaaa	2	sly-MIR530,stu-MIR530,	sly-MIR530	ttatctgcatttgcacctgcaccttagtgaacgaattagttcgcgtataattcgtgcagaaAGGTGTAGGTGTTCATGCAGAcaaaa	sly-miR530	AGGTGTAGGTGTTCATGCAGA	3'	Yes	gp1a	...(((((((..(((((((((((((..((.((((((((.........)))))))).))..)))))))))))))..))))))).....	79	41.4	-42.5	1.2	9	171	103	14	23	16	155	198	352	11.8544	157.31	108.289	14.4333	19.1049	18.6397	157.895	229.897	218.389	middle
58	107	stu-miR827-5p	TTTGTTGATGGTCATCTATTC	21	SL4.0ch12	+	64971890	64971985	atttgTTTGTTGATGGTCATCTATTCatcatatcatttggcatagttttggaaccattaatatgccatgaTTAGATGAACATCAACAAACAtcttc	2	sly-MIR827,stu-MIR827,	stu-MIR827	TTTGTTGATGGTCATCTATTCatcatatcatttggcatagtttttgcaaccattaatatgccatgaTTAGATGAACATCAACAAACA	stu-miR827-5p	TTTGTTGATGGTCATCTATTC	5'	Yes	gp1a	...((((((((((((.(((((((.(((..........(((((((....((....))....)))))))))).))))))).)))))))))))).....	88	31.2	-37.8	1.3	0	0	0	0	0	0	8	0	8	0	0	0	0	0	0	8.14942	0	4.96338	low
58	108	sly-miR827	TTAGATGAACATCAACAAACA	21	SL4.0ch12	+	64971890	64971985	atttgTTTGTTGATGGTCATCTATTCatcatatcatttggcatagttttggaaccattaatatgccatgaTTAGATGAACATCAACAAACAtcttc	2	sly-MIR827,stu-MIR827,	sly-MIR827	atttgtttgttgatggtcatctattcatcatatcatttggcatagtttttggaaccattaatatgccatgaTTAGATGAACATCAACAAACAtcttc	sly-miR827	TTAGATGAACATCAACAAACA	3'	Yes	gp1a	...((((((((((((.(((((((.(((..........(((((((....((....))....)))))))))).))))))).)))))))))))).....	88	31.2	-37.8	1.3	39	83	72	15	47	27	85	69	88	51.369	76.3551	75.6974	15.4643	39.0405	31.4544	86.5875	80.1157	54.5971	middle
59	109	sly-MIR1916-p3_2ss3AT18CT	AATTTTCACTTAGACACTTCAAGT	24	SL4.0ch04	+	55452634	55452777	aaaaattctgttgagtttactctaattttgaggcttatagctttaagttgagatttgatggatgttggtcttaaaattaatctgggctgaatccatcggtagctccttaaatttgacaccAATTTTCACTTAGACACTTCAAGT	1	sly-MIR1916,	sly-MIR1916	gcctaacttattggtgacctcttaaatttggcacgaaATTTCACTTAGACACCTCAAgtaaagtgatgttcattttagacagctcatgtaaggtcttgttgtgtcattttgatacaacaaaaccctacatgaggtgtctaaaatgaacatcgcctacttgaagtgcctaagtgaaatttcgtgtcaagtttaaaggatcaccaatgaattaggc	sly-MIR1916-p3	aaATTTCACTTAGACACCTCAAgt	3'	New	gp1a	.((((((.(((..((((((.......((((((((.....))))))))..(((...((((((((.(..((((............))))..)))))))))....)))..))))))..)))..))))))..................	125	33.3	-32.7	0.7	2.5	10.5	7	5.5	5.5	0	3	5	3	3.29288	9.65938	7.35947	5.67023	4.56857	0	3.05603	5.80549	1.86127	low
60	110	sly-MIR1916-p3_2ss17CT18AG	TTTCACTTAGACACCTTGAGTA	22	SL4.0ch04	+	53016992	53017060	aaagttaaggtggaactcattggccacccttaaaagttggccccagcTTTCACTTAGACACCTTGAGTA	1	sly-MIR1916,	sly-MIR1916	gcctaacttattggtgacctcttaaatttggcacgaaATTTCACTTAGACACCTCAAgtaaagtgatgttcattttagacagctcatgtaaggtcttgttgtgtcattttgatacaacaaaaccctacatgaggtgtctaaaatgaacatcgcctacttgaagtgcctaagtgaaatttcgtgtcaagtttaaaggatcaccaatgaattaggc	sly-MIR1916-p3	TTTCACTTAGACACCTCAAgta	3'	New	gp1a	....((((((((.........((....))...(((((((....)))))))........))))))))...	62	44.9	-16.4	0.5	0	0	0	0	0	3.5	3	0	2.5	0	0	0	0	0	4.07743	3.05603	0	1.55106	low
61	111	sly-MIR1916-p5_1ss4TC	ACACGAGGTGTCTAAAATGAACAT	24	SL4.0ch08	-	60181437	60181493	aacagaaccctACACGAGGTGTCTAAAATGAACATcgcctaatttaggtgttctaag	1	sly-MIR1916,	sly-MIR1916	gcctaacttattggtgacctcttaaatttggcacgaaATTTCACTTAGACACCTCAAgtaaagtgatgttcattttagacagctcatgtaaggtcttgttgtgtcattttgatacaacaaaaccctacatgaggtgtctaaaatgaacatcgcctacttgaagtgcctaagtgaaatttcgtgtcaagtttaaaggatcaccaatgaattaggc	sly-MIR1916-p5	acatgaggtgtctaaaatgaacat	5'	New	gp1a	...(((((((((....(((((((......))....)))))....)))).)))))...	51	40.4	-15.7	0.7	2.5	4.5	2.5	6	2.5	3	0	0	4.5	3.29288	4.13973	2.62838	6.18571	2.07662	3.49494	0	0	2.7919	low
62	112	sly-miR1916_L+1R+3_1ss2AT	ATTTTCACTTAGACACCTCAAGTA	24	SL4.0ch02	-	22714829	22714915	aacgtgttttattaatttaaaaaaaaagttgaactcattgacagccccataaagttgacatcaATTTTCACTTAGACACCTCAAGTA	1	sly-MIR1916,	sly-MIR1916	gcctaacttattggtgacctcttaaatttggcacgaaATTTCACTTAGACACCTCAAgtaaagtgatgttcattttagacagctcatgtaaggtcttgttgtgtcattttgatacaacaaaaccctacatgaggtgtctaaaatgaacatcgcctacttgaagtgcctaagtgaaatttcgtgtcaagtttaaaggatcaccaatgaattaggc	sly-miR1916	ATTTCACTTAGACACCTCAA	3'	Diff	gp1a	...((((((..................((..(.....)..))........(((((((....))))))).....))))))........	76	29.9	-9.7	0.4	0	0	0	5	0	3.5	0	0	0	0	0	0	5.15476	0	4.07743	0	0	0	low
63	113	sly-MIR1916-p5_1ss17GC	ATGTTCATTTTAGACACCTCATGT	24	SL4.0ch06	+	16336552	16336608	aactggatgATGTTCATTTTAGACACCTCATGTatgatcccgttgcgtcattcgaca	1	sly-MIR1916,	sly-MIR1916	gcctaacttattggtgacctcttaaatttggcacgaaATTTCACTTAGACACCTCAAgtaaagtgatgttcattttagacagctcatgtaaggtcttgttgtgtcattttgatacaacaaaaccctacatgaggtgtctaaaatgaacatcgcctacttgaagtgcctaagtgaaatttcgtgtcaagtttaaaggatcaccaatgaattaggc	sly-MIR1916-p5	atgttcattttagacagctcatgt	5'	New	gp1a	...((((((((((.....(((.(((.....))).))).......))))))))))...	51	42.1	-11.3	0.5	4.5	11	5	3.5	9.5	4.5	2.5	7.5	6	5.92719	10.1193	5.25676	3.60833	7.89116	5.24241	2.54669	8.70823	3.72253	middle
64	114	sly-MIR1916-p5_2ss2GA22CT	AAGTGTCTAAAATGAACATCGTCT	24	SL4.0ch03	+	60917729	60917794	AAGTGTCTAAAATGAACATCGTCTagttgagatgcctatgtgaaacttgatgccaattttagaggg	1	sly-MIR1916,	sly-MIR1916	gcctaacttattggtgacctcttaaatttggcacgaaATTTCACTTAGACACCTCAAgtaaagtgatgttcattttagacagctcatgtaaggtcttgttgtgtcattttgatacaacaaaaccctacatgaggtgtctaaaatgaacatcgcctacttgaagtgcctaagtgaaatttcgtgtcaagtttaaaggatcaccaatgaattaggc	sly-MIR1916-p5	aggtgtctaaaatgaacatcgcct	5'	New	gp1a	.....((((((((...(((((...((((...............)))))))))...))))))))...	58	37.9	-10.8	0.4	0	5	3	0	2.5	0	0	5.5	6	0	4.5997	3.15406	0	2.07662	0	0	6.38604	3.72253	low
65	115	sly-MIR1916-p3_2ss2CT17AG	ATGAAATTTCACTTAGGCACCTCA	24	SL4.0ch07	+	6141878	6141990	aatctcacaattattagggtactaagtgaaattgttttaagatatttgatataacccatcagtggccccttaaagttggcATGAAATTTCACTTAGGCACCTCAagtgggcgg	1	sly-MIR1916,	sly-MIR1916	gcctaacttattggtgacctcttaaatttggcacgaaATTTCACTTAGACACCTCAAgtaaagtgatgttcattttagacagctcatgtaaggtcttgttgtgtcattttgatacaacaaaaccctacatgaggtgtctaaaatgaacatcgcctacttgaagtgcctaagtgaaatttcgtgtcaagtttaaaggatcaccaatgaattaggc	sly-MIR1916-p3	acgaaATTTCACTTAGACACCTCA	3'	New	gp1a	...(((((.....((..(((.((((((((((((............(((((.......)))))..(((..........)))....))))))))))))..)))..)))))))...	107	38.1	-26.1	0.6	0	9.5	2.5	0	4	0	3.5	8	0	0	8.73944	2.62838	0	3.32259	0	3.56537	9.28878	0	low
66	116	sly-miR1916_L+2R+2_1ss3AT	AATTTTCACTTAGACACCTCAAGT	24	SL4.0ch09	-	16303082	16303152	AATTTTCACTTAGACACCTCAAGTaggttttgttcatttttaaacacctaaaataggggttcgctgtgcat	1	sly-MIR1916,	sly-MIR1916	gcctaacttattggtgacctcttaaatttggcacgaaATTTCACTTAGACACCTCAAgtaaagtgatgttcattttagacagctcatgtaaggtcttgttgtgtcattttgatacaacaaaaccctacatgaggtgtctaaaatgaacatcgcctacttgaagtgcctaagtgaaatttcgtgtcaagtttaaaggatcaccaatgaattaggc	sly-miR1916	ATTTCACTTAGACACCTCAA	5'	Diff	gp1a	......(((...((.(((((...(((((((((........)))).))))).....)))))))...)))...	62	35.2	-14.6	0.6	3	6.5	5	7.5	7.5	6.5	7	0	7.5	3.95146	5.97961	5.25676	7.73213	6.22986	7.57236	7.13074	0	4.65317	low
67	117	sly-MIR1916-p5_2ss3AT18CT	AATTTTCACTTAGACACTTCAAGT	24	SL4.0ch10	+	25748141	25748170	AATTTTCACTTAGACACTTCAAGTagacct	1	sly-MIR1916,	sly-MIR1916	gcctaacttattggtgacctcttaaatttggcacgaaATTTCACTTAGACACCTCAAgtaaagtgatgttcattttagacagctcatgtaaggtcttgttgtgtcattttgatacaacaaaaccctacatgaggtgtctaaaatgaacatcgcctacttgaagtgcctaagtgaaatttcgtgtcaagtttaaaggatcaccaatgaattaggc	sly-MIR1916-p5	aaATTTCACTTAGACACCTCAAgt	5'	New	gp1a	.....((((((.((....)))))).))...	22	33.3	-1.4	0.1	2.5	10.5	7	5.5	5.5	0	3	5	3	3.29288	9.65938	7.35947	5.67023	4.56857	0	3.05603	5.80549	1.86127	low
68	118	sly-MIR1916-p5_1ss4TC	ACACGAGGTGTCTAAAATGAACAT	24	SL4.0ch07	-	4958634	4958678	ACACGAGGTGTCTAAAATGAACATtccttaattgagatatttaaa	1	sly-MIR1916,	sly-MIR1916	gcctaacttattggtgacctcttaaatttggcacgaaATTTCACTTAGACACCTCAAgtaaagtgatgttcattttagacagctcatgtaaggtcttgttgtgtcattttgatacaacaaaaccctacatgaggtgtctaaaatgaacatcgcctacttgaagtgcctaagtgaaatttcgtgtcaagtttaaaggatcaccaatgaattaggc	sly-MIR1916-p5	acatgaggtgtctaaaatgaacat	5'	New	gp1a	....((((..((......)).....))))................	25	28.9	-3.4	0.3	2.5	4.5	2.5	6	2.5	3	0	0	4.5	3.29288	4.13973	2.62838	6.18571	2.07662	3.49494	0	0	2.7919	low
69	119	sly-MIR1916-p5_2ss2AT17CT_1	ATTTTCACTTAGACACTTCAAGT	23	SL4.0ch06	+	23329766	23329847	acagccccttaaatttgaccgATTTTCACTTAGACACTTCAAGTagactttattcattttaaacaacttaagtaggggtccg	1	sly-MIR1916,	sly-MIR1916	gcctaacttattggtgacctcttaaatttggcacgaaATTTCACTTAGACACCTCAAgtaaagtgatgttcattttagacagctcatgtaaggtcttgttgtgtcattttgatacaacaaaaccctacatgaggtgtctaaaatgaacatcgcctacttgaagtgcctaagtgaaatttcgtgtcaagtttaaaggatcaccaatgaattaggc	sly-MIR1916-p5	aATTTCACTTAGACACCTCAAgt	5'	New	gp1a	...((((((((((..(((..((..(..((((.((....))))))..)..))..))).))))............))))))...	76	36.6	-11.4	0.4	0	3	0	0	0	0	0	0	3	0	2.75982	0	0	0	0	0	0	1.86127	low
70	120	sly-MIR1916-p5_2ss2CT24TA	ATATGAGGTGTCTAAAATGAACAA	24	SL4.0ch04	+	50600114	50600232	acagttgaacatgATATGAGGTGTCTAAAATGAACAAaacctaattaaggtgtctaagtgaaaattgatgtcaagtttaggtggtcactgatggattagccctatatatatttaattat	1	sly-MIR1916,	sly-MIR1916	gcctaacttattggtgacctcttaaatttggcacgaaATTTCACTTAGACACCTCAAgtaaagtgatgttcattttagacagctcatgtaaggtcttgttgtgtcattttgatacaacaaaaccctacatgaggtgtctaaaatgaacatcgcctacttgaagtgcctaagtgaaatttcgtgtcaagtttaaaggatcaccaatgaattaggc	sly-MIR1916-p5	acatgaggtgtctaaaatgaacat	5'	New	gp1a	..(((((((....((((..((((((((...(((.....((((((....((..((..(((....)))))..))....))))))..)))....)))))..)))..))))...)))))))..	115	31.1	-22.4	0.6	0	0	0	0	0	0	0	0	10	0	0	0	0	0	0	0	0	6.20422	low
71	121	sly-MIR1916-p5_2	ACATGAGGTGTCTAAAATGAACAT	24	SL4.0ch02	+	7429539	7429569	ACATGAGGTGTCTAAAATGAACATcgtctaa	1	sly-MIR1916,	sly-MIR1916	gcctaacttattggtgacctcttaaatttggcacgaaATTTCACTTAGACACCTCAAgtaaagtgatgttcattttagacagctcatgtaaggtcttgttgtgtcattttgatacaacaaaaccctacatgaggtgtctaaaatgaacatcgcctacttgaagtgcctaagtgaaatttcgtgtcaagtttaaaggatcaccaatgaattaggc	sly-MIR1916-p5	acatgaggtgtctaaaatgaacat	5'	New	gp1a	....((((((((......).))))).))...	24	35.5	-4.3	0.4	31	87	61	60	58	37	57	62	80	40.8318	80.0348	64.1325	61.8571	48.1776	43.1042	58.0646	71.9881	49.6338	middle
72	122	sly-MIR1916-p3_2ss17GC21AG	ATGTTCATTTTAGACACCTCGTGT	24	SL4.0ch08	+	60181425	60181483	acttagaacacctaaattaggcgATGTTCATTTTAGACACCTCGTGTagggttctgttg	1	sly-MIR1916,	sly-MIR1916	gcctaacttattggtgacctcttaaatttggcacgaaATTTCACTTAGACACCTCAAgtaaagtgatgttcattttagacagctcatgtaaggtcttgttgtgtcattttgatacaacaaaaccctacatgaggtgtctaaaatgaacatcgcctacttgaagtgcctaagtgaaatttcgtgtcaagtttaaaggatcaccaatgaattaggc	sly-MIR1916-p3	atgttcattttagacagctcatgt	3'	New	gp1a	...((((((.((((....(((...((((.......)))))))....))))))))))...	53	40.7	-14.1	0.6	0	10	0	0	2.5	0	4.5	3	4	0	9.19941	0	0	2.07662	0	4.58405	3.48329	2.48169	low
73	123	sly-MIR1916-p5_1ss2CA	AAATGAGGTGTCTAAAATGAACAT	24	SL4.0ch05	+	52853676	52853722	agtgagactttAAATGAGGTGTCTAAAATGAACATCACCTACTTGAG	1	sly-MIR1916,	sly-MIR1916	gcctaacttattggtgacctcttaaatttggcacgaaATTTCACTTAGACACCTCAAgtaaagtgatgttcattttagacagctcatgtaaggtcttgttgtgtcattttgatacaacaaaaccctacatgaggtgtctaaaatgaacatcgcctacttgaagtgcctaagtgaaatttcgtgtcaagtttaaaggatcaccaatgaattaggc	sly-MIR1916-p5	acatgaggtgtctaaaatgaacat	5'	New	gp1a	.........((((...(((((((......))....)))))..)))).	37	36.2	-5.5	0.3	0	0	0	0	0	0	4	0	4.5	0	0	0	0	0	0	4.07471	0	2.7919	low
73	124	sly-MIR1916-p3_2ss14GA24AG	TAAAATGAACATCACCTACTTGAG	24	SL4.0ch05	+	52853676	52853722	agtgagactttAAATGAGGTGTCTAAAATGAACATCACCTACTTGAG	1	sly-MIR1916,	sly-MIR1916	gcctaacttattggtgacctcttaaatttggcacgaaATTTCACTTAGACACCTCAAgtaaagtgatgttcattttagacagctcatgtaaggtcttgttgtgtcattttgatacaacaaaaccctacatgaggtgtctaaaatgaacatcgcctacttgaagtgcctaagtgaaatttcgtgtcaagtttaaaggatcaccaatgaattaggc	sly-MIR1916-p3	taaaatgaacatcgcctacttgaa	3'	New	gp1a	.........((((...(((((((......))....)))))..)))).	37	36.2	-5.5	0.3	0	0	0	0	5	0	0	0	0	0	0	0	0	4.15324	0	0	0	0	low
74	125	sly-MIR1916-p5_2ss22TA23CA	ATGAGGTGTCTAAAATGAACAAAG	24	SL4.0ch10	+	3590215	3590239	ATGAGGTGTCTAAAATGAACAAAGC	1	sly-MIR1916,	sly-MIR1916	gcctaacttattggtgacctcttaaatttggcacgaaATTTCACTTAGACACCTCAAgtaaagtgatgttcattttagacagctcatgtaaggtcttgttgtgtcattttgatacaacaaaaccctacatgaggtgtctaaaatgaacatcgcctacttgaagtgcctaagtgaaatttcgtgtcaagtttaaaggatcaccaatgaattaggc	sly-MIR1916-p5	atgaggtgtctaaaatgaacatcg	5'	New	gp1a	.....((.((......)))).....	15	36	0	0	5	16.5	18.5	12	8	8	10	14	36	6.58577	15.179	19.45	12.3714	6.64519	9.31983	10.1868	16.2554	22.3352	middle
74	126	sly-MIR1916-p3_2ss22TA23CA	ATGAGGTGTCTAAAATGAACAAAGC	25	SL4.0ch10	+	3590215	3590239	ATGAGGTGTCTAAAATGAACAAAGC	1	sly-MIR1916,	sly-MIR1916	gcctaacttattggtgacctcttaaatttggcacgaaATTTCACTTAGACACCTCAAgtaaagtgatgttcattttagacagctcatgtaaggtcttgttgtgtcattttgatacaacaaaaccctacatgaggtgtctaaaatgaacatcgcctacttgaagtgcctaagtgaaatttcgtgtcaagtttaaaggatcaccaatgaattaggc	sly-MIR1916-p3	atgaggtgtctaaaatgaacatcgc	3'	New	gp1a	.....((.((......)))).....	15	36	0	0	0	0	0	0	0	0	0	0	9	0	0	0	0	0	0	0	0	5.5838	low
75	127	sly-MIR1916-p5_2ss22TA23CA	ATGAGGTGTCTAAAATGAACAAAG	24	SL4.0ch11	+	10591092	10591207	ATGAGGTGTCTAAAATGAACAAAGcttagttaaggtgtctaagtgaaaattgatggcaactttagggggccaccgatgagttaagcttttttctcttaaattttgcaaataccatg	1	sly-MIR1916,	sly-MIR1916	gcctaacttattggtgacctcttaaatttggcacgaaATTTCACTTAGACACCTCAAgtaaagtgatgttcattttagacagctcatgtaaggtcttgttgtgtcattttgatacaacaaaaccctacatgaggtgtctaaaatgaacatcgcctacttgaagtgcctaagtgaaatttcgtgtcaagtttaaaggatcaccaatgaattaggc	sly-MIR1916-p5	atgaggtgtctaaaatgaacatcg	5'	New	gp1a	....(((((.(((((((((.(((((((((((((((((((..(((....)))...))).))))))).((....))......))))))))).)))......))))))...)))))...	109	36.2	-24.5	0.6	5	16.5	18.5	12	8	8	10	14	36	6.58577	15.179	19.45	12.3714	6.64519	9.31983	10.1868	16.2554	22.3352	middle
76	128	sly-miR1916_L+2R+2_1ss14AG	AAATTTCACTTAGGCACCTCAACT	24	SL4.0ch08	-	57142674	57142721	attggtgatctctaaagttagcacAAATTTCACTTAGGCACCTCAACT	1	sly-MIR1916,	sly-MIR1916	gcctaacttattggtgacctcttaaatttggcacgaaATTTCACTTAGACACCTCAAgtaaagtgatgttcattttagacagctcatgtaaggtcttgttgtgtcattttgatacaacaaaaccctacatgaggtgtctaaaatgaacatcgcctacttgaagtgcctaagtgaaatttcgtgtcaagtttaaaggatcaccaatgaattaggc	sly-miR1916	ATTTCACTTAGACACCTCAA	3'	Diff	gp1a	...((((.(((...((((.............)))))))))))......	39	37.5	-5.4	0.3	0	15.5	8.5	0	4	0	10.5	8	6.5	0	14.2591	8.93649	0	3.32259	0	10.6961	9.28878	4.03274	middle
77	129	sly-miR1916_R+4_1ss16CT	ATTTCACTTAGACACTTCAACTAA	24	SL4.0ch01	+	6899537	6899560	ATTTCACTTAGACACTTCAACTAA	1	sly-MIR1916,	sly-MIR1916	gcctaacttattggtgacctcttaaatttggcacgaaATTTCACTTAGACACCTCAAgtaaagtgatgttcattttagacagctcatgtaaggtcttgttgtgtcattttgatacaacaaaaccctacatgaggtgtctaaaatgaacatcgcctacttgaagtgcctaagtgaaatttcgtgtcaagtttaaaggatcaccaatgaattaggc	sly-miR1916	ATTTCACTTAGACACCTCAA	3'	Diff	gp1a	..........((....))......	8	29.2	1.3	-0.2	0	2.5	3	0	0	0	4	0	3.5	0	2.29985	3.15406	0	0	0	4.07471	0	2.17148	low
78	130	sly-miR1916_R+4_1ss16CT	ATTTCACTTAGACACTTCAACTAA	24	SL4.0ch11	+	36681937	36681964	ATTTCACTTAGACACTTCAACTAAggct	1	sly-MIR1916,	sly-MIR1916	gcctaacttattggtgacctcttaaatttggcacgaaATTTCACTTAGACACCTCAAgtaaagtgatgttcattttagacagctcatgtaaggtcttgttgtgtcattttgatacaacaaaaccctacatgaggtgtctaaaatgaacatcgcctacttgaagtgcctaagtgaaatttcgtgtcaagtttaaaggatcaccaatgaattaggc	sly-miR1916	ATTTCACTTAGACACCTCAA	5'	Diff	gp1a	......(((((.........)))))...	19	35.7	-2.7	0.3	0	2.5	3	0	0	0	4	0	3.5	0	2.29985	3.15406	0	0	0	4.07471	0	2.17148	low
79	131	sly-miR1916_R+4_1ss7CG	ATTTCAGTTAGACACCTCAAGAAA	24	SL4.0ch06	-	22666294	22666437	ATTTCAGTTAGACACCTCAAGAAAggttcgtacctattaaacacttatattgttcaaaatgaatatctattaaacatttttgttgacatggcaaagaaagtgcaccacacatttattgagcgcgtgagaggggtattttaactt	1	sly-MIR1916,	sly-MIR1916	gcctaacttattggtgacctcttaaatttggcacgaaATTTCACTTAGACACCTCAAgtaaagtgatgttcattttagacagctcatgtaaggtcttgttgtgtcattttgatacaacaaaaccctacatgaggtgtctaaaatgaacatcgcctacttgaagtgcctaagtgaaatttcgtgtcaagtttaaaggatcaccaatgaattaggc	sly-miR1916	ATTTCACTTAGACACCTCAA	5'	Diff	gp1a	.....(((((((.(((((.....((((....))))........(((((..(((((((...................(((((((.......)))))))..(((.....))).....))))))).))))).)))))..))))))).	138	33.3	-27.9	0.6	0	0	3.5	0	0	0	0	0	3	0	0	3.67973	0	0	0	0	0	1.86127	low
80	132	sly-miR1916_R+4_1ss7CG	ATTTCAGTTAGACACCTCAAGAAA	24	SL4.0ch05	-	57686375	57686518	ATTTCATTTAGACACCTCAAGAAAggtttgtacctattaaacacttatattgttcaaaataaatatctattaaacatttttgttgacatggcaaagaaagtgcagcacacatttattgagcgcgtgagaggggtattttaatga	1	sly-MIR1916,	sly-MIR1916	gcctaacttattggtgacctcttaaatttggcacgaaATTTCACTTAGACACCTCAAgtaaagtgatgttcattttagacagctcatgtaaggtcttgttgtgtcattttgatacaacaaaaccctacatgaggtgtctaaaatgaacatcgcctacttgaagtgcctaagtgaaatttcgtgtcaagtttaaaggatcaccaatgaattaggc	sly-miR1916	ATTTCACTTAGACACCTCAA	5'	Diff	gp1a	...(((((.(((.(((((.....((((....))))........(((((..(((((((...................(((((((.......)))))))..(((.....))).....))))))).))))).))))).))).)))))	141	31.2	-27.7	0.6	0	0	3.5	0	0	0	0	0	3	0	0	3.67973	0	0	0	0	0	1.86127	low
81	133	sly-MIR1916-p5_2ss13GC24CT	ATTTCGTGTCAACTTTAAAGGATT	24	SL4.0ch06	-	35320278	35320334	ATTTCGTGTCAACTTTAAAGGATTtatcggtaattagacttttctggtggagataat	1	sly-MIR1916,	sly-MIR1916	gcctaacttattggtgacctcttaaatttggcacgaaATTTCACTTAGACACCTCAAgtaaagtgatgttcattttagacagctcatgtaaggtcttgttgtgtcattttgatacaacaaaaccctacatgaggtgtctaaaatgaacatcgcctacttgaagtgcctaagtgaaatttcgtgtcaagtttaaaggatcaccaatgaattaggc	sly-MIR1916-p5	atttcgtgtcaagtttaaaggatc	5'	New	gp1a	.....((.((.(((..(((((.((((........)))))))))..))).)).))...	49	31.6	-7.7	0.4	0	0	0	0	0	0	0	0	12	0	0	0	0	0	0	0	0	7.44507	low
82	134	sly-miR1916_L+1R+2_1ss2AT	ATTTTCACTTAGACACCTCAAGT	23	SL4.0ch07	-	8830976	8831072	ATTTTCACTTAGACACCTCAAGTaggcgatgttcattttagacacctcatgtagggttcttttgtgtcattttgacactttttgctgacatgtcaaa	1	sly-MIR1916,	sly-MIR1916	gcctaacttattggtgacctcttaaatttggcacgaaATTTCACTTAGACACCTCAAgtaaagtgatgttcattttagacagctcatgtaaggtcttgttgtgtcattttgatacaacaaaaccctacatgaggtgtctaaaatgaacatcgcctacttgaagtgcctaagtgaaatttcgtgtcaagtttaaaggatcaccaatgaattaggc	sly-miR1916	ATTTCACTTAGACACCTCAA	5'	Diff	gp1a	...........((((..((.(((((..............(((.((((......)))))))...(((((.....)))))...)))))))..))))...	83	37.1	-19.1	0.5	0	0	0	0	0	0	3.5	0	3.5	0	0	0	0	0	0	3.56537	0	2.17148	low
83	135	sly-MIR1916-p5_2ss2AT17CT_2	ATTTTCACTTAGACACTTCAAGTA	24	SL4.0ch02	+	36555677	36555795	ATTTTCACTTAGACACTTCAAGTAggtattttttattttgaacacctcaagtaggggtccgctatgtcattttgacacctttttttatcaatcagctaaaattataacacacttgcaga	1	sly-MIR1916,	sly-MIR1916	gcctaacttattggtgacctcttaaatttggcacgaaATTTCACTTAGACACCTCAAgtaaagtgatgttcattttagacagctcatgtaaggtcttgttgtgtcattttgatacaacaaaaccctacatgaggtgtctaaaatgaacatcgcctacttgaagtgcctaagtgaaatttcgtgtcaagtttaaaggatcaccaatgaattaggc	sly-MIR1916-p5	aATTTCACTTAGACACCTCAAgta	5'	New	gp1a	...............((.(((((..(((((((.....((((..(((((.....)))))......((((.....))))..........))))......)))))....))..))))).)).	103	32.8	-15.9	0.4	0	3	0	0	0	0	0	0	3	0	2.75982	0	0	0	0	0	0	1.86127	low
84	136	sly-MIR1916-p3_2ss17GC21AG	ATGTTCATTTTAGACACCTCGTGT	24	SL4.0ch07	+	4958571	4958662	caagtacatcggtgggcctccgaaaattggcaacaagttttatttaaatatctcaattaaggaATGTTCATTTTAGACACCTCGTGTatagt	1	sly-MIR1916,	sly-MIR1916	gcctaacttattggtgacctcttaaatttggcacgaaATTTCACTTAGACACCTCAAgtaaagtgatgttcattttagacagctcatgtaaggtcttgttgtgtcattttgatacaacaaaaccctacatgaggtgtctaaaatgaacatcgcctacttgaagtgcctaagtgaaatttcgtgtcaagtttaaaggatcaccaatgaattaggc	sly-MIR1916-p3	atgttcattttagacagctcatgt	3'	New	gp1a	...((((((.((((.......((((.(((....))).)))).....(((((..(......)..))))).........))))..))))))...	86	35.9	-16.6	0.5	0	10	0	0	2.5	0	4.5	3	4	0	9.19941	0	0	2.07662	0	4.58405	3.48329	2.48169	low
85	137	sly-MIR1916-p3_2ss23AG24TA	ACATGAGGTGTCTAAAATGAACGA	24	SL4.0ch09	-	53708713	53708797	cacacacctcgtatatttagctgattgttcaaaaaatgctaaaatgacacaatacagaatgACATGAGGTGTCTAAAATGAACAA	1	sly-MIR1916,	sly-MIR1916	gcctaacttattggtgacctcttaaatttggcacgaaATTTCACTTAGACACCTCAAgtaaagtgatgttcattttagacagctcatgtaaggtcttgttgtgtcattttgatacaacaaaaccctacatgaggtgtctaaaatgaacatcgcctacttgaagtgcctaagtgaaatttcgtgtcaagtttaaaggatcaccaatgaattaggc	sly-MIR1916-p3	acatgaggtgtctaaaatgaacat	3'	New	gp1a	...(((((((((........(((((((((((.............))).))))).)))......))))))))).............	69	32.9	-17.9	0.6	0	4	3	3.5	3	0	0	0	0	0	3.67976	3.15406	3.60833	2.49195	0	0	0	0	low
86	138	sly-miR1916_R+4_1	ATTTCACTTAGACACCTCAACTAG	24	SL4.0ch11	-	5570594	5570635	cacgaaATTTCACTTAGACACCTCAACTAGgcgatgttcatt	1	sly-MIR1916,	sly-MIR1916	gcctaacttattggtgacctcttaaatttggcacgaaATTTCACTTAGACACCTCAAgtaaagtgatgttcattttagacagctcatgtaaggtcttgttgtgtcattttgatacaacaaaaccctacatgaggtgtctaaaatgaacatcgcctacttgaagtgcctaagtgaaatttcgtgtcaagtttaaaggatcaccaatgaattaggc	sly-miR1916	ATTTCACTTAGACACCTCAA	5'	Diff	gp1a	...(((...((.(((((.........))))).))..)))...	36	40.5	-6.7	0.4	0	2.5	0	2.5	2.5	0	0	0	0	0	2.29985	0	2.57738	2.07662	0	0	0	0	low
87	139	sly-MIR1916-p3_2	ACATGAGGTGTCTAAAATGAACAT	24	SL4.0ch08	+	57155109	57155230	ccacttttacatgttagcaaaaagtgtcaaaatgacgctacgaaatcctACATGAGGTGTCTAAAATGAACATcgtctagttgaggtgtctaagtgaaactttgtgctaactttagaggatc	1	sly-MIR1916,	sly-MIR1916	gcctaacttattggtgacctcttaaatttggcacgaaATTTCACTTAGACACCTCAAgtaaagtgatgttcattttagacagctcatgtaaggtcttgttgtgtcattttgatacaacaaaaccctacatgaggtgtctaaaatgaacatcgcctacttgaagtgcctaagtgaaatttcgtgtcaagtttaaaggatcaccaatgaattaggc	sly-MIR1916-p3	acatgaggtgtctaaaatgaacat	3'	New	gp1a	...((((((...(((((((.(((((.(((....(((((..(((....(((.((((.((.((......)))).)))).))))))..)))))....))).))))).)))))))..))))))...	116	37.7	-34	0.7	31	87	61	60	58	37	57	62	80	40.8318	80.0348	64.1325	61.8571	48.1776	43.1042	58.0646	71.9881	49.6338	middle
88	140	sly-miR1916_L+1R+2_1ss2AT	ATTTTCACTTAGACACCTCAAGT	23	SL4.0ch01	-	71040086	71040147	cccttaaatttgatatcaATTTTCACTTAGACACCTCAAGTAGACTttgttcattttaaaca	1	sly-MIR1916,	sly-MIR1916	gcctaacttattggtgacctcttaaatttggcacgaaATTTCACTTAGACACCTCAAgtaaagtgatgttcattttagacagctcatgtaaggtcttgttgtgtcattttgatacaacaaaaccctacatgaggtgtctaaaatgaacatcgcctacttgaagtgcctaagtgaaatttcgtgtcaagtttaaaggatcaccaatgaattaggc	sly-miR1916	ATTTCACTTAGACACCTCAA	5'	Diff	gp1a	...(((((..(((...(((..(..((((((....)).))))..)..))).))).)))))...	56	29	-5.2	0.3	0	0	0	0	0	0	3.5	0	3.5	0	0	0	0	0	0	3.56537	0	2.17148	low
88	141	sly-MIR1916-p3_2ss21AG23GC	TCACTTAGACACCTCAAGTAGACT	24	SL4.0ch01	-	71040086	71040147	cccttaaatttgatatcaATTTTCACTTAGACACCTCAAGTAGACTttgttcattttaaaca	1	sly-MIR1916,	sly-MIR1916	gcctaacttattggtgacctcttaaatttggcacgaaATTTCACTTAGACACCTCAAgtaaagtgatgttcattttagacagctcatgtaaggtcttgttgtgtcattttgatacaacaaaaccctacatgaggtgtctaaaatgaacatcgcctacttgaagtgcctaagtgaaatttcgtgtcaagtttaaaggatcaccaatgaattaggc	sly-MIR1916-p3	TCACTTAGACACCTCAAgtaaagt	3'	New	gp1a	...(((((..(((...(((..(..((((((....)).))))..)..))).))).)))))...	56	29	-5.2	0.3	0	0	0	0	0	0	2.5	0	0	0	0	0	0	0	0	2.54669	0	0	low
89	142	sly-MIR1916-p5_1ss2CA	AAATGAGGTGTCTAAAATGAACAT	24	SL4.0ch08	-	57138704	57138799	cgggaccctAAATGAGGTGTCTAAAATGAACATcgcttagttgaggtatctaagtgaaacttgttgcaaagtttaggaggtcaccgatgggtttag	1	sly-MIR1916,	sly-MIR1916	gcctaacttattggtgacctcttaaatttggcacgaaATTTCACTTAGACACCTCAAgtaaagtgatgttcattttagacagctcatgtaaggtcttgttgtgtcattttgatacaacaaaaccctacatgaggtgtctaaaatgaacatcgcctacttgaagtgcctaagtgaaatttcgtgtcaagtttaaaggatcaccaatgaattaggc	sly-MIR1916-p5	acatgaggtgtctaaaatgaacat	5'	New	gp1a	...(((((.......(((((((....(((((.((((((((.........))))))))...(((...))).)))))..))).))))...)))))...	90	42.7	-24.1	0.6	0	0	0	0	0	0	4	0	4.5	0	0	0	0	0	0	4.07471	0	2.7919	low
90	143	sly-miR1916_L+2R+2_1ss3AT	AATTTTCACTTAGACACCTCAAGT	24	SL4.0ch07	-	48971957	48972028	ctatctaaggttgaacccatcaacaaccccttaagttggcaccAATTTTCACTTAGACACCTCAAGTagact	1	sly-MIR1916,	sly-MIR1916	gcctaacttattggtgacctcttaaatttggcacgaaATTTCACTTAGACACCTCAAgtaaagtgatgttcattttagacagctcatgtaaggtcttgttgtgtcattttgatacaacaaaaccctacatgaggtgtctaaaatgaacatcgcctacttgaagtgcctaagtgaaatttcgtgtcaagtttaaaggatcaccaatgaattaggc	sly-miR1916	ATTTCACTTAGACACCTCAA	3'	Diff	gp1a	...(((((((((((.....)))))........((((((....))))))...))))))...............	54	41.7	-12	0.4	3	6.5	5	7.5	7.5	6.5	7	0	7.5	3.95146	5.97961	5.25676	7.73213	6.22986	7.57236	7.13074	0	4.65317	low
91	144	sly-miR1916_L+2R+2_1ss3AG	AAGTTTCACTTAGACACCTCAACT	24	SL4.0ch09	-	54137881	54138013	gaaagcaagactggtagaggtatatgagaaccaaacgagaggatgaatgcatgttgtattgggaaaacccatcggttgccacttaaacttggcatcAAGTTTCACTTAGACACCTCAACTaggagatgttcat	1	sly-MIR1916,	sly-MIR1916	gcctaacttattggtgacctcttaaatttggcacgaaATTTCACTTAGACACCTCAAgtaaagtgatgttcattttagacagctcatgtaaggtcttgttgtgtcattttgatacaacaaaaccctacatgaggtgtctaaaatgaacatcgcctacttgaagtgcctaagtgaaatttcgtgtcaagtttaaaggatcaccaatgaattaggc	sly-miR1916	ATTTCACTTAGACACCTCAA	3'	Diff	gp1a	(((.......(((((.(((((...((((.......(((.......(((((.....)))))(((....))).)))..(((((........)))))..........))))...))))).)))))......)))..	112	42.1	-31.4	0.6	9	21	9	6.5	11	9	5	6.5	19	11.8544	19.3188	9.46217	6.70118	9.13713	10.4848	5.09339	7.54714	11.788	middle
92	145	sly-MIR1916-p5_2ss2GA22CT	AAGTGTCTAAAATGAACATCGTCT	24	SL4.0ch02	+	23805445	23805523	gatccctatattAAGTGTCTAAAATGAACATCGTCTacttaaagtgtctaagtgaaatatgatgtcaaatttagggggc	1	sly-MIR1916,	sly-MIR1916	gcctaacttattggtgacctcttaaatttggcacgaaATTTCACTTAGACACCTCAAgtaaagtgatgttcattttagacagctcatgtaaggtcttgttgtgtcattttgatacaacaaaaccctacatgaggtgtctaaaatgaacatcgcctacttgaagtgcctaagtgaaatttcgtgtcaagtttaaaggatcaccaatgaattaggc	sly-MIR1916-p5	aggtgtctaaaatgaacatcgcct	5'	New	gp1a	..((((((.(((............((.(((((((.((((((.......))))))....)))))))))))).))))))..	75	34.2	-14.9	0.6	0	5	3	0	2.5	0	0	5.5	6	0	4.5997	3.15406	0	2.07662	0	0	6.38604	3.72253	low
93	146	sly-miR1916_R+4_2	ATTTCACTTAGACACCTCAACTAT	24	SL4.0ch02	+	31534965	31535066	gatgtggcaatatgtgaaaacttgaatgcatataatggataggcctaagtcatatgcacccctcaaagttgtccgcatATTTCACTTAGACACCTCAACTAT	1	sly-MIR1916,	sly-MIR1916	gcctaacttattggtgacctcttaaatttggcacgaaATTTCACTTAGACACCTCAAgtaaagtgatgttcattttagacagctcatgtaaggtcttgttgtgtcattttgatacaacaaaaccctacatgaggtgtctaaaatgaacatcgcctacttgaagtgcctaagtgaaatttcgtgtcaagtttaaaggatcaccaatgaattaggc	sly-miR1916	ATTTCACTTAGACACCTCAA	3'	Diff	gp1a	...((((.((((((((..(((((((.(((((((...((.....))......)))))))....)).)))))...)))))))))))).................	82	39.2	-21.3	0.5	0	2.5	0	2.5	2.5	0	0	0	0	0	2.29985	0	2.57738	2.07662	0	0	0	0	low
94	147	sly-miR1916_L+2R+2_1	ATATTTCACTTAGACACCTCAACT	24	chr8	+	57414133	57414346	gcctaacttattggtgacctcttaaatttggcacgaaATTTCACTTAGACACCTCAAgtaaagtgatgttcattttagacagctcatgtaaggtcttgttgtgtcattttgatacaacaaaaccctacatgaggtgtctaaaatgaacatcgcctacttgaagtgcctaagtgaaatttcgtgtcaagtttaaaggatcaccaatgaattaggc	2	sly-MIR1916,vvi-MIR171f,	sly-MIR1916	gcctaacttattggtgacctcttaaatttggcacgaaATTTCACTTAGACACCTCAAgtaaagtgatgttcattttagacagctcatgtaaggtcttgttgtgtcattttgatacaacaaaaccctacatgaggtgtctaaaatgaacatcgcctacttgaagtgcctaagtgaaatttcgtgtcaagtttaaaggatcaccaatgaattaggc	sly-miR1916	ATTTCACTTAGACACCTCAA	5'	Diff	gp1a	((((((.(((((((((((((.(((((((((((((((((((((((((((.(((.(((((((..(((((((((((((((((((.((((((((.(((.((((((((((.....)))))))))).))).)))))))).))))))))))))))))))).))))))).))).)))))))))))))))))))))))))))))).)))))))))).))))))	214	37.4	-136.6	1.7	2.5	8.5	11.5	9	9.5	9.5	6.5	4.5	9	3.29288	7.81949	12.0906	9.27856	7.89116	11.0673	6.6214	5.22494	5.5838	middle
95	148	sly-miR1916_L+2R+2_1ss14AG	AAATTTCACTTAGGCACCTCAACT	24	SL4.0ch06	-	39288282	39288321	taaagttgacacgAAATTTCACTTAGGCACCTCAACTgga	1	sly-MIR1916,	sly-MIR1916	gcctaacttattggtgacctcttaaatttggcacgaaATTTCACTTAGACACCTCAAgtaaagtgatgttcattttagacagctcatgtaaggtcttgttgtgtcattttgatacaacaaaaccctacatgaggtgtctaaaatgaacatcgcctacttgaagtgcctaagtgaaatttcgtgtcaagtttaaaggatcaccaatgaattaggc	sly-miR1916	ATTTCACTTAGACACCTCAA	3'	Diff	gp1a	...((((((......................))))))...	34	40	-3.2	0.2	0	15.5	8.5	0	4	0	10.5	8	6.5	0	14.2591	8.93649	0	3.32259	0	10.6961	9.28878	4.03274	middle
96	149	sly-miR1916_L+2R+2_1ss3AG	AAGTTTCACTTAGACACCTCAACT	24	SL4.0ch01	-	4313659	4313743	tactgatatattgctttatattttaggcctaacctatcggtgaccccctaaaattgataacAAGTTTCACTTAGACACCTCAACT	1	sly-MIR1916,	sly-MIR1916	gcctaacttattggtgacctcttaaatttggcacgaaATTTCACTTAGACACCTCAAgtaaagtgatgttcattttagacagctcatgtaaggtcttgttgtgtcattttgatacaacaaaaccctacatgaggtgtctaaaatgaacatcgcctacttgaagtgcctaagtgaaatttcgtgtcaagtttaaaggatcaccaatgaattaggc	sly-miR1916	ATTTCACTTAGACACCTCAA	3'	Diff	gp1a	...(((....(((......((((((((....(((....))).....))))))))......)))...)))................	66	35.3	-12	0.4	9	21	9	6.5	11	9	5	6.5	19	11.8544	19.3188	9.46217	6.70118	9.13713	10.4848	5.09339	7.54714	11.788	middle
97	150	sly-miR1916_R+4_2	ATTTCACTTAGACACCTCAACTAT	24	SL4.0ch03	-	36983810	36983875	tataggcctaagtcatatgcagcccctcaaagttgtccgcatATTTCACTTAGACACCTCAACTAT	1	sly-MIR1916,	sly-MIR1916	gcctaacttattggtgacctcttaaatttggcacgaaATTTCACTTAGACACCTCAAgtaaagtgatgttcattttagacagctcatgtaaggtcttgttgtgtcattttgatacaacaaaaccctacatgaggtgtctaaaatgaacatcgcctacttgaagtgcctaagtgaaatttcgtgtcaagtttaaaggatcaccaatgaattaggc	sly-miR1916	ATTTCACTTAGACACCTCAA	3'	Diff	gp1a	...(((.((((((.((((((..................))))))...))))))...))).......	56	42.4	-10.6	0.4	0	2.5	0	2.5	2.5	0	0	0	0	0	2.29985	0	2.57738	2.07662	0	0	0	0	low
98	151	sly-MIR1916-p5_2ss17AG21CT	ACGAAATTTCACTTAGGCACTTCA	24	SL4.0ch08	-	55512976	55513176	tcattggtgatcctttaaacttgacACGAAATTTCACTTAGGCACTTCAagtaggcgatgttcattttagacacctcatgtagggttttgttgtatcaaaatgacacaacaagaccttacATGAGCTGTCTAAAATGAACATCActttacttgaggtgtctaagtgaaatttcgtgccaaatttaagaggtcaccaataag	1	sly-MIR1916,	sly-MIR1916	gcctaacttattggtgacctcttaaatttggcacgaaATTTCACTTAGACACCTCAAgtaaagtgatgttcattttagacagctcatgtaaggtcttgttgtgtcattttgatacaacaaaaccctacatgaggtgtctaaaatgaacatcgcctacttgaagtgcctaagtgaaatttcgtgtcaagtttaaaggatcaccaatgaattaggc	sly-MIR1916-p5	acgaaATTTCACTTAGACACCTCA	5'	New	gp1a	..((((((((((..(((((.(((.(((((((((((((((((((((((((((((((.(((((((((((((((((.((((((((((((((((((((.((.....)).)))))))))))))))))))).))))))))))))))))).).)))))))))))))))))))))))))))))).))).)))))..))))))))))...	196	36.8	-126.6	1.7	0	22	0	5	0	0	7	0	6	0	20.2387	0	5.15476	0	0	7.13074	0	3.72253	middle
98	152	sly-MIR1916-p3_2ss6GC24GA	ATGAGCTGTCTAAAATGAACATCA	24	SL4.0ch08	-	55512976	55513176	tcattggtgatcctttaaacttgacACGAAATTTCACTTAGGCACTTCAagtaggcgatgttcattttagacacctcatgtagggttttgttgtatcaaaatgacacaacaagaccttacATGAGCTGTCTAAAATGAACATCActttacttgaggtgtctaagtgaaatttcgtgccaaatttaagaggtcaccaataag	1	sly-MIR1916,	sly-MIR1916	gcctaacttattggtgacctcttaaatttggcacgaaATTTCACTTAGACACCTCAAgtaaagtgatgttcattttagacagctcatgtaaggtcttgttgtgtcattttgatacaacaaaaccctacatgaggtgtctaaaatgaacatcgcctacttgaagtgcctaagtgaaatttcgtgtcaagtttaaaggatcaccaatgaattaggc	sly-MIR1916-p3	atgaggtgtctaaaatgaacatcg	3'	New	gp1a	..((((((((((..(((((.(((.(((((((((((((((((((((((((((((((.(((((((((((((((((.((((((((((((((((((((.((.....)).)))))))))))))))))))).))))))))))))))))).).)))))))))))))))))))))))))))))).))).)))))..))))))))))...	196	36.8	-126.6	1.7	14	23	17	20	5	6	30	15	14	18.4401	21.1586	17.873	20.619	4.15324	6.98987	30.5603	17.4165	8.68591	middle
99	153	sly-miR1916_L+2R+2_2	ATATTTCACTTAGACACCTCAATT	24	SL4.0ch02	+	31970845	31970873	tccgtATATTTCACTTAGACACCTCAATT	1	sly-MIR1916,	sly-MIR1916	gcctaacttattggtgacctcttaaatttggcacgaaATTTCACTTAGACACCTCAAgtaaagtgatgttcattttagacagctcatgtaaggtcttgttgtgtcattttgatacaacaaaaccctacatgaggtgtctaaaatgaacatcgcctacttgaagtgcctaagtgaaatttcgtgtcaagtttaaaggatcaccaatgaattaggc	sly-miR1916	ATTTCACTTAGACACCTCAA	3'	Diff	gp1a	.................((....))....	8	34.5	1.3	-0.1	2.5	8.5	11.5	9	9.5	9.5	6.5	4.5	9	3.29288	7.81949	12.0906	9.27856	7.89116	11.0673	6.6214	5.22494	5.5838	middle
100	154	sly-MIR1916-p3_2ss23AG24TA	ACATGAGGTGTCTAAAATGAACGA	24	SL4.0ch01	+	76206479	76206608	tctacacccaccactactccgcccttccctcacctaaaatttgataatatgaggctctcacgcgcgttcagtgagtgtatcacatttgctatgctagcgagacatgACATGAGGTGTCTAAAATGAACGA	1	sly-MIR1916,	sly-MIR1916	gcctaacttattggtgacctcttaaatttggcacgaaATTTCACTTAGACACCTCAAgtaaagtgatgttcattttagacagctcatgtaaggtcttgttgtgtcattttgatacaacaaaaccctacatgaggtgtctaaaatgaacatcgcctacttgaagtgcctaagtgaaatttcgtgtcaagtttaaaggatcaccaatgaattaggc	sly-MIR1916-p3	acatgaggtgtctaaaatgaacat	3'	New	gp1a	...(((((((.......(((((.....(((((.................))))).........((((..((..((((.....))))..))))))..))).)).......)).))))).............	114	46.2	-25	0.4	0	4	3	3.5	3	0	0	0	0	0	3.67976	3.15406	3.60833	2.49195	0	0	0	0	low
101	155	sly-miR1916_L+2R+2_2	ATATTTCACTTAGACACCTCAATT	24	SL4.0ch10	+	40250387	40250535	tgtccacATATTTCACTTAGACACCTCAATTtagcctcatacctattgaacaccttatgtgttcagaaacagttcctattggacacaaagtgcttatgtagcaaaaaatgtgtatttcacattccccaagcgcgtgaaaccattggaaa	1	sly-MIR1916,	sly-MIR1916	gcctaacttattggtgacctcttaaatttggcacgaaATTTCACTTAGACACCTCAAgtaaagtgatgttcattttagacagctcatgtaaggtcttgttgtgtcattttgatacaacaaaaccctacatgaggtgtctaaaatgaacatcgcctacttgaagtgcctaagtgaaatttcgtgtcaagtttaaaggatcaccaatgaattaggc	sly-miR1916	ATTTCACTTAGACACCTCAA	5'	Diff	gp1a	..((((....((((((.................((..((((....((((((((.....)))))))).....(((((....))).))........))))..))....((((((.....))))))..........))))))....))))..	145	38.3	-30.7	0.5	2.5	8.5	11.5	9	9.5	9.5	6.5	4.5	9	3.29288	7.81949	12.0906	9.27856	7.89116	11.0673	6.6214	5.22494	5.5838	middle
102	156	sly-MIR1916-p5_1	AAGGTCTTGTTGTGTCATTTTGAT	24	SL4.0ch08	+	55513054	55513231	ttaaatttggcacgaaatttcacttagacacctcaagtaaagtgatgttcattttagacagctcatgtAAGGTCTTGTTGTGTCATTTTGATacaacaaaaccctacatgaggtgtctaaAATGAACATCGCCTACTTGAAGTgcctaagtgaaatttcgtgtcaagtttaaaggatc	1	sly-MIR1916,	sly-MIR1916	gcctaacttattggtgacctcttaaatttggcacgaaATTTCACTTAGACACCTCAAgtaaagtgatgttcattttagacagctcatgtaaggtcttgttgtgtcattttgatacaacaaaaccctacatgaggtgtctaaaatgaacatcgcctacttgaagtgcctaagtgaaatttcgtgtcaagtttaaaggatcaccaatgaattaggc	sly-MIR1916-p5	aaggtcttgttgtgtcattttgat	5'	New	gp1a	(((((((((((((((((((((((((((.(((.(((((((..(((((((((((((((((((.((((((((.(((.((((((((((.....)))))))))).))).)))))))).))))))))))))))))))).))))))).))).)))))))))))))))))))))))))))......	172	36	-110.3	1.7	0	17	11	15	12	8	7	0	15	0	15.639	11.5649	15.4643	9.96778	9.31983	7.13074	0	9.30633	middle
102	157	sly-MIR1916-p3_1	AATGAACATCGCCTACTTGAAGT	23	SL4.0ch08	+	55513054	55513231	ttaaatttggcacgaaatttcacttagacacctcaagtaaagtgatgttcattttagacagctcatgtAAGGTCTTGTTGTGTCATTTTGATacaacaaaaccctacatgaggtgtctaaAATGAACATCGCCTACTTGAAGTgcctaagtgaaatttcgtgtcaagtttaaaggatc	1	sly-MIR1916,	sly-MIR1916	gcctaacttattggtgacctcttaaatttggcacgaaATTTCACTTAGACACCTCAAgtaaagtgatgttcattttagacagctcatgtaaggtcttgttgtgtcattttgatacaacaaaaccctacatgaggtgtctaaaatgaacatcgcctacttgaagtgcctaagtgaaatttcgtgtcaagtttaaaggatcaccaatgaattaggc	sly-MIR1916-p3	aatgaacatcgcctacttgaagt	3'	New	gp1a	(((((((((((((((((((((((((((.(((.(((((((..(((((((((((((((((((.((((((((.(((.((((((((((.....)))))))))).))).)))))))).))))))))))))))))))).))))))).))).)))))))))))))))))))))))))))......	172	36	-110.3	1.7	31	87	61	60	58	37	57	62	80	40.8318	80.0348	64.1325	61.8571	48.1776	43.1042	58.0646	71.9881	49.6338	middle
103	158	sly-MIR1916-p3_1ss17GC	ATGTTCATTTTAGACACCTCATGT	24	SL4.0ch08	+	47362965	47363008	ttagacaccgcaattaggcgATGTTCATTTTAGACACCTCATGT	1	sly-MIR1916,	sly-MIR1916	gcctaacttattggtgacctcttaaatttggcacgaaATTTCACTTAGACACCTCAAgtaaagtgatgttcattttagacagctcatgtaaggtcttgttgtgtcattttgatacaacaaaaccctacatgaggtgtctaaaatgaacatcgcctacttgaagtgcctaagtgaaatttcgtgtcaagtttaaaggatcaccaatgaattaggc	sly-MIR1916-p3	atgttcattttagacagctcatgt	3'	New	gp1a	...((((.(((......))).))))...................	22	40.9	-6.5	0.4	4.5	11	5	3.5	9.5	4.5	2.5	7.5	6	5.92719	10.1193	5.25676	3.60833	7.89116	5.24241	2.54669	8.70823	3.72253	middle
104	159	sly-MIR1916-p5_2ss17CT18AG	TTTCACTTAGACACCTTGAGTA	22	SL4.0ch04	-	53019264	53019405	TTTCACTTAGATACCTTGAGTAtgacttgttcattttaaacacacttagtagggccccgttgtgttatttgacactttttgctgatatggcaaagtgagtgtgatacactcatgaatggcgtgtgcaaggcttatatttagc	1	sly-MIR1916,	sly-MIR1916	gcctaacttattggtgacctcttaaatttggcacgaaATTTCACTTAGACACCTCAAgtaaagtgatgttcattttagacagctcatgtaaggtcttgttgtgtcattttgatacaacaaaaccctacatgaggtgtctaaaatgaacatcgcctacttgaagtgcctaagtgaaatttcgtgtcaagtttaaaggatcaccaatgaattaggc	sly-MIR1916-p5	TTTCACTTAGACACCTCAAgta	5'	New	gp1a	......((((((((((((..((((..(..(((((......((((((((.............(((((....)))))..((((((.....)))))).))))))))........)))))..)))))..)))))....))))))).	135	38.7	-32.9	0.6	0	0	0	0	0	3.5	3	0	2.5	0	0	0	0	0	4.07743	3.05603	0	1.55106	low
105	160	sly-MIR1917-p5_2ss1GA23AT	ATATTAGTTAAGTGTCATTAGATC	24	SL4.0ch08	-	50201709	50201839	ttttagcggcattaaatattgacattaataaagagtgctaaagtctttaccgGTATTAGTTAAGTGTCATTAGAACCAATGtagctaaaggctttagggacctatataaagagtgtcaattgccgctaaaa	1	sly-MIR1917,	sly-MIR1917	ttttagcggcattaaatattgacATTAATAAAGAGTGCTAAAGTctttaccggtattagttaagtgtcattagaaccaatgtagctaaaggctttagggacctatataaagagtgtcaattgccgctaaaa	sly-MIR1917-p5	gtattagttaagtgtcattagaac	5'	New	gp1a	(((((((((((......(((((((((.(((.((.((.((((((((((.........((((((..((((....))..))...))))))))))))))).).)))).)))....))))))))))))))))))))	131	33.6	-36.5	0.8	100	431	306	226	248	147	170	207	478	131.715	396.494	321.714	232.995	206.001	171.252	173.175	240.347	296.562	middle
105	161	sly-MIR1917-p3	AGTTAAGTGTCATTAGAACCAATG	24	SL4.0ch08	-	50201709	50201839	ttttagcggcattaaatattgacattaataaagagtgctaaagtctttaccgGTATTAGTTAAGTGTCATTAGAACCAATGtagctaaaggctttagggacctatataaagagtgtcaattgccgctaaaa	1	sly-MIR1917,	sly-MIR1917	ttttagcggcattaaatattgacATTAATAAAGAGTGCTAAAGTctttaccggtattagttaagtgtcattagaaccaatgtagctaaaggctttagggacctatataaagagtgtcaattgccgctaaaa	sly-MIR1917-p3	agttaagtgtcattagaaccaatg	3'	New	gp1a	(((((((((((......(((((((((.(((.((.((.((((((((((.........((((((..((((....))..))...))))))))))))))).).)))).)))....))))))))))))))))))))	131	33.6	-36.5	0.8	1941	4005	2989	2536	3165	2032	2933	2971	5376	2556.6	3684.36	3142.49	2614.49	2629	2367.24	2987.78	3449.62	3335.39	high
106	162	sly-miR1918	TGTTGGTGAGAGTTCGATTCTC	22	SL4.0ch08	-	63572890	63573039	gttggtttaattagttgaattgtcatttTGTTGGTGAGAGTTCGATTCTCcattacgcaatctcctcttcaatttaagagaaaaagatatgctacaaggtggagaATCGAACTACCGCTAACAGAATGGaagttcaaatacttaatcaat	1	sly-MIR1918,	sly-MIR1918	gttggtttaattagttgaattgtcatttTGTTGGTGAGAGTTCGATTCTCcattacgcaatctcctcttcaatttaagagaaaaagatatgctacaaggtggagaatcgaactaccgctaacagaatggaagttcaaatacttaatcaat	sly-miR1918	TGTTGGTGAGAGTTCGATTCTC	5'	Yes	gp1a	(((((((.......(((((((..(((((((((((((..(((((((((((((((...(((((((.(((((......)))))....)))).)))......)))))))))))))))..)))))))))))))..)))))))......)))))))	123	34.7	-60.2	1.2	26	43	38	19	32	17	19	26	34	34.246	39.5574	39.9514	19.5881	26.5807	19.8046	19.3549	30.1885	21.0944	middle
106	163	sly-MIR1918-p3	ATCGAACTACCGCTAACAGAATGG	24	SL4.0ch08	-	63572890	63573039	gttggtttaattagttgaattgtcatttTGTTGGTGAGAGTTCGATTCTCcattacgcaatctcctcttcaatttaagagaaaaagatatgctacaaggtggagaATCGAACTACCGCTAACAGAATGGaagttcaaatacttaatcaat	1	sly-MIR1918,	sly-MIR1918	gttggtttaattagttgaattgtcatttTGTTGGTGAGAGTTCGATTCTCcattacgcaatctcctcttcaatttaagagaaaaagatatgctacaaggtggagaatcgaactaccgctaacagaatggaagttcaaatacttaatcaat	sly-MIR1918-p3	atcgaactaccgctaacagaatgg	3'	New	gp1a	(((((((.......(((((((..(((((((((((((..(((((((((((((((...(((((((.(((((......)))))....)))).)))......)))))))))))))))..)))))))))))))..)))))))......)))))))	123	34.7	-60.2	1.2	14	41	23	16	54	45	35	32	67	18.4401	37.7176	24.1811	16.4952	44.855	52.4241	35.6537	37.1551	41.5683	middle
107	164	sly-MIR1919a-p5	TTCCGGTAGTCCTGTCGCAGATG	23	SL4.0ch08	+	54711290	54711412	atcTTCCGGTAGTCCTGTCGCAGATGactctcgatcttgtcattaagcccctttctctaagtctaattaatttgaattcaatgtggtaggACGAGAGTCATCTGTGACAGGattatggaagat	2	sly-MIR1919a,stu-MIR1919,	sly-MIR1919a	atcttccggtagtcctgtcgcagatgactctcgatcttgtcattaagcccctttctctaagtctaattaatttgaattcaatgtggtaggACGAGAGTCATCTGTGACAGGattatggaagat	sly-MIR1919a-p5	ttccggtagtcctgtcgcagatg	5'	New	gp1a	(((((((.(((((((((((((((((((((((((.((((..(((.......(((.....)))..........(((....))).)))..))))))))))))))))))))))))))))))))))))	123	41.5	-61.4	1.2	13	23.3333	10	23.6667	25	25.3333	15.3333	16	32.3333	17.123	21.4653	10.5135	24.3992	20.7662	29.5128	15.6197	18.5776	20.0603	middle
107	165	sly-miR1919a	ACGAGAGTCATCTGTGACAGG	21	SL4.0ch08	+	54711290	54711412	atcTTCCGGTAGTCCTGTCGCAGATGactctcgatcttgtcattaagcccctttctctaagtctaattaatttgaattcaatgtggtaggACGAGAGTCATCTGTGACAGGattatggaagat	2	sly-MIR1919a,stu-MIR1919,	sly-MIR1919a	atcttccggtagtcctgtcgcagatgactctcgatcttgtcattaagcccctttctctaagtctaattaatttgaattcaatgtggtaggACGAGAGTCATCTGTGACAGGattatggaagat	sly-miR1919a	ACGAGAGTCATCTGTGACAGG	3'	Yes	gp1a	(((((((.(((((((((((((((((((((((((.((((..(((.......(((.....)))..........(((....))).)))..))))))))))))))))))))))))))))))))))))	123	41.5	-61.4	1.2	1349.17	718	445.5	769.167	1195.67	533.667	2523.67	763.5	1827	1777.06	660.517	468.377	792.973	993.179	621.71	2570.8	886.498	1133.51	high
108	166	sly-miR1919c-5p	TGTCGCAGATGACTTTCGCCC	21	SL4.0ch08	+	54666196	54666339	gcctttgatgttcacatcttccggtagtccTGTCGCAGATGACTTTCGCCCatttatagaaccacactttctttaatttgaattctatgtggtaggACGAGAGTCATCTGTGACAGGataatggaagatcgagttatcaaaggc	1	sly-MIR1919c,	sly-MIR1919c	gcctttgatgttcacatcttccggtagtccTGTCGCAGATGACTTTCGCCCatttatagaaccacactttctttaatttgaattctatgtggtaggACGAGAGTCATCTGTGACAGGataatggaagatcgagttatcaaaggc	sly-miR1919c-5p	TGTCGCAGATGACTTTCGCCC	5'	Yes	gp1a	((((((((((.....((((((((...((((((((((((((((((((((.((.........((((((..(((........))).....)))))).)).))))))))))))))))))))))..)))))))).....))))))))))	144	42.4	-71.9	1.2	3809.5	3425.83	2125	4101.67	5136.5	3901.83	4943.33	2684	6087.33	5017.7	3151.56	2234.12	4228.62	4266.63	4545.55	5035.66	3116.39	3776.72	high
108	167	sly-miR1919a	ACGAGAGTCATCTGTGACAGG	21	SL4.0ch08	+	54666196	54666339	gcctttgatgttcacatcttccggtagtccTGTCGCAGATGACTTTCGCCCatttatagaaccacactttctttaatttgaattctatgtggtaggACGAGAGTCATCTGTGACAGGataatggaagatcgagttatcaaaggc	1	sly-MIR1919c,	sly-MIR1919c	gcctttgatgttcacatcttccggtagtccTGTCGCAGATGACTTTCGCCCatttatagaaccacactttctttaatttgaattctatgtggtaggACGAGAGTCATCTGTGACAGGataatggaagatcgagttatcaaaggc	sly-miR1919a	ACGAGAGTCATCTGTGACAGG	3'	Yes	gp1a	((((((((((.....((((((((...((((((((((((((((((((((.((.........((((((..(((........))).....)))))).)).))))))))))))))))))))))..)))))))).....))))))))))	144	42.4	-71.9	1.2	1349.17	718	445.5	769.167	1195.67	533.667	2523.67	763.5	1827	1777.06	660.517	468.377	792.973	993.179	621.71	2570.8	886.498	1133.51	high
109	168	sly-miR1919c-5p	TGTCGCAGATGACTTTCGCCC	21	SL4.0ch08	+	54679712	54679855	gcctttgatgttcacatcttccggtagtccTGTCGCAGATGACTTTCGCCCatttatggaaccacactttctttaatttgaattctatgtggtaggACGAGAGTCATCTGTGACAGGataatggaagatcgagttatcaaaggc	1	sly-MIR1919b,	sly-MIR1919b	gcctttgatgttcacatcttccggtagtccTGTCGCAGATGACTTTCGCCCatttatggaaccacactttctttaatttgaattctatgtggtaggACGAGAGTCATCTGTGACAGGataatggaagatcgagttatcaaaggc	sly-miR1919c-5p	TGTCGCAGATGACTTTCGCCC	5'	Yes	gp1a	((((((((((.....((((((((...((((((((((((((((((((((.(((....))).((((((..(((........))).....))))))....))))))))))))))))))))))..)))))))).....))))))))))	144	43.1	-73.1	1.2	3809.5	3425.83	2125	4101.67	5136.5	3901.83	4943.33	2684	6087.33	5017.7	3151.56	2234.12	4228.62	4266.63	4545.55	5035.66	3116.39	3776.72	high
109	169	sly-miR1919a	ACGAGAGTCATCTGTGACAGG	21	SL4.0ch08	+	54679712	54679855	gcctttgatgttcacatcttccggtagtccTGTCGCAGATGACTTTCGCCCatttatggaaccacactttctttaatttgaattctatgtggtaggACGAGAGTCATCTGTGACAGGataatggaagatcgagttatcaaaggc	1	sly-MIR1919b,	sly-MIR1919b	gcctttgatgttcacatcttccggtagtccTGTCGCAGATGACTTTCGCCCatttatggaaccacactttctttaatttgaattctatgtggtaggACGAGAGTCATCTGTGACAGGataatggaagatcgagttatcaaaggc	sly-miR1919a	ACGAGAGTCATCTGTGACAGG	3'	Yes	gp1a	((((((((((.....((((((((...((((((((((((((((((((((.(((....))).((((((..(((........))).....))))))....))))))))))))))))))))))..)))))))).....))))))))))	144	43.1	-73.1	1.2	1349.17	718	445.5	769.167	1195.67	533.667	2523.67	763.5	1827	1777.06	660.517	468.377	792.973	993.179	621.71	2570.8	886.498	1133.51	high
110	170	sly-miR5300	TCCCCAGTCCAGGCATTCCAAC	22	SL4.0ch04	+	441106	441370	tgaccaaaattcttctTCCCCAGTCCAGGCATTCCAACagttgataacatctagatctgccaatactttgtatttttgttcttctatttttcacatgacatcttcaaaatctactatgagcttcatcataagctaagaaatggtgagttttgatgatgtgatgcctaaaataggattaaatgaaagtactagtaaaaaggtgttcagatctggaggttatgttaagctggTGGTATGCTTTGATTGGGAAAGatgacttaggtca	1	sly-MIR5300,	sly-MIR5300	tgaccaaaattcttctTCCCCAGTCCAGGCATTCCAACagttgataacatctagatctgccaatactttgtatttttgttcttctatttttcacatgacatcttcaaaatctactatgagcttcatcataagctaagaaatggtgagttttgatgatgtgatgcctaaaataggattaaatgaaagtactagtaaaaaggtgttcagatctggaggttatgttaagctggtggtatgctttgattgggaaagatgacttaggtca	sly-miR5300	TCCCCAGTCCAGGCATTCCAAC	5'	Yes	gp1a	.((((.....((.((((.(((((((.((((((.(((.(((((.(((((.((((((((((..(((((((((((((((..((.(((((((((...(((.(((((.((((((..((((((.(((((......))))).....))))))..)))))).))))).)))...)))))))))...))..))))))).......)))))))))))))))))).)))))....))))).))).)))))).))))))).)))).))....)))).	263	35.5	-98.5	1	4893	4403	3760	7602	7156	7065	13929	5633	12976	6444.83	4050.5	3953.08	7837.29	5944.12	8230.58	14189.2	6540.46	8050.6	high
110	171	sly-MIR5300-p3	TGGTATGCTTTGATTGGGAAAG	22	SL4.0ch04	+	441106	441370	tgaccaaaattcttctTCCCCAGTCCAGGCATTCCAACagttgataacatctagatctgccaatactttgtatttttgttcttctatttttcacatgacatcttcaaaatctactatgagcttcatcataagctaagaaatggtgagttttgatgatgtgatgcctaaaataggattaaatgaaagtactagtaaaaaggtgttcagatctggaggttatgttaagctggTGGTATGCTTTGATTGGGAAAGatgacttaggtca	1	sly-MIR5300,	sly-MIR5300	tgaccaaaattcttctTCCCCAGTCCAGGCATTCCAACagttgataacatctagatctgccaatactttgtatttttgttcttctatttttcacatgacatcttcaaaatctactatgagcttcatcataagctaagaaatggtgagttttgatgatgtgatgcctaaaataggattaaatgaaagtactagtaaaaaggtgttcagatctggaggttatgttaagctggtggtatgctttgattgggaaagatgacttaggtca	sly-MIR5300-p3	tggtatgctttgattgggaaag	3'	New	gp1a	.((((.....((.((((.(((((((.((((((.(((.(((((.(((((.((((((((((..(((((((((((((((..((.(((((((((...(((.(((((.((((((..((((((.(((((......))))).....))))))..)))))).))))).)))...)))))))))...))..))))))).......)))))))))))))))))).)))))....))))).))).)))))).))))))).)))).))....)))).	263	35.5	-98.5	1	356	172	306	453	441	469	743	405	471	468.907	158.23	321.714	467.021	366.316	546.375	756.877	470.245	292.219	middle
111	172	sly-MIR5302b-p5	TGAAATGCTATAGTTGGAAAGT	22	SL4.0ch07	+	4199257	4199469	aagcattttcagcaaaaTGAAATGCTATAGTTGGAAAGTtctaaacatttcggatgatagttccaaagtaacaaatctcgtttgaatgtctcttgatcaacttttatatatatatatatatatatatccaaacgaggtttgttactttggaatatctttcgaaatctgaaaaacttttcaactatagcattattttttgcggaaaatttgttt	2	sly-MIR5302b,sly-MIR5302a,	sly-MIR5302b	aagcattttcagcaaaatgaaatgctatagttggaaagttctaaacatttcggatgatagttccaaagtaacaaatctcgtttgaatgtctcttgatcaacttttatatatatatatatatatatatccAAACGAGGTTTGTTACTTTGGaatatctttcgaaatctgaaaaacTTTTCAACTATAGCATTATTTTttgcggaaaatttgttt	sly-MIR5302b-p5	tgaaatgctatagttggaaagt	5'	New	gp1a	((((((((((.((((((...((((((((((((((((((((......((((((((.(((.(((((((((((((((((((((((((...(((....))).......(((((((((....)))))))))..)))))))))))))))))))))))))))).))))))))......))))))))))))))))))))...)))))).)))))..)))))	213	27.2	-90.7	1.6	0	0	0	11	0	7	0	0	10	0	0	0	11.3405	0	8.15485	0	0	6.20422	middle
112	173	sly-miR5303_1ss13TC	TTTTTGAAGAGTCCGAGCAAC	21	SL4.0ch04	+	11726654	11726757	gttgctcggactctccaaaaatgttgccaaacccgtgtctgatccttcaaaaatacattatttttgtaggacacctatggaccTTTTTGAAGAGTTCGAGCAAC	1	sly-MIR5303,	sly-MIR5303	gttgctcggactctccaaaaatgttgccaaacccgtgtctgatccttcaaaaatacattatttttgtaggacacctatggaccTTTTTGAAGAGTTCGAGCAAC	sly-miR5303	TTTTTGAAGAGTTCGAGCAAC	3'	Diff	gp1a	((((((((((((((.((((((.((........(((((..((.((((.((((((((...)))))))).))))))..))))))).)))))).))))))))))))))	104	41.3	-41.6	1	51	66	33	95	107	83	45	30	76	67.1748	60.7161	34.6946	97.9404	88.8794	96.6932	45.8405	34.8329	47.1521	middle
113	174	sly-miR5304	TCAATGCTACATACTCATCCC	21	SL4.0ch01	+	89548686	89548826	tctaatttagatccatggtgcagttgctcatTCAATGCTACATACTCATCCCcacaactttcatctcacgttcaaaagatgaaagttatagagATGAGTATGGTGCATTGGATGtgtggccataccatgggtgatgttaga	1	sly-MIR5304,	sly-MIR5304	tctaatttagatccatggtgcagttgctcatTCAATGCTACATACTCATCCCcacaactttcatctcacgttcaaaagatgaaagttatagagatgagtatggtgcattggatgtgtggccataccatgggtgatgttaga	sly-miR5304	TCAATGCTACATACTCATCCC	5'	Yes	gp1a	((((((....((((((((((..((..(.((((((((((..((((((((((.....(((((((((((..........))))))))))).....))))))))))..)))))))))).)..))..))))))))))...))))))	141	40.4	-66.7	1.2	149	125	137	139	182	118	121	154	241	196.256	114.993	144.035	143.302	151.178	137.468	123.26	178.809	149.522	middle
113	175	sly-MIR5304-p3	ATGAGTATGGTGCATTGGATG	21	SL4.0ch01	+	89548686	89548826	tctaatttagatccatggtgcagttgctcatTCAATGCTACATACTCATCCCcacaactttcatctcacgttcaaaagatgaaagttatagagATGAGTATGGTGCATTGGATGtgtggccataccatgggtgatgttaga	1	sly-MIR5304,	sly-MIR5304	tctaatttagatccatggtgcagttgctcatTCAATGCTACATACTCATCCCcacaactttcatctcacgttcaaaagatgaaagttatagagatgagtatggtgcattggatgtgtggccataccatgggtgatgttaga	sly-MIR5304-p3	atgagtatggtgcattggatg	3'	New	gp1a	((((((....((((((((((..((..(.((((((((((..((((((((((.....(((((((((((..........))))))))))).....))))))))))..)))))))))).)..))..))))))))))...))))))	141	40.4	-66.7	1.2	5	0	5	24	0	12	0	0	18	6.58577	0	5.25676	24.7428	0	13.9797	0	0	11.1676	middle
114	176	sly-MIR6022-p5	CCTGAACGGAACAATACGATC	21	SL4.0ch11	+	3188219	3188469	cCCTGAACGGAACAATACGATCctggatattatcctttccatcactaacttatttcggctcaaagttttaagttgcaaggtactcttcctaagtcaattcaaaacttcatgaacctaacgcgacttgatcttaagttacattttacgaaacctcaatcttgggtagaggaccgtgcaattggttaaaactcggtctaaataacttagtgaTGGAAGGGAGAATATCCAGGAtggtattgttccgttcaggg	1	sly-MIR6022,	sly-MIR6022	ccctgaacggaacaatacgatcctggatattatcctttccatcactaacttatttcggctcaaagttttaagttgcaaggtactcttcctaagtcaattcaaaacttcatgaacctaacgcgacttgatcttaagttacattttacgaaacctcaatcttgggtagaggaccgtgcaattggttaaaactcggtctaaataacttagtgaTGGAAGGGAGAATATCCAGGAtggtattgttccgttcaggg	sly-MIR6022-p5	cctgaacggaacaatacgatc	5'	New	gp1a	((((((((((((((((((.((((((((((((.((((((((((((((((.((((((.((((...((((((((((((((.(((.((((.((((((....((((........))))........((((((....))))))....................)))))).)))).))).))))))...)))))))).)))).)))))).)))))))))))))))).)))))))))))).))))))))))))))))))	251	39.8	-120.9	1.2	4298	2904	1259	2638	4731	2120	6161	3005	4727	5661.13	2671.51	1323.65	2719.65	3929.8	2469.76	6276.07	3489.1	2932.74	high
114	177	sly-miR6022	TGGAAGGGAGAATATCCAGGA	21	SL4.0ch11	+	3188219	3188469	cCCTGAACGGAACAATACGATCctggatattatcctttccatcactaacttatttcggctcaaagttttaagttgcaaggtactcttcctaagtcaattcaaaacttcatgaacctaacgcgacttgatcttaagttacattttacgaaacctcaatcttgggtagaggaccgtgcaattggttaaaactcggtctaaataacttagtgaTGGAAGGGAGAATATCCAGGAtggtattgttccgttcaggg	1	sly-MIR6022,	sly-MIR6022	ccctgaacggaacaatacgatcctggatattatcctttccatcactaacttatttcggctcaaagttttaagttgcaaggtactcttcctaagtcaattcaaaacttcatgaacctaacgcgacttgatcttaagttacattttacgaaacctcaatcttgggtagaggaccgtgcaattggttaaaactcggtctaaataacttagtgaTGGAAGGGAGAATATCCAGGAtggtattgttccgttcaggg	sly-miR6022	TGGAAGGGAGAATATCCAGGA	3'	Yes	gp1a	((((((((((((((((((.((((((((((((.((((((((((((((((.((((((.((((...((((((((((((((.(((.((((.((((((....((((........))))........((((((....))))))....................)))))).)))).))).))))))...)))))))).)))).)))))).)))))))))))))))).)))))))))))).))))))))))))))))))	251	39.8	-120.9	1.2	52236	34550	14473	45732	52633	31782	150110	26264	74270	68802.8	31783.9	15216.2	47147.5	43719.5	37025.4	152914	30495.1	46078.7	high
115	178	sly-MIR6023-p5	AAGATCTTTTACCGTAGTAATCAC	24	SL4.0ch12	-	65998642	65998875	agcagtaatctctgttcatattccatgaaagagtttttggatAAGATCTTTTACCGTAGTAATCACaaatcctagacgactgtgctcttggacagaaatttctgatcaaagcatttcccttcttaaattcaagagaatgcttacagtaggtccctcatcgagtgtttgtgaTTACTACGGTCAGGAATCTTATccagagacaattcatggaatatgagctgagattggtgtcta	2	sly-MIR6023,stu-MIR6023,	sly-MIR6023	agcagtaatctctgttcataTTCCATGAAAGAGTTTTTGGATaagatcttttaccgtagtaatcacaaatcctagacgactgtgctcttggacagaaatttctgatcaaagcatttcccttcttaaattcaagagaatgcttacagtaggtccctcatcgagtgtttgtgattactacggtcaggaatcttatccagagacaattcatggaatatgagctgagattggtgtcta	sly-MIR6023-p5	aagatcttttaccgtagtaatcac	5'	New	gp1a	.(((..((((((.((((((((((((((((...(((((((((((((((..((.((((((((((((((((((....(((.((((((...(((..((((....))))..))).((((((....((((......)))))))))).))))))..))).(((...))).)))))))))))))))))).))..)))))))))))))))..)))))))))))))))).))))))..)))...	230	38	-101	1.1	2142	779	735	2119	2952	1709	1820	709	3324	2821.34	716.634	772.744	2184.59	2452.07	1990.95	1853.99	823.218	2062.28	high
115	179	sly-MIR6023-p3	TTACTACGGTCAGGAATCTTAT	22	SL4.0ch12	-	65998642	65998875	agcagtaatctctgttcatattccatgaaagagtttttggatAAGATCTTTTACCGTAGTAATCACaaatcctagacgactgtgctcttggacagaaatttctgatcaaagcatttcccttcttaaattcaagagaatgcttacagtaggtccctcatcgagtgtttgtgaTTACTACGGTCAGGAATCTTATccagagacaattcatggaatatgagctgagattggtgtcta	2	sly-MIR6023,stu-MIR6023,	sly-MIR6023	agcagtaatctctgttcataTTCCATGAAAGAGTTTTTGGATaagatcttttaccgtagtaatcacaaatcctagacgactgtgctcttggacagaaatttctgatcaaagcatttcccttcttaaattcaagagaatgcttacagtaggtccctcatcgagtgtttgtgattactacggtcaggaatcttatccagagacaattcatggaatatgagctgagattggtgtcta	sly-MIR6023-p3	ttactacggtcaggaatcttat	3'	New	gp1a	.(((..((((((.((((((((((((((((...(((((((((((((((..((.((((((((((((((((((....(((.((((((...(((..((((....))))..))).((((((....((((......)))))))))).))))))..))).(((...))).)))))))))))))))))).))..)))))))))))))))..)))))))))))))))).))))))..)))...	230	38	-101	1.1	2774	1753	1881	3000	4400	3060	2099	1335	4980	3653.78	1612.66	1977.59	3092.85	3654.85	3564.84	2138.2	1550.07	3089.7	high
116	180	stu-miR6024-5p_R-1_1ss20AG	AGAAACAACACTTGCTAAAGG	21	SL4.0ch01	-	75480259	75480375	aactggaaatggggaagtggAGAAACAACACTTGCTAAAGGaagttcaccagtcatctcttttcttttggagttttTTTAGCAAGAGTTGTTTTACCtcttctcaattccgtctctc	2	sly-MIR6024,stu-MIR6024,	stu-MIR6024	aaattggtaatgggaagtggAGAAACAACACTTGCTAAAAGAagttcatcagtgattctctcttcttttggagtttTTTTAGCAAGAGTTGTTTTCCCtcttctcaattccgtctctc	stu-miR6024-5p	AGAAACAACACTTGCTAAAAGA	5'	Diff	gp1a	...(((((...((((((.((..(((((((.(((((((((..((.((((..((...........))..)))).))..))))))))).)))))))..)).))))))..)))))......	108	39.3	-43.4	0.9	439	303	327	696	851	579	957	392	953	578.23	278.742	343.792	717.542	706.882	674.523	974.874	455.15	591.262	middle
116	181	sly-miR6024_L-1	TTTAGCAAGAGTTGTTTTACC	21	SL4.0ch01	-	75480259	75480375	aactggaaatggggaagtggAGAAACAACACTTGCTAAAGGaagttcaccagtcatctcttttcttttggagttttTTTAGCAAGAGTTGTTTTACCtcttctcaattccgtctctc	2	sly-MIR6024,stu-MIR6024,	sly-MIR6024	aactggaaatggggaagtggagaaacaacacttgctaaaggaagttcaccagtcatctcttttcttttggagtttTTTTAGCAAGAGTTGTTTTACCtcttctcaattccgtctctc	sly-miR6024	TTTTAGCAAGAGTTGTTTTACC	3'	Diff	gp1a	...(((((...((((((.((..(((((((.(((((((((..((.((((..((...........))..)))).))..))))))))).)))))))..)).))))))..)))))......	108	39.3	-43.4	0.9	151024	76385	59856	127801	239123	94522	160681	96976	151852	198922	70269.7	62929.7	131757	198627	110116	163682	112599	94212.3	high
117	182	sly-miR6025	TACCAATAATTGAGATAACATC	22	SL4.0ch04	-	439907	440058	aattctggtaTACCAATAATTGAGATAACATCtaggtttaatgatcttttgagtagctaatttgtatagttatttcatgtacacttgcacaaaaataTTATTGAACCTTGATGTTATCtcagtgttggcatgcataaattgggtaaatttat	2	sly-MIR6025,stu-MIR6025,	sly-MIR6025	tggtaTACCAATAATTGAGATAACATCtaggtttaatgatcttttgagtagctaatttgtatagttatttcatgtacacttgcacaaaaatattattgaaccttgatgttatctcagtgttggcatgcataa	sly-miR6025	TACCAATAATTGAGATAACATC	5'	Yes	gp1a	.......((((.(((((.((((((((((((((.((((((((((((.((((..((.((.....((((((.........))))))...)))).)))).)))))))))))).))))))))))))))))))).)))).((((((.....)))))).	126	28.3	-50.8	1.2	409	386	277	573	743	393	691	409	634	538.716	355.097	291.225	590.735	617.172	457.837	703.906	474.889	393.348	middle
117	183	sly-MIR6025-p3	TTATTGAACCTTGATGTTATC	21	SL4.0ch04	-	439907	440058	aattctggtaTACCAATAATTGAGATAACATCtaggtttaatgatcttttgagtagctaatttgtatagttatttcatgtacacttgcacaaaaataTTATTGAACCTTGATGTTATCtcagtgttggcatgcataaattgggtaaatttat	2	sly-MIR6025,stu-MIR6025,	sly-MIR6025	tggtaTACCAATAATTGAGATAACATCtaggtttaatgatcttttgagtagctaatttgtatagttatttcatgtacacttgcacaaaaatattattgaaccttgatgttatctcagtgttggcatgcataa	sly-MIR6025-p3	ttattgaaccttgatgttatc	3'	New	gp1a	.......((((.(((((.((((((((((((((.((((((((((((.((((..((.((.....((((((.........))))))...)))).)))).)))))))))))).))))))))))))))))))).)))).((((((.....)))))).	126	28.3	-50.8	1.2	893	490	576	756	1402	563	1251	876	1336	1176.22	450.771	605.579	779.399	1164.57	655.883	1274.36	1017.12	828.884	high
118	184	stu-miR6026-5p_R-1_1ss12TA	AATACAACTATAGCCAAGACA	21	SL4.0ch01	+	841891	842136	tgaccactttgatttggtAATACAACTATAGCCAAGACAatgcttcattataagtgcataacttttcactttattgtttgagcattgtgttgatttctctaaacttgtttttcgttgaacaagattgttttttcatatactcatggaaagcaacaccgtgctcagaagttagagtgaaatgttatgcatttgtgattatatattTTCTTGGCTAGAGTTGTATTGCcaagtgaagtgttttaattg	2	sly-MIR6026,stu-MIR6026,	stu-MIR6026	tgaccacttttatttggtAATACAACTATTGCCAAGACAAtgcttcattataagtgcataacttttcactttattgtttgagcattgtgttgatttctctaacttatttttctttgaacaaaattgttttttcatcgcgaaatgcaacaccatgctcagaagttagagagtgaaatgctatgcatttgtaattatatattTTCTTGGCTAGAGTTGTATTGCcaagtcaagtgttttaattg	stu-miR6026-5p	AATACAACTATTGCCAAGACAA	5'	Diff	gp1a	....((((((.((((((((((((((((.(((((((((.((((....((((((((((((((((.((((((((((...((((((((..((((((...........(((((((......)))))))......(((((((......))))))).))))))..))))))))...)))))))))).))))))))))))))))....)))).))))))))).)))))))))))))))))))))).........	233	32.1	-106.1	1.3	250	174	149	395	463	277	658	153	966	329.288	160.07	156.651	407.226	384.59	322.699	670.289	177.648	599.328	middle
118	185	sly-miR6026	TTCTTGGCTAGAGTTGTATTGC	22	SL4.0ch01	+	841891	842136	tgaccactttgatttggtAATACAACTATAGCCAAGACAatgcttcattataagtgcataacttttcactttattgtttgagcattgtgttgatttctctaaacttgtttttcgttgaacaagattgttttttcatatactcatggaaagcaacaccgtgctcagaagttagagtgaaatgttatgcatttgtgattatatattTTCTTGGCTAGAGTTGTATTGCcaagtgaagtgttttaattg	2	sly-MIR6026,stu-MIR6026,	sly-MIR6026	cactttgatttggtaatacaactatagccaagacaatgcttcattataagtgcataacttttcactttattgtttgagcattgtgttgatttctctaaacttgtttttcgttgaacaagattgttttttcatatactcatggaaagcaacaccgtgctcagaagttagagtgaaatgttatgcatttgtgattatatattTTCTTGGCTAGAGTTGTATTGCcaagtgaagtgttttaattg	sly-miR6026	TTCTTGGCTAGAGTTGTATTGC	3'	Yes	gp1a	....((((((.((((((((((((((((.(((((((((.((((....((((((((((((((((.((((((((((...((((((((..((((((...........(((((((......)))))))......(((((((......))))))).))))))..))))))))...)))))))))).))))))))))))))))....)))).))))))))).)))))))))))))))))))))).........	233	32.1	-106.1	1.3	1362	1078	878	1767	2192	1546	2148	852	1904	1793.96	991.696	923.087	1821.69	1820.78	1801.06	2188.12	989.255	1181.28	high
119	186	sly-miR6027-5p	ATGGGTAGCACAAGGATTAATG	22	SL4.0ch10	+	61963679	61963841	tttcgtaattttacatgattATGGGTAGCACAAGGATTAATGtgaaacagaaaagtgatatgcaaagaagatggagattcaattgtttattgttacgaagaaaacacttttgtgtttctcgTGAATCCTTCGGCTATCCATAatcatgttgaatgtgttattt	2	sly-MIR6027,stu-MIR6027,	sly-MIR6027	tttcgtaattttacatgattATGGGTAGCACAAGGATTAATGtgaaacagaaaagtgatatgcaaagaagatggagattcaattgtttattgttacgaaaaaaacacttttgtgtttctcgTGAATCCTTCGGCTATCCATAAtcatgttgaatatgttattt	sly-miR6027-5p	ATGGGTAGCACAAGGATTAATG	5'	Yes	gp1a	.......(((..(((((((((((((((((..(((((((.(((.((((((.(((((((.........(((........)))..((((........))))......))))))).)))))).))).)))))))..)))))))))))))))))..))).........	147	31.9	-56.6	1.1	1730	2575	3290	3210	2636	3228	3105	2626	11349	2278.68	2368.85	3458.95	3309.35	2189.59	3760.55	3162.99	3049.04	7041.17	high
119	187	sly-miR6027-3p_R-1	TGAATCCTTCGGCTATCCATA	21	SL4.0ch10	+	61963679	61963841	tttcgtaattttacatgattATGGGTAGCACAAGGATTAATGtgaaacagaaaagtgatatgcaaagaagatggagattcaattgtttattgttacgaagaaaacacttttgtgtttctcgTGAATCCTTCGGCTATCCATAatcatgttgaatgtgttattt	2	sly-MIR6027,stu-MIR6027,	sly-MIR6027	tttcgtaattttacatgattATGGGTAGCACAAGGATTAATGtgaaacagaaaagtgatatgcaaagaagatggagattcaattgtttattgttacgaaaaaaacacttttgtgtttctcgTGAATCCTTCGGCTATCCATAAtcatgttgaatatgttattt	sly-miR6027-3p	TGAATCCTTCGGCTATCCATAA	3'	Diff	gp1a	.......(((..(((((((((((((((((..(((((((.(((.((((((.(((((((.........(((........)))..((((........))))......))))))).)))))).))).)))))))..)))))))))))))))))..))).........	147	31.9	-56.6	1.1	3053	2676	2425	4011	4582	3886	4497	2433	5228	4021.27	2461.76	2549.53	4135.15	3806.03	4527.11	4580.99	2824.95	3243.57	high
120	188	sly-MIR7981e-p5_1ss23TC	AAATTTCAGAGACACACTTATACT	24	SL4.0ch10	+	58839411	58839660	ctagctcgAAATTTCAGAGACACACTTATATTatactaaggtcctgttacccctgaacttattttataagtaactttctacctcttttcgatctacgtgacattaacttggaaaagaaaagtcaaccagcgttggatccacaagatagtgtcacgtagatcgaaatgagatagaaaattattaataaaataagttcagaggtaataaaaccttaatagtATAAGTGTGTCTCTGAGATTTCGGatatagg	1	sly-MIR7981e,	sly-MIR7981e	ctagctcgaaatttcagagacacacttatattatactaaggtcctgttacccctgaacttattttataagtaactttctacctcttttcgatctacgtgacattaacttggaaaagaaaagtcaaccagcgttggatccacaagatagtgtcacgtagatcgaaatgagatagaaaattattaataaaataagttcagaggtaataaaaccttaatagtatAAGTGTGTCTCTGAGATTTCGGATatagg	sly-MIR7981e-p5	aaatttcagagacacacttatatt	5'	New	gp1a	(((..(((((((((((((((((((((((((((((..((((((..(((((((.(((((((((((((((.(((((.((((((.(((.((((((((((((((((((((.((((...........(((((....))))).....)))).)))))))))))))))))))).))).)))))).))))).))))))))))))))).)))))))..)))))))))))))))))))))))))))))))))))...))).	249	33.6	-129.4	1.5	352.933	806.683	883.583	555.883	908.067	362.6	578.25	605.867	885.567	464.867	742.101	928.957	573.089	754.284	422.421	589.05	703.47	549.425	middle
120	189	sly-miR7981e_L+2R-2	ATAAGTGTGTCTCTGAGATTTCGG	24	SL4.0ch10	+	58839411	58839660	ctagctcgAAATTTCAGAGACACACTTATATTatactaaggtcctgttacccctgaacttattttataagtaactttctacctcttttcgatctacgtgacattaacttggaaaagaaaagtcaaccagcgttggatccacaagatagtgtcacgtagatcgaaatgagatagaaaattattaataaaataagttcagaggtaataaaaccttaatagtATAAGTGTGTCTCTGAGATTTCGGatatagg	1	sly-MIR7981e,	sly-MIR7981e	ctagctcgaaatttcagagacacacttatattatactaaggtcctgttacccctgaacttattttataagtaactttctacctcttttcgatctacgtgacattaacttggaaaagaaaagtcaaccagcgttggatccacaagatagtgtcacgtagatcgaaatgagatagaaaattattaataaaataagttcagaggtaataaaaccttaatagtatAAGTGTGTCTCTGAGATTTCGGATatagg	sly-miR7981e	AAGTGTGTCTCTGAGATTTCGGAT	3'	Diff	gp1a	(((..(((((((((((((((((((((((((((((..((((((..(((((((.(((((((((((((((.(((((.((((((.(((.((((((((((((((((((((.((((...........(((((....))))).....)))).)))))))))))))))))))).))).)))))).))))).))))))))))))))).)))))))..)))))))))))))))))))))))))))))))))))...))).	249	33.6	-129.4	1.5	1759.67	5002.85	4598.77	2801.92	3068.92	2380.75	2637.92	3080.92	5437.17	2317.75	4602.32	4834.92	2888.64	2549.19	2773.52	2687.19	3577.25	3373.34	high
121	190	sly-MIR7981f-p5	ATACTATACTAAGGTCCTATTACC	24	SL4.0ch08	+	34327881	34328134	tatgctcaaaatctcagagacacacttATACTATACTAAGGTCCTATTACCcccttaacttattttattaataattttttaccccttttttagcttacgtggcactatcttgtgggcccaacgatggttgactttttttctgaactaatgccacttaggctaaaaaggggtagaaaattacatataaaataagttcaggggggtaataggaccTTAGTATAGTATAAGTGTGTCTCTggaatttcgggcatagg	1	sly-MIR7981f,	sly-MIR7981f	tatgctcaaaatctcagagacacacttatactatactaaggtcctattaccccccttaacttattttattaataattttttaccccttttttagcttacgtggcactatcttgtgggcccaacgatggttgactttttttctgaactaatgccacttaggctaaaaaggggtagaaaattacatataaaataagttcaggggggtaataggaccttagtatagtatAAGTGTGTCTCTGGAATTTCGGGCatagg	sly-MIR7981f-p5	atactatactaaggtcctattacc	5'	New	gp1a	(((((((.((((..((((((((((((((((((((((((((((((((((((((((((((((((((((((...(((((((((((((((((((.((((((.(((((((((((...((....))..)))))).....................))))).)))))))))))))))))))))))))...)))))))))))).))))))))))))))))))))))))))))))))))))))))))..)))).)))))))..	252	36.2	-148.3	1.6	2854.85	6130.93	5818.17	4133.63	6307.4	3093.68	4578.58	4673.62	6799.4	3760.28	5640.09	6116.94	4261.57	5239.23	3604.08	4664.1	5426.53	4218.5	high
121	191	sly-MIR7981f-p3	TTAGTATAGTATAAGTGTGTCTCT	24	SL4.0ch08	+	34327881	34328134	tatgctcaaaatctcagagacacacttATACTATACTAAGGTCCTATTACCcccttaacttattttattaataattttttaccccttttttagcttacgtggcactatcttgtgggcccaacgatggttgactttttttctgaactaatgccacttaggctaaaaaggggtagaaaattacatataaaataagttcaggggggtaataggaccTTAGTATAGTATAAGTGTGTCTCTggaatttcgggcatagg	1	sly-MIR7981f,	sly-MIR7981f	tatgctcaaaatctcagagacacacttatactatactaaggtcctattaccccccttaacttattttattaataattttttaccccttttttagcttacgtggcactatcttgtgggcccaacgatggttgactttttttctgaactaatgccacttaggctaaaaaggggtagaaaattacatataaaataagttcaggggggtaataggaccttagtatagtatAAGTGTGTCTCTGGAATTTCGGGCatagg	sly-MIR7981f-p3	ttagtatagtatAAGTGTGTCTCT	3'	New	gp1a	(((((((.((((..((((((((((((((((((((((((((((((((((((((((((((((((((((((...(((((((((((((((((((.((((((.(((((((((((...((....))..)))))).....................))))).)))))))))))))))))))))))))...)))))))))))).))))))))))))))))))))))))))))))))))))))))))..)))).)))))))..	252	36.2	-148.3	1.6	14101.1	24853	22875	20966	24379.2	15343.3	17981.6	14526.8	25453.5	18573.3	22863.3	24049.7	21614.9	20250.6	17874.7	18317.4	16867	15791.9	high
122	192	sly-MIR7981d-p5	AAATCTCAGAGACACACTTATACT	24	SL4.0ch06	-	30663503	30663746	tatgttcgAAATCTCAGAGACACACTTATACTatattaaagtcctattacccctgaacttatttaattaatatttttttatccatttttagcctacgtggcactatcctgtgggccattgactttttttttcaaactagtgccacgtaagctaaaaagggatagaaaattacttataaaataagtttaggaggtaataggaccTTAATATAGTATAAATGTGTCTCTaagatttcggacgttga	1	sly-MIR7981d,	sly-MIR7981d	tatgtTCGAAATCTCAGAGACACACTTATactatattaaagtcctattacccctgaacttatttaattaatatttttttatccatttttagcctacgtggcactatcctgtgggccattgactttttttttcaaactagtgccacgtaagctaaaaagggatagaaaattacttataaaataagtttaggaggtaataggaccttaatatagtataaatgtgtctctaagatttcggacgttga	sly-MIR7981d-p5	AAATCTCAGAGACACACTTATact	5'	New	gp1a	.(((((((((((((.(((((((((.((((((((((((((.((((((((((((((((((((((((.((...((.((((((((((.((((((((.((((((((((((.((....))...((((.........))))..)))))))))))).)))))))).)))))))))).))...)).))))))))))))).))))))))))).)))))))))))))).))))))))).)))))))))))))...	240	31.6	-124.9	1.6	599.35	1133.1	1046.83	876.133	1279.57	655.35	802.25	707.95	1388.57	789.436	1042.38	1100.59	903.251	1062.87	763.469	817.234	821.999	861.497	high
122	193	sly-MIR7981d-p3_1ss15AG	TTAATATAGTATAAGTGTGTCTCT	24	SL4.0ch06	-	30663503	30663746	tatgttcgAAATCTCAGAGACACACTTATACTatattaaagtcctattacccctgaacttatttaattaatatttttttatccatttttagcctacgtggcactatcctgtgggccattgactttttttttcaaactagtgccacgtaagctaaaaagggatagaaaattacttataaaataagtttaggaggtaataggaccTTAATATAGTATAAATGTGTCTCTaagatttcggacgttga	1	sly-MIR7981d,	sly-MIR7981d	tatgtTCGAAATCTCAGAGACACACTTATactatattaaagtcctattacccctgaacttatttaattaatatttttttatccatttttagcctacgtggcactatcctgtgggccattgactttttttttcaaactagtgccacgtaagctaaaaagggatagaaaattacttataaaataagtttaggaggtaataggaccttaatatagtataaatgtgtctctaagatttcggacgttga	sly-MIR7981d-p3	ttaatatagtataaatgtgtctct	3'	New	gp1a	.(((((((((((((.(((((((((.((((((((((((((.((((((((((((((((((((((((.((...((.((((((((((.((((((((.((((((((((((.((....))...((((.........))))..)))))))))))).)))))))).)))))))))).))...)).))))))))))))).))))))))))).)))))))))))))).))))))))).)))))))))))))...	240	31.6	-124.9	1.6	1009.58	2127.68	2283.27	1614.58	2046.42	1070.25	1527.75	1231.92	2134.42	1329.78	1957.34	2400.52	1664.56	1699.85	1246.82	1556.28	1430.38	1324.24	high
123	194	sly-MIR7981a-p5	TTTCTACCCCTTTTCGGCCTA	21	SL4.0ch05	+	9865000	9865101	TTTCTACCCCTTTTCGGCCTAcgtggcactaacttgaaaaaaaagtcaaccaacgttgggcctacAAGATAGTGTCACGTAGACCGAAAaggggtagaaaat	1	sly-MIR7981a,	sly-MIR7981a	tttctACCCCTTTTCGGCCTACGTGGCACtaacttgaaaaaaaagtcaaccaacgttgggcctacaagatagtgtcacgtagaccgaaaaggggtagaaaat	sly-MIR7981a-p5	tttctACCCCTTTTCGGCCTA	5'	New	gp1a	(((((((((((((((((.(((((((((((((.((((.........(((((....))))).....)))).))))))))))))).)))))))))))))))))..	100	44.1	-56.9	1.3	388.5	675	521	626.5	668.5	530.5	650.5	542.5	975.5	511.714	620.96	547.755	645.891	555.288	618.021	662.649	629.896	605.222	middle
123	195	sly-MIR7981a-p3_1ss18AG	AAGATAGTGTCACGTAGGCCGAAA	24	SL4.0ch05	+	9865000	9865101	TTTCTACCCCTTTTCGGCCTAcgtggcactaacttgaaaaaaaagtcaaccaacgttgggcctacAAGATAGTGTCACGTAGACCGAAAaggggtagaaaat	1	sly-MIR7981a,	sly-MIR7981a	tttctACCCCTTTTCGGCCTACGTGGCACtaacttgaaaaaaaagtcaaccaacgttgggcctacaagatagtgtcacgtagaccgaaaaggggtagaaaat	sly-MIR7981a-p3	aagatagtgtcacgtagaccgaaa	3'	New	gp1a	(((((((((((((((((.(((((((((((((.((((.........(((((....))))).....)))).))))))))))))).)))))))))))))))))..	100	44.1	-56.9	1.3	415	1477	1294.33	845.5	828.5	674	803.5	853	1883.5	546.619	1358.75	1360.8	871.669	688.192	785.196	818.507	990.416	1168.57	high
124	196	sly-miR7981c_L-1R+1	CGAAATCTCAGAGACACACTTATA	24	SL4.0ch07	+	6589036	6589287	tttgctCGAAATCTCAGAGACACACTTATAatatattaggctcctattaccacactcccttaaacttattgtataagtaattttctatcccttttcgacatacgtgacactaacttgaaaaaaaaagtcaatcatgggtccacaagagtgtcacgtaggtcgaaaaggggtaaaaaattattaataaaataagttcaggaataatagaaccttattatagtatAACTGTGTCTCTGAGATTTCGGACatagg	1	sly-MIR7981c,	sly-MIR7981c	tttgcTCGAAATCTCAGAGACACACTTATaatatattaggctcctattaccacactcccttaaacttattgtataagtaattttctatcccttttcgacatacgtgacactaacttgaaaaaaaaagtcaatcatgggtccacaagagtgtcacgtaggtcgaaaaggggtaaaaaattattaataaaataagttcaggaataatagaaccttattatagtataactgtgtctctgagatttcggacatagg	sly-miR7981c	TCGAAATCTCAGAGACACACTTAT	5'	Diff	gp1a	..((..((((((((((((((((((.(((((.((((.((((...((((((......(((....((((((((.(((.(((((((((.((((((((((((((.(((((((((((.((((........))))......((....))....))))))))))).)))))))))))))).))))))))).))).))))))))..))).))))))...)))).)))).))))).))))))))))))))))))..))....	246	33.3	-102.4	1.2	146.35	362.517	302.583	217.05	331.4	212.683	356	260.283	467.567	192.765	333.494	318.122	223.768	275.277	247.772	362.649	302.214	290.089	middle
124	197	sly-MIR7981c-p3_2ss3CG22GA	AAGTGTGTCTCTGAGATTTCGAAC	24	SL4.0ch07	+	6589036	6589287	tttgctCGAAATCTCAGAGACACACTTATAatatattaggctcctattaccacactcccttaaacttattgtataagtaattttctatcccttttcgacatacgtgacactaacttgaaaaaaaaagtcaatcatgggtccacaagagtgtcacgtaggtcgaaaaggggtaaaaaattattaataaaataagttcaggaataatagaaccttattatagtatAACTGTGTCTCTGAGATTTCGGACatagg	1	sly-MIR7981c,	sly-MIR7981c	tttgcTCGAAATCTCAGAGACACACTTATaatatattaggctcctattaccacactcccttaaacttattgtataagtaattttctatcccttttcgacatacgtgacactaacttgaaaaaaaaagtcaatcatgggtccacaagagtgtcacgtaggtcgaaaaggggtaaaaaattattaataaaataagttcaggaataatagaaccttattatagtataactgtgtctctgagatttcggacatagg	sly-MIR7981c-p3	aactgtgtctctgagatttcggac	3'	New	gp1a	..((..((((((((((((((((((.(((((.((((.((((...((((((......(((....((((((((.(((.(((((((((.((((((((((((((.(((((((((((.((((........))))......((....))....))))))))))).)))))))))))))).))))))))).))).))))))))..))).))))))...)))).)))).))))).))))))))))))))))))..))....	246	33.3	-102.4	1.2	509.333	928.767	908.35	580.917	594.333	409.417	586	538.667	1003.25	670.87	854.41	954.996	598.897	493.682	476.962	596.945	625.445	622.438	middle
125	198	sly-MIR7981b-p5_1ss6GA	ACGTGACACTATCTTGTGGGCTCA	24	SL4.0ch01	+	2807289	2807391	tttttacccctttttagcttACGTGGCACTATCTTGTGGGCTCAacgatgattgacttttTTTTTTGAACTAGTGCCACGTAGActaaaaaggggtagaaaat	1	sly-MIR7981b,	sly-MIR7981b	tttttACCCCTTTTTAGCTTACGTGGCACtatcttgtgggctcaacgatgattgactttttttttgaactagtgccacgtagactaaaaaggggtagaaaat	sly-MIR7981b-p5	ACGTGGCACtatcttgtgggctca	5'	New	gp1a	(((((((((((((((((..((((((((((((((((((.......)))).))...................))))))))))))..)))))))))))))))))..	101	37.9	-45.2	1.2	263	556.667	392.167	403.333	484	311.167	433.333	377.5	837.5	346.411	512.1	412.305	415.817	402.034	362.503	441.427	438.314	519.604	middle
125	199	sly-MIR7981b-p3_2ss6TC24AG	TTTTTCGAACTAGTGCCACGTAGG	24	SL4.0ch01	+	2807289	2807391	tttttacccctttttagcttACGTGGCACTATCTTGTGGGCTCAacgatgattgacttttTTTTTTGAACTAGTGCCACGTAGActaaaaaggggtagaaaat	1	sly-MIR7981b,	sly-MIR7981b	tttttACCCCTTTTTAGCTTACGTGGCACtatcttgtgggctcaacgatgattgactttttttttgaactagtgccacgtagactaaaaaggggtagaaaat	sly-MIR7981b-p3	ttttttgaactagtgccacgtaga	3'	New	gp1a	(((((((((((((((((..((((((((((((((((((.......)))).))...................))))))))))))..)))))))))))))))))..	101	37.9	-45.2	1.2	44	119	59.5	80	68	56.5	78.5	58.5	168.5	57.9548	109.473	62.5555	82.4761	56.4841	65.8213	79.9661	67.9242	104.541	middle
126	200	sly-MIR9469-p5_1ss19AG	AAAAGCTAGCTCATGAGGGGAGGT	24	SL4.0ch07	-	58508532	58508674	cAAAAGCTAGCTCATGAGGAGAGGTttgtcaagtccacataagaagaccgaattcccatccctctaccgctgtgggacatcttaatgggaattcggtcttcttatgtggacttgACAAACCTCTCCTCATGAGTTAGCttttg	1	sly-MIR9469,	sly-MIR9469	caaaagctagctcatgaggagaggtttgtcaagtCCACATAAGAAGACCGAATTCccatccctctaccgctgtgggacatcttaatgggaATTCGGTCTTCTTATGTGGACttgacaaacctctcctcatgagttagcttttg	sly-MIR9469-p5	aaaagctagctcatgaggagaggt	5'	New	gp1a	((((((((((((((((((((((((((((((((((((((((((((((((((((((((((((((...........))))........))))))))))))))))))))))))))))))))))))))))))))))))))))))))))	143	45.5	-113	1.7	5	0	10	0	0	5	11	0	7	6.58577	0	10.5135	0	0	5.82489	11.2054	0	4.34295	middle
126	201	sly-MIR9469-p3_2ss10TC20TC	ACAAACCTCCCCTCATGAGCTAGC	24	SL4.0ch07	-	58508532	58508674	cAAAAGCTAGCTCATGAGGAGAGGTttgtcaagtccacataagaagaccgaattcccatccctctaccgctgtgggacatcttaatgggaattcggtcttcttatgtggacttgACAAACCTCTCCTCATGAGTTAGCttttg	1	sly-MIR9469,	sly-MIR9469	caaaagctagctcatgaggagaggtttgtcaagtCCACATAAGAAGACCGAATTCccatccctctaccgctgtgggacatcttaatgggaATTCGGTCTTCTTATGTGGACttgacaaacctctcctcatgagttagcttttg	sly-MIR9469-p3	acaaacctctcctcatgagttagc	3'	New	gp1a	((((((((((((((((((((((((((((((((((((((((((((((((((((((((((((((...........))))........))))))))))))))))))))))))))))))))))))))))))))))))))))))))))	143	45.5	-113	1.7	0	19	0	18	6	13	5	8	7	0	17.4789	0	18.5571	4.98389	15.1447	5.09339	9.28878	4.34295	middle
127	202	sly-MIR9470-p5	TTGCTAGGTGGGCAAAGGTAA	21	SL4.0ch08	+	407050	407536	tcacccaaaatgtcacactactaaatggtaaagaaagacagtcacccaagaaagtttaggaaaagTTGCTAGGTGGGCAAAGGTAAccttgaaaatgcgagctgcaccaacaggattgtcctccgtcatacattggcgaattggggggctgaaatccatgagcctaaactatagccctcgcctttggcatggttgcatacaaatattgtggtgataaggtccaactcaattttctattttcccaatcacgtgcacacaaaaaccaagctggctctagttatttaatgacacacagtgagtggagttcaagagagggctacagTTTGGCTCATGGATTTTAGCaaaccatttctccatgtttgtcagacgacaatactgttggaccaacttgcattttcg…	1	sly-MIR9470,	sly-MIR9470	tcacccaaaatgtcacactactaaatggtaaagaaagacagtcacccaagaaagtttaggaaaagttgctaggtgggcaaaggtaaccttgaaaatgcgagctgcaccaacaggattgtcctccgtcatacattggcgaattggggggcTGAAATCCATGAGCCTAAACTatagccctcgcctttggcatggttgcatacaaatattgtggtgataaggtccaactcaattttctattttcccaatcacgtgcacacaaaaaccaagctggctctagttatttaatgacacacagtgagtggagttcaagagagggctacagTTTGGCTCATGGATTTTAGCaaaccatttctccatgtttgtcagacgacaatactgttggaccaacttgcattttcg…	sly-MIR9470-p5	ttgctaggtgggcaaaggtaa	5'	New	gp1a	(((...(((((((..((((((...(..(..(((.((((.(((((((.(((.((((((..(((((((((((...(((((((((((..((.((((((((((((.((..(((((((.((((((.((...((.(((.(((.(((.(((...(((((((((((((((((.(((((.((((((((..(((.(((.(((((...(((((...)))))(((((..((.....................))..)))))...........))))).))).((((((.(((((...........))))).))))))..))).)))))))).))))))))))))))))))))))...))).))).)))))).))...)).)))))).)))))))..)).))))))))))))…	487	42.9	-199.8	1	211	198	177	233	323	213	315	157	229	277.919	182.148	186.089	240.212	268.299	248.141	320.883	182.292	142.077	middle
127	203	sly-miR9470-3p	TTTGGCTCATGGATTTTAGC	20	SL4.0ch08	+	407050	407536	tcacccaaaatgtcacactactaaatggtaaagaaagacagtcacccaagaaagtttaggaaaagTTGCTAGGTGGGCAAAGGTAAccttgaaaatgcgagctgcaccaacaggattgtcctccgtcatacattggcgaattggggggctgaaatccatgagcctaaactatagccctcgcctttggcatggttgcatacaaatattgtggtgataaggtccaactcaattttctattttcccaatcacgtgcacacaaaaaccaagctggctctagttatttaatgacacacagtgagtggagttcaagagagggctacagTTTGGCTCATGGATTTTAGCaaaccatttctccatgtttgtcagacgacaatactgttggaccaacttgcattttcg…	1	sly-MIR9470,	sly-MIR9470	tcacccaaaatgtcacactactaaatggtaaagaaagacagtcacccaagaaagtttaggaaaagttgctaggtgggcaaaggtaaccttgaaaatgcgagctgcaccaacaggattgtcctccgtcatacattggcgaattggggggcTGAAATCCATGAGCCTAAACTatagccctcgcctttggcatggttgcatacaaatattgtggtgataaggtccaactcaattttctattttcccaatcacgtgcacacaaaaaccaagctggctctagttatttaatgacacacagtgagtggagttcaagagagggctacagTTTGGCTCATGGATTTTAGCaaaccatttctccatgtttgtcagacgacaatactgttggaccaacttgcattttcg…	sly-miR9470-3p	TTTGGCTCATGGATTTTAGC	3'	Yes	gp1a	(((...(((((((..((((((...(..(..(((.((((.(((((((.(((.((((((..(((((((((((...(((((((((((..((.((((((((((((.((..(((((((.((((((.((...((.(((.(((.(((.(((...(((((((((((((((((.(((((.((((((((..(((.(((.(((((...(((((...)))))(((((..((.....................))..)))))...........))))).))).((((((.(((((...........))))).))))))..))).)))))))).))))))))))))))))))))))...))).))).)))))).))...)).)))))).)))))))..)).))))))))))))…	487	42.9	-199.8	1	3582	2854	2200	3885	5166	2959	4964	2457	4429	4718.04	2625.51	2312.98	4005.25	4291.13	3447.17	5056.71	2852.82	2747.85	high
128	204	sly-MIR9471b-p5	TTGATTTCTGAGGTGCTCACT	21	SL4.0ch12	-	2030393	2030632	gaaatgattttgtgaaaaaaaattggatctttgactgatttggggttttgagattcagTTGATTTCTGAGGTGCTCACTcagctaatagttattgtttaagaaactcaataatattggcagcaaggagaatggtgactttcaggatgataactaTTGGCTGAGTGAGCATCACTGaaatcgacatgattctgagaggaaaatgactgattgaaagatgtatttattaaaaaaattgtttt	1	sly-MIR9471b,	sly-MIR9471b	gaaatgattttgtgaaaaaaaattggatctttgactgatttggggttttgagattcagttgatttctGAGGTGCTCACTCAGCTAATAgttattgtttaagaaactcaataatattggcagcaaggagaatggtgactttcaggatgataactaTTGGCTGAGTGAGCATCACTGaaatcgacatgattctgagaggaaaatgactgattgaaagatgtatttattaaaaaaattgtttt	sly-MIR9471b-p5	ttgatttctGAGGTGCTCACT	5'	New	gp1a	((((..(((((...........(..((((.......))))..)..((((.(((.((((((((((((...((((((((((((((((((((((((..((...((((.(((......(((....))).........))).))))..))..))))))))))))))))))))))))...))))))))).))).))).))))...(((((.(((((....))).)).)))))...)))))..))))	151	32.9	-76.6	1	69	20	11	41	75	45	86	22	89	90.8836	18.3988	11.5649	42.269	62.2986	52.4241	87.6062	25.5441	55.2176	middle
128	205	sly-miR9471b-3p	TTGGCTGAGTGAGCATCACTG	21	SL4.0ch12	-	2030393	2030632	gaaatgattttgtgaaaaaaaattggatctttgactgatttggggttttgagattcagTTGATTTCTGAGGTGCTCACTcagctaatagttattgtttaagaaactcaataatattggcagcaaggagaatggtgactttcaggatgataactaTTGGCTGAGTGAGCATCACTGaaatcgacatgattctgagaggaaaatgactgattgaaagatgtatttattaaaaaaattgtttt	1	sly-MIR9471b,	sly-MIR9471b	gaaatgattttgtgaaaaaaaattggatctttgactgatttggggttttgagattcagttgatttctGAGGTGCTCACTCAGCTAATAgttattgtttaagaaactcaataatattggcagcaaggagaatggtgactttcaggatgataactaTTGGCTGAGTGAGCATCACTGaaatcgacatgattctgagaggaaaatgactgattgaaagatgtatttattaaaaaaattgtttt	sly-miR9471b-3p	TTGGCTGAGTGAGCATCACTG	3'	Yes	gp1a	((((..(((((...........(..((((.......))))..)..((((.(((.((((((((((((...((((((((((((((((((((((((..((...((((.(((......(((....))).........))).))))..))..))))))))))))))))))))))))...))))))))).))).))).))))...(((((.(((((....))).)).)))))...)))))..))))	151	32.9	-76.6	1	9305	4203.5	3519.5	7651	10934.5	6844	8411	3895.5	12521	12256.1	3866.97	3700.23	7887.81	9082.72	7973.12	8568.09	4523.06	7768.31	high
129	206	sly-MIR9471a-p5	TTTCTCAGGTGCTCACTCAGC	21	SL4.0ch12	-	2028782	2028962	gatcattgacggatttggggttctgagattcagttgaTTTCTCAGGTGCTCACTCAGCtaatagttattatttaagaaactcaataatattggcagcaaggagaatggtgactttcaggatgataactaTTGGCTGAGTGAGCATCACGGaaatcgacgtgattctgagaggaaaatgatt	1	sly-MIR9471a,	sly-MIR9471a	gatcattgacggatttggggttctgagattcagttgatttctCAGGTGCTCACTCAGCTAATAgttattatttaagaaactcaataatattggcagcaaggagaatggtgactttcaggatgataactaTTGGCTGAGTGAGCATCACGGaaatcgacgtgattctgagaggaaaatgatt	sly-MIR9471a-p5	tttctCAGGTGCTCACTCAGC	5'	New	gp1a	(((((((.............((((.(((.(((((((((((((..((((((((((((((((((((((((((((...((((.(((......(((....))).........))).))))..))))))))))))))))))))))))))))..)))))))))).))).))).))))...)))))))	151	39.2	-72.9	1	581	327	201	538	677	537	450	277	941	765.266	300.821	211.322	554.652	562.349	625.594	458.405	321.624	583.817	middle
129	207	sly-miR9471a-3p	TTGGCTGAGTGAGCATCACGG	21	SL4.0ch12	-	2028782	2028962	gatcattgacggatttggggttctgagattcagttgaTTTCTCAGGTGCTCACTCAGCtaatagttattatttaagaaactcaataatattggcagcaaggagaatggtgactttcaggatgataactaTTGGCTGAGTGAGCATCACGGaaatcgacgtgattctgagaggaaaatgatt	1	sly-MIR9471a,	sly-MIR9471a	gatcattgacggatttggggttctgagattcagttgatttctCAGGTGCTCACTCAGCTAATAgttattatttaagaaactcaataatattggcagcaaggagaatggtgactttcaggatgataactaTTGGCTGAGTGAGCATCACGGaaatcgacgtgattctgagaggaaaatgatt	sly-miR9471a-3p	TTGGCTGAGTGAGCATCACGG	3'	Yes	gp1a	(((((((.............((((.(((.(((((((((((((..((((((((((((((((((((((((((((...((((.(((......(((....))).........))).))))..))))))))))))))))))))))))))))..)))))))))).))).))).))))...)))))))	151	39.2	-72.9	1	19433	10394.5	6478.5	19000	22586.5	18109	18322	8374.5	29851	25596.2	9562.32	6811.19	19588.1	18761.4	21096.6	18664.2	9723.61	18520.2	high
130	208	sly-miR9472-5p	TTTCAGTAGACGTTGTGAATA	21	SL4.0ch08	+	57078528	57078760	atgggtttcaattatagctacagatcttcccatagatctactcgatttattTTTCAGTAGACGTTGTGAATAattgataaatacaggtatacagaggtcttaatatagtcagaacctagaaatatgtgtaactagatTCAGACCTTTGTACACTTGTAttctgttgctattcacaatctctgctgaaaaatgattgactagatctacgaataatctagattattaatgcccgt	1	sly-MIR9472,	sly-MIR9472	atgggtttcaattatagctacagatcttcccatagatctactcgatttattTTTCAGTAGACGTTGTGAATAattgataaatacaggtatacagaggtcttaatatagtcagaacctagaaatatgtgtaactagattcagacctttgtacacttgtattctgttgctaTTCACAATCTCTGCTGAAAAAtgattgactagatctacgaataatctagattattaatgcccgt	sly-miR9472-5p	TTTCAGTAGACGTTGTGAATA	5'	Yes	gp1a	((((((.......((((((..((((.(((...((((((((.((((.(((((((((((((((..(((((((((...(((((((((((((.(((((((((((.(((.((((....((.((....)).))...)))).))).))))))))))).))))))))).))))..)))))))))..))))))))))))))))))).)))))))).)))..)))))).))))....))))))	233	32.6	-84.4	1.1	66	173	180	93	68	43	517	50	321	86.9321	159.15	189.243	95.8785	56.4841	50.0941	526.656	58.0549	199.155	middle
130	209	sly-MIR9472-p3	TCAGACCTTTGTACACTTGTA	21	SL4.0ch08	+	57078528	57078760	atgggtttcaattatagctacagatcttcccatagatctactcgatttattTTTCAGTAGACGTTGTGAATAattgataaatacaggtatacagaggtcttaatatagtcagaacctagaaatatgtgtaactagatTCAGACCTTTGTACACTTGTAttctgttgctattcacaatctctgctgaaaaatgattgactagatctacgaataatctagattattaatgcccgt	1	sly-MIR9472,	sly-MIR9472	atgggtttcaattatagctacagatcttcccatagatctactcgatttattTTTCAGTAGACGTTGTGAATAattgataaatacaggtatacagaggtcttaatatagtcagaacctagaaatatgtgtaactagattcagacctttgtacacttgtattctgttgctaTTCACAATCTCTGCTGAAAAAtgattgactagatctacgaataatctagattattaatgcccgt	sly-MIR9472-p3	tcagacctttgtacacttgta	3'	New	gp1a	((((((.......((((((..((((.(((...((((((((.((((.(((((((((((((((..(((((((((...(((((((((((((.(((((((((((.(((.((((....((.((....)).))...)))).))).))))))))))).))))))))).))))..)))))))))..))))))))))))))))))).)))))))).)))..)))))).))))....))))))	233	32.6	-84.4	1.1	35	15	22	37	139	74	1374	11	589	46.1004	13.7991	23.1298	38.1452	115.46	86.2084	1399.66	12.7721	365.429	high
131	210	sly-miR9473-5p	TGGCTGTAAATCTAAACTCGT	21	SL4.0ch07	+	3051306	3051424	tagcagatatTGGCTGTAAATCTAAACTCGTtctactccactagtcatcatataatgacatttactagaagaagagactattggggtaAAACGAGTTCAGATTTACAGCcaatattgtt	1	sly-MIR9473,	sly-MIR9473	tagcagatatTGGCTGTAAATCTAAACTCGTtctactccactagtcatcatataatgacatttactagaagaagagactattggggtaAAACGAGTTCAGATTTACAGCcaatattgtt	sly-miR9473-5p	TGGCTGTAAATCTAAACTCGT	5'	Yes	gp1a	.((((.(((((((((((((((((.((((((((.(((((((.(((((.((........................))))))).))))))).)))))))).)))))))))))))))))))))	118	34.5	-53.6	1.3	856	281	343	512	818	462	524	258	429	1127.48	258.503	360.614	527.847	679.47	538.22	533.787	299.563	266.161	high
131	211	sly-miR9473-3p	AAACGAGTTCAGATTTACAGC	21	SL4.0ch07	+	3051306	3051424	tagcagatatTGGCTGTAAATCTAAACTCGTtctactccactagtcatcatataatgacatttactagaagaagagactattggggtaAAACGAGTTCAGATTTACAGCcaatattgtt	1	sly-MIR9473,	sly-MIR9473	tagcagatatTGGCTGTAAATCTAAACTCGTtctactccactagtcatcatataatgacatttactagaagaagagactattggggtaAAACGAGTTCAGATTTACAGCcaatattgtt	sly-miR9473-3p	AAACGAGTTCAGATTTACAGC	3'	Yes	gp1a	.((((.(((((((((((((((((.((((((((.(((((((.(((((.((........................))))))).))))))).)))))))).)))))))))))))))))))))	118	34.5	-53.6	1.3	17	11	6	30	16	15	12	9	9	22.3916	10.1193	6.30811	30.9285	13.2904	17.4747	12.2241	10.4499	5.5838	middle
132	212	sly-MIR9474-p5	TGGTTATAACGAGTGCTACTA	21	SL4.0ch08	-	60248391	60248769	cacataggtctgtaactgggccacaattactgtagaagtcatgaataaaatgTGGTTATAACGAGTGCTACTAgttctgaaaaatcaaaattctcagttgaccttgtcactcatttcttttttctttggaaattattaaccccgataaaatctaagtttccaaaggctttaatgttactcgtcaagtaaatggtgatgagttggtaatgttaaggtttttggaatcttggattttatcggagttaatgacttttgaaggaaagaaatgagtggctaagtcgatggagaatTTTGATTTTTCAGAACCAGTAacactcattatgactacattttgttcgcagatactacagtgattgtagccattttatggactcatgtg	1	sly-MIR9474,	sly-MIR9474	cacataggtctgtaactgggccacaattacTGTAGAAGTCATGAATAAAATGtggttataacgagtgctactagttctgaaaaatcaaaattctcagttgaccttgtcactcatttcttttttctttggaaattattaaccccgataaaatctaagtttccaaaggctttaatgttactcgtcaagtaaatggtgatgagttggtaatgttaaggtttttggaatcttggattttatcggagttaatgacttttgaaggaaagaaatgagtggctaagtcgatggagaattttgatttttcagaaccagtaacactcattatgactacaTTTTGTTCGCAGATACTACAGTgattgtagccattttatggactcatgtg	sly-MIR9474-p5	tggttataacgagtgctacta	5'	New	gp1a	(((((..(((..(((...(((.(((((((((((((..(((.((((((((((((((((((((.(((((.((((.((((((((((((((((((((((..(((((...((((((((((((((..(((((..(((.((((((((.(((((((((((((((.(((((((..((((((..((((((((((.........))))))))....))..))))))..))))))).))))))))))))))).)))))))).)))..)))))))))))))))))))...)))))..)))))))))))))))))))))).)))).))))).))))))))))))))))))))..))).))))))))))))).)))...)))..)))..)))))	379	34.6	-200	1.5	168	108	122	222	533	157	289	608	1737	221.282	99.3536	128.265	228.871	442.736	182.902	294.398	705.947	1077.67	high
132	213	sly-MIR9474-p3	TTTGATTTTTCAGAACCAGTA	21	SL4.0ch08	-	60248391	60248769	cacataggtctgtaactgggccacaattactgtagaagtcatgaataaaatgTGGTTATAACGAGTGCTACTAgttctgaaaaatcaaaattctcagttgaccttgtcactcatttcttttttctttggaaattattaaccccgataaaatctaagtttccaaaggctttaatgttactcgtcaagtaaatggtgatgagttggtaatgttaaggtttttggaatcttggattttatcggagttaatgacttttgaaggaaagaaatgagtggctaagtcgatggagaatTTTGATTTTTCAGAACCAGTAacactcattatgactacattttgttcgcagatactacagtgattgtagccattttatggactcatgtg	1	sly-MIR9474,	sly-MIR9474	cacataggtctgtaactgggccacaattacTGTAGAAGTCATGAATAAAATGtggttataacgagtgctactagttctgaaaaatcaaaattctcagttgaccttgtcactcatttcttttttctttggaaattattaaccccgataaaatctaagtttccaaaggctttaatgttactcgtcaagtaaatggtgatgagttggtaatgttaaggtttttggaatcttggattttatcggagttaatgacttttgaaggaaagaaatgagtggctaagtcgatggagaattttgatttttcagaaccagtaacactcattatgactacaTTTTGTTCGCAGATACTACAGTgattgtagccattttatggactcatgtg	sly-MIR9474-p3	tttgatttttcagaaccagta	3'	New	gp1a	(((((..(((..(((...(((.(((((((((((((..(((.((((((((((((((((((((.(((((.((((.((((((((((((((((((((((..(((((...((((((((((((((..(((((..(((.((((((((.(((((((((((((((.(((((((..((((((..((((((((((.........))))))))....))..))))))..))))))).))))))))))))))).)))))))).)))..)))))))))))))))))))...)))))..)))))))))))))))))))))).)))).))))).))))))))))))))))))))..))).))))))))))))).)))...)))..)))..)))))	379	34.6	-200	1.5	267	351	141	290	724	375	434	864	3634	351.68	322.899	148.241	298.976	601.389	436.867	442.106	1003.19	2254.61	high
133	214	sly-miR9475-5p	AACGATCTCTACATTGTAGGC	21	SL4.0ch09	-	57496462	57496817	cagAACGATCTCTACATTGTAGGCaaatcgttcgactaaacttcagatgtcgttggattgaattatgaagatttgcatccatcaaaacttggatctttaagaagggttcaaagtgtcgaaatttgacacttttggaggaactagaaatctgttggctcatttgagggcttattgtgaccagctcgtaggagttggaagaaatggagttttgtttatgcggctctttagtcaaagttttaacggggaagcgttagaacggttcacttaccaggagatgaagcaatggtccagttggaacacactcgccaaggattttttcaaacaatttgccTACAATGTAGAGATCGTTTTGGacc	1	sly-MIR9475,	sly-MIR9475	cagAACGATCTCTACATTGTAGGCaaatcgttcgactaaacttcagatgtcgttggattgaattatgaagatttgcatccatcaaaacttggatctttaagaagggttcaaagtgtcgaaatttgacacttttggaggaactagaaatctgttggctcatttgagggcttattgtgaccagctcgtaggagttggaagaaatggagttttgtttatgcggctctttagtcaaagttttaacggggaagcgttagaacggttcacttaccaggagatgaagcaatggtccagttggaacacactcgccaaggattttttcaaacaatttgcCTACAATGTAGAGATCGTTTTggacc	sly-miR9475-5p	AACGATCTCTACATTGTAGGC	5'	Yes	gp1a	((((((((((((((((((((((((((((.(((.((.(((((((((....(((......)))....))))).))))..(((..((((..((((((((((...)))))))))).(((((((...))))))).))))..)))...((((((((.(((((........(((((.(((((..(((((((....)))))))..((...(((((..(((....))))))))....))...(((((((((......)))))))))..(((((((.....))).))))))))))))))...((.....))...))))))))))))))).))).))))))))))))))))))))))))))))....	352	40.7	-123.4	0.9	832	901	1003	862	975	788	372	702	1615	1095.87	828.866	1054.51	888.68	809.882	918.003	378.948	815.091	1001.98	high
133	215	sly-miR9475-3p_L-1R+2	TACAATGTAGAGATCGTTTTGG	22	SL4.0ch09	-	57496462	57496817	cagAACGATCTCTACATTGTAGGCaaatcgttcgactaaacttcagatgtcgttggattgaattatgaagatttgcatccatcaaaacttggatctttaagaagggttcaaagtgtcgaaatttgacacttttggaggaactagaaatctgttggctcatttgagggcttattgtgaccagctcgtaggagttggaagaaatggagttttgtttatgcggctctttagtcaaagttttaacggggaagcgttagaacggttcacttaccaggagatgaagcaatggtccagttggaacacactcgccaaggattttttcaaacaatttgccTACAATGTAGAGATCGTTTTGGacc	1	sly-MIR9475,	sly-MIR9475	cagAACGATCTCTACATTGTAGGCaaatcgttcgactaaacttcagatgtcgttggattgaattatgaagatttgcatccatcaaaacttggatctttaagaagggttcaaagtgtcgaaatttgacacttttggaggaactagaaatctgttggctcatttgagggcttattgtgaccagctcgtaggagttggaagaaatggagttttgtttatgcggctctttagtcaaagttttaacggggaagcgttagaacggttcacttaccaggagatgaagcaatggtccagttggaacacactcgccaaggattttttcaaacaatttgcCTACAATGTAGAGATCGTTTTggacc	sly-miR9475-3p	CTACAATGTAGAGATCGTTTT	3'	Diff	gp1a	((((((((((((((((((((((((((((.(((.((.(((((((((....(((......)))....))))).))))..(((..((((..((((((((((...)))))))))).(((((((...))))))).))))..)))...((((((((.(((((........(((((.(((((..(((((((....)))))))..((...(((((..(((....))))))))....))...(((((((((......)))))))))..(((((((.....))).))))))))))))))...((.....))...))))))))))))))).))).))))))))))))))))))))))))))))....	352	40.7	-123.4	0.9	137	117	127	128	173	112	90	100	190	180.45	107.633	133.522	131.962	143.702	130.478	91.6809	116.11	117.88	middle
134	216	sly-MIR9476-p5	TTGGTCTAGTCCTGCATCTTT	21	SL4.0ch01	-	80369146	80369254	cctgtccaaaactgctaTTGGTCTAGTCCTGCATCTTTttttacattttttccgttatcaaaaaatataaAAAAAGATGCAGGACTAGACCaatagcaggatggattgg	1	sly-MIR9476,	sly-MIR9476	cctgtccaaaactgctattggTCTAGTCCTGCATCTTTTTTTacattttttccgttatcaaaaaatataaAAAAAGATGCAGGACTAGACCaatagcaggatggattgg	sly-MIR9476-p5	ttggTCTAGTCCTGCATCTTT	5'	New	gp1a	((..((((...((((((((((((((((((((((((((((((((.(((((((........))))))).))))))))))))))))))))))))))))))))..))))..))	109	35.8	-65.4	1.7	335	317	383	367	405	339	188	242	398	441.246	291.621	402.668	378.359	336.413	394.928	191.511	280.986	246.928	middle
134	217	sly-miR9476-3p	AAAAAGATGCAGGACTAGACC	21	SL4.0ch01	-	80369146	80369254	cctgtccaaaactgctaTTGGTCTAGTCCTGCATCTTTttttacattttttccgttatcaaaaaatataaAAAAAGATGCAGGACTAGACCaatagcaggatggattgg	1	sly-MIR9476,	sly-MIR9476	cctgtccaaaactgctattggTCTAGTCCTGCATCTTTTTTTacattttttccgttatcaaaaaatataaAAAAAGATGCAGGACTAGACCaatagcaggatggattgg	sly-miR9476-3p	AAAAAGATGCAGGACTAGACC	3'	Yes	gp1a	((..((((...((((((((((((((((((((((((((((((((.(((((((........))))))).))))))))))))))))))))))))))))))))..))))..))	109	35.8	-65.4	1.7	834	1187	858	1017	1151	992	712	748	1663	1098.51	1091.97	902.06	1048.48	956.076	1155.66	725.298	868.501	1031.76	high
135	218	sly-MIR9477-p5	TTTATCGACACACACCTCAAC	21	SL4.0ch06	+	41404645	41404877	gttaatctattgagggagtgtatccggtttttcgaattttatatctgaactatcactaagtgTTTATCGACACACACCTCAACtatccgttgttcccttttcctacctgaatgatggtgatattctaggttgggaaagggaacaactgatagttgaggtatgtttcgataaACATTTGGTGATAGTTCAGGTtgggaactcggaaaaaggaatacttgatctgtgtttttgac	1	sly-MIR9477,	sly-MIR9477	gttaatctattgagggagtgtatccggtttttcgaattttatatctgaactatcactaagtgtttatcgacacacacctcaacTATCCGTTGTTCCCTTTTCCTACCtgaatgatggtgatattctaggTTGGGAAAGGGAACAACTGATAGTtgaggtatgtttcgataaacatttggtgatagttcaggttgggaactcggaaaaaggaatacttgatctgtgtttttgac	sly-MIR9477-p5	tttatcgacacacacctcaac	5'	New	gp1a	(((((..((..((..((((((.(((..((((((((.(((...((((((((((((((((((((((((((((.(((.((((((((((((.(((((((((((((((.(((((((((.......))))).)))).))))))))))))))).)))))))))))).))).))))))))))))))))))))))))))))...))).)))))))).)))))))))..))..))...)))))	233	38.2	-121.5	1.4	5	6	10	5	10	6	0	0	10	6.58577	5.51964	10.5135	5.15476	8.30648	6.98987	0	0	6.20422	middle
135	219	sly-MIR9477-p3_2ss4TG19GA	ACAGTTGGTGATAGTTCAAGT	21	SL4.0ch06	+	41404645	41404877	gttaatctattgagggagtgtatccggtttttcgaattttatatctgaactatcactaagtgTTTATCGACACACACCTCAACtatccgttgttcccttttcctacctgaatgatggtgatattctaggttgggaaagggaacaactgatagttgaggtatgtttcgataaACATTTGGTGATAGTTCAGGTtgggaactcggaaaaaggaatacttgatctgtgtttttgac	1	sly-MIR9477,	sly-MIR9477	gttaatctattgagggagtgtatccggtttttcgaattttatatctgaactatcactaagtgtttatcgacacacacctcaacTATCCGTTGTTCCCTTTTCCTACCtgaatgatggtgatattctaggTTGGGAAAGGGAACAACTGATAGTtgaggtatgtttcgataaacatttggtgatagttcaggttgggaactcggaaaaaggaatacttgatctgtgtttttgac	sly-MIR9477-p3	acatttggtgatagttcaggt	3'	New	gp1a	(((((..((..((..((((((.(((..((((((((.(((...((((((((((((((((((((((((((((.(((.((((((((((((.(((((((((((((((.(((((((((.......))))).)))).))))))))))))))).)))))))))))).))).))))))))))))))))))))))))))))...))).)))))))).)))))))))..))..))...)))))	233	38.2	-121.5	1.4	10	19	7	0	7	0	7	15	20	13.1715	17.4789	7.35947	0	5.81454	0	7.13074	17.4165	12.4084	middle
136	220	sly-MIR9478-p5_2ss4GC23AG	ATCCAACTTTGAGAAAAGACTCGT	24	SL4.0ch11	+	51024505	51024709	ttataaaagggataaggcttaaatatgtagATCGAACTTTGAGAAAAGACTCATctatgtcatctggtaaagtttggtgtgtaatggtttgaatgagccttttctcgaacgaaaatggtgtagatgagttaaatttttaacggattacataattgagccttttctcatagTTCGATGACATATTTGAGCCTttttccaattataa	1	sly-MIR9478,	sly-MIR9478	ttataaaagggataagGCTTAAATATGTAGATCGAACTttgagaaaagactcatctatgtcatctggtaaagtttggtgtgtaatggtttgaatgagccttttctcgaacgaaaatggtgtagatgagttaaatttttaacggattacataattgagccttttctcatagTTCGATGACATATTTGAGCCTttttccaattataa	sly-MIR9478-p5	ATCGAACTttgagaaaagactcat	5'	New	gp1a	((((((..((((.(((((((((((((((..((((((((.(((((((((.((((..(((((.(((((..((((((((.........(((((....)))))..(((((..((.......))...)).))).))))))))...))))).)))))..)))).))))))))).)))))))).))))))))))))))).))))..))))))	205	32.2	-77.7	1.2	17	17	12	15	30	22	59	23	47	22.3916	15.639	12.6162	15.4643	24.9195	25.6295	60.1019	26.7052	29.1598	middle
136	221	sly-miR9478-3p	TTCGATGACATATTTGAGCCT	21	SL4.0ch11	+	51024505	51024709	ttataaaagggataaggcttaaatatgtagATCGAACTTTGAGAAAAGACTCATctatgtcatctggtaaagtttggtgtgtaatggtttgaatgagccttttctcgaacgaaaatggtgtagatgagttaaatttttaacggattacataattgagccttttctcatagTTCGATGACATATTTGAGCCTttttccaattataa	1	sly-MIR9478,	sly-MIR9478	ttataaaagggataagGCTTAAATATGTAGATCGAACTttgagaaaagactcatctatgtcatctggtaaagtttggtgtgtaatggtttgaatgagccttttctcgaacgaaaatggtgtagatgagttaaatttttaacggattacataattgagccttttctcatagTTCGATGACATATTTGAGCCTttttccaattataa	sly-miR9478-3p	TTCGATGACATATTTGAGCCT	3'	Yes	gp1a	((((((..((((.(((((((((((((((..((((((((.(((((((((.((((..(((((.(((((..((((((((.........(((((....)))))..(((((..((.......))...)).))).))))))))...))))).)))))..)))).))))))))).)))))))).))))))))))))))).))))..))))))	205	32.2	-77.7	1.2	232	125	135	152	353	103	188	126	262	305.58	114.993	141.933	156.705	293.219	119.993	191.511	146.298	162.551	middle
137	222	sly-miR9479-5p_R-1	TCCAGTCCTCTACCCTTCTCC	21	SL4.0ch05	+	64515586	64515835	gagggttagtggcacgcggttagtttatatgatcggtttataacaagTCCAGTCCTCTACCCTTCTCCacttaaaagaccaagcttgtctacaacaaggttccaactcatgacaaacatatgatgtgtgagttaggcacgtgtcacgggttcaaatgctaccaccgacaaaagtatggtatttaagtggAGAATGGTAGAGGGTCGGACCcattatctaccgagtttcataccgtgcaccactagccctc	1	sly-MIR9479,	sly-MIR9479	gagggttagtggcacgcggttagtttatatgatcggtttataacaagTCCAGTCCTCTACCCTTCTCCActtaaaagaccaagcttgtctacaacaaggttccaactcatgacaaacatatgatgtgtgagttaggcacgtgtcacgggttcaaatgctaccaccgacaaaagtatggtatttaagtgGAGAATGGTAGAGGGTCGGACCcattatctaccgagtttcataccgtgcaccactagccctc	sly-miR9479-5p	TCCAGTCCTCTACCCTTCTCCA	5'	Diff	gp1a	((((((((((((..((((((........(((((((((..((((...((((..(((((((((.(((((((((((((..((((..(((............((.(((((((((.(((.........)))))))))).)).)).((((...(((.........)))...)))).)))..)))).))))))))))))).)))))))))..))))...))))..)))))...))))))))))..))))))))))))	250	45.6	-107.5	0.9	100	17	16	209	181	162	43	21	94	131.715	15.639	16.8216	215.469	150.347	188.727	43.8031	24.3831	58.3197	middle
137	223	sly-miR9479-3p_L-1	AGAATGGTAGAGGGTCGGACC	21	SL4.0ch05	+	64515586	64515835	gagggttagtggcacgcggttagtttatatgatcggtttataacaagTCCAGTCCTCTACCCTTCTCCacttaaaagaccaagcttgtctacaacaaggttccaactcatgacaaacatatgatgtgtgagttaggcacgtgtcacgggttcaaatgctaccaccgacaaaagtatggtatttaagtggAGAATGGTAGAGGGTCGGACCcattatctaccgagtttcataccgtgcaccactagccctc	1	sly-MIR9479,	sly-MIR9479	gagggttagtggcacgcggttagtttatatgatcggtttataacaagTCCAGTCCTCTACCCTTCTCCActtaaaagaccaagcttgtctacaacaaggttccaactcatgacaaacatatgatgtgtgagttaggcacgtgtcacgggttcaaatgctaccaccgacaaaagtatggtatttaagtgGAGAATGGTAGAGGGTCGGACCcattatctaccgagtttcataccgtgcaccactagccctc	sly-miR9479-3p	GAGAATGGTAGAGGGTCGGACC	3'	Diff	gp1a	((((((((((((..((((((........(((((((((..((((...((((..(((((((((.(((((((((((((..((((..(((............((.(((((((((.(((.........)))))))))).)).)).((((...(((.........)))...)))).)))..)))).))))))))))))).)))))))))..))))...))))..)))))...))))))))))..))))))))))))	250	45.6	-107.5	0.9	10	6	5	49	17	42	0	14	17	13.1715	5.51964	5.25676	50.5166	14.121	48.9291	0	16.2554	10.5472	middle
138	224	sly-miR10528	AATGCAATGTCATATACCATC	21	SL4.0ch05	+	60895414	60895509	taatgAATGCAATGTCATATACCATCaacacttggaaactcaaattgaggttaaatctcggagtgatgaTGGTATATGACCTTGCAATTCactatg	1	sly-MIR10528,	sly-MIR10528	taatgAATGCAATGTCATATACCATCaacacttggaaactcaaattgaggttaaatctcggagtgatgatggtatatgaccttgcaattcactatg	sly-miR10528	AATGCAATGTCATATACCATC	5'	Yes	gp1a	...(((((((((.((((((((((((((.((((((((..(((.....)))......)))..))))).)))))))))))))).))))).)))).....	88	35.4	-39	1.1	4801	2944	2019	4244	7296	2850	10416	4402	7538	6323.65	2708.31	2122.68	4375.36	6060.41	3320.19	10610.5	5111.15	4676.74	high
138	225	sly-MIR10528-p3	TGGTATATGACCTTGCAATTC	21	SL4.0ch05	+	60895414	60895509	taatgAATGCAATGTCATATACCATCaacacttggaaactcaaattgaggttaaatctcggagtgatgaTGGTATATGACCTTGCAATTCactatg	1	sly-MIR10528,	sly-MIR10528	taatgAATGCAATGTCATATACCATCaacacttggaaactcaaattgaggttaaatctcggagtgatgatggtatatgaccttgcaattcactatg	sly-MIR10528-p3	tggtatatgaccttgcaattc	3'	New	gp1a	...(((((((((.((((((((((((((.((((((((..(((.....)))......)))..))))).)))))))))))))).))))).)))).....	88	35.4	-39	1.1	6235	3718	3808	4853	7514	4093	4004	3865	4234	8212.45	3420.34	4003.55	5003.21	6241.49	4768.26	4078.78	4487.64	2626.87	high
139	226	sly-miR10529	AACGAGTGAGACTTGCTCAGTTGG	24	SL4.0ch11	+	1224755	1224887	aacatAACGAGTGAGACTTGCTCAGTTGGtaaaacacctccacggtctaaccaattatcttggtcgagggttcaagtcatgttggaagcaatgtgagggcgtccAGCTTAGCAAGCCTCATCCGTTTTgcttc	1	sly-MIR10529,	sly-MIR10529	aacatAACGAGTGAGACTTGCTCAGTTGGtaaaacacctccacggtctaaccaattatcttggtcgagggttcaagtcatgttggaagcaatgtgagggcgtccagcttagcaagcctcatccgttttgcttc	sly-miR10529	AACGAGTGAGACTTGCTCAGTTGG	5'	Yes	gp1a	..((.((((..((((.((((((.((((((....((.((..((((......(((((...(((((........)))))....)))))......))))..)).)))))))).)))))).))))..)))).))....	127	47.4	-48.1	0.8	59	251	238	94	112	68	48	164	176	77.7121	230.905	250.222	96.9094	93.0326	79.2186	48.8965	190.42	109.194	middle
139	227	sly-MIR10529-p3	AGCTTAGCAAGCCTCATCCGTTTT	24	SL4.0ch11	+	1224755	1224887	aacatAACGAGTGAGACTTGCTCAGTTGGtaaaacacctccacggtctaaccaattatcttggtcgagggttcaagtcatgttggaagcaatgtgagggcgtccAGCTTAGCAAGCCTCATCCGTTTTgcttc	1	sly-MIR10529,	sly-MIR10529	aacatAACGAGTGAGACTTGCTCAGTTGGtaaaacacctccacggtctaaccaattatcttggtcgagggttcaagtcatgttggaagcaatgtgagggcgtccagcttagcaagcctcatccgttttgcttc	sly-MIR10529-p3	agcttagcaagcctcatccgtttt	3'	New	gp1a	..((.((((..((((.((((((.((((((....((.((..((((......(((((...(((((........)))))....)))))......))))..)).)))))))).)))))).))))..)))).))....	127	47.4	-48.1	0.8	0	17	18	5	10	7	0	17	13	0	15.639	18.9243	5.15476	8.30648	8.15485	0	19.7387	8.06549	middle
140	228	sly-MIR10530-p5	TTGAATGTTGGGGAACGAACGTCT	24	SL4.0ch09	-	3095468	3095619	acatgTTGAATGTTGGGGAACGAACGTCTaaggtttgggtcaacgatctcaatgttgatgcgtccgcttgttgttgatgctgctccaaaaggttcaacattgggattttagcccaaacatcagACGTCCCTTCCCCATCGTTCAACAtcgtt	1	sly-MIR10530,	sly-MIR10530	acatgttgaatgttggggaacgaacgtctaaggtttgggtcaacgatctcaatgttgatgcgtccgcttgttgttgatgctgctccaaaaggttcaacattgggattttagcccaaacatcagACGTCCCTTCCCCATCGTTCAACAtcgtt	sly-MIR10530-p5	ttgaatgttggggaacgaacgtct	5'	New	gp1a	((((((((((((.(((((((...((((((...(((((((..((.((((((((((((((.(((((..(.....)..)))))....((....)).))))))))))))))))..)))))))...))))))...))))))).)))))))))).)).	151	46.1	-71.1	1	957	1210	1235	1053	1424	1199	1611	1608	2585	1260.52	1113.13	1298.42	1085.59	1182.84	1396.81	1641.09	1867.05	1603.79	high
140	229	sly-miR10530	ACGTCCCTTCCCCATCGTTCAACA	24	SL4.0ch09	-	3095468	3095619	acatgTTGAATGTTGGGGAACGAACGTCTaaggtttgggtcaacgatctcaatgttgatgcgtccgcttgttgttgatgctgctccaaaaggttcaacattgggattttagcccaaacatcagACGTCCCTTCCCCATCGTTCAACAtcgtt	1	sly-MIR10530,	sly-MIR10530	acatgttgaatgttggggaacgaacgtctaaggtttgggtcaacgatctcaatgttgatgcgtccgcttgttgttgatgctgctccaaaaggttcaacattgggattttagcccaaacatcagACGTCCCTTCCCCATCGTTCAACAtcgtt	sly-miR10530	ACGTCCCTTCCCCATCGTTCAACA	3'	Yes	gp1a	((((((((((((.(((((((...((((((...(((((((..((.((((((((((((((.(((((..(.....)..)))))....((....)).))))))))))))))))..)))))))...))))))...))))))).)))))))))).)).	151	46.1	-71.1	1	207	145	136	397	344	438	530	293	849	272.651	133.391	142.984	409.288	285.743	510.261	539.899	340.202	526.738	middle
141	230	sly-MIR10531-p3	AACTGACTCTACTCGGATTCCAAA	24	SL4.0ch06	+	32774839	32774960	atatctggggtcctagtagagtcggttctacattgggtgttaagtgttttgagtaatcatcattgaaagtaacatacttaaaacccaatgttgAACTGACTCTACTCGGATTCCAAAtatcg	1	sly-MIR10531,	sly-MIR10531	atatcTGGGGTCCTAGTAGAGTCGGTTCtacattgggtgttaagtgttttgagtaatcatcattgaaagtaacatacttaaaacccaatgttgaactgactctactcggattccaaatatcg	sly-MIR10531-p3	aactgactctactcggattccaaa	3'	New	gp1a	((((.(((..(((.((((((((((((((.(((((((((.((((((((.(((.....(((....)))...))).)))))))).))))))))).)))))))))))))).)))..))).))))..	120	37.7	-61.1	1.3	0	5	0	5	0	0	19	0	15	0	4.5997	0	5.15476	0	0	19.3549	0	9.30633	middle
142	231	sly-MIR10532-p5	AAATCTCAGAGACACACTTATACT	24	SL4.0ch01	+	6413722	6413808	tatgtttgAAATCTCAGAGACACACTTATACTattctaataggacctttgtatagtatAAGTGTGTCTCTGAGATTTCGGGCatagg	1	sly-MIR10532,	sly-MIR10532	tatgtttgaaatctcagagacacacttatactattctaataggacctttgtatagtatAAGTGTGTCTCTGAGATTTCGGGCatagg	sly-MIR10532-p5	aaatctcagagacacacttatact	5'	New	gp1a	(((((..(((((((((((((((((((((((((((..(((........))).)))))))))))))))))))))))))))..)))))..	85	35.6	-51	1.6	599.35	1133.1	1046.83	876.133	1279.57	655.35	802.25	707.95	1388.57	789.436	1042.38	1100.59	903.251	1062.87	763.469	817.234	821.999	861.497	high
142	232	sly-miR10532	AAGTGTGTCTCTGAGATTTCGGGC	24	SL4.0ch01	+	6413722	6413808	tatgtttgAAATCTCAGAGACACACTTATACTattctaataggacctttgtatagtatAAGTGTGTCTCTGAGATTTCGGGCatagg	1	sly-MIR10532,	sly-MIR10532	tatgtttgaaatctcagagacacacttatactattctaataggacctttgtatagtatAAGTGTGTCTCTGAGATTTCGGGCatagg	sly-miR10532	AAGTGTGTCTCTGAGATTTCGGGC	3'	Yes	gp1a	(((((..(((((((((((((((((((((((((((..(((........))).)))))))))))))))))))))))))))..)))))..	85	35.6	-51	1.6	7002.83	13114.2	11310.3	10316.1	11588.1	7813.75	8803.25	9025.25	15185.2	9223.81	12064.3	11891.1	10635.4	9625.62	9102.85	8967.67	10479.2	9421.21	high
143	233	sly-miR10533	TCTTATGAATTCTAGGTCTTCT	22	SL4.0ch12	+	1451137	1451414	aaagaTCTTATGAATTCTAGGTCTTCTttcatcagcccaatttcttcttttataaaaacaattgaataagcttgaaatttaacaaattattgtagtttttgattagaagatttatgaatagtaagaagtcccgcttctcaatgagtgatagaccactctctatgaatcttctactcaaaaactttaaaaaattgcttaatttcgaagctcagtcaattgcttcaataaaggaagaaattaggccggtgaaagACAACTTAGAGTTCATAAGATCtata	1	sly-MIR10533,	sly-MIR10533	aaagaTCTTATGAATTCTAGGTCTTCTttcatcagcccaatttcttcttttataaaaacaattgaataagcttgaaatttaacaaattattgtagtttttgattagaagatttatgaatagtaagaagtcccgcttctcaatgagtgatagaccactctctatgaatcttctactcaaaaactttaaaaaattgcttaatttcgaagctcagtcaattgcttcaataaaggaagaaattaggccggtgaaagacaacttagagttcataagatctata	sly-miR10533	TCTTATGAATTCTAGGTCTTCT	5'	Yes	gp1a	..((((((((((((((((((((..(((((((((.(((.(((((((((((((((..((.(((((((...(((((((((((.....((((.((..(((((((((.(((((((((((((.......(((((.....)))))....(((((......)))))..))))))))))))).)))))))))...)).))))....)))))).)))))...))))))).))..))))))))))))))).))).)))))))))..))))))))))))))))))))...	273	29.9	-117.4	1.4	471	254	269	513	992	472	680	341	659	620.379	233.665	282.814	528.878	824.003	549.87	692.7	395.934	408.858	middle
143	234	sly-MIR10533-p3	ACAACTTAGAGTTCATAAGATC	22	SL4.0ch12	+	1451137	1451414	aaagaTCTTATGAATTCTAGGTCTTCTttcatcagcccaatttcttcttttataaaaacaattgaataagcttgaaatttaacaaattattgtagtttttgattagaagatttatgaatagtaagaagtcccgcttctcaatgagtgatagaccactctctatgaatcttctactcaaaaactttaaaaaattgcttaatttcgaagctcagtcaattgcttcaataaaggaagaaattaggccggtgaaagACAACTTAGAGTTCATAAGATCtata	1	sly-MIR10533,	sly-MIR10533	aaagaTCTTATGAATTCTAGGTCTTCTttcatcagcccaatttcttcttttataaaaacaattgaataagcttgaaatttaacaaattattgtagtttttgattagaagatttatgaatagtaagaagtcccgcttctcaatgagtgatagaccactctctatgaatcttctactcaaaaactttaaaaaattgcttaatttcgaagctcagtcaattgcttcaataaaggaagaaattaggccggtgaaagacaacttagagttcataagatctata	sly-MIR10533-p3	acaacttagagttcataagatc	3'	New	gp1a	..((((((((((((((((((((..(((((((((.(((.(((((((((((((((..((.(((((((...(((((((((((.....((((.((..(((((((((.(((((((((((((.......(((((.....)))))....(((((......)))))..))))))))))))).)))))))))...)).))))....)))))).)))))...))))))).))..))))))))))))))).))).)))))))))..))))))))))))))))))))...	273	29.9	-117.4	1.4	387	179	129	403	545	206	370	247	951	509.738	164.669	135.624	415.473	452.703	239.986	376.91	286.791	590.021	middle
144	235	sly-miR10534_L-1R+4_1ss21AC	AAAATACCCTTGTCATCCACCTTT	24	SL4.0ch04	+	46991295	46991399	gactccAAAATACCCTTGTCATCCAACATTggattcaaaattgaccacttatttaacggtccattttgaacaaaaaggtGGATGACAAGGGTATTTTGGAGCCaa	1	sly-MIR10534,	sly-MIR10534	gactcCAAAATACCCTTGTCATCCAAcattggattcaaaattgaccacttatttaacggtccattttgaacaaaaaggtggatgacaagggtattttggagccaa	sly-miR10534	CAAAATACCCTTGTCATCCAA	5'	Diff	gp1a	..(((((((((((((((((((((((........((((((((.((((...........)))).))))))))........)))))))))))))))))))))))....	99	38.1	-53.2	1.3	211	437	382	390	392	342	541	349	691	277.919	402.014	401.617	402.071	325.614	398.423	551.104	405.223	428.712	middle
144	236	sly-MIR10534-p3_1ss1GA	AGATGACAAGGGTATTTTGGAGCC	24	SL4.0ch04	+	46991295	46991399	gactccAAAATACCCTTGTCATCCAACATTggattcaaaattgaccacttatttaacggtccattttgaacaaaaaggtGGATGACAAGGGTATTTTGGAGCCaa	1	sly-MIR10534,	sly-MIR10534	gactcCAAAATACCCTTGTCATCCAAcattggattcaaaattgaccacttatttaacggtccattttgaacaaaaaggtggatgacaagggtattttggagccaa	sly-MIR10534-p3	ggatgacaagggtattttggagcc	3'	New	gp1a	..(((((((((((((((((((((((........((((((((.((((...........)))).))))))))........)))))))))))))))))))))))....	99	38.1	-53.2	1.3	351	1250	947	630	666	331	360	486	936	462.321	1149.93	995.631	649.499	553.212	385.608	366.724	564.293	580.715	high
145	237	sly-MIR10535a-p5	AGATTTAGGAGTAAAGTACAATT	23	SL4.0ch08	-	3362985	3363104	aagggttggcataagtttgtgaaagccggAGATTTAGGAGTAAAGTACAATTattttcgcaaataattgtatcttttgctcttaaacctttAGCTTTAACAAATTTGTGCCAACCctttg	1	sly-MIR10535a,	sly-MIR10535a	aagggTTGGCATAAGTTTGTGAAAGCCGGagatttaggagtaaagtacaattattttcgcaaataattgtatcttttgctcttaaacctttagctttaacaaatttgtgccaaccctttg	sly-MIR10535a-p5	agatttaggagtaaagtacaatt	5'	New	gp1a	((((((((((((((((((((.(((((..(((.((((((((((((((((((((((((....))))))))))))..)))))))))))).)))..))))).))))))))))))))))))))..	118	34.2	-63.8	1.6	58	23	27	75	81	79	113	52	211	76.3949	21.1586	28.3865	77.3213	67.2825	92.0333	115.111	60.3771	130.909	middle
145	238	sly-MIR10535a-p3	AGCTTTAACAAATTTGTGCCAACC	24	SL4.0ch08	-	3362985	3363104	aagggttggcataagtttgtgaaagccggAGATTTAGGAGTAAAGTACAATTattttcgcaaataattgtatcttttgctcttaaacctttAGCTTTAACAAATTTGTGCCAACCctttg	1	sly-MIR10535a,	sly-MIR10535a	aagggTTGGCATAAGTTTGTGAAAGCCGGagatttaggagtaaagtacaattattttcgcaaataattgtatcttttgctcttaaacctttagctttaacaaatttgtgccaaccctttg	sly-MIR10535a-p3	agctttaacaaatttgtgccaacc	3'	New	gp1a	((((((((((((((((((((.(((((..(((.((((((((((((((((((((((((....))))))))))))..)))))))))))).)))..))))).))))))))))))))))))))..	118	34.2	-63.8	1.6	145	183.5	148	220	305	220.5	343.5	326	368	190.987	168.809	155.6	226.809	253.348	256.878	349.916	378.518	228.315	middle
146	239	sly-MIR10535b-p5	AGGTTTAGGAGCAAAGTACAATT	23	SL4.0ch08	-	3359517	3359636	aagggttggcatgagtttgtgaaagccggAGGTTTAGGAGCAAAGTACAATTattttcgcaaataattatatcttttgctcttaaacctttAGCTTTAACAAATTTGTGCCAACCctttg	1	sly-MIR10535b,	sly-MIR10535b	aagggTTGGCATGAGTTTGTGAAAGCCGGaggtttaggagcaaagtacaattattttcgcaaataattatatcttttgctcttaaacctttagctttaacaaatttgtgccaaccctttg	sly-MIR10535b-p5	aggtttaggagcaaagtacaatt	5'	New	gp1a	(((((((((((..(((((((.(((((..(((((((((((((((((((.((((((((....)))))))).)))..))))))))))))))))..))))).)))))))..)))))))))))..	118	35.8	-65.6	1.5	0	0	0	9	0	10	7	0	9	0	0	0	9.27856	0	11.6498	7.13074	0	5.5838	middle
146	240	sly-MIR10535b-p3	AGCTTTAACAAATTTGTGCCAACC	24	SL4.0ch08	-	3359517	3359636	aagggttggcatgagtttgtgaaagccggAGGTTTAGGAGCAAAGTACAATTattttcgcaaataattatatcttttgctcttaaacctttAGCTTTAACAAATTTGTGCCAACCctttg	1	sly-MIR10535b,	sly-MIR10535b	aagggTTGGCATGAGTTTGTGAAAGCCGGaggtttaggagcaaagtacaattattttcgcaaataattatatcttttgctcttaaacctttagctttaacaaatttgtgccaaccctttg	sly-MIR10535b-p3	agctttaacaaatttgtgccaacc	3'	New	gp1a	(((((((((((..(((((((.(((((..(((((((((((((((((((.((((((((....)))))))).)))..))))))))))))))))..))))).)))))))..)))))))))))..	118	35.8	-65.6	1.5	145	183.5	148	220	305	220.5	343.5	326	368	190.987	168.809	155.6	226.809	253.348	256.878	349.916	378.518	228.315	middle
147	241	sly-MIR10536-p5_1ss12GC	AGGAAGCTGACCATTAGAACATGT	24	SL4.0ch04	-	62000818	62000944	aAGGAAGCTGACGATTAGAACATGTcaaaggaatcggtccaatgcagctgactaacgtgcttatatcaagtgttgtaaactcgttagttaactttgttagacATGTTCTAATCGTCAGCTTCCTTCt	1	sly-MIR10536,	sly-MIR10536	aaggaagctgacgattagaacatgtcaaaggaatcggtccaatgcagctgactaacgtgcttatatcaagtgttgtaaactcgttagttaactttgttAGACATGTTCTAATCGTCAGCTTCcttct	sly-MIR10536-p5	aggaagctgacgattagaacatgt	5'	New	gp1a	((((((((((((((((((((((((((...(((.....))).....((.(((((((((...(((((........)))))...))))))))).))......))))))))))))))))))))))))))..	125	39.4	-60.9	1.2	70	238	165	97	158	153	129	109	291	92.2007	218.946	173.473	100.002	131.242	178.242	131.409	126.56	180.543	middle
147	242	sly-MIR10536-p3_2ss7TC17CT	ATGTTCCAATCGTCAGTTTCCTTC	24	SL4.0ch04	-	62000818	62000944	aAGGAAGCTGACGATTAGAACATGTcaaaggaatcggtccaatgcagctgactaacgtgcttatatcaagtgttgtaaactcgttagttaactttgttagacATGTTCTAATCGTCAGCTTCCTTCt	1	sly-MIR10536,	sly-MIR10536	aaggaagctgacgattagaacatgtcaaaggaatcggtccaatgcagctgactaacgtgcttatatcaagtgttgtaaactcgttagttaactttgttAGACATGTTCTAATCGTCAGCTTCcttct	sly-MIR10536-p3	ATGTTCTAATCGTCAGCTTCcttc	3'	New	gp1a	((((((((((((((((((((((((((...(((.....))).....((.(((((((((...(((((........)))))...))))))))).))......))))))))))))))))))))))))))..	125	39.4	-60.9	1.2	11	10	14	16	18	5	11	8	28	14.4887	9.19941	14.7189	16.4952	14.9517	5.82489	11.2054	9.28878	17.3718	middle
148	243	sly-MIR10537-p5	CAACGTACGTAGGGTAAGTGG	21	SL4.0ch08	+	409452	409687	ttctaCAACGTACGTAGGGTAAGTGGatggctgaaattcgttagcctagccgtggccctggaaatacttctctgcaggacaagcttcatttccattaccggatatcaacagaaaggttgaaaaagacaacaatgtagaggatttggtggagtgtggaaagatttgaatgcaaacttatcgaagattgatcatcatggatttaagccatccATTTACCCCAAGTTCGTTGTCaaacg	1	sly-MIR10537,	sly-MIR10537	ttctacaacgtacgtagggtaagtggatggctgaaattcgttagcctagccgtggccctggaaatacttctctgcaggacaagcttcatttccattaccggatatcaacagaaaggttgaaaaagacaacaatgtagaggatttggtggagtgtggaaagatttgaatgcaaacttatcgaagattgatcatcatggatttaagccatccATTTACCCCAAGTTCGTTGTCaaacg	sly-MIR10537-p5	caacgtacgtagggtaagtgg	5'	New	gp1a	....((((((.((...((((((((((((((((.((((((((..(((.......)))(((((((....)))....)))).(((.((((.(((((((((((..((.((.(((.....((((.......))))..))).))..))..))))....)))))))..((((....))))......)))).)))......)))))))).))))))))))))))))...)).))))))......	226	41.9	-74.3	0.8	8	0	6	18	9	14	8	6	35	10.5372	0	6.30811	18.5571	7.47584	16.3097	8.14942	6.96659	21.7148	middle
148	244	sly-miR10537	ATTTACCCCAAGTTCGTTGTC	21	SL4.0ch08	+	409452	409687	ttctaCAACGTACGTAGGGTAAGTGGatggctgaaattcgttagcctagccgtggccctggaaatacttctctgcaggacaagcttcatttccattaccggatatcaacagaaaggttgaaaaagacaacaatgtagaggatttggtggagtgtggaaagatttgaatgcaaacttatcgaagattgatcatcatggatttaagccatccATTTACCCCAAGTTCGTTGTCaaacg	1	sly-MIR10537,	sly-MIR10537	ttctacaacgtacgtagggtaagtggatggctgaaattcgttagcctagccgtggccctggaaatacttctctgcaggacaagcttcatttccattaccggatatcaacagaaaggttgaaaaagacaacaatgtagaggatttggtggagtgtggaaagatttgaatgcaaacttatcgaagattgatcatcatggatttaagccatccATTTACCCCAAGTTCGTTGTCaaacg	sly-miR10537	ATTTACCCCAAGTTCGTTGTC	3'	Yes	gp1a	....((((((.((...((((((((((((((((.((((((((..(((.......)))(((((((....)))....)))).(((.((((.(((((((((((..((.((.(((.....((((.......))))..))).))..))..))))....)))))))..((((....))))......)))).)))......)))))))).))))))))))))))))...)).))))))......	226	41.9	-74.3	0.8	246	176	140	350	393	311	287	168	631	324.02	161.91	147.189	360.833	326.445	362.308	292.36	195.064	391.486	middle
149	245	sly-miR10538	AGATTGATATACGTTACTCACAGT	24	SL4.0ch03	+	60654563	60654644	gcgtcAGATTGATATACGTTACTCACAGTaacgttttaaaagtaaaacgttACTTACAGTGACGTATATCAACCTaatattg	1	sly-MIR10538,	sly-MIR10538	gcgtcAGATTGATATACGTTACTCACAGTaacgttttaaaagtaaaacgttacttacagtgacgtatatcaacctaatattg	sly-miR10538	AGATTGATATACGTTACTCACAGT	5'	Yes	gp1a	.....((.(((((((((((((((...((((((((((((....))))))))))))...))))))))))))))).)).......	70	32.9	-33.5	1.2	303	980	866	497	620	386	513	634	821	399.098	901.542	910.471	512.383	515.002	449.682	522.581	736.136	509.367	middle
149	246	sly-MIR10538-p3	ACTTACAGTGACGTATATCAACCT	24	SL4.0ch03	+	60654563	60654644	gcgtcAGATTGATATACGTTACTCACAGTaacgttttaaaagtaaaacgttACTTACAGTGACGTATATCAACCTaatattg	1	sly-MIR10538,	sly-MIR10538	gcgtcAGATTGATATACGTTACTCACAGTaacgttttaaaagtaaaacgttacttacagtgacgtatatcaacctaatattg	sly-MIR10538-p3	acttacagtgacgtatatcaacct	3'	New	gp1a	.....((.(((((((((((((((...((((((((((((....))))))))))))...))))))))))))))).)).......	70	32.9	-33.5	1.2	111	341	220	116	209	130	147	183	230	146.204	313.7	231.298	119.59	173.606	151.447	149.746	212.481	142.697	middle
150	247	sly-MIR10539-p5	TGGTGATTGTGGTTCGAAAAT	21	SL4.0ch12	-	4238051	4238256	tttgtTGGTGATTGTGGTTCGAAAATtgatgttgattatccctttatattagtctggtattttctctgtttcaatttatttattctatttatttttataatctgtttcaaatttttatatatttaaattctgaactcgcatacacgtgatgtacaaaatgtatagacacaacattacaatCTTGGAACCACAGTTACCACCatact	1	sly-MIR10539,	sly-MIR10539	tttgttggtgattgtggttcgaaaattgatgttgattatccctttatattagtctggtattttctctgtttcaatttatttattctatttatttttataatctgtttcaaatttttatatatttaaattctgaactcgcatacacgtgatgtacaaaatgtatagacacaacattacaatCTTGGAACCACAGTTACCACCatact	sly-MIR10539-p5	tggtgattgtggttcgaaaat	5'	New	gp1a	..((.(((((((((((((((.((.((((((((((................................((...((..((((.................))))..))...))....(((((((((((......((.((((((......)))).)).)))))))))))))..))))))..)))).)).))))))))))))))).))....	200	27.7	-43.5	0.8	6	250	329	0	0	0	36	14	28	7.90292	229.985	345.895	0	0	0	36.6724	16.2554	17.3718	middle
150	248	sly-miR10539	CTTGGAACCACAGTTACCACC	21	SL4.0ch12	-	4238051	4238256	tttgtTGGTGATTGTGGTTCGAAAATtgatgttgattatccctttatattagtctggtattttctctgtttcaatttatttattctatttatttttataatctgtttcaaatttttatatatttaaattctgaactcgcatacacgtgatgtacaaaatgtatagacacaacattacaatCTTGGAACCACAGTTACCACCatact	1	sly-MIR10539,	sly-MIR10539	tttgttggtgattgtggttcgaaaattgatgttgattatccctttatattagtctggtattttctctgtttcaatttatttattctatttatttttataatctgtttcaaatttttatatatttaaattctgaactcgcatacacgtgatgtacaaaatgtatagacacaacattacaatCTTGGAACCACAGTTACCACCatact	sly-miR10539	CTTGGAACCACAGTTACCACC	3'	Yes	gp1a	..((.(((((((((((((((.((.((((((((((................................((...((..((((.................))))..))...))....(((((((((((......((.((((((......)))).)).)))))))))))))..))))))..)))).)).))))))))))))))).))....	200	27.7	-43.5	0.8	573	1997	627	71	39	35	793	540	133	754.729	1837.12	659.198	73.1975	32.3953	40.7743	807.811	626.993	82.5161	high
151	249	sly-MIR10540-p5	TTCGACTAATAGTTATTATTT	21	SL4.0ch06	+	77269	77383	ggttaTTCGACTAATAGTTATTATTTcagaaagtcactttctttagtgaagaaaaagttggaaatcaagaaaaaagatgactttctaaaATAATAACTATTAGTTGAATGACCat	1	sly-MIR10540,	sly-MIR10540	ggttattcgactaatagttattatttcagaaagtcactttctttagtgaagaaaaagttggaaatcaagaaaaaagatgactttctaaaATAATAACTATTAGTTGAATGaccat	sly-MIR10540-p5	ttcgactaatagttattattt	5'	New	gp1a	((((((((((((((((((((((((((.(((((((((((((.(((..(((...............)))..))))))).))))))))).))))))))))))))))))))))))))..	113	26.1	-50.2	1.7	9	0	5	12	12	0	0	0	0	11.8544	0	5.25676	12.3714	9.96778	0	0	0	0	middle
151	250	sly-miR10540_R+3_2ss19AG20TC	ATAATAACTATTAGTTGAGCGACC	24	SL4.0ch06	+	77269	77383	ggttaTTCGACTAATAGTTATTATTTcagaaagtcactttctttagtgaagaaaaagttggaaatcaagaaaaaagatgactttctaaaATAATAACTATTAGTTGAATGACCat	1	sly-MIR10540,	sly-MIR10540	ggttattcgactaatagttattatttcagaaagtcactttctttagtgaagaaaaagttggaaatcaagaaaaaagatgactttctaaaATAATAACTATTAGTTGAATGaccat	sly-miR10540	ATAATAACTATTAGTTGAATG	3'	Diff	gp1a	((((((((((((((((((((((((((.(((((((((((((.(((..(((...............)))..))))))).))))))))).))))))))))))))))))))))))))..	113	26.1	-50.2	1.7	5	45	32	20	16	16	23	48	20	6.58577	41.3973	33.6433	20.619	13.2904	18.6397	23.4296	55.7327	12.4084	middle
152	251	sly-MIR10541-p3_2ss3GA17AC	ATAATTGTCAAACACTCTAATAAG	24	SL4.0ch04	+	7410656	7410724	acctaacttttagcttttgacttaaaataagttactttgATAATTGTCAAACACTCTAATAAGttaaaa	1	sly-MIR10541,	sly-MIR10541	caataAGTCACTTTGATGATTGTCAAACActataataagtgaaaaactgatttttaagtcagtttaaccaacttaaaagccaattcaaacgaacacatattaaaatgtttgacaattatcagagtgacttgtttta	sly-MIR10541-p3	ATGATTGTCAAACActataataag	3'	New	gp1a	...((((((((((....(((((((...))))))).((((((....))))))....)))).))))))...	63	23.2	-10.6	0.7	3	0	3.5	0	0	0	0	2.5	2.5	3.95146	0	3.67973	0	0	0	0	2.90274	1.55106	low
153	252	sly-MIR10541-p3_2ss1GA23AG	AATTTTTAAGTCAGTTTAACCAGC	24	SL4.0ch03	-	46557641	46557694	attgtcaaacaactaaataagtcaaaaaccAATTTTTAAGTCAGTTTGACCAGC	1	sly-MIR10541,	sly-MIR10541	caataAGTCACTTTGATGATTGTCAAACActataataagtgaaaaactgatttttaagtcagtttaaccaacttaaaagccaattcaaacgaacacatattaaaatgtttgacaattatcagagtgacttgtttta	sly-MIR10541-p3	gatttttaagtcagtttaaccaac	3'	New	gp1a	...(((((((.(((((((..((.....))..))))...)))..)))))))....	47	29.6	-6.5	0.4	0	3.5	7.5	3.5	6	0	0	0	0	0	3.21979	7.88514	3.60833	4.98389	0	0	0	0	low
154	253	sly-MIR10541-p3_2ss14AC23GC	ATTGTCAAACACTCTAATAAGTCA	24	SL4.0ch01	+	8192779	8192812	cactttgataATTGTCAAACACTCTAATAAGTCA	1	sly-MIR10541,	sly-MIR10541	caataAGTCACTTTGATGATTGTCAAACActataataagtgaaaaactgatttttaagtcagtttaaccaacttaaaagccaattcaaacgaacacatattaaaatgtttgacaattatcagagtgacttgtttta	sly-MIR10541-p3	ATTGTCAAACActataataagtga	3'	New	gp1a	...((((((....))))))...............	16	29.4	-2.8	0.3	0	2.5	3	0	0	0	5	0	0	0	2.29985	3.15406	0	0	0	5.09339	0	0	low
155	254	sly-MIR10541-p3_2ss14AC23GC	ATTGTCAAACACTCTAATAAGTCA	24	SL4.0ch06	+	34019185	34019256	ttcggcttaaaattagtcactttaataATTGTCAAACACTCTAATAAGTCAaaaactgacttttaagtcaat	1	sly-MIR10541,	sly-MIR10541	caataAGTCACTTTGATGATTGTCAAACActataataagtgaaaaactgatttttaagtcagtttaaccaacttaaaagccaattcaaacgaacacatattaaaatgtttgacaattatcagagtgacttgtttta	sly-MIR10541-p3	ATTGTCAAACActataataagtga	3'	New	gp1a	...((((((((((((((.((((.......((.....)).......)))).....))))).)))))))))...	66	26.4	-11.2	0.6	0	2.5	3	0	0	0	5	0	0	0	2.29985	3.15406	0	0	0	5.09339	0	0	low
156	255	sly-MIR10541-p5_2ss3GA17AC	ATAATTGTCAAACACTCTAATAAG	24	SL4.0ch03	+	62898370	62898428	ttgATAATTGTCAAACACTCTAATAAGtaaaaaaatgacttttaattcagtttgaccag	1	sly-MIR10541,	sly-MIR10541	caataAGTCACTTTGATGATTGTCAAACActataataagtgaaaaactgatttttaagtcagtttaaccaacttaaaagccaattcaaacgaacacatattaaaatgtttgacaattatcagagtgacttgtttta	sly-MIR10541-p5	ATGATTGTCAAACActataataag	5'	New	gp1a	.........(((((((........((((.........))))........)))))))...	47	25.4	-7.9	0.5	3	0	3.5	0	0	0	0	2.5	2.5	3.95146	0	3.67973	0	0	0	0	2.90274	1.55106	low
157	256	sly-MIR10541-p3_2ss1GA23AG	AATTTTTAAGTCAGTTTAACCAGC	24	SL4.0ch02	-	43863470	43863577	tttaacttttagcttaaaataaatttttttaacttaaaataagttattttgagtattgtcaaacaattaaataagtcaaaaatcAATTTTTAAGTCAGTTTAACCAGC	1	sly-MIR10541,	sly-MIR10541	caataAGTCACTTTGATGATTGTCAAACActataataagtgaaaaactgatttttaagtcagtttaaccaacttaaaagccaattcaaacgaacacatattaaaatgtttgacaattatcagagtgacttgtttta	sly-MIR10541-p3	gatttttaagtcagtttaaccaac	3'	New	gp1a	...((((....((((((((...((((((...((((((((((...)))))))))).(((.....)))...........))))))....)))))))).))))........	97	18.5	-12.2	0.6	0	3.5	7.5	3.5	6	0	0	0	0	0	3.21979	7.88514	3.60833	4.98389	0	0	0	0	low
158	257	sly-MIR10542-p5	TTGATAGAAGAATCATATATACCC	24	SL4.0ch12	+	58054210	58054338	tTTGATAGAAGAATCATATATACCCctaaataattttttttaaaaaattagaattaagaaatttaaatttaaaactaattttttaacttccgttaAGTGAAGGGTATATGTGAGCAATTttgtaacagc	1	sly-MIR10542,	sly-MIR10542	tttgaTAGAAGAATCATATATACCCCTAaataattttttttaaaaaattagaattaagaaatttaaatttaaaactaattttttaacttccgttaagtgaagggtatatgtgagcaattttgtaacagc	sly-MIR10542-p5	ttgaTAGAAGAATCATATATACCC	5'	New	gp1a	....((((((...((((((((((((.((..((((.....((((((((((((..(((((.........)))))..)))))))))))).....))))..))..))))))))))))....))))))......	119	21.7	-27.6	1	5	0	0	0	5	0	0	0	0	6.58577	0	0	0	4.15324	0	0	0	0	low
158	258	sly-MIR10542-p3_2ss2GA21AC	AATGAAGGGTATATGTGAGCCATT	24	SL4.0ch12	+	58054210	58054338	tTTGATAGAAGAATCATATATACCCctaaataattttttttaaaaaattagaattaagaaatttaaatttaaaactaattttttaacttccgttaAGTGAAGGGTATATGTGAGCAATTttgtaacagc	1	sly-MIR10542,	sly-MIR10542	tttgaTAGAAGAATCATATATACCCCTAaataattttttttaaaaaattagaattaagaaatttaaatttaaaactaattttttaacttccgttaagtgaagggtatatgtgagcaattttgtaacagc	sly-MIR10542-p3	agtgaagggtatatgtgagcaatt	3'	New	gp1a	....((((((...((((((((((((.((..((((.....((((((((((((..(((((.........)))))..)))))))))))).....))))..))..))))))))))))....))))))......	119	21.7	-27.6	1	86	417	374	199	198	154	124	208	426	113.275	383.615	393.206	205.159	164.468	179.407	126.316	241.508	264.3	middle
1	1	nta-MIR156e-p3_1ss22CG	GCTCACTGCTCTATCTGTCACGC	23	SL4.0ch08	-	50036565	50036669	aaagggaggtgacagaagagagtgagcacacatgatgttttctcgcatgatgtttacatgcttgaaactatgcgtGCTCACTGCTCTATCTGTCACCCcaccact	4	ptc-MIR156b,nta-MIR156e,nta-MIR156d,gma-MIR156v,	nta-MIR156e	taaagggaggTGACAGAAGAGAGTGAGCACacatggtattttcttgcatatgatatgcttgaagctatgcgtgctcactgctctatctgtcaccccccaccact	nta-MIR156e-p3	gctcactgctctatctgtcaccc	3'	New	gp1b	....((.((((((((((((((((((((((.((((..(((((...(((((.......)))))..))))))))).))))))))).)))).)))))))))))......	95	46.7	-51.7	1.1	0	0	0	0	6	0	0	0	0	0	0	0	0	4.98389	0	0	0	0	low
2	2	ptc-miR156g_L-1R+1	TGACAGAAGATAGAGAGCACA	21	SL4.0ch02	+	33349089	33349190	ggagatgttgtTGACAGAAGATAGAGAGCACAgatgataaagtgcatggaaattgtctgcaccttactcctttgtGCTCTTTATTCTTCTGTCATCatcatt	8	ptc-MIR156g,stu-MIR156a,stu-MIR156b,nta-MIR156h,gma-MIR156j,mes-MIR156j,rco-MIR156h,aqc-MIR156b,	ptc-MIR156g	ggtgatgttgTTGACAGAAGATAGAGAGCACagatgatgaaatgcatggagcttaattgcatctcactcctttgtgctctctagtcttctgtcatcaccttca	ptc-miR156g	TTGACAGAAGATAGAGAGCAC	5'	Diff	gp1b	...((((.((.(((((((((((((((((((((((.(((((.(((((.((......))))))).))).)).)))))))))))))).))))))))).)).))))	99	39.2	-46.1	1.2	329	290	210	383	480	404	182	109	541	433.344	266.783	220.784	394.854	398.711	470.651	185.399	126.56	335.648	middle
2	3	stu-MIR156a-p3	GCTCTTTATTCTTCTGTCATC	21	SL4.0ch02	+	33349089	33349190	ggagatgttgtTGACAGAAGATAGAGAGCACAgatgataaagtgcatggaaattgtctgcaccttactcctttgtGCTCTTTATTCTTCTGTCATCatcatt	8	ptc-MIR156g,stu-MIR156a,stu-MIR156b,nta-MIR156h,gma-MIR156j,mes-MIR156j,rco-MIR156h,aqc-MIR156b,	stu-MIR156a	TTGACAGAAGATAGAGAGCACagatgataaagtgcatggaaattgtctgcaccttactcctttgtgctctttattcttctgtcatca	stu-MIR156a-p3	gctctttattcttctgtcatc	3'	New	gp1b	...((((.((.(((((((((((((((((((((((.(((((.(((((.((......))))))).))).)).)))))))))))))).))))))))).)).))))	99	39.2	-46.1	1.2	86	5	5	140	197	90	12	0	48	113.275	4.5997	5.25676	144.333	163.638	104.848	12.2241	0	29.7803	middle
3	4	stu-miR162a-5p_L+1	TGGAGGCAGCGGTTCATCGATC	22	SL4.0ch03	+	58860130	58860228	agaacacTGGAGGCAGCGGTTCATCGATCtgttccctgaaaagcgataaatacagcaacaggAAGCGATCGATAAACCTCTGCATCcagtgcttaaccc	2	stu-MIR162a,nta-MIR162a,	stu-MIR162a	GGAGGCAGCGGTTCATCGATCtgttccctgaaaagcgataaatatagcaacaggaagcgaTCGATAAACCTCTGCATCCAG	stu-miR162a-5p	GGAGGCAGCGGTTCATCGATC	5'	Diff	gp1b	....(((((((.((((.((((.(((((((.(((.((((....((..........))..)))).)))))))))).)))).)))).)))))))........	87	48.5	-42.5	0.9	601	289	188	741	744	638	712	217	829	791.609	265.863	197.654	763.935	618.002	743.257	725.298	251.958	514.33	middle
3	5	stu-MIR162a-p3	AAGCGATCGATAAACCTCTGCATC	24	SL4.0ch03	+	58860130	58860228	agaacacTGGAGGCAGCGGTTCATCGATCtgttccctgaaaagcgataaatacagcaacaggAAGCGATCGATAAACCTCTGCATCcagtgcttaaccc	2	stu-MIR162a,nta-MIR162a,	stu-MIR162a	GGAGGCAGCGGTTCATCGATCtgttccctgaaaagcgataaatatagcaacaggaagcgaTCGATAAACCTCTGCATCCAG	stu-MIR162a-p3	aagcgaTCGATAAACCTCTGCATC	3'	New	gp1b	....(((((((.((((.((((.(((((((.(((.((((....((..........))..)))).)))))))))).)))).)))).)))))))........	87	48.5	-42.5	0.9	225	206	158	262	341	238	261	135	438	296.36	189.508	166.114	270.109	283.251	277.265	265.875	156.748	271.745	middle
4	6	stu-MIR164-p3	AAGAATTTTGCATGTGCTCTAGCT	24	SL4.0ch06	+	37456229	37456305	tggagaagcagggcacatgctgaattacttgaaactttgacctttcAAGAATTTTGCATGTGCTCTAGCTctccagc	1	stu-MIR164,	stu-MIR164	TGGAGAAGCAGGGCACATGCTgaattacttgaaactttgattattcaagaattttgCATGTGCTCTAGCTCTCCAGC	stu-MIR164-p3	aagaattttgCATGTGCTCTAGCT	3'	New	gp1b	(((((.((((((((((((((..((((.(((((((........)))))))))))..))))))))))).))))))))..	75	44.2	-39.9	1.2	6	15	19	0	10	10	0	9	16	7.90292	13.7991	19.9757	0	8.30648	11.6498	0	10.4499	9.92675	middle
5	7	stu-miR166a-5p_L-1R+1	GAATGTTGTCTGGCTCGAGGA	21	SL4.0ch01	+	79667346	79667456	gGAATGTTGTCTGGCTCGAGGAatcaaaaattgtttcttatagatagatctgtatattttgtttatagatctataatgtttttgatgtcgtcggaccaggcttcattcccc	1	stu-MIR166a,	stu-MIR166a	GGAATGTTGTCTGGCTCGAGGaatcaaattctttattactcatagatctgtatattgtttatagatctataatgtttttgacgtcgTCGGACCAGGCTTCATTCCCC	stu-miR166a-5p	GGAATGTTGTCTGGCTCGAGG	5'	Diff	gp1b	((((((..((((((..(((.(((((((((((............(((((((((((.........)))))))))))...))))))))).)).)))..))))))..))))))..	109	36	-44.2	1.1	16	19	12	23	39	27	65	11	54	21.0745	17.4789	12.6162	23.7119	32.3953	31.4544	66.214	12.7721	33.5028	middle
6	8	stu-MIR166c-p3_1ss7GT	AGTGTCTTCGGACCAGGCTTCATT	24	SL4.0ch08	+	2982056	2982140	ggaatgttgtttggctcgaggccaccaacttcatctaatgtgagcaaactctttgttAGTGTCGTCGGACCAGGCTTCATTcccc	1	stu-MIR166c,	stu-MIR166c	GGAATGTTGTTTGGCTCGAGGccaccaacttcatctaatgtaagcaactcttgttagtgtcgTCGGACCAGGCTTCATTCCCC	stu-MIR166c-p3	agtgtcgTCGGACCAGGCTTCATT	3'	New	gp1b	((((((..(..(((..((((((.((.((((((((.....)))))..........))).))))).)))..)))..)..))))))..	83	49.4	-24.5	0.6	0	0	0	0	0	6	0	0	18	0	0	0	0	0	6.98987	0	0	11.1676	middle
7	9	stu-MIR166b-p5	AATGTTGTTTGGTTCGAAATC	21	SL4.0ch06	+	34424399	34424492	ggAATGTTGTTTGGTTCGAAATCattcaaacaaattaaaattcatgcatctcgatgatcgatgaattgaataatttcggaccaggcttcattcc	1	stu-MIR166b,	stu-MIR166b	ggaatgttgtttggttcgaaatcattcaacaaattaaagtccatctcgatgatcaatgaattgaatgattTCGGACCAGGCTTCATTCCTC	stu-MIR166b-p5	aatgttgtttggttcgaaatc	5'	New	gp1b	((((((..(..(((((((((((.(((((...........((((((..(((.....)))..))))))))))).)))))))))))..)..))))))	94	35.1	-33.4	1	11	18	24	41	31	47	169	47	258	14.4887	16.5589	25.2325	42.269	25.7501	54.754	172.156	54.5716	160.069	middle
8	10	stu-miR167b-3p_L+4	ATCAGATCATGTGGCAGCATCACC	24	SL4.0ch09	+	60085860	60085952	actagcagttgaagctgccagcatgatctaaacttttctattgctccgtacgaggaaagATCAGATCATGTGGCAGCATCACCtgttgatggt	2	stu-MIR167b,nta-MIR167e,	stu-MIR167b	TGAAGCTGCCAGCATGATCTAaacttttctattgctctgtacgaggaaagatcaGATCATGTGGCAGCATCACC	stu-miR167b-3p	GATCATGTGGCAGCATCACC	3'	Diff	gp1b	..((((((.(((.(((((((.((((((((...(((((((..(((...)))..)))))))...))))))))))))))).))).)))))).....	86	45.2	-40.7	1	273	150	128	202	287	169	299	122	467	359.583	137.991	134.573	208.252	238.396	196.881	304.584	141.654	289.737	middle
9	11	stu-miR167d-3p	GATCATGTGGTTGCTTCACC	20	SL4.0ch09	+	64586099	64586173	tgaagctgccagcatgatctaaacttacctataaatttatattaaggcaagatcaGATCATGTGGTTGCTTCACC	1	stu-MIR167d,	stu-MIR167d	TGAAGCTGCCAGCATGATCTAaacttacctacaaatttatattgaggcaagatcaGATCATGTGGTTGCTTCACC	stu-miR167d-3p	GATCATGTGGTTGCTTCACC	3'	Yes	gp1b	((((((..(((.((((((((...(((.(((.(((.......)))))).)))...)))))))))))..))))))..	73	37.3	-27.3	1	4355	2004	2446	4279	5260	4440	5787	3994	4530	5736.2	1843.56	2571.61	4411.44	4369.21	5172.51	5895.08	4637.42	2810.51	high
10	12	stu-miR167c-3p	GGTCATGCTCGGACAGCCTCACT	23	SL4.0ch09	+	60077093	60077175	tgaagctgccagcatgatctaaacttggccatttataaagaaaatgggtgactaaggttaGGTCATGCTCGGACAGCCTCACT	1	stu-MIR167c,	stu-MIR167c	TGAAGCTGCCAGCATGATCTAaacttggccacacttataaagaaaaaaaatgggtgactaaggttaGGTCATGCTCGGACAGCCTCACT	stu-miR167c-3p	GGTCATGCTCGGACAGCCTCACT	3'	Yes	gp1b	(((.((((((((((((((((((.(((((.(((..((.......))..))).))))).)))))))))))).)).)))).)))..	81	44.6	-38	1	72	60	86	87	228	114	213	83	224	94.8351	55.1964	90.4163	89.6928	189.388	132.808	216.978	96.3711	138.975	middle
11	13	rco-MIR171e-p5	TGTTGGAATGGCTCAATCAAA	21	SL4.0ch03	-	55889239	55889314	gaTGTTGGAATGGCTCAATCAAAtcaaatttctcaaagtattgggtcatttcatTTGATTGAGCCGTGCCAATATC	1	rco-MIR171e,	rco-MIR171e	ggggatgttggaatggctcaatcaaatcaaatctcccaaagttttgggtcctttaatcTGATTGAGCCGTGCCAATATCcccca	rco-MIR171e-p5	tgttggaatggctcaatcaaa	5'	New	gp1b	((((((((.(((((((((((((((.((((..(((((....)))))..)))).))))))))))))))).))))))))	76	36.8	-38	1.4	9.5	0	0	0	2.5	3.5	35	3.5	6.5	12.513	0	0	0	2.07662	4.07743	35.6537	4.06384	4.03274	middle
11	14	rco-miR171c_L+1	CTGATTGAGCCGTGCCAATATC	22	SL4.0ch03	-	55889239	55889314	gaTGTTGGAATGGCTCAATCAAAtcaaatttctcaaagtattgggtcatttcatTTGATTGAGCCGTGCCAATATC	1	rco-MIR171e,	rco-MIR171e	ggggatgttggaatggctcaatcaaatcaaatctcccaaagttttgggtcctttaatcTGATTGAGCCGTGCCAATATCcccca	rco-miR171c	TGATTGAGCCGTGCCAATATC	3'	Diff	gp1b	((((((((.(((((((((((((((.((((..(((((....)))))..)))).))))))))))))))).))))))))	76	36.8	-38	1.4	0	0	0	5	5	5	0	0	7	0	0	0	5.15476	4.15324	5.82489	0	0	4.34295	low
12	15	mdm-MIR171m-p5	TGTTGGAATGGCTCAATCAAA	21	SL4.0ch06	+	42086452	42086530	gaTGTTGGAATGGCTCAATCTAAtgaaagtttccaaacatttttggtcattttaatttgattgagccgtgccaatatca	3	mdm-MIR171m,mdm-MIR171h,mdm-MIR171g,	mdm-MIR171m	tgggatgttggaatggctcaatcaaataaaatctcccaaaggattgggtcttttaattTGATTGAGCCGTGCCAATATCaca	mdm-MIR171m-p5	tgttggaatggctcaatcaaa	5'	New	gp1b	((((((((.(((((((((((.(((.(((((..(((((....)))))..))))).))).))))))))))).)))))))).	78	34.2	-37	1.4	9.5	0	0	0	2.5	3.5	35	3.5	6.5	12.513	0	0	0	2.07662	4.07743	35.6537	4.06384	4.03274	middle
13	16	stu-MIR171e-p3	ATAGAGTTTGTTATTTGATTGAGC	24	SL4.0ch06	+	40396629	40396706	tgttggtgtggttcaattagataacaatctccacgtaaaattATAGAGTTTGTTATTTGATTGAGCcgtgccaatatc	1	stu-MIR171e,	stu-MIR171e	tgttggtgtggttcaattagataacaatctccacataagattatagagtttgttattTGATTGAGCCGTGCCAATATC	stu-MIR171e-p3	atagagtttgttattTGATTGAGC	3'	New	gp1b	((((((..(((((((((((((((((((.(((..............))).)))))))))))))))))))..))))))..	76	34.6	-36.9	1.4	0	7	0	0	0	0	0	0	0	0	6.43958	0	0	0	0	0	0	0	low
14	17	stu-miR319b_L+1R-1	ATTGGACTGAAGGGAGCTCC	20	SL4.0ch03	-	62559288	62559461	gagctcctttcaagccaagaccgagggacgaggagcggcaagagctgcctagtcatgcatattggttaaccttaacaaacaaattatgtatagtgttaagattaaccagttgcatggcaagggagcaactacttccgctaacttgtctcacttATTGGACTGAAGGGAGCTCCt	1	stu-MIR319b,	stu-MIR319b	gagctcctttcaggccaagaccgagggacgaggagcggcatgagctgcctagtcatgcatattggttaaccttaacaaacatatatatagagtgttaagaataaccagttgcatgccaagggagcaactacttccgctaacttgtctcacttaTTGGACTGAAGGGAGCTCCT	stu-miR319b	TTGGACTGAAGGGAGCTCCT	3'	Diff	gp1b	((((((((((((..((((......((((((((.(((((.(((.(((.(((.((((((((.(((((((((.(((((((.(((.....)))....))))))).))))))))))))))))).))).))).....))))))))..)))))))).....))))..))))))))))))..	172	46	-85	1.1	0	0	0	0	0	0	0	0	14	0	0	0	0	0	0	0	0	8.68591	low
15	18	stu-miR384-5p_R+1	TTGGCATTCTGTCCACCTCCC	21	SL4.0ch01	+	85071510	85071569	TTGGCATTCTGTCCACCTCCCagcttgctgaggactgaggagggggccaaagtgccaaac	1	stu-MIR384,	stu-MIR384	TTGGCATTCTGTCCACCTCCcagcttactgaggactgaggAGGGGGCCAAAGTGCCAAAC	stu-miR384-5p	TTGGCATTCTGTCCACCTCC	5'	Diff	gp1b	((((((((..((((.(((((((((((....))).))).)))))))))...))))))))..	58	58.3	-30.1	0.9	0	0	0	8	0	0	9	8	11	0	0	0	8.24761	0	0	9.16809	9.28878	6.82464	low
16	19	stu-miR408a-5p	ACAGGGACGAGGCAGCGCATG	21	SL4.0ch01	-	83306865	83306935	ACAGGGACGAGGCAGCGCATGagatgtacaattttattagttgtccattccaTGCACAGCCTCTTCCCTGG	1	stu-MIR408a,	stu-MIR408a	ACAGGGACGAGGCAGCGCATGagatgtacaattttactagttgcccattccaTGCACAGCCTCTTCCCTGGTT	stu-miR408a-5p	ACAGGGACGAGGCAGCGCATG	5'	Yes	gp1b	.((((((.(((((...(((((..(((.((((((.....)))))).)))..)))))...))))).)))))).	69	49.3	-37.1	1.1	24	167	70	0	0	0	36	16	0	31.6117	153.63	73.5947	0	0	0	36.6724	18.5776	0	middle
16	20	stu-miR408a-3p_R-2	TGCACAGCCTCTTCCCTGG	19	SL4.0ch01	-	83306865	83306935	ACAGGGACGAGGCAGCGCATGagatgtacaattttattagttgtccattccaTGCACAGCCTCTTCCCTGG	1	stu-MIR408a,	stu-MIR408a	ACAGGGACGAGGCAGCGCATGagatgtacaattttactagttgcccattccaTGCACAGCCTCTTCCCTGGTT	stu-miR408a-3p	TGCACAGCCTCTTCCCTGGTT	3'	Diff	gp1b	.((((((.(((((...(((((..(((.((((((.....)))))).)))..)))))...))))).)))))).	69	49.3	-37.1	1.1	26	615	121	0	0	0	111	37	0	34.246	565.763	127.214	0	0	0	113.073	42.9606	0	middle
17	21	stu-miR477b-5p_L-1R+1	CTCTCCCTCAAAGGCTTCTGG	21	SL4.0ch01	+	79139278	79139348	aCTCTCCCTCAAAGGCTTCTGGcttaaaatgccttttgtgctaatgctAGAGGTCTTTCGAGTGAGAGTGa	1	stu-MIR477b,	stu-MIR477b	ACTCTCCCTCAAAGGCTTCTGgcttaaaatgccttttgtgctaatgctaGAGGTCTTTCGAGTGAGAGTGA	stu-miR477b-5p	ACTCTCCCTCAAAGGCTTCTG	5'	Diff	gp1b	((((((.((((((((((((((((.......((.......))....))))))))))))).))).))))))..	69	45.1	-30.9	1	78	22	33	192	128	246	35	34	149	102.738	20.2387	34.6946	197.943	106.323	286.585	35.6537	39.4773	92.4429	middle
17	22	stu-miR477b-3p_L+1R-1	AGAGGTCTTTCGAGTGAGAGTG	22	SL4.0ch01	+	79139278	79139348	aCTCTCCCTCAAAGGCTTCTGGcttaaaatgccttttgtgctaatgctAGAGGTCTTTCGAGTGAGAGTGa	1	stu-MIR477b,	stu-MIR477b	ACTCTCCCTCAAAGGCTTCTGgcttaaaatgccttttgtgctaatgctaGAGGTCTTTCGAGTGAGAGTGA	stu-miR477b-3p	GAGGTCTTTCGAGTGAGAGTGA	3'	Diff	gp1b	((((((.((((((((((((((((.......((.......))....))))))))))))).))).))))))..	69	45.1	-30.9	1	121	54	48	222	131	203	24	44	118	159.376	49.6768	50.4649	228.871	108.815	236.491	24.4482	51.0883	73.2098	middle
18	23	stu-miR477a-5p	CCTCTCCCTCAAGGGCTTCTC	21	SL4.0ch01	+	79139162	79139230	CCTCTCCCTCAAGGGCTTCTCtcctgcatgctttttatgttgggaaagaagctctagcagggagagcca	1	stu-MIR477a,	stu-MIR477a	CCTCTCCCTCAAGGGCTTCTCtcctgcatgcttatatgttgggaaaGAAGCTCTAGCAGGGAGAGCCA	stu-miR477a-5p	CCTCTCCCTCAAGGGCTTCTC	5'	Yes	gp1b	.((((((((..(((((((((.(((..((((.....))))..)))..)))))))))...))))))))...	65	52.2	-32.1	0.9	5	0	7	26	15	21	5	0	15	6.58577	0	7.35947	26.8047	12.4597	24.4646	5.09339	0	9.30633	middle
19	24	stu-MIR479-p3_1ss8TA	AACAGATAAGAGATGAGCCGAACC	24	SL4.0ch03	+	47165332	47165402	gtgatattggtttggctcactaatttctgattcgcgaAACAGATAAGAGATGAGCCGAACCaatatcactc	1	stu-MIR479,	stu-MIR479	gtgatattggttcggctcactaatttctgattcatgaaacagattagagaTGAGCCGAACCAATATCACTC	stu-MIR479-p3	aacagattagagaTGAGCCGAACC	3'	New	gp1b	(((((((((((((((((((((....((((.((....)).))))....)).)))))))))))))))))))..	69	40.8	-37.4	1.3	6	13	6	6	0	8	5	9	13	7.90292	11.9592	6.30811	6.18571	0	9.31983	5.09339	10.4499	8.06549	middle
20	25	stu-miR1886a_1ss17AG	ATGGTATCGTGAGATGGAATCAGC	24	SL4.0ch09	+	57868848	57868917	ATGGTATCGTGAGATGAAATCAGCgtttggacATGCGATTTTACGCTGATTCCATCtcatgattctatat	6	stu-MIR1886a,stu-MIR1886b,stu-MIR1886c,stu-MIR1886d,stu-MIR1886e,stu-MIR1886f,	stu-MIR1886a	ATGGTATCGTGAGATGAAATCAGCgtttggacatgcgattttacgctgatttcatctcatgattccatat	stu-miR1886a	ATGGTATCGTGAGATGAAATCAGC	5'	Diff	gp1b	((((.(((((((((((.((((((((((((......)))....))))))))).))))))))))).))))..	68	38.6	-31.4	1.2	74	240	126	121	100	74	150	200	180	97.4694	220.786	132.47	124.745	83.0648	86.2084	152.802	232.22	111.676	middle
20	26	stu-MIR1886a-p3_2ss4CT20TC	ATGTGATTTTACGCTGATTCCATC	24	SL4.0ch09	+	57868848	57868917	ATGGTATCGTGAGATGAAATCAGCgtttggacATGCGATTTTACGCTGATTCCATCtcatgattctatat	6	stu-MIR1886a,stu-MIR1886b,stu-MIR1886c,stu-MIR1886d,stu-MIR1886e,stu-MIR1886f,	stu-MIR1886a	ATGGTATCGTGAGATGAAATCAGCgtttggacatgcgattttacgctgatttcatctcatgattccatat	stu-MIR1886a-p3	atgcgattttacgctgatttcatc	3'	New	gp1b	((((.(((((((((((.((((((((((((......)))....))))))))).))))))))))).))))..	68	38.6	-31.4	1.2	0	5	0	0	0	0	0	13	13	0	4.5997	0	0	0	0	0	15.0943	8.06549	middle
21	27	peu-MIR2916-p5_1ss5AG	TACCGTCCTAGTCTCAACCATA	22	SL4.0ch00	+	4808792	4808882	tgggggctcgaagacgatcagaTACCGTCCTAGTCTCAACCATAaacgatgccgaccAGGGATCGGCGGATGTTGCTTttaggactccgcc	1	peu-MIR2916,	peu-MIR2916	TGGGGACTCGAAGACGATCATATaccatcctagtctcaaccataaacgatgccgaccagggattggcggatgttgcttctaggagtccgcca	peu-MIR2916-p5	Taccatcctagtctcaaccata	5'	New	gp1b	.((.((.(((....))).........(((((((...((((......((((.((.....)).))))......))))...))))))).)).))	59	56	-26.2	0.5	1897	601	660	1048	876	827	1292	603	1093	2498.64	552.884	693.893	1080.44	727.648	963.438	1316.13	700.142	678.121	high
21	28	peu-MIR2916-p3_1ss7TC	AGGGATCGGCGGATGTTGCTT	21	SL4.0ch00	+	4808792	4808882	tgggggctcgaagacgatcagaTACCGTCCTAGTCTCAACCATAaacgatgccgaccAGGGATCGGCGGATGTTGCTTttaggactccgcc	1	peu-MIR2916,	peu-MIR2916	TGGGGACTCGAAGACGATCATATaccatcctagtctcaaccataaacgatgccgaccagggattggcggatgttgcttctaggagtccgcca	peu-MIR2916-p3	agggattggcggatgttgctt	3'	New	gp1b	.((.((.(((....))).........(((((((...((((......((((.((.....)).))))......))))...))))))).)).))	59	56	-26.2	0.5	2251	675	815	2163	2455	2077	1198	728	1566	2964.91	620.96	856.852	2229.95	2039.24	2419.66	1220.38	845.279	971.581	high
22	29	stu-miR3627-5p_R-1_1ss21AG	TCGCAGGAGAGATGGCACTTG	21	SL4.0ch02	+	47990648	47990730	TCGCAGGAGAGATGGCACTTGccattccttttaattggtacaatgcctaaatggaaccaattAAGTGCCTCTGTCTTTCGACA	1	stu-MIR3627,	stu-MIR3627	TCGCAGGAGAGATGGCACTTAGcattccttttaattggtaaaatgcctaaatggaaccaattAAGTGCCTCTGTCTTTCGACA	stu-miR3627-5p	TCGCAGGAGAGATGGCACTTAG	5'	Diff	gp1b	(((.((((.(((.((((((((...((((.((((...(((.....))))))).)))).....))))))))))).)))).)))..	81	43.4	-27.9	0.8	7	26	13	9	26	23	124	69	977	9.22007	23.9185	13.6676	9.27856	21.5969	26.7945	126.316	80.1157	606.152	middle
22	30	stu-miR3627-3p	AAGTGCCTCTGTCTTTCGACA	21	SL4.0ch02	+	47990648	47990730	TCGCAGGAGAGATGGCACTTGccattccttttaattggtacaatgcctaaatggaaccaattAAGTGCCTCTGTCTTTCGACA	1	stu-MIR3627,	stu-MIR3627	TCGCAGGAGAGATGGCACTTAGcattccttttaattggtaaaatgcctaaatggaaccaattAAGTGCCTCTGTCTTTCGACA	stu-miR3627-3p	AAGTGCCTCTGTCTTTCGACA	3'	Yes	gp1b	(((.((((.(((.((((((((...((((.((((...(((.....))))))).)))).....))))))))))).)))).)))..	81	43.4	-27.9	0.8	0	0	0	0	5	0	0	0	85	0	0	0	0	4.15324	0	0	0	52.7359	middle
23	31	stu-MIR5303c-p3_1ss12GA	ACACTACTTTTAGAGAATCCGACA	24	SL4.0ch06	-	33535461	33535514	acccgtgtcggattctccaaaaatACACTACTTTTGGAGAATCCGACAcgcacc	4	stu-MIR5303c,stu-MIR5303d,stu-MIR5303b,stu-MIR5303a,	stu-MIR5303c	acccgtgtcgggttctccaaaaatacactacTTTTGGAGAATCCGACACGCACCC	stu-MIR5303c-p3	acactacTTTTGGAGAATCCGACA	3'	New	gp1b	...(((((((((((((((((((.........)))))))))))))))))))....	47	48.1	-31.2	1.2	7	32	33	6	11	5	5	10	10	9.22007	29.4381	34.6946	6.18571	9.13713	5.82489	5.09339	11.611	6.20422	middle
24	32	stu-MIR7981-p5_2ss17CT22TC	TTACGTGGCATCCAAATATCTCCC	24	SL4.0ch04	+	107787	107981	ttaactaaacaaaggtcctattacccccgaacccattttttttgtaattttgtacatgtttttagcTTACGTGGCATCAAAATATCTCCCacgcgcctaactgtgtggagtcggagtgtgccacataagccaaaggcgtacataattacaaaaaaaatgagttcaagggtaATAGGACTTTAGTTTAGTTAAGGT	1	stu-MIR7981,	stu-MIR7981	GTTAATTAAACTATGGTCCTATTAccccctcaaatccattttttttgtaattttatacacctttttgacttacgtggcatccaaacatcttccatgtgcctcaactatgtggaatcatggagtgtgccacgtaagtcaaaaggtgtataaaattccaaaaaaaaaaaaagagtttgaagaggtaATAGGACTTTAGTTTAGTTAAGGT	stu-MIR7981-p5	ttacgtggcatccaaacatcttcc	5'	New	gp1b	((((((((((.(((((((((((((((..((((.((((((((((((((((.(((((..(..(((.(((((.((((((.((......((((.(((((......)))))))))......)))))))).))))).)))..)))))).)))))))))))))))).))))..))))))))))))))).))))))))))...	192	37.9	-94.3	1.3	0	0	0	0	6	0	5	9	0	0	0	0	0	4.98389	0	5.09339	10.4499	0	middle
24	33	stu-miR7981-3p	ATAGGACTTTAGTTTAGTTAAGGT	24	SL4.0ch04	+	107787	107981	ttaactaaacaaaggtcctattacccccgaacccattttttttgtaattttgtacatgtttttagcTTACGTGGCATCAAAATATCTCCCacgcgcctaactgtgtggagtcggagtgtgccacataagccaaaggcgtacataattacaaaaaaaatgagttcaagggtaATAGGACTTTAGTTTAGTTAAGGT	1	stu-MIR7981,	stu-MIR7981	GTTAATTAAACTATGGTCCTATTAccccctcaaatccattttttttgtaattttatacacctttttgacttacgtggcatccaaacatcttccatgtgcctcaactatgtggaatcatggagtgtgccacgtaagtcaaaaggtgtataaaattccaaaaaaaaaaaaagagtttgaagaggtaATAGGACTTTAGTTTAGTTAAGGT	stu-miR7981-3p	ATAGGACTTTAGTTTAGTTAAGGT	3'	Yes	gp1b	((((((((((.(((((((((((((((..((((.((((((((((((((((.(((((..(..(((.(((((.((((((.((......((((.(((((......)))))))))......)))))))).))))).)))..)))))).)))))))))))))))).))))..))))))))))))))).))))))))))...	192	37.9	-94.3	1.3	60	364	234	133	205	136	99	231	324	79.0292	334.858	246.016	137.117	170.283	158.437	100.849	268.214	201.017	middle
25	34	stu-MIR7982a-p5	AAAAGGTGAGATTCTGAGATGGGT	24	SL4.0ch01	-	83269777	83269864	atatattaattatcgttttgatttattAAAAGGTGAGATTCTGAGATGGGTCAATATGCCTggtaagttggatgataataatatatat	2	stu-MIR7982a,stu-MIR7982b,	stu-MIR7982a	atatattaattatcgttttgatttattaaaaggtgagattctgagatgggtcaatattcctggtAAGTTGGATGATAATAATATATAT	stu-MIR7982a-p5	aaaaggtgagattctgagatgggt	5'	New	gp1b	(((((((.((((((((.(..((((((....((((..((..(......)..)).....)))).))))))..))))))))))))))))..	86	26.1	-21	0.9	0	51	48	11	5	8	9	29	39	0	46.917	50.4649	11.3405	4.15324	9.31983	9.16809	33.6718	24.1965	middle
25	35	stu-MIR7982a-p3_1ss21TG	ATTCTGAGATGGGTCAATATGCCT	24	SL4.0ch01	-	83269777	83269864	atatattaattatcgttttgatttattAAAAGGTGAGATTCTGAGATGGGTCAATATGCCTggtaagttggatgataataatatatat	2	stu-MIR7982a,stu-MIR7982b,	stu-MIR7982a	atatattaattatcgttttgatttattaaaaggtgagattctgagatgggtcaatattcctggtAAGTTGGATGATAATAATATATAT	stu-MIR7982a-p3	attctgagatgggtcaatattcct	3'	New	gp1b	(((((((.((((((((.(..((((((....((((..((..(......)..)).....)))).))))))..))))))))))))))))..	86	26.1	-21	0.9	0	0	0	0	0	0	6	0	5	0	0	0	0	0	0	6.11206	0	3.10211	low
26	36	stu-MIR7983-p5_2ss6CT20GA	AGCGATATTGGTTCTAATGACACT	24	SL4.0ch12	-	58485295	58485354	taaagtctttAGCGACATTGGTTCTAATGACACTtaACTAATGTCGGTAAAGACTTTAAC	1	stu-MIR7983,	stu-MIR7983	TAAAGTCTTTAGCGACATTGGTTCtaatggcacttaACTAATGCCGGTAAAGACTTTAAC	stu-MIR7983-p5	AGCGACATTGGTTCtaatggcact	5'	New	gp1b	(((((((((((.(((((((((((............))))))))))).)))))))))))..	58	33.3	-26.9	1.3	226	552	477	362	357	279	422	473	780	297.677	507.807	501.495	373.204	296.541	325.029	429.882	549.199	483.929	middle
26	37	stu-miR7983-3p_1ss23AT	ACTAATGCCGGTAAAGACTTTATC	24	SL4.0ch12	-	58485295	58485354	taaagtctttAGCGACATTGGTTCTAATGACACTtaACTAATGTCGGTAAAGACTTTAAC	1	stu-MIR7983,	stu-MIR7983	TAAAGTCTTTAGCGACATTGGTTCtaatggcacttaACTAATGCCGGTAAAGACTTTAAC	stu-miR7983-3p	ACTAATGCCGGTAAAGACTTTAAC	3'	Diff	gp1b	(((((((((((.(((((((((((............))))))))))).)))))))))))..	58	33.3	-26.9	1.3	113	327	163	156	253	146	211	215	422	148.838	300.821	171.37	160.828	210.154	170.087	214.941	249.636	261.818	middle
27	38	stu-MIR7984a-p5_2ss20CT21CT	TTTTAAAGGTATATATGTGTTCAC	24	SL4.0ch12	+	64975094	64975284	cgaactttggaaatgactttttaccctgcactatttaatagtgtaTTTTAAAGGTATATATGTGTTCACgtgaacatcataaatattacatcattataaatagttatgtgtccatgttgtcacatatatacctttaaaatacactattaaatagtgcaatggtaaaagatcctccataaagtttggtatcg	1	stu-MIR7984a,	stu-MIR7984a	ATACCGAACTTTGGAAATGACCTTttacccccctgcactatttaatagtgtattttaaaggtatatatgtgcccacgtggacatcataaatattgcatcattttaaatagtaatgtgtccgcatgggcacatatatacctttacaatacactatcaaatagtgcagaggataaaagattttccataaagtttggtatcg	stu-MIR7984a-p5	ttttaaaggtatatatgtgcccac	5'	New	gp1b	(((((((((((...((..(((((((.((((((((((((((((((((((((((((((((((((((...(((((.(((.(((((.((((...........)))).)))))))).)))))...))))))))))))))))))))))))))))))))))))))..)))))))..)).))))..)))))))......	185	28.8	-84.8	1.5	42	114	68	58.5	86	31	11.5	46	68.5	55.3204	104.873	71.492	60.3106	71.4358	36.1143	11.7148	53.4105	42.4989	middle
28	39	stu-MIR7984c-p5_2ss20CT21CT	TTTTAAAGGTATATATGTGTTCAC	24	SL4.0ch11	-	7365981	7366182	gataccgaactttatggaggacgttttacccctgtactatataatagtgtaTTTTAAAGGTATATATGTGCTCACgtggacatcataaatattgcattATTTTAAATAGTAATGTTTCCACGtgcacacatatattacctttaaaatatacttttaaaaagtgcagggggtaaaaggtcctccatacaatttggtatcgtaa	1	stu-MIR7984c,	stu-MIR7984c	ACGATACCAAACTTTATGAAGGACcttttattccctgcactatttaatagtgtattttaaaggtatatatgtgcccacgtagacatcataaaaattgcatcattataaatagtaatgtatccacgtgggcacatatatacctttaaaatacactattaaatagtgcagggaataaaaggtCCTTCATAAAGTTTGGTATCGTAA	stu-MIR7984c-p5	ttttaaaggtatatatgtgcccac	5'	New	gp1b	(((((((((...((((((((((.(((((((((((((((...(((.(((((((((((((((((((((((((..((((((((.......(((((((((((......))).))))))))))))))))..)))))))).))))))))))))))))).)))...)))))))))).))))).))))))))))...)))))))))....	198	32.2	-101.6	1.6	42	114	68	58.5	86	31	11.5	46	68.5	55.3204	104.873	71.492	60.3106	71.4358	36.1143	11.7148	53.4105	42.4989	middle
28	40	stu-MIR7984c-p3_1ss18AG	ATTATAAATAGTAATGTGTCCACG	24	SL4.0ch11	-	7365981	7366182	gataccgaactttatggaggacgttttacccctgtactatataatagtgtaTTTTAAAGGTATATATGTGCTCACgtggacatcataaatattgcattATTTTAAATAGTAATGTTTCCACGtgcacacatatattacctttaaaatatacttttaaaaagtgcagggggtaaaaggtcctccatacaatttggtatcgtaa	1	stu-MIR7984c,	stu-MIR7984c	ACGATACCAAACTTTATGAAGGACcttttattccctgcactatttaatagtgtattttaaaggtatatatgtgcccacgtagacatcataaaaattgcatcattataaatagtaatgtatccacgtgggcacatatatacctttaaaatacactattaaatagtgcagggaataaaaggtCCTTCATAAAGTTTGGTATCGTAA	stu-MIR7984c-p3	attataaatagtaatgtatccacg	3'	New	gp1b	(((((((((...((((((((((.(((((((((((((((...(((.(((((((((((((((((((((((((..((((((((.......(((((((((((......))).))))))))))))))))..)))))))).))))))))))))))))).)))...)))))))))).))))).))))))))))...)))))))))....	198	32.2	-101.6	1.6	0	13	0	0	0	0	0	0	0	0	11.9592	0	0	0	0	0	0	0	middle
29	41	stu-MIR7985-p5_1ss5CT	TTTGTCTTCTGGGTCGAGCTCGTC	24	SL4.0ch01	+	76855185	76855236	TTTGCCTTCTGGGTCGAGCTCGTCgcaccaggcttgcctagtgcgggttacc	1	stu-MIR7985,	stu-MIR7985	tttgccttctgggtcgagctcgtcgcacCGGGCTTGCCTAGAACGGGTTACC	stu-MIR7985-p5	tttgccttctgggtcgagctcgtc	5'	New	gp1b	...((((.(((((.((((((..........)))))))))))...))))....	45	61.5	-16.6	0.5	0	0	0	0	0	0	0	0	6	0	0	0	0	0	0	0	0	3.72253	low
30	42	stu-MIR7990a-p3_1ss5CT	GAAATTTCAAATGATCGTAACTTT	24	SL4.0ch09	+	24854165	24854262	aaagttatgaccatttgaagtgtcacaaatttacaactactttttttgagttatactctttaatttggtGAAACTTCAAATGATCGTAACTTTggcct	1	stu-MIR7990a,	stu-MIR7990a	gccaaagttatgaccatttgaagttacataaatatacaactactttttttgtgtttcaatctttaatatgctgaaacTTCAAATGATCGTAACTTTGGCCT	stu-MIR7990a-p3	gaaacTTCAAATGATCGTAACTTT	3'	New	gp1b	((((((((((.((((((((((.(((((((((.......((((.....))))..........))))).)))).)))))))))).)))))))))).....	93	29.6	-30.6	1.1	0	0	0	0	0	0	0	9	0	0	0	0	0	0	0	0	10.4499	0	middle
31	43	stu-MIR8001b-p5_1ss1GA	AGATTAGTATGAAAATTTGCAGGA	24	SL4.0ch01	+	3991993	3992053	GGATTAGTATGAAAATTTGCAGGAAAATAAGTTTCCTACGAATTtttatactaattcctag	1	stu-MIR8001b,	stu-MIR8001b	ATGGGGATTAGTATGAAAATTTGCaggaaaataagtttcctgcGGATTTTCATACTAATTCCTAGAA	stu-MIR8001b-p5	GGATTAGTATGAAAATTTGCagga	5'	New	gp1b	(((((((((((((((((((.((((((.....)))))).)))))))))))))))))))....	57	27.9	-26.5	1.6	0	5	11	0	0	0	0	0	0	0	4.5997	11.5649	0	0	0	0	0	0	middle
31	44	stu-MIR8001b-p3_2ss16CA21GA	AGGAAAATAAGTTTCATGCGAATT	24	SL4.0ch01	+	3991993	3992053	GGATTAGTATGAAAATTTGCAGGAAAATAAGTTTCCTACGAATTtttatactaattcctag	1	stu-MIR8001b,	stu-MIR8001b	ATGGGGATTAGTATGAAAATTTGCaggaaaataagtttcctgcGGATTTTCATACTAATTCCTAGAA	stu-MIR8001b-p3	aggaaaataagtttcctgcGGATT	3'	New	gp1b	(((((((((((((((((((.((((((.....)))))).)))))))))))))))))))....	57	27.9	-26.5	1.6	0	5	5	0	0	0	0	0	0	0	4.5997	5.25676	0	0	0	0	0	0	low
32	45	stu-MIR8005c-p5	AGGGTTTAGGGTTTAGGGTT	20	SL4.0ch00	+	2264159	2264358	ggtttAGGGTTTAGGGTTTAGGGTTtagggtttagggtttagggttagggTTTAGGGTTTAGGGTTTAGGGtttagggtttagggtttagggtttagggtttagggtttagggtttagggtttagggtttagggtttagggtttagggtttagggtttagggtttagggtttagggtttagggtttagggtttagggttt	1	stu-MIR8005c,	stu-MIR8005c	ggtttagtgtttagaatttaggattaagggtttagggtttagggttagggttcaatgtttggagtttaggatataggatttagggtttaggatttagggtttagggattagagtttaggatttagagtttagggtttagagtttgcgtttaggttttagggtttaggcttttgtTTTAGAGTTTAAGGTTTAGAGTTT	stu-MIR8005c-p5	agggtttagggtttagggtt	5'	New	gp1b	.............................................................................................................................................................................................(........).	1	43	1.7	0	0	17.5	0	0	0	0	0	2.5	5	0	16.099	0	0	0	0	0	2.90274	3.10211	middle
32	46	stu-MIR8005c-p3_1ss7AG	TTTAGGGTTTAGGGTTTAGGG	21	SL4.0ch00	+	2264159	2264358	ggtttAGGGTTTAGGGTTTAGGGTTtagggtttagggtttagggttagggTTTAGGGTTTAGGGTTTAGGGtttagggtttagggtttagggtttagggtttagggtttagggtttagggtttagggtttagggtttagggtttagggtttagggtttagggtttagggtttagggtttagggtttagggtttagggttt	1	stu-MIR8005c,	stu-MIR8005c	ggtttagtgtttagaatttaggattaagggtttagggtttagggttagggttcaatgtttggagtttaggatataggatttagggtttaggatttagggtttagggattagagtttaggatttagagtttagggtttagagtttgcgtttaggttttagggtttaggcttttgtTTTAGAGTTTAAGGTTTAGAGTTT	stu-MIR8005c-p3	tttaggatttagggtttaggg	3'	New	gp1b	.............................................................................................................................................................................................(........).	1	43	1.7	0	0	36.5	26.5	2.5	3.5	2.5	3.5	14	4	0	33.5778	27.8608	2.57738	2.90727	2.91245	3.56537	16.2554	2.48169	middle
33	47	stu-MIR8005a-p5_1ss12AG	TAGGGTTTAGGGTTTAGGGTT	21	SL4.0ch00	+	5295730	5295855	ttTAGGGTTTAGGGTTTAGGGTTtagggtttaggggttagggtttagggtttagggttagggTTTAGGGTTTAGGGTTTAGGGgttagggtttagggtttagggtttagggtttagggtttagggt	1	stu-MIR8005a,	stu-MIR8005a	TTTAGAGTTTAAGGTTTAGAGTTTaaggtttggggtttagggtttagggttaagagtatcatggttagggtttagggtttaggggttaggatatagggtttaggatttagggtttagagtttagggt	stu-MIR8005a-p5	tagggtttaggatttagggtt	5'	New	gp1b	..............................................................................................................(........)......	1	44.4	1.7	0	0	23.5	8	2.5	0	0	3.5	10.5	0	0	21.6186	8.41082	2.57738	0	0	3.56537	12.1915	0	middle
33	48	stu-MIR8005a-p3_1ss1GT	TTTAGGGTTTAGGGTTTAGGG	21	SL4.0ch00	+	5295730	5295855	ttTAGGGTTTAGGGTTTAGGGTTtagggtttaggggttagggtttagggtttagggttagggTTTAGGGTTTAGGGTTTAGGGgttagggtttagggtttagggtttagggtttagggtttagggt	1	stu-MIR8005a,	stu-MIR8005a	TTTAGAGTTTAAGGTTTAGAGTTTaaggtttggggtttagggtttagggttaagagtatcatggttagggtttagggtttaggggttaggatatagggtttaggatttagggtttagagtttagggt	stu-MIR8005a-p3	gttagggtttagggtttaggg	3'	New	gp1b	..............................................................................................................(........)......	1	44.4	1.7	0	0	36.5	26.5	2.5	3.5	2.5	3.5	14	4	0	33.5778	27.8608	2.57738	2.90727	2.91245	3.56537	16.2554	2.48169	middle
34	49	stu-MIR8007a-p5	ATAGATCTTTTAAACATTTTGAAT	24	SL4.0ch12	-	7841917	7842140	atgtggcacttttcggatttcgagattcagacaagtctaacttcgaccgtaaattttcATAGATCTTTTAAACATTTTGAATtatcaattattgtgttttatagtactttttaagtagtttacaaatatataagttttatttcaaaaaaattgaagattccatgcgcaaatttctggtcaaACTTAAATTGTTTGACTCTCGAAAaaagaaaagtgtcacataa	1	stu-MIR8007a,	stu-MIR8007a	ATGTGGCACTTTTCGGATTTTGAGatttaaacaagtctaactttgactgtaaatttttcatagatcttttaaacattttgaattatcaatatttgtgaattatagtactttttacgtagtttacaaatatacaaattttatttcaaaaaaaattgatcatttcatgcgtaaatttctagccaaacttaaactgtttgactctCGAAAAATGAAAAGTGCCACATAA	stu-MIR8007a-p5	atagatcttttaaacattttgaat	5'	New	gp1b	((((((((((((((...((((((((.((((((((...(((.((.((((..((((((.(((.(((((((......(((((((.((....((((.((((((((...(((((...)))))...)).))))))))))....)).))))))).....)))))))..)))...))))))..)))).)).)))..)))))))).))))))))...))))))))))))))..	222	27.2	-64.1	1.1	5	30	14	15	28	5	12	40	5	6.58577	27.5982	14.7189	15.4643	23.2582	5.82489	12.2241	46.4439	3.10211	middle
34	50	stu-MIR8007a-p3_1ss23AG	ACTTAAACTGTTTGACTCTCGAGA	24	SL4.0ch12	-	7841917	7842140	atgtggcacttttcggatttcgagattcagacaagtctaacttcgaccgtaaattttcATAGATCTTTTAAACATTTTGAATtatcaattattgtgttttatagtactttttaagtagtttacaaatatataagttttatttcaaaaaaattgaagattccatgcgcaaatttctggtcaaACTTAAATTGTTTGACTCTCGAAAaaagaaaagtgtcacataa	1	stu-MIR8007a,	stu-MIR8007a	ATGTGGCACTTTTCGGATTTTGAGatttaaacaagtctaactttgactgtaaatttttcatagatcttttaaacattttgaattatcaatatttgtgaattatagtactttttacgtagtttacaaatatacaaattttatttcaaaaaaaattgatcatttcatgcgtaaatttctagccaaacttaaactgtttgactctCGAAAAATGAAAAGTGCCACATAA	stu-MIR8007a-p3	acttaaactgtttgactctCGAAA	3'	New	gp1b	((((((((((((((...((((((((.((((((((...(((.((.((((..((((((.(((.(((((((......(((((((.((....((((.((((((((...(((((...)))))...)).))))))))))....)).))))))).....)))))))..)))...))))))..)))).)).)))..)))))))).))))))))...))))))))))))))..	222	27.2	-64.1	1.1	60	155	210	91	114	80	174	133	220	79.0292	142.591	220.784	93.8166	94.6939	93.1983	177.25	154.426	136.493	middle
35	51	stu-miR8020	AATTTCATTGAGTATGTTGTTGTT	24	SL4.0ch09	+	62521789	62521872	AATTTCATTGAGTATGTTGTTGTTgtaaagcattctgaattaatgcaagtacacaagttacaacAACAACATACTTACTGAAAT	1	stu-MIR8020,	stu-MIR8020	AATTTCATTGAGTATGTTGTTGTTgtaaaggatattgaatgaatgcaagtacaaaagttacaacaacaacatacttactgaaattcc	stu-miR8020	AATTTCATTGAGTATGTTGTTGTT	5'	Yes	gp1b	.((((((.(((((((((((((((((((..(((((.......)))))....((....))))))))))))))))))))).))))))	83	28.6	-32.5	1.4	0	0	0	0	6	0	0	0	0	0	0	0	0	4.98389	0	0	0	0	low
35	52	stu-MIR8020-p3	AACAACATACTTACTGAAAT	20	SL4.0ch09	+	62521789	62521872	AATTTCATTGAGTATGTTGTTGTTgtaaagcattctgaattaatgcaagtacacaagttacaacAACAACATACTTACTGAAAT	1	stu-MIR8020,	stu-MIR8020	AATTTCATTGAGTATGTTGTTGTTgtaaaggatattgaatgaatgcaagtacaaaagttacaacaacaacatacttactgaaattcc	stu-MIR8020-p3	aacaacatacttactgaaat	3'	New	gp1b	.((((((.(((((((((((((((((((..(((((.......)))))....((....))))))))))))))))))))).))))))	83	28.6	-32.5	1.4	0	7	0	5	0	0	29	5	0	0	6.43958	0	5.15476	0	0	29.5416	5.80549	0	middle
36	53	stu-miR8030-5p_1ss2TC	TCGGGTTGGTTTGGTCTCGGGTT	23	SL4.0ch09	+	54825920	54825976	TTGGGTTGGTTTGGTCTCGGGTTgattttttttagttaaaaccaacccaacccaaat	1	stu-MIR8030,	stu-MIR8030	TTGGGTTGGTTTGGTCTCGGGTTgattttttttaaTTAAAACCAAATCAACCCAAAT	stu-miR8030-5p	TTGGGTTGGTTTGGTCTCGGGTT	5'	Diff	gp1b	(((((((((.(((((....(..(((......)))..)...))))).)))))))))..	55	38.6	-20.9	1	0	0	0	0	0	0	5	0	0	0	0	0	0	0	0	5.09339	0	0	low
37	54	stu-MIR8032d-p3	TTCAGTGTGAGTTGGTGCGATT	22	SL4.0ch09	+	29490451	29490498	tggtcggcacaactcccgaggttTTCAGTGTGAGTTGGTGCGATTagg	1	stu-MIR8032d,	stu-MIR8032d	TGGTCGGCATGACTCCCGAGGTtttcAGTGTGAGTTGGTGCGATTAGG	stu-MIR8032d-p3	ttcAGTGTGAGTTGGTGCGATT	3'	New	gp1b	..(((.(((((((((.((..........)).)))))).))))))....	42	54.2	-11.3	0.4	0	7	5	0	14	0	17	0	35	0	6.43958	5.25676	0	11.6291	0	17.3175	0	21.7148	middle
38	55	stu-miR8033-5p	TTCCAAAGCTGCAGAAATGAGT	22	SL4.0ch01	+	82871178	82871241	TTCCAAAGCTGCAGAAATGAGTttttttttttaactgaaaaagaaaaactatttctgcagcttt	1	stu-MIR8033,	stu-MIR8033	TTCCAAAGCTGCAGAAATGAGTttttttttaaactgaaaaaaaaaaacTCAATTCTGCAGCTTTAGGAGT	stu-miR8033-5p	TTCCAAAGCTGCAGAAATGAGT	5'	Yes	gp1b	....((((((((((((((.(((((((((((((.....)))))))))))))))))))))))))))	60	28.1	-30.1	1.7	127	64	61	87	113	92	77	32	75	167.279	58.8762	64.1325	89.6928	93.8633	107.178	78.4381	37.1551	46.5317	middle
39	56	stu-miR8051-5p_R+1	TAGTATGGTAGAAAGATTCAT	21	SL4.0ch00	-	1488704	1488747	TAGTATGGTAGAAAGATTCATctatttctttctaccatactatt	1	stu-MIR8051,	stu-MIR8051	TAGTATGGTAGAAAGATTCAtcTATTTCTTCTACCATACTATT	stu-miR8051-5p	TAGTATGGTAGAAAGATTCA	5'	Diff	gp1b	((((((((((((((((..........))))))))))))))))..	42	27.3	-22.4	1.9	0	0	0	0	6	0	0	5	0	0	0	0	0	4.98389	0	0	5.80549	0	low
1	1	ptc-miR156l_2ss1TG13GA	GTGACAGAAGATAGAGAGCAC	21	SL4.0ch02	+	50517064	50517157	tattgTTGACAGAAGATAGAGAGCACgaataatgaggtgctaattggaagctgcaccttaattctttgtgCTCTCTATTCTTCTGTCATCatct	10	ptc-MIR156l,stu-MIR156c,mtr-MIR156g,vvi-MIR156i,csi-MIR156g,cme-MIR156f,cme-MIR156e,fve-MIR156i,cpa-MIR156e,vun-MIR156b,	ptc-MIR156l	gTTGACAGAAGATGGAGAGCACagctacatgtaatcgagaattagtcctgtagaagtgcagtttgtgctttgtgttttcttttcttctttaaac	ptc-miR156l	TTGACAGAAGATGGAGAGCAC	5'	Diff	gp2a	...((.(((((((((((((((((((((((.((((((((((............))))))).))).)))))))))))))).))))))))).))...	88	38.3	-48.3	1.3	34.5	24.5	11.5	62	67.5	52	27.5	3.5	36.5	45.4418	22.5385	12.0906	63.919	56.0688	60.5789	28.0136	4.06384	22.6454	middle
1	2	stu-MIR156c-p3	CTCTCTATTCTTCTGTCATC	20	SL4.0ch02	+	50517064	50517157	tattgTTGACAGAAGATAGAGAGCACgaataatgaggtgctaattggaagctgcaccttaattctttgtgCTCTCTATTCTTCTGTCATCatct	10	ptc-MIR156l,stu-MIR156c,mtr-MIR156g,vvi-MIR156i,csi-MIR156g,cme-MIR156f,cme-MIR156e,fve-MIR156i,cpa-MIR156e,vun-MIR156b,	stu-MIR156c	TTGACAGAAGATAGAGAGCACgaataatggaagctgcatgcaccttaattctttgtgctctctattcttctgtcatca	stu-MIR156c-p3	ctctctattcttctgtcatc	3'	New	gp2a	...((.(((((((((((((((((((((((.((((((((((............))))))).))).)))))))))))))).))))))))).))...	88	38.3	-48.3	1.3	0	0	0	2.5	0	0	0	0	0	0	0	0	2.57738	0	0	0	0	0	low
2	3	ptc-miR156l_2ss13GA16GT	TTGACAGAAGATAGATAGCAC	21	SL4.0ch06	-	40486203	40486340	gaagaaagagtgattattgTTGACAGAAGATAGAGAGCACtaatgatgatatgctaatttcattcaatttgggcagcaaaagcatctcaattcatttgtGCTCTCTATGCTTCTGTCATCaccttcacctctttcgta	32	ptc-MIR156l,stu-MIR156c,nta-MIR156g,mtr-MIR156g,gma-MIR156e,gma-MIR156r,ath-MIR157d,ath-MIR156h,mdm-MIR156p,mdm-MIR156r,mdm-MIR156x,mdm-MIR156z,mdm-MIR156aa,mdm-MIR156q,mdm-MIR156s,mdm-MIR156y,aly-MIR157d,aly-MIR156h,ppe-MIR156f,ppe-MIR156b,vvi-MIR156i,csi-MIR156i,csi-MIR156g,csi-MIR156d,csi-MIR156h,lus-MIR156d,cme-MIR156f,cme-MIR156e,fve-MIR156i,cas-MIR156h,cpa-MIR156e,vun-MIR156b,	ptc-MIR156l	gTTGACAGAAGATGGAGAGCACagctacatgtaatcgagaattagtcctgtagaagtgcagtttgtgctttgtgttttcttttcttctttaaac	ptc-miR156l	TTGACAGAAGATGGAGAGCAC	5'	Diff	gp2a	...((((((((((....((.((((((((((((((((((((.((((((((.(((((............((((.....))))))))).)))..))))).))))))))))).))))))))).))...)))).))))))...	132	37	-55.9	1.1	186	126.5	65.5	268	366.5	241.5	127.5	18.5	251	244.991	116.372	68.8636	276.295	304.433	281.342	129.881	21.4803	155.726	middle
2	4	aly-miR157d-3p_1ss15TC	GCTCTCTATGCTTCCGTCATC	21	SL4.0ch06	-	40486203	40486340	gaagaaagagtgattattgTTGACAGAAGATAGAGAGCACtaatgatgatatgctaatttcattcaatttgggcagcaaaagcatctcaattcatttgtGCTCTCTATGCTTCTGTCATCaccttcacctctttcgta	32	ptc-MIR156l,stu-MIR156c,nta-MIR156g,mtr-MIR156g,gma-MIR156e,gma-MIR156r,ath-MIR157d,ath-MIR156h,mdm-MIR156p,mdm-MIR156r,mdm-MIR156x,mdm-MIR156z,mdm-MIR156aa,mdm-MIR156q,mdm-MIR156s,mdm-MIR156y,aly-MIR157d,aly-MIR156h,ppe-MIR156f,ppe-MIR156b,vvi-MIR156i,csi-MIR156i,csi-MIR156g,csi-MIR156d,csi-MIR156h,lus-MIR156d,cme-MIR156f,cme-MIR156e,fve-MIR156i,cas-MIR156h,cpa-MIR156e,vun-MIR156b,	aly-MIR157d	atgttgtatgtatagtggagggtgatagtgtggttgcTGACAGAAGATAGAGAGCACtaaggatgatatgcaaaacacacacatatatgtgcttctaattgtatttcatacttaacatcaatgttgatgtgaatcgtgaaaaaaaaaaaagagagaagagctagaggagcatctgcatctctattcctatgtGCTCTCTATGCTTCTGTCATCacctttttttctctatttctctctacacattacatattcacat	aly-miR157d-3p	GCTCTCTATGCTTCTGTCATC	3'	Diff	gp2a	...((((((((((....((.((((((((((((((((((((.((((((((.(((((............((((.....))))))))).)))..))))).))))))))))).))))))))).))...)))).))))))...	132	37	-55.9	1.1	59	93	81	115.5	118	156	75	85	230	77.7121	85.5545	85.1595	119.075	98.0165	181.737	76.4008	98.6933	142.697	middle
3	5	ptc-MIR156c-p5_1ss4AG	CTGGCAGAAGAGAGTGAGCA	20	SL4.0ch07	+	310164	310349	gtgtgtgaagtgaagagaaaggaaggaggaggggggaacacagagaatcaagaCTGACAGAAGAGAGTGAGCAcacgatgtcaaattgtataaatatatatacaattgtcatttgcgtgtGCTCACTTCTCATTCTGTCAGAatctaagtttctccttctccttctttttatgcttttaccaccta	53	ptc-MIR156c,ptc-MIR156e,ptc-MIR156a,ptc-MIR156f,stu-MIR156f,nta-MIR156c,mtr-MIR156i,mtr-MIR156d,gma-MIR156h,gma-MIR156u,gma-MIR156w,gma-MIR156a,gma-MIR156k,gma-MIR156n,gma-MIR156o,ath-MIR156a,ath-MIR156b,ath-MIR156c,bra-MIR156c,mdm-MIR156n,mdm-MIR156f,mdm-MIR156k,aly-MIR156a,aly-MIR156b,aly-MIR156c,ppe-MIR156c,mes-MIR156e,mes-MIR156b,vvi-MIR156d,vvi-MIR156b,csi-MIR156a,csi-MIR156b,lus-MIR156a,lus…	ptc-MIR156c	cattagaaacTGACAGAAGAGAGTGAGCACacagaggcatatttgtataaatctataccattgcttttgcgtgctcacttctcattctgtcagcttccag	ptc-MIR156c-p5	cTGACAGAAGAGAGTGAGCA	5'	New	gp2a	(((.(((((((.....((((((((((((((((((..(....(((.........(((((((((((((((((((((((((((.(((.(((((((......)))))))))).)))...))))))))))).)))).)))))))))..)))...)..))))))))))))))))))..))))).)))))...	183	39.8	-83.6	1.1	28.5	8.5	5.5	34.5	41.5	33	55.5	23	41	37.5389	7.81949	5.78244	35.5678	34.4719	38.4443	56.5366	26.7052	25.4373	middle
3	6	ptc-MIR156c-p3_1ss22CA	GCTCACTTCTCATTCTGTCAGA	22	SL4.0ch07	+	310164	310349	gtgtgtgaagtgaagagaaaggaaggaggaggggggaacacagagaatcaagaCTGACAGAAGAGAGTGAGCAcacgatgtcaaattgtataaatatatatacaattgtcatttgcgtgtGCTCACTTCTCATTCTGTCAGAatctaagtttctccttctccttctttttatgcttttaccaccta	53	ptc-MIR156c,ptc-MIR156e,ptc-MIR156a,ptc-MIR156f,stu-MIR156f,nta-MIR156c,mtr-MIR156i,mtr-MIR156d,gma-MIR156h,gma-MIR156u,gma-MIR156w,gma-MIR156a,gma-MIR156k,gma-MIR156n,gma-MIR156o,ath-MIR156a,ath-MIR156b,ath-MIR156c,bra-MIR156c,mdm-MIR156n,mdm-MIR156f,mdm-MIR156k,aly-MIR156a,aly-MIR156b,aly-MIR156c,ppe-MIR156c,mes-MIR156e,mes-MIR156b,vvi-MIR156d,vvi-MIR156b,csi-MIR156a,csi-MIR156b,lus-MIR156a,lus…	ptc-MIR156c	cattagaaacTGACAGAAGAGAGTGAGCACacagaggcatatttgtataaatctataccattgcttttgcgtgctcacttctcattctgtcagcttccag	ptc-MIR156c-p3	gctcacttctcattctgtcagc	3'	New	gp2a	(((.(((((((.....((((((((((((((((((..(....(((.........(((((((((((((((((((((((((((.(((.(((((((......)))))))))).)))...))))))))))).)))).)))))))))..)))...)..))))))))))))))))))..))))).)))))...	183	39.8	-83.6	1.1	109	62	29	76	77	33	200.5	32	68	143.57	57.0363	30.4892	78.3523	63.9599	38.4443	204.245	37.1551	42.1887	middle
4	7	ptc-MIR156a-p5_1ss4AG	CTGGCAGAAGAGAGTGAGCA	20	SL4.0ch12	-	3314845	3314974	gaagagagggaCTGGCAGAAGAGAGTGAGCAtacacatataattatataaacatgtttacataattcttttgatatatatatatataattttgcgtgTGCTCACTTCTCTTTCTGTCaatctctcttaga	33	ptc-MIR156a,ptc-MIR156c,ptc-MIR156f,ptc-MIR156e,stu-MIR156f,nta-MIR156c,gma-MIR156u,gma-MIR156a,ath-MIR156c,bra-MIR156c,ath-MIR156a,ath-MIR156b,aly-MIR156b,aly-MIR156a,aly-MIR156c,ppe-MIR156c,mes-MIR156b,vvi-MIR156d,vvi-MIR156b,csi-MIR156a,lus-MIR156a,lus-MIR156g,cme-MIR156i,bra-MIR156e,bna-MIR156e,bra-MIR156f,bra-MIR156g,bna-MIR156d,cas-MIR156a,cas-MIR156b,cas-MIR156c,rco-MIR156d,cca-MIR156b,	ptc-MIR156a	aaagaaagacTGACAGAAGAGAGTGAGCACacacgaaagtatatggtatgaaggcattccattgcagggtgtgtgctcacatctcttctgtcagcttccac	ptc-MIR156a-p5	cTGACAGAAGAGAGTGAGCA	5'	New	gp2a	...((((((((.((((((((((((((((((((((.((...(((((((((...((((...((.........))..))))...))))))))).)).))))))))))).))))).)))))).))))))))...	124	31.5	-50.7	1.2	28.5	8.5	5.5	34.5	41.5	33	55.5	23	41	37.5389	7.81949	5.78244	35.5678	34.4719	38.4443	56.5366	26.7052	25.4373	middle
4	8	ptc-MIR156c-p3	TGCTCACTTCTCATTCTGTC	20	SL4.0ch12	-	3314845	3314974	gaagagagggaCTGGCAGAAGAGAGTGAGCAtacacatataattatataaacatgtttacataattcttttgatatatatatatataattttgcgtgTGCTCACTTCTCTTTCTGTCaatctctcttaga	33	ptc-MIR156a,ptc-MIR156c,ptc-MIR156f,ptc-MIR156e,stu-MIR156f,nta-MIR156c,gma-MIR156u,gma-MIR156a,ath-MIR156c,bra-MIR156c,ath-MIR156a,ath-MIR156b,aly-MIR156b,aly-MIR156a,aly-MIR156c,ppe-MIR156c,mes-MIR156b,vvi-MIR156d,vvi-MIR156b,csi-MIR156a,lus-MIR156a,lus-MIR156g,cme-MIR156i,bra-MIR156e,bna-MIR156e,bra-MIR156f,bra-MIR156g,bna-MIR156d,cas-MIR156a,cas-MIR156b,cas-MIR156c,rco-MIR156d,cca-MIR156b,	ptc-MIR156c	cattagaaacTGACAGAAGAGAGTGAGCACacagaggcatatttgtataaatctataccattgcttttgcgtgctcacttctcattctgtcagcttccag	ptc-MIR156c-p3	tgctcacttctcattctgtc	3'	New	gp2a	...((((((((.((((((((((((((((((((((.((...(((((((((...((((...((.........))..))))...))))))))).)).))))))))))).))))).)))))).))))))))...	124	31.5	-50.7	1.2	0	0	0	0	0	0	2.5	0	0	0	0	0	0	0	0	2.54669	0	0	low
5	9	csi-MIR156h-p5	TTGACAGAAGATAGAGAACAC	21	SL4.0ch02	+	33349065	33349218	tatatgttaaaagaggaggtggtaggagatgttgTTGACAGAAGATAGAGAGCACagatgataaagtgcatggaaattgtctgcaccttactcctttgtgctctttattcttctgtcatcatcattaatcccacctttttttttttgatatttt	1	csi-MIR156h,	csi-MIR156h	gaacttttgttgACAGAAGATAGAGAACACATAaattaaaatgccattaatcaaacgcattttaaatctttgtgctctctatattctgtcatcaacgtgca	csi-MIR156h-p5	ttgACAGAAGATAGAGAACAC	5'	New	gp2a	...(((((((((((((((((((.....((((.((.(((((((((((((((((((((((.(((((.(((((.((......))))))).))).)).)))))))))))))).))))))))).)).))))....)))))))..))))))))))))...	148	35.1	-64.2	1.2	5.5	0	0	4	4	3.5	0	0	3.5	7.24434	0	0	4.1238	3.32259	4.07743	0	0	2.17148	low
6	10	mtr-miR156j_R+1_1ss12GA	TGACAGAAGAGAGTGAGCACT	21	SL4.0ch08	-	50015975	50016086	aaggggcggTGACAGAAGAGAGTGAGCACAcatggcgttttctggcatgatgtttatatatatatatgcttgaaactatgtgtgctcactgctctatctgtcacctcccacc	10	mtr-MIR156j,gma-MIR156q,gma-MIR156s,mdm-MIR156ad,mdm-MIR156ae,mes-MIR156d,lus-MIR156g,bra-MIR156e,bna-MIR156e,cas-MIR156a,	mtr-MIR156j	acatagaaatTGACAGAAGAGGGTGAGCACaaaaaaagtctttagtatataatgtttataccattatttttgtgtgctcatactcttctgacaattttcaatg	mtr-miR156j	TGACAGAAGAGGGTGAGCAC	5'	Diff	gp2a	...(((.((((((((((((((((((((((((((((...((((..(((((((((......)))).)))))..))))))))))))))))))).)))).))))))))).)))...	106	45.5	-63.6	1.2	24	11	0	48	45	26	6	8	17	31.6117	10.1193	0	49.4857	37.3792	30.2895	6.11206	9.28878	10.5472	middle
7	11	stu-miR156f-5p_L-1R+1	TGACAGAAGAGAGTGAGCAT	20	SL4.0ch08	-	50036147	50036253	aaaagggaggTGACAGAAGAGAGTGAGCACacatgatgttttctcgcatgatgtttacatgcttgaaactatgcgtgctcactgctctatctgtcaccccacctctt	8	stu-MIR156f,ath-MIR156g,mdm-MIR156ad,mdm-MIR156ae,aly-MIR156g,vvi-MIR156e,cas-MIR156g,cca-MIR156b,	stu-MIR156f	CTGACAGAAGAGAGTGAGCAtacacatataattatataaatatttttacttaattttcttgatatatattgtatatataattttgcgagtgCTCACTTCTCTTTCTGTCAATC	stu-miR156f-5p	CTGACAGAAGAGAGTGAGCA	5'	Diff	gp2a	.....((.((((((((((((((((((((((.((((..(((((...(((((.......)))))..))))))))).))))))))).)))).))))))))))).......	95	45.8	-51.7	1.1	14	0	0	22	21	5	0	0	6	18.4401	0	0	22.6809	17.4436	5.82489	0	0	3.72253	middle
8	12	mes-miR160c_R-1_1ss20CT	TGCCTGGCTCCCTGTATGCT	20	SL4.0ch02	-	24389538	24389632	gaaggatgTGCCTGGCTCCCTGTATGCCacacacattcaccaattctttgattgactgatcagtgggtggcgtataaggagccaagcataccacc	3	mes-MIR160c,csi-MIR160b,csi-MIR160c,	mes-MIR160c	ggctaTGCCTGGCTCCCTGTATGCCGcaagctagagttcaatccccactgtggattggctgttgccggtggcgtgcgaggagccaagcataccc	mes-miR160c	TGCCTGGCTCCCTGTATGCCG	5'	Diff	gp2a	...((.(((((.(((((((.((((((((((.(((..(((.(((((....)))))..)))...))).)))))))))).))))))).)))))))...	89	50.5	-46.1	1	17	53	19	27	40	26	82	18	66	22.3916	48.7569	19.9757	27.8357	33.2259	30.2895	83.5315	20.8998	40.9479	middle
9	13	ptc-miR162a_R+1	TCGATAAACCTCTGCATCCAGT	22	SL4.0ch03	+	58860125	58860227	gggtgagaacactggaggcagcggttcatcgatctgttccctgaaaagcgataaatacagcaacaggaagcgaTCGATAAACCTCTGCATCCAGTgcttaacc	4	ptc-MIR162b,bra-MIR162,cas-MIR162a,htu-MIR162a,	ptc-MIR162b	tgagaagacactggaggcagcggttcatcgatcttttcctgaagatttttttgttttacacgaacaacacgaaccgaTCGATAAACCTCTGCATCCAGtgcttccct	ptc-miR162a	TCGATAAACCTCTGCATCCAG	3'	Diff	gp2a	((.((((..(((((((.((((.((((.(((((((.(((.((((....((..........))..)))).)))))))))).)))).)))).))))))))))).))	103	49.5	-45.2	0.9	277	272.5	224.5	353	454.5	342.5	477	160	667.5	364.852	250.684	236.029	363.926	377.53	399.005	485.909	185.776	414.132	middle
10	13	ptc-miR162a_R+1	TCGATAAACCTCTGCATCCAGT	22	SL4.0ch06	+	40704332	40704466	tgtttagttggttgaagacactggaggcagcggttcatcgatccgttccctggaagctgaatatatatatacgcaaaaatacagcaaaaggaatcggTCGATAAACCTCTGCATCCAGTgcttaacccctaagga	4	ptc-MIR162b,bra-MIR162,cas-MIR162a,htu-MIR162a,	ptc-MIR162b	tgagaagacactggaggcagcggttcatcgatcttttcctgaagatttttttgttttacacgaacaacacgaaccgaTCGATAAACCTCTGCATCCAGtgcttccct	ptc-miR162a	TCGATAAACCTCTGCATCCAG	3'	Diff	gp2a	..(((((..(((((.((.(((((((.((((.((((.(((((.(((...(((....((((......................))))...)))...)))))))).)))).)))).)))))))))))))).)))))..	131	44.4	-50.6	0.8	277	272.5	224.5	353	454.5	342.5	477	160	667.5	364.852	250.684	236.029	363.926	377.53	399.005	485.909	185.776	414.132	middle
11	14	ptc-miR164a_1ss21AT	TGGAGAAGCAGGGCACGTGCT	21	SL4.0ch01	+	82235308	82235439	aatgggtgggtaactcatgtTGGAGAAGCAGGGCACGTGCAaattcttgtattcgacaatatatgcattactaatggtaatgcatgaattttgcacgtgttctccttctccaacccgaatttcctacctcct	23	ptc-MIR164a,ptc-MIR164b,ptc-MIR164d,ptc-MIR164c,gma-MIR164f,gma-MIR164j,ath-MIR164c,aly-MIR164c,mes-MIR164c,mes-MIR164a,csi-MIR164b,csi-MIR164d,lus-MIR164d,lus-MIR164e,cme-MIR164a,bra-MIR164b,bra-MIR164c,bna-MIR164c,bra-MIR164d,bna-MIR164d,bna-MIR164b,rco-MIR164b,rco-MIR164a,	ptc-MIR164c	tagctcttgcTGGAGAAGCAGGGCACGTGCAagctctctcctcaggctttccttgcacgtgctccccttctccaacatgggt	ptc-miR164a	TGGAGAAGCAGGGCACGTGCA	5'	Diff	gp2a	...(((((((.((.((..((((((((((.((..((((((((((...((((.....))))..((((((((((.....))))))))))...))))))))))..)).))))))))))..)).)).)))))))...	126	42.4	-62.9	1.1	62	118	104	64	69	153	64	112	140	81.6635	108.553	109.341	65.9809	57.3147	178.242	65.1953	130.043	86.8591	middle
12	15	cpa-MIR164e-p3	TTGCACGTGCCCTGCTTCTCC	21	SL4.0ch01	-	82235240	82235369	ggaggtaggaaattcgggttggagaaggagaacacgtgcaaaattcatgcattaccattagtaatgcatatattgtcgaatacaagaatTTGCACGTGCCCTGCTTCTCCaacatgagttacccacccat	3	cpa-MIR164e,cpa-MIR164d,vun-MIR164,	cpa-MIR164e	TGGAGAAGGGGAGCACGTGCAaagaggggaaagccatggagaatttgcacgtgccctgcttctccaac	cpa-MIR164e-p3	ttgcacgtgccctgcttctcc	3'	New	gp2a	...(((.((.(((((..((((((((((.((..((((((((((.(((.((((((((.....))))))))....((((.....)))))))))))))))))..)).))))))))))..))))).)).)))...	124	43.1	-56.6	1	0	11	11	0	5	13	6	13	9	0	10.1193	11.5649	0	4.15324	15.1447	6.11206	15.0943	5.5838	middle
13	16	csi-miR166g-5p_L+1R+1_2ss7CT19AT	AGAATGTTGTCTGGTTCGTGACC	23	SL4.0ch03	-	297320	297399	ttaaggAGAATGTTGTCTGGTTCGTGACCatatatctttcttcacataaatgaTCTCGGACCAGGCTTCATTCCcctcaa	93	ptc-MIR166i,ptc-MIR166l,ptc-MIR166m,ptc-MIR166h,ptc-MIR166q,ptc-MIR166n,ptc-MIR166g,ptc-MIR166o,nta-MIR166g,mtr-MIR166b,mtr-MIR166a,mtr-MIR166c,mtr-MIR166f,mtr-MIR166g,gma-MIR166t,gma-MIR166b,gma-MIR166n,gma-MIR166j,gma-MIR166d,gma-MIR166f,gma-MIR166k,gma-MIR166h,gma-MIR166o,gma-MIR166u,gma-MIR166q,gma-MIR166s,gma-MIR166m,gma-MIR166r,gma-MIR166l,ath-MIR166d,ath-MIR166c,ath-MIR166g,ath-MIR165a,ath…	csi-MIR166g	atatctttctttctctcatagttgagggGAATGCTGTCTGGTTCGAGACcattcatttgaagaatagaaaatcatctgaatgatcTCGGACCAGGCTTCATTCCCCCcaacaaggtgtgttttaccattcaatt	csi-miR166g-5p	GAATGCTGTCTGGTTCGAGAC	5'	Diff	gp2a	...(((.(((((..((((((((((.((.(((.(((..........))).))).)).))))))))))..))))).)))...	74	41.2	-29.2	0.9	0	0	0	0	0	0	0	0	20	0	0	0	0	0	0	0	0	12.4084	middle
13	17	ptc-miR166a_L+2R-2_2	TCTCGGACCAGGCTTCATTCC	21	SL4.0ch03	-	297320	297399	ttaaggAGAATGTTGTCTGGTTCGTGACCatatatctttcttcacataaatgaTCTCGGACCAGGCTTCATTCCcctcaa	93	ptc-MIR166i,ptc-MIR166l,ptc-MIR166m,ptc-MIR166h,ptc-MIR166q,ptc-MIR166n,ptc-MIR166g,ptc-MIR166o,nta-MIR166g,mtr-MIR166b,mtr-MIR166a,mtr-MIR166c,mtr-MIR166f,mtr-MIR166g,gma-MIR166t,gma-MIR166b,gma-MIR166n,gma-MIR166j,gma-MIR166d,gma-MIR166f,gma-MIR166k,gma-MIR166h,gma-MIR166o,gma-MIR166u,gma-MIR166q,gma-MIR166s,gma-MIR166m,gma-MIR166r,gma-MIR166l,ath-MIR166d,ath-MIR166c,ath-MIR166g,ath-MIR165a,ath…	ptc-MIR166g	acacagttgaggggaatgctgtctggttcgagaccattcacctgaagcgcacgcattcatcttttgagtgatcTCGGACCAGGCTTCATTCCCCccaactcaa	ptc-miR166a	TCGGACCAGGCTTCATTCCCC	3'	Diff	gp2a	...(((.(((((..((((((((((.((.(((.(((..........))).))).)).))))))))))..))))).)))...	74	41.2	-29.2	0.9	5702	8760	6149	6933	8535	8130	5845	8043	15675	7510.41	8058.68	6464.77	7147.58	7089.58	9471.28	5954.17	9338.71	9725.12	high
14	18	stu-miR166b_2ss2CT20TC	TTGGACCAGGCTTCATTCCCC	21	SL4.0ch06	-	2528654	2528770	attgttgaggagaatgtcgtctggttcgagatctttcataagaaaggtaaatgaatgacaagttttcatatatgtatcgtgaatgattTCGGACCAGGCTTCATTCCCCtcaactct	19	stu-MIR166b,gma-MIR166j,gma-MIR166h,ath-MIR165a,ath-MIR165b,gra-MIR166c,aly-MIR165a,aly-MIR165b,mes-MIR166h,mes-MIR166i,csi-MIR166b,csi-MIR166f,lus-MIR166b,cme-MIR166g,cme-MIR166i,bna-MIR166f,cas-MIR165a,cpa-MIR166d,aqc-MIR166d,	stu-MIR166b	ggaatgttgtttggttcgaaatcattcaacaaattaaagtccatctcgatgatcaatgaattgaatgattTCGGACCAGGCTTCATTCCTC	stu-miR166b	TCGGACCAGGCTTCATTCCTC	3'	Diff	gp2a	...(((((((.(((((..(((((((((((((((.(((((..((...(((.(((((.........))))).)))...))))))).)))))))))))))))..))))).)))))))...	111	38.5	-50.3	1.1	52	20	23	21	57	25	69	29	71	68.492	18.3988	24.1811	21.65	47.347	29.1245	70.2887	33.6718	44.05	middle
15	19	fve-MIR166c-p5	TGCGGGGAATGTTGTCTGGCT	21	SL4.0ch08	+	63842157	63842298	tTGAGGGGAATGTTGTCTGGCTcgaggtcaccaattagatccataatccctatatataccatgcttttcaaaaaaaagatttataatatgaaaaggggttatgaatcatgtgttagtgttgtcggaccaggcttcattcccc	1	fve-MIR166c,	fve-MIR166c	ttgcggggaatgttgtctggctcgaggacccttttccgtgaaagatctatagtcatatagatcaatcttttgtatatattgttttagataaatagatgatcatgactttttggtggagttagtgtcgTCGGACCAGGCTTCATTCCCCccaa	fve-MIR166c-p5	tgcggggaatgttgtctggct	5'	New	gp2a	....((((((((..((((((..(((...(((.(((..(((.((((((((((.(((((......(((((.....))))).......)))))...)))))))))).)))....))).)))...)))..))))))..))))))))	138	38.7	-50.6	0.9	16	12	0	15	9	11	52	7	13	21.0745	11.0393	0	15.4643	7.47584	12.8148	52.9712	8.12768	8.06549	middle
16	20	ptc-miR167a_1ss21AT	TGAAGCTGCCAGCATGATCTT	21	SL4.0ch06	-	46913781	46913902	acatcgtgcagcactagcagtTGAAGCTGCCAGCATGATCTAaactttccttttagttcaaatataattcgaggaaagatcagatcatgtggcagccttacctgtcaatgccatcacgaatt	100	ptc-MIR167c,ptc-MIR167a,ptc-MIR167b,ptc-MIR167d,ptc-MIR167f,ptc-MIR167g,ptc-MIR167e,nta-MIR167d,nta-MIR167a,nta-MIR167c,nta-MIR167b,mtr-MIR167a,mtr-MIR167b,gma-MIR167b,gma-MIR167a,gma-MIR167d,gma-MIR167l,gma-MIR167c,gma-MIR167e,gma-MIR167g,gma-MIR167j,gma-MIR167f,ath-MIR167b,ath-MIR167a,ath-MIR167d,mdm-MIR167e,mdm-MIR167b,mdm-MIR167a,mdm-MIR167h,mdm-MIR167i,mdm-MIR167j,lja-MIR167c,lja-MIR167a,lja…	ptc-MIR167d	agggaaaaggTGAAGCTGCCAGCATGATCTAtctttggttagagaaggatagaagcgaaagaactaaccctagctaggtcatgctctgacagcctcactccttcc	ptc-miR167a	TGAAGCTGCCAGCATGATCTA	5'	Diff	gp2a	...(((((..(((...((((.(((.(((((((.((((((((...((((((((..((((.......)))).))))))))...))))))))))))))).))).))))...)))...)))))...	116	41.8	-47.7	0.9	212.5	192.5	184	257	263.5	231	167.5	188.5	310	279.895	177.089	193.449	264.954	218.876	269.11	170.628	218.867	192.331	middle
17	20	ptc-miR167a_1ss21AT	TGAAGCTGCCAGCATGATCTT	21	SL4.0ch09	+	60085818	60086000	tctagatctaggatagatgtgaagaatactggatcgtgaaccactagcagtTGAAGCTGCCAGCATGATCTAaacttttctattgctccgtacgaggaaagatcagatcatgtggcagcatcacctgttgatggtttcgcggaatttgtatctccattcattcaccaaactcctaactctcaa	38	ptc-MIR167c,ptc-MIR167g,ptc-MIR167f,gma-MIR167a,gma-MIR167e,gma-MIR167f,ath-MIR167a,mdm-MIR167j,mdm-MIR167a,mdm-MIR167h,mdm-MIR167i,lja-MIR167b,gra-MIR167c,aly-MIR167a,ppe-MIR167d,mes-MIR167g,mes-MIR167h,vvi-MIR167c,csi-MIR167b,lus-MIR167c,lus-MIR167a,lus-MIR167b,cme-MIR167a,cme-MIR167c,cme-MIR167e,fve-MIR167d,bra-MIR167d,bna-MIR167b,bra-MIR167b,bra-MIR167c,bna-MIR167a,bra-MIR167a,bna-MIR167c,cas…	ptc-MIR167c	cactagcagtTGAAGCTGCCAGCATGATCTAaattaacctccttctttatcaaggatggattagatcatgtggtagtttcacctgctga	ptc-miR167a	TGAAGCTGCCAGCATGATCTA	5'	Diff	gp2a	...(((..(((((.....((((((((...((((((((((((((..(((((.(((.(((((((.((((((((...(((((((..(((...)))..)))))))...))))))))))))))).))).)))))..))))).)))))..........))))))).))))).....)))))..)))...	177	42.6	-68.1	0.9	212.5	192.5	184	257	263.5	231	167.5	188.5	310	279.895	177.089	193.449	264.954	218.876	269.11	170.628	218.867	192.331	middle
18	21	ptc-miR167a_L+2	AATGAAGCTGCCAGCATGATCTA	23	SL4.0ch09	+	60077088	60077178	acaAGTGAAGCTGCCAGCATGATCTAaacttggccatttataaagaaaatgggtgactaaggttaggtcatgctcggacagcctcactcct	33	ptc-MIR167b,ptc-MIR167a,mtr-MIR167a,gma-MIR167b,gma-MIR167d,gma-MIR167a,gma-MIR167l,ath-MIR167b,ath-MIR167a,mdm-MIR167b,mdm-MIR167e,lja-MIR167c,lja-MIR167a,aly-MIR167b,aly-MIR167a,ppe-MIR167a,vvi-MIR167d,csi-MIR167e,lus-MIR167c,lus-MIR167h,lus-MIR167d,fve-MIR167c,bra-MIR167b,bra-MIR167c,bna-MIR167a,bra-MIR167d,bna-MIR167b,bra-MIR167a,bna-MIR167c,cas-MIR167b,cas-MIR167a,ghr-MIR167a,dpr-MIR167b,	ptc-MIR167a	cactagcagtTGAAGCTGCCAGCATGATCTAacttccttgcttctttatcaaggatggatttagatcatgtggtggtttcacctgttga	ptc-miR167a	TGAAGCTGCCAGCATGATCTA	5'	Diff	gp2a	...(((((.((((((((((((((((((.(((((.(((..((.......))..))).))))).)))))))))))).)).)))).)))))...	85	45.1	-42.5	1	32	31	34	83	81	50	33	34.5	65	42.1489	28.5182	35.746	85.5689	67.2825	58.2489	33.6163	40.0579	40.3274	middle
19	22	stu-miR169d-3p_L+1_1ss20AG	AGCAGGTCATCTTTAGCTAGCT	22	SL4.0ch07	+	2147171	2147348	ttaaaagaagagaagtctagcatgatgagaagagtcttatttggtagccaaggatgacttgcctgcaccgtacttgaaaaggtctttcatatgtcctttcgtttttggggtcaAGCAGGTCATCTTTAGCTAGCTtgacaagctcttctttttcatgcaaggctttctcttctttcgt	1	stu-MIR169d,	stu-MIR169d	TAGCCAAGGATGACTTGCCTgcaccatatttgaaaaggggtttcatatgtcctttcattcttggggtcaaGCAGGTCATCTTTAGCTAACT	stu-miR169d-3p	GCAGGTCATCTTTAGCTAACT	3'	Diff	gp2a	...(((((((((((((((.((((((.((((((((.(((.(..((((((.(((((((((((((.(((.(((....(((((.((............)))))))....))).).)).))))))))))))).)))).))..).)))))))))))..)))))).)))))).)))))))))...	172	41	-75.1	1	9	0	0	0	8	0	0	0	0	11.8544	0	0	0	6.64519	0	0	0	0	middle
20	23	ath-miR170-5p_R+1	TATTGGCCTGGTTCACTCAGAT	22	SL4.0ch02	-	44751536	44751663	ctatgaaacagtaactttgaTATTGGCCTGGTTCACTCAGACaacaaaatgtaaactatatttgaatggttgagttttcgtttttcgtTTGATTGAGCCGTGCCAATATCtcagtttctctttcactt	16	ptc-MIR171i,mtr-MIR171a,gma-MIR171u,gma-MIR171e,ath-MIR170,ath-MIR171a,mdm-MIR171c,mdm-MIR171e,aly-MIR170,aly-MIR171a,cme-MIR171e,bra-MIR171e,bna-MIR171f,bna-MIR171g,cas-MIR170,cas-MIR171a,	ath-MIR171a	atgagagagtccctttgaTATTGGCCTGGTTCACTCAGAtcttacctgaccacacacgtagatatacattattctctctagattatcTGATTGAGCCGCGCCAATATCtcagtactctctcgt	ath-miR170-5p	TATTGGCCTGGTTCACTCAGA	5'	Diff	gp2a	...(((((.((.((((..(((((((((..((((((.((((((((((((((...((((((......))))))..))))).)))....)))))).))))))..)))))))))..)))).)).)))))...	122	35.2	-44.3	1	7	8	0	5	6	0	12	0	0	9.22007	7.35952	0	5.15476	4.98389	0	12.2241	0	0	middle
20	24	ptc-miR171e_L+1	ATGATTGAGCCGTGCCAATATC	22	SL4.0ch02	-	44751536	44751663	ctatgaaacagtaactttgaTATTGGCCTGGTTCACTCAGACaacaaaatgtaaactatatttgaatggttgagttttcgtttttcgtTTGATTGAGCCGTGCCAATATCtcagtttctctttcactt	16	ptc-MIR171i,mtr-MIR171a,gma-MIR171u,gma-MIR171e,ath-MIR170,ath-MIR171a,mdm-MIR171c,mdm-MIR171e,aly-MIR170,aly-MIR171a,cme-MIR171e,bra-MIR171e,bna-MIR171f,bna-MIR171g,cas-MIR170,cas-MIR171a,	ptc-MIR171i	gagtgactatgatattggcctggttcactcagatcacgacttcagagcaaagtgtctttcttcttcttctttttcttcttcttcttgttttatgttcgtttgattTGATTGAGCCGTGCCAATATCtcagtactc	ptc-miR171e	TGATTGAGCCGTGCCAATATC	3'	Diff	gp2a	...(((((.((.((((..(((((((((..((((((.((((((((((((((...((((((......))))))..))))).)))....)))))).))))))..)))))))))..)))).)).)))))...	122	35.2	-44.3	1	0	3.5	0	5.5	3.5	5	11.5	3	14.5	0	3.21979	0	5.67023	2.90727	5.82489	11.7148	3.48329	8.99612	middle
21	25	fve-MIR171g-p5	ATGATGTTGGAATGGCTCAAT	21	SL4.0ch03	-	55889283	55889389	atagtatagtaaaATGATGTTGGAATGGCTCAATcaaatcaaatttctcaaagtattgggtcatttcatttgatTGAGCCGTGCCAATATCATCTtacttatatata	7	mtr-MIR171a,gma-MIR171u,gma-MIR171e,gma-MIR171g,vvi-MIR171i,vvi-MIR171a,fve-MIR171g,	fve-MIR171g	gaaatgtatgatgttggaatggctcaatcaaatcaaatctcccaagaatcgggtcctttgattTGATTGAGCCGTGCCAATATCacagttacattatc	fve-MIR171g-p5	atgatgttggaatggctcaat	5'	New	gp2a	...(((((((((.((((((((((.(((((((((((((((.((((..(((((....)))))..)))).))))))))))))))).)))))))))).))))).))))...	101	29.9	-47.8	1.5	57.5	7.5	3	38.5	31	45	108.5	16.5	107	75.7363	6.89955	3.15406	39.6916	25.7501	52.4241	110.526	19.1581	66.3852	middle
21	26	gma-MIR171g-p3_1ss20AC	TGAGCCGTGCCAATATCATCT	21	SL4.0ch03	-	55889283	55889389	atagtatagtaaaATGATGTTGGAATGGCTCAATcaaatcaaatttctcaaagtattgggtcatttcatttgatTGAGCCGTGCCAATATCATCTtacttatatata	7	mtr-MIR171a,gma-MIR171u,gma-MIR171e,gma-MIR171g,vvi-MIR171i,vvi-MIR171a,fve-MIR171g,	gma-MIR171g	tgatgttggcttggctcaatcaaattaaaatttttaaagattttgttaacttttttgatcTGATTGAGCCGTGCCAATATCatattcatc	gma-MIR171g-p3	TGAGCCGTGCCAATATCatat	3'	New	gp2a	...(((((((((.((((((((((.(((((((((((((((.((((..(((((....)))))..)))).))))))))))))))).)))))))))).))))).))))...	101	29.9	-47.8	1.5	15	3.5	0	14	10.5	18	24.5	2.5	8.5	19.7573	3.21979	0	14.4333	8.72181	20.9696	24.9576	2.90274	5.27359	middle
22	25	fve-MIR171g-p5	ATGATGTTGGAATGGCTCAAT	21	SL4.0ch06	+	42086444	42086537	gttggtGTGATGTTGGAATGGCTCAATctaatgaaagtttccaaacatttttggtcattttaatttgatTGAGCCGTGCCAATATCATATcgtc	4	gma-MIR171g,vvi-MIR171a,vvi-MIR171i,fve-MIR171g,	fve-MIR171g	gaaatgtatgatgttggaatggctcaatcaaatcaaatctcccaagaatcgggtcctttgattTGATTGAGCCGTGCCAATATCacagttacattatc	fve-MIR171g-p5	atgatgttggaatggctcaat	5'	New	gp2a	..((((((((((((((.(((((((((((.(((.(((((..(((((....)))))..))))).))).))))))))))).))))))))))))))..	90	36.2	-44.4	1.3	57.5	7.5	3	38.5	31	45	108.5	16.5	107	75.7363	6.89955	3.15406	39.6916	25.7501	52.4241	110.526	19.1581	66.3852	middle
22	26	gma-MIR171g-p3_1ss20AC	TGAGCCGTGCCAATATCATCT	21	SL4.0ch06	+	42086444	42086537	gttggtGTGATGTTGGAATGGCTCAATctaatgaaagtttccaaacatttttggtcattttaatttgatTGAGCCGTGCCAATATCATATcgtc	4	gma-MIR171g,vvi-MIR171a,vvi-MIR171i,fve-MIR171g,	gma-MIR171g	tgatgttggcttggctcaatcaaattaaaatttttaaagattttgttaacttttttgatcTGATTGAGCCGTGCCAATATCatattcatc	gma-MIR171g-p3	TGAGCCGTGCCAATATCatat	3'	New	gp2a	..((((((((((((((.(((((((((((.(((.(((((..(((((....)))))..))))).))).))))))))))).))))))))))))))..	90	36.2	-44.4	1.3	15	3.5	0	14	10.5	18	24.5	2.5	8.5	19.7573	3.21979	0	14.4333	8.72181	20.9696	24.9576	2.90274	5.27359	middle
23	27	ath-miR171a-3p_L-3R+1	TTGAGCCGCGCCAATATCT	19	SL4.0ch12	-	528834	528932	gaatacacgagatattggtgcggttcaatgagaaagcagtacttaagaacatttttgagtctactttttgaTTGAGCCGCGCCAATATCAcgtgtagct	12	ath-MIR171a,mdm-MIR171d,mdm-MIR171e,mdm-MIR171c,aly-MIR171a,vvi-MIR171e,cme-MIR171a,cme-MIR171e,bra-MIR171e,bna-MIR171f,bna-MIR171g,cas-MIR171a,	ath-MIR171a	atgagagagtccctttgaTATTGGCCTGGTTCACTCAGAtcttacctgaccacacacgtagatatacattattctctctagattatcTGATTGAGCCGCGCCAATATCtcagtactctctcgt	ath-miR171a-3p	TGATTGAGCCGCGCCAATATC	3'	Diff	gp2a	...((((((.(((((((((((((((((((.((((((.((.((((((((....)))))))))).)))))).))))))))))))))))))).))))))...	93	40.4	-54.8	1.4	0	0	0	0	0	6	7	3	9.5	0	0	0	0	0	6.98987	7.13074	3.48329	5.89401	low
24	28	ath-miR172b-5p_R+1	GCAGCACCATTAAGATTCACA	21	SL4.0ch05	+	64576492	64576614	tacagttgttacttgctagtGCAGCACCATTAAGATTCACAtagaaaatatggaacgaaatttgctcaatttttcaatatatgAGAATCTTGATGATGCTGCATTggcaaatcgatgacttga	9	nta-MIR172i,ath-MIR172b,ath-MIR172e,aly-MIR172e,vvi-MIR172d,lus-MIR172a,bra-MIR172b,bol-MIR172b,cas-MIR172b,	ath-MIR172e	gtagtcgcagatGCAGCACCATTAAGATTCACaagagatgtggttccctttgctttcgcctctcgatccgcagaaaagggttccttatcgagtgGGAATCTTGATGATGCTGCATcagcaaatac	ath-miR172b-5p	GCAGCACCATTAAGATTCAC	5'	Diff	gp2a	...(((..((..((((((((((((((.(((((((((((.(((((((((....((.(((...))).))...)))))....)))).))))))))))).))))))))))))))...))..)))...	117	34.1	-46.7	1.1	46	75	133	73	83	77	231	679	212	60.5891	68.9955	139.83	75.2594	68.9438	89.7034	235.314	788.385	131.529	middle
24	29	nta-miR172c_R+1	AGAATCTTGATGATGCTGCATT	22	SL4.0ch05	+	64576492	64576614	tacagttgttacttgctagtGCAGCACCATTAAGATTCACAtagaaaatatggaacgaaatttgctcaatttttcaatatatgAGAATCTTGATGATGCTGCATTggcaaatcgatgacttga	9	nta-MIR172i,ath-MIR172b,ath-MIR172e,aly-MIR172e,vvi-MIR172d,lus-MIR172a,bra-MIR172b,bol-MIR172b,cas-MIR172b,	nta-MIR172i	gtttgcagatgtagcatcatcaagattcacatattataaaggcatgatgattaacgaccatggcctttttggaggtgAGAATCTTGATGATGCTGCATtagcaataaac	nta-miR172c	AGAATCTTGATGATGCTGCAT	3'	Diff	gp2a	...(((..((..((((((((((((((.(((((((((((.(((((((((....((.(((...))).))...)))))....)))).))))))))))).))))))))))))))...))..)))...	117	34.1	-46.7	1.1	3	15.5	15	3.5	2.5	0	8.5	32	20.5	3.95146	14.2591	15.7703	3.60833	2.07662	0	8.65875	37.1551	12.7187	middle
25	30	ptc-MIR172c-p5_1ss8GC	TTTGCAGCTGCAGCATCATCAAGA	24	SL4.0ch11	+	2667503	2667658	acagtcgttaTTTGCAGCTGCAGCATCATCAAGAttcacataaaatagaaataatatggagtaggaaaaaaaatcaagttgcttctaaattccatattattattttttttcaaaaatgAGAATCTTGATGATGCTGCATCgacaaattatgacttt	64	ptc-MIR172b,ptc-MIR172c,ptc-MIR172f,ptc-MIR172a,nta-MIR172h,nta-MIR172e,nta-MIR172g,nta-MIR172f,nta-MIR172c,nta-MIR172d,nta-MIR172i,mtr-MIR172b,mtr-MIR172c,gma-MIR172h,gma-MIR172b,gma-MIR172g,gma-MIR172f,gma-MIR172j,gma-MIR172a,ath-MIR172a,ath-MIR172b,mdm-MIR172e,mdm-MIR172g,mdm-MIR172h,mdm-MIR172d,mdm-MIR172f,mdm-MIR172p,lja-MIR172c,lja-MIR172b,aly-MIR172a,aly-MIR172b,ppe-MIR172b,ppe-MIR172a,mes…	ptc-MIR172c	ttgtttgcaggtgcagcatcatcaagattcacattcaaacagatgtacggcagctagctagctagatagatagacagcaatgtatttctttgaaggtgAGAATCTTGATGATGCTGCATcagccataa	ptc-MIR172c-p5	tttgcaggtgcagcatcatcaaga	5'	New	gp2a	..((((((.(((((....(((((((((((((((((((.(((((((.((((((((((((((((.((((..((.......))..))))..))))))))))))).))).)))).....))).)))))))))))))))))))....))))).))))))..	152	28.8	-56.7	1.3	0	0	0	0	0	0	0	7	0	0	0	0	0	0	0	0	8.12768	0	low
25	31	ptc-miR172a_R+1_1	AGAATCTTGATGATGCTGCATA	22	SL4.0ch11	+	2667503	2667658	acagtcgttaTTTGCAGCTGCAGCATCATCAAGAttcacataaaatagaaataatatggagtaggaaaaaaaatcaagttgcttctaaattccatattattattttttttcaaaaatgAGAATCTTGATGATGCTGCATCgacaaattatgacttt	64	ptc-MIR172b,ptc-MIR172c,ptc-MIR172f,ptc-MIR172a,nta-MIR172h,nta-MIR172e,nta-MIR172g,nta-MIR172f,nta-MIR172c,nta-MIR172d,nta-MIR172i,mtr-MIR172b,mtr-MIR172c,gma-MIR172h,gma-MIR172b,gma-MIR172g,gma-MIR172f,gma-MIR172j,gma-MIR172a,ath-MIR172a,ath-MIR172b,mdm-MIR172e,mdm-MIR172g,mdm-MIR172h,mdm-MIR172d,mdm-MIR172f,mdm-MIR172p,lja-MIR172c,lja-MIR172b,aly-MIR172a,aly-MIR172b,ppe-MIR172b,ppe-MIR172a,mes…	ptc-MIR172a	ttgtttgcaggtgcagcatcatcaagattcacattcaaatagatgtaccgaagctatacagctatgtagctagctagcaatgtataatcattgtaggtgAGAATCTTGATGATGCTGCATcagccataa	ptc-miR172a	AGAATCTTGATGATGCTGCAT	3'	Diff	gp2a	..((((((.(((((....(((((((((((((((((((.(((((((.((((((((((((((((.((((..((.......))..))))..))))))))))))).))).)))).....))).)))))))))))))))))))....))))).))))))..	152	28.8	-56.7	1.3	0	14	14.5	0	0	0	5	28.5	9	0	12.8792	15.2446	0	0	0	5.09339	33.0913	5.5838	middle
26	32	nta-MIR172e-p5_1ss2GA	AAATGTAGCATCATCAAGATT	21	SL4.0ch11	+	52459092	52459241	ttgcAAATGTAGCATCATCAAGATTcatacatgaaaattaagaggcaaggttaaatatgtagctttaatttgaaatgaaaaatataatatatcatgaccatgtctatttatttcaaagtgAGAATCTTGATGATGCTGCATCagcaataa	64	ptc-MIR172b,ptc-MIR172c,ptc-MIR172f,ptc-MIR172a,nta-MIR172h,nta-MIR172e,nta-MIR172g,nta-MIR172f,nta-MIR172c,nta-MIR172d,nta-MIR172i,mtr-MIR172c,mtr-MIR172b,gma-MIR172h,gma-MIR172b,gma-MIR172g,gma-MIR172f,gma-MIR172j,gma-MIR172a,ath-MIR172a,ath-MIR172b,mdm-MIR172e,mdm-MIR172g,mdm-MIR172h,mdm-MIR172d,mdm-MIR172f,mdm-MIR172p,lja-MIR172c,lja-MIR172b,aly-MIR172a,aly-MIR172b,ppe-MIR172b,ppe-MIR172a,mes…	nta-MIR172e	gtttgcagatgtagcatcatcaagattcacataaaaaacgcatggtgatgagctgatgaaatgacattaatggccaaggcagctttctgaaggtgAGAATCTTGATGATGCTGCATcagcaataaacgactacctgatttatcattatgccattggaacgatacacagataattagcataattcatgtgcaagaatgccacgggtacatggtatggttcaattgatacagtcgttgtttgcgggtgtagcatcatcaagattcacatgaaaaggcaaggtgaaatgaaattaattaagagccatggctttttgaaggtgAGAATCTTGATGATGCTGCATcagcaataa	nta-MIR172e-p5	agatgtagcatcatcaagatt	5'	New	gp2a	((((..((((((((((((((((((((..((.(((((......(((((.(((((...(((((......((((........))))....)))))..))))).))))).....)))))..))..))))))))))))))))))))..))))...	147	28	-51.5	1.2	0	6	0	0	0	0	0	0	0	0	5.51964	0	0	0	0	0	0	0	low
26	33	ptc-miR172a_R+1_2	AGAATCTTGATGATGCTGCATT	22	SL4.0ch11	+	52459092	52459241	ttgcAAATGTAGCATCATCAAGATTcatacatgaaaattaagaggcaaggttaaatatgtagctttaatttgaaatgaaaaatataatatatcatgaccatgtctatttatttcaaagtgAGAATCTTGATGATGCTGCATCagcaataa	64	ptc-MIR172b,ptc-MIR172c,ptc-MIR172f,ptc-MIR172a,nta-MIR172h,nta-MIR172e,nta-MIR172g,nta-MIR172f,nta-MIR172c,nta-MIR172d,nta-MIR172i,mtr-MIR172c,mtr-MIR172b,gma-MIR172h,gma-MIR172b,gma-MIR172g,gma-MIR172f,gma-MIR172j,gma-MIR172a,ath-MIR172a,ath-MIR172b,mdm-MIR172e,mdm-MIR172g,mdm-MIR172h,mdm-MIR172d,mdm-MIR172f,mdm-MIR172p,lja-MIR172c,lja-MIR172b,aly-MIR172a,aly-MIR172b,ppe-MIR172b,ppe-MIR172a,mes…	ptc-MIR172a	ttgtttgcaggtgcagcatcatcaagattcacattcaaatagatgtaccgaagctatacagctatgtagctagctagcaatgtataatcattgtaggtgAGAATCTTGATGATGCTGCATcagccataa	ptc-miR172a	AGAATCTTGATGATGCTGCAT	3'	Diff	gp2a	((((..((((((((((((((((((((..((.(((((......(((((.(((((...(((((......((((........))))....)))))..))))).))))).....)))))..))..))))))))))))))))))))..))))...	147	28	-51.5	1.2	3	15.5	15	3.5	2.5	0	8.5	32	20.5	3.95146	14.2591	15.7703	3.60833	2.07662	0	8.65875	37.1551	12.7187	middle
27	34	gma-miR172k	TGAATCTTGATGATGCTGCAT	21	SL4.0ch11	-	2667401	2667558	aaaagtcataatttgtcgatgcagcatcatcaagattctcatttttgaaaaaaaataataatatggaatttagaagcaacttgattttttttcctactccatattatttctattttatgTGAATCTTGATGATGCTGCAGctgcaaataacgactgta	4	gma-MIR172k,ath-MIR172c,aly-MIR172c,aly-MIR172f,	gma-MIR172k	ttgtttgcggatgtagcaccatcaagattcacatgcaaatgaaggtgggtgggactatgatgcaatctaagtgctctgccaatccattggtattttttggtggTGAATCTTGATGATGCTGCATcagccataaa	gma-miR172k	TGAATCTTGATGATGCTGCAT	3'	Yes	gp2a	...((((...((((((...(((((((((((((((((((.(((((((....))))..(((((((((((.....((((.............))))....)))))))))))........))).)))))))))))))))))))...))))))...))))...	152	28.5	-54.1	1.2	23	95	55	36	45	24	157	110	56	30.2945	87.3944	57.8244	37.1142	37.3792	27.9595	159.932	127.721	34.7436	middle
28	35	bna-MIR390a-p3	CGCTATCCATCCTGAGTTCT	20	SL4.0ch10	-	58441685	58441803	cttgtggaaatggcatggggaatctataaagctcaggagggatagcaccatgaatacatcttaatggctatctatagCGCTATCCATCCTGAGTTTTatggcttcttcatgctcgcttt	1	bna-MIR390a,	bna-MIR390a	atttcaggtgatgtagttgagaagtagctgtaAAGCTCAGGAGGGATAGCGCCatgtctcaccggtactataaaatgtttgtatatctatattggcgctatccatcctgagttctatggcttcttcttgcttttatcctgagat	bna-MIR390a-p3	cgctatccatcctgagttct	3'	New	gp2a	...(((.....((((((..(((.(((((((((((((((.(((((((...(((....))).......((((....))))))))))).))))))))))))))).)))..)))))))))...	113	42.9	-52.4	1	0	0	9	0	13	0	0	6	0	0	0	9.46217	0	10.7984	0	0	6.96659	0	middle
29	36	ptc-miR393a-5p_R+1	TCCAAAGGGATCGCATTGATCT	22	SL4.0ch03	+	3063405	3063503	ctggtggattatTCCAAAGGGATCGCATTGATCCtgtgttccaaattaattaaccatgggactatgggatcatgcgatctcttcggaattctccacaat	20	ptc-MIR393c,gma-MIR393i,gma-MIR393j,gma-MIR393h,gma-MIR393k,mdm-MIR393a,mdm-MIR393f,mdm-MIR393b,mdm-MIR393c,mdm-MIR393d,mdm-MIR393e,ppe-MIR393b,mes-MIR393d,mes-MIR393c,csi-MIR393b,lus-MIR393b,lus-MIR393d,fve-MIR393b,ghr-MIR393,rco-MIR393,	ptc-MIR393c	gctggagtgtTCCAAAGGGATCGCATTGATCtaatgactctcgatgtctaaatcatattaatgtttagttttttcgttggatcatgcgatcccttaggaattttcca	ptc-miR393a-5p	TCCAAAGGGATCGCATTGATC	5'	Diff	gp2a	...(((((..(((((.((((((((((((.(((((..(((((((.............)))))).)..))))))))))))))))).)))))..)))))...	93	42.4	-51	1.2	5	7	6	6	0	0	0	7	0	6.58577	6.43958	6.30811	6.18571	0	0	0	8.12768	0	low
30	37	mtr-miR395g_1ss13GA	TTGAAGTGTTTGAGGGAACTC	21	SL4.0ch02	-	30831565	30831663	aaggtgttccctagagtttccttgaccacttcatgagggcttactttgatgttagaagccttgTTGAAGTGTTTGAGGGAACTCctgggttgacattga	3	mtr-MIR395g,cme-MIR395b,cme-MIR395c,	mtr-MIR395g	gagttcctctgaacgcttcatataagaggttatccatcttcaTTGAAGTGTTTGGGGGAACTC	mtr-miR395g	TTGAAGTGTTTGGGGGAACTC	3'	Diff	gp2a	...((((((((..(((((((((..(.(((((((..(((((((.((........)))))))))..))))))).)..)))))))))..)))..)))))...	93	44.4	-46.3	1.1	0	0	0	0	4	0	5	0	3	0	0	0	0	3.32259	0	5.09339	0	1.86127	low
31	37	mtr-miR395g_1ss13GA	TTGAAGTGTTTGAGGGAACTC	21	SL4.0ch02	-	30880580	30880686	ctatcaaggtgttccctagagtttccttgaccacttcatgagggcttactttgatgttagaagccttgTTGAAGTGTTTGAGGGAACTCctgggttgacattgaaaa	3	mtr-MIR395g,cme-MIR395b,cme-MIR395c,	mtr-MIR395g	gagttcctctgaacgcttcatataagaggttatccatcttcaTTGAAGTGTTTGGGGGAACTC	mtr-miR395g	TTGAAGTGTTTGGGGGAACTC	3'	Diff	gp2a	...((((.((...(((..(((((((((..(.(((((((..(((((((.((........)))))))))..))))))).)..)))))))))..)))...)).))))...	101	43	-46.8	1	0	0	0	0	4	0	5	0	3	0	0	0	0	3.32259	0	5.09339	0	1.86127	low
32	38	ptc-MIR396c-p5	TTTTTCCACAGCTTTCTTGAA	21	SL4.0ch07	+	2593500	2593637	aaatggtcctttttgtgTTTTTCCACAGCTTTCTTGAActgcatctacaatttcaattcattattgaaaaagaaaaaattgattcatattgttgttgcggttcaatAAAGCTGTGGGAAGATACAGAtagggtcaaat	47	ptc-MIR396c,ptc-MIR396b,ptc-MIR396a,ptc-MIR396f,nta-MIR396a,mtr-MIR396b,mtr-MIR396c,gma-MIR396i,gma-MIR396e,gma-MIR396a,gma-MIR396h,ath-MIR396a,mdm-MIR396b,mdm-MIR396a,mdm-MIR396g,mdm-MIR396f,lja-MIR396,aly-MIR396a,aly-MIR396b,mes-MIR396a,mes-MIR396b,vvi-MIR396d,vvi-MIR396c,csi-MIR396a,csi-MIR396b,csi-MIR396c,lus-MIR396c,lus-MIR396a,cme-MIR396c,cme-MIR396b,cme-MIR396a,cme-MIR396e,fve-MIR396a,fve-…	ptc-MIR396c	tgccatgtttTTCCACAGCTTTCTTGAACTTcctagagcctagaggtgctgctagctatacatataacttaagaagttcaagaaagccgtggaatagcatga	ptc-MIR396c-p5	tttTTCCACAGCTTTCTTGAA	5'	New	gp2a	...((..(((.(((((((((((((((((((((.((((((((((...(((((((((((.....))))))...(((........)))..)))))...)))))))))).))))))))))))))))))))).)))..))...	132	31.9	-61.5	1.4	80.5	22	60.5	57	97.5	71.5	164	90	97	106.031	20.2387	63.6068	58.7642	80.9882	83.296	167.063	104.499	60.1809	middle
32	39	gma-MIR396i-p3	AAAGCTGTGGGAAGATACAGA	21	SL4.0ch07	+	2593500	2593637	aaatggtcctttttgtgTTTTTCCACAGCTTTCTTGAActgcatctacaatttcaattcattattgaaaaagaaaaaattgattcatattgttgttgcggttcaatAAAGCTGTGGGAAGATACAGAtagggtcaaat	47	ptc-MIR396c,ptc-MIR396b,ptc-MIR396a,ptc-MIR396f,nta-MIR396a,mtr-MIR396b,mtr-MIR396c,gma-MIR396i,gma-MIR396e,gma-MIR396a,gma-MIR396h,ath-MIR396a,mdm-MIR396b,mdm-MIR396a,mdm-MIR396g,mdm-MIR396f,lja-MIR396,aly-MIR396a,aly-MIR396b,mes-MIR396a,mes-MIR396b,vvi-MIR396d,vvi-MIR396c,csi-MIR396a,csi-MIR396b,csi-MIR396c,lus-MIR396c,lus-MIR396a,cme-MIR396c,cme-MIR396b,cme-MIR396a,cme-MIR396e,fve-MIR396a,fve-…	gma-MIR396i	tggccctctttgtattcTTCCACAGCTTTCTTGAACTGcatccatagagttcctttgcatgcatgccaaggcactcttgctcccacaccttgttttgcggTTCAATAAAGCTGTGGGAAGatacagatagggtca	gma-MIR396i-p3	AAAGCTGTGGGAAGatacaga	3'	New	gp2a	...((..(((.(((((((((((((((((((((.((((((((((...(((((((((((.....))))))...(((........)))..)))))...)))))))))).))))))))))))))))))))).)))..))...	132	31.9	-61.5	1.4	21.5	14	24	13	15	20	18	31.5	52	28.3188	12.8792	25.2325	13.4024	12.4597	23.2996	18.3362	36.5746	32.2619	middle
33	40	ptc-miR396a_1ss21GA	TTCCACAGCTTTCTTGAACTA	21	SL4.0ch12	-	2958044	2958196	ctttgtgtacttTTCCACAGCTTTCTTGAACTGcatacatataacaaaaaaatctgatttttttttgatttttttttacttttataaagaaaaaatttagatggaaagaattaaattgttgcggttcaatAAAGCTGTGGGAAGATACATAta	37	ptc-MIR396b,ptc-MIR396a,ptc-MIR396f,mtr-MIR396b,mtr-MIR396c,gma-MIR396e,gma-MIR396h,gma-MIR396i,gma-MIR396a,ath-MIR396a,mdm-MIR396b,mdm-MIR396g,mdm-MIR396a,mdm-MIR396f,lja-MIR396,aly-MIR396a,mes-MIR396a,mes-MIR396b,vvi-MIR396d,vvi-MIR396c,vvi-MIR396a,csi-MIR396a,csi-MIR396b,lus-MIR396c,lus-MIR396a,cme-MIR396b,cme-MIR396e,fve-MIR396d,fve-MIR396a,fve-MIR396c,cas-MIR396a,ghr-MIR396b,ghr-MIR396a,aqc-…	ptc-MIR396a	cttggtattcTTCCACAGCTTTCTTGAACTGcacctatttgaatattgttgttgatgttgccgtgcatgtacatatgacattgtatttttgttgcggttcaataaagctgtgggaagatacaa	ptc-miR396a	TTCCACAGCTTTCTTGAACTG	5'	Diff	gp2a	...((((((..(((((((((((((.((((((((((.(((............((((((.((((((((.....................)))))))).))))))..............))))))))))))).)))))))))))))..))))))..	148	25.5	-50.3	1.3	68	33	59.5	33.5	87.5	61	86	108	114	89.5664	30.358	62.5555	34.5369	72.6817	71.0637	87.6062	125.399	70.7281	middle
33	39	gma-MIR396i-p3	AAAGCTGTGGGAAGATACAGA	21	SL4.0ch12	-	2958044	2958196	ctttgtgtacttTTCCACAGCTTTCTTGAACTGcatacatataacaaaaaaatctgatttttttttgatttttttttacttttataaagaaaaaatttagatggaaagaattaaattgttgcggttcaatAAAGCTGTGGGAAGATACATAta	37	ptc-MIR396b,ptc-MIR396a,ptc-MIR396f,mtr-MIR396b,mtr-MIR396c,gma-MIR396e,gma-MIR396h,gma-MIR396i,gma-MIR396a,ath-MIR396a,mdm-MIR396b,mdm-MIR396g,mdm-MIR396a,mdm-MIR396f,lja-MIR396,aly-MIR396a,mes-MIR396a,mes-MIR396b,vvi-MIR396d,vvi-MIR396c,vvi-MIR396a,csi-MIR396a,csi-MIR396b,lus-MIR396c,lus-MIR396a,cme-MIR396b,cme-MIR396e,fve-MIR396d,fve-MIR396a,fve-MIR396c,cas-MIR396a,ghr-MIR396b,ghr-MIR396a,aqc-…	gma-MIR396i	tggccctctttgtattcTTCCACAGCTTTCTTGAACTGcatccatagagttcctttgcatgcatgccaaggcactcttgctcccacaccttgttttgcggTTCAATAAAGCTGTGGGAAGatacagatagggtca	gma-MIR396i-p3	AAAGCTGTGGGAAGatacaga	3'	New	gp2a	...((((((..(((((((((((((.((((((((((.(((............((((((.((((((((.....................)))))))).))))))..............))))))))))))).)))))))))))))..))))))..	148	25.5	-50.3	1.3	21.5	14	24	13	15	20	18	31.5	52	28.3188	12.8792	25.2325	13.4024	12.4597	23.2996	18.3362	36.5746	32.2619	middle
34	41	ptc-miR396g-5p_R+1_1ss7GA	TTCCACAGCTTTCTTGAACTTT	22	SL4.0ch07	-	2603142	2603252	tgcttTTCCACAGCTTTCTTGAACTTCttcttgctaaattttgatctctaaattgataattttgagatgagatttgaagctatgaaagtccaagaaagctgtgggaaaaga	19	ptc-MIR396g,ath-MIR396b,mdm-MIR396a,aly-MIR396b,ppe-MIR396a,mes-MIR396d,mes-MIR396e,vvi-MIR396a,csi-MIR396e,lus-MIR396b,lus-MIR396e,cme-MIR396a,cme-MIR396d,bra-MIR396,bna-MIR396a,cas-MIR396b,cca-MIR396c,cca-MIR396a,aqc-MIR396b,	ptc-MIR396g	ttgcatgcttTTCCACGGCTTTCTTGAACTTggcactcaagagacatgagagtaaagggctaggctttcttttctattcctttcgttctttgaaattttcctgttcaaagaatccatacatatcagtctctttagtacaaagCTCAAGAAAGCCGTGGGAAAAtatga	ptc-miR396g-5p	TTCCACGGCTTTCTTGAACTT	5'	Diff	gp2a	...((((((((((((((((((.((((..((..((((((((((.(((((.(((((...))))).))))))))))))..)))...)))))).))))))))))))))))))...	105	33.3	-43	1.2	365.5	397	439	302.5	723	401.5	586	561	487	481.42	365.216	461.544	311.863	600.559	467.739	596.945	651.376	302.146	middle
35	42	eun-miR397b-3p_1ss18GC	TCAACGCTGCACTCAATCATG	21	SL4.0ch07	+	65889636	65889757	cttcagagaattaaaaacatgatcgagtttagcgttgatgaaaaatgaggaaggcccaaatgcaggacttctcaaatatgtcaTCAACGCTGCACTCAATCATGtttctaagtactctgcaa	2	lja-MIR397,eun-MIR397b,	eun-MIR397b	acatagaaacataattgagTGCAGCGCTGTCGAAACCGATcccgatcccagtgctgggccatcaagcaagaaatcccggagacggggaaccggtttcaTCAACGCTGCACTCAATGATGtttctgg	eun-miR397b-3p	TCAACGCTGCACTCAATGATG	3'	Diff	gp2a	...(((((..(((.(((((((((.((((..(((((((((((....((((.(((.((........)).)))))))......)))))))))))..)))).))))))))).)))...)))))...	116	38.5	-47.8	1	16	25	21	18	10	5	30	24	42	21.0745	22.9985	22.0784	18.5571	8.30648	5.82489	30.5603	27.8663	26.0577	middle
36	43	ptc-miR397a_L-2R+2	ATTGAGTGCAGCGTTGATGAA	21	SL4.0ch07	-	65889693	65889814	ttgcagagtacttagaaacatgATTGAGTGCAGCGTTGATGACatatttgagaagtcctgcatttgggccttcctcatttttcatcaacgctaaactcgatcatgtttttaattctctgaag	17	ptc-MIR397a,ptc-MIR397b,mtr-MIR397,gma-MIR397b,gma-MIR397a,mdm-MIR397b,mdm-MIR397a,lja-MIR397,ppe-MIR397,mes-MIR397b,vvi-MIR397a,csi-MIR397,lus-MIR397b,lus-MIR397a,fve-MIR397,rco-MIR397,eun-MIR397a,	ptc-MIR397a	tggagaaccaTCATTGAGTGCAGCGTTGATGaaatcctccattttgtgctattaaactgttaccaaccctttatggggcatggcatcatttcaccagcgctgcattcaatcatgtttttc	ptc-miR397a	TCATTGAGTGCAGCGTTGATG	5'	Diff	gp2a	...(((((...((((((((((((((((((..(((((((((((......(((((((.(((......))).))).))))....)))))))))))..))))))))))))))))))..)))))...	116	38.5	-57.7	1.2	0	6	9	0	0	0	0	0	0	0	5.51964	9.46217	0	0	0	0	0	0	low
37	44	ptc-miR398a_L+1R-1	TTGTGTTCTCAGGTCACCCCT	21	SL4.0ch05	+	5886167	5886296	atgagcaatggtgaatccccagaggagtgtgcctggaaacacaggtgcattttggtctttttttaaaaaaaattgcggaccaaagtacacTTGTGTTCTCAGGTCACCCCTttgggatcaccttgttttt	30	ptc-MIR398a,stu-MIR398b,mtr-MIR398a,gma-MIR398b,gma-MIR398a,ath-MIR398a,ath-MIR398b,ath-MIR398c,mdm-MIR398a,lja-MIR398,gra-MIR398,aly-MIR398a,aly-MIR398b,vvi-MIR398a,csi-MIR398a,lus-MIR398b,lus-MIR398e,lus-MIR398d,lus-MIR398c,cme-MIR398b,bra-MIR398,cas-MIR398b,cas-MIR398a,ghr-MIR398,rco-MIR398a,aqc-MIR398a,hbr-MIR398,ahy-MIR398,ssl-MIR398,bol-MIR398a,	ptc-MIR398a	gtacaccccagaggagtggctccagagaacacagggggttggttttctagctgtaagctacaagatggacaaagcactcTGTGTTCTCAGGTCACCCCTTtggggcacc	ptc-miR398a	TGTGTTCTCAGGTCACCCCTT	3'	Diff	gp2a	..((((((.(((((...((((((((.(((.(((((..((((((((((.((((((((((..((((....))))....)))))))))).))))))))))..)))))))).)))))))).)))))))))))..	126	43.1	-66.3	1.2	0	12	3.5	6	0	9	3	0	622	0	11.0393	3.67973	6.18571	0	10.4848	3.05603	0	385.903	middle
38	45	ath-MIR398b-p3_1ss16CT	CATGTGTTCTCAGGTTACCCC	21	SL4.0ch12	+	66313284	66313411	ttggtggaggtattcaacaggggcaacttgagatcacatgttgtcatttttttctttttgatttgattcgatgaatcagtatctcaaCATGTGTTCTCAGGTTACCCCtgttgaattagtttcactta	32	ptc-MIR398c,ptc-MIR398a,stu-MIR398b,mtr-MIR398a,gma-MIR398b,gma-MIR398a,ath-MIR398b,ath-MIR398c,ath-MIR398a,mdm-MIR398a,lja-MIR398,gra-MIR398,aly-MIR398b,aly-MIR398a,vvi-MIR398a,csi-MIR398a,lus-MIR398b,lus-MIR398e,lus-MIR398d,lus-MIR398c,cme-MIR398a,cme-MIR398b,bra-MIR398,cas-MIR398a,cas-MIR398b,ghr-MIR398,rco-MIR398a,aqc-MIR398a,hbr-MIR398,ahy-MIR398,ssl-MIR398,bol-MIR398a,	ath-MIR398b	tggatctcgacAGGGTTGATATGAGAACACACgagtaatcaacggctgtaatgacgctacgtcattgttacagctctcgttttcaTGTGTTCTCAGGTCACCCCTGctgagctctt	ath-MIR398b-p3	caTGTGTTCTCAGGTCACCCC	3'	New	gp2a	..(((((((..((((((((((((.(((((((((.(((((((((.........((.....)).(((((((...))))))).....))))))))).))))))))).))))))))))))...)))))))..	124	36.7	-57.1	1.2	226	1543	732.5	27	39	34	1019	270	141	297.677	1419.47	770.116	27.8357	32.3953	39.6093	1038.03	313.496	87.4795	high
39	46	vvi-miR482_R+1_1ss20TA	TCTTTCCTACTCCTCCCATACCA	23	SL4.0ch04	+	55372137	55372294	attgatggcgttgaaagggatgagagtattgggaagttgttggttgtgggtggggtggaaagatttgataaatctaattttaaagagattaaaTCTTTCCTACTCCTCCCATACCCatgacttccactagcttctccctttcttcatttgtcatctcc	2	vvi-MIR482,ghr-MIR482a,	vvi-MIR482	aatgtttgggaattggagagtaggaaagcttagccatctattcccttcatggtttcctctccatggattgggggtctagagctagTCTTTCCTACTCCTCCCATTCCtattgttttc	vvi-miR482	TCTTTCCTACTCCTCCCATTCC	3'	Diff	gp2a	...(((((((..((((((((.((.(((....((((((..(.((.((((((.((((((((((((((((((...(((........))).))))))))))))).))))).)))))))).)..))))))....)))))))))))))......)))))))...	152	40.5	-70.8	1.1	27	26	16	27	44	27	29	52	65	35.5631	23.9185	16.8216	27.8357	36.5485	31.4544	29.5416	60.3771	40.3274	middle
40	47	eun-miR530-5p_L-2R+2	TGCATTTGCACCTGCACCTTT	21	SL4.0ch09	+	1697198	1697313	aaacaagagatatttttatcTGCATTTGCACCTGCACCTTAgtgaacgaattagttcgcgtataattcgtgcagaaaggtgtaggtgttcatgcagacaaaaatggtatcttggcc	2	eun-MIR530,htu-MIR530,	eun-MIR530	aaggtgcagcctttaTCTGCATTTGCACCTGCACCTcaaattgctttcggttcttccctgcgcatgtctgccgagatttgtgggtataagaagagggttgttcagggagaagaagaacgtagcgcaggtgaaggagcagagggcttggaAGGTGCGGGTGCAGGTGCAGAtgaatgccatttt	eun-miR530-5p	TCTGCATTTGCACCTGCACCT	5'	Diff	gp2a	...(((((..(((((((.(((((((..(((((((((((((..((.((((((((.........)))))))).))..)))))))))))))..))))))).)))))))...)))))...	110	39.7	-54	1.2	0	13	0	8	30	26	10	30	526	0	11.9592	0	8.24761	24.9195	30.2895	10.1868	34.8329	326.342	middle
41	48	nta-miR1446	TGAACTCTCTCCCTCAATGGCT	22	SL4.0ch03	-	61485801	61485913	aatggaaatccagtgttttcTGAACTCTCTCCCTCAATGGCTtctccaatatataaattaatttaaaagagcagccatgagagattgagttcagaaaactatggctttcctag	2	nta-MIR1446,gma-MIR1446,	nta-MIR1446	cagcgttttcTGAACTCTCTCCCTCAATGGCTgctcatatatatatagccatgcttcttaattaattaaagaacagccatgagagattgagttcagaaaactctggc	nta-miR1446	TGAACTCTCTCCCTCAATGGCT	5'	Yes	gp2a	...(((((.(((..(((((((((((((..((.((((.(((((.(((......................))).))))))))).))..)))))))))))))..))).)))))...	107	36.3	-45.8	1.1	0	0	0	9	0	0	134	0	23	0	0	0	9.27856	0	0	136.503	0	14.2697	middle
42	49	stu-miR1919-5p_R+1	TGTCGCAGATGACTTTCGCCCT	22	SL4.0ch08	+	54666180	54666356	tccgaatcgctccgacgcctttgatgttcacatcttccggtagtccTGTCGCAGATGACTTTCGCCCAtttatagaaccacactttctttaatttgaattctatgtggtaggacgagagtcatctgtgacaggataatggaagatcgagttatcaaaggcttattgggcgtttcctt	2	stu-MIR1919,nta-MIR1919,	stu-MIR1919	TGTCGCAGATGACTTTCGCCCttctcattcagcccctttctctaaatctaattaatttgatttcaatgtggtaggACGAGAGTCATCTGTGACAGG	stu-miR1919-5p	TGTCGCAGATGACTTTCGCCC	5'	Diff	gp2a	...(((.(((.((((.((((((((((.....((((((((...((((((((((((((((((((((.((.........((((((..(((........))).....)))))).)).))))))))))))))))))))))..)))))))).....))))))))))...))))))).)))...	171	44.1	-83.2	1.1	3.5	0	4	0	2.5	3.5	5	0	3.5	4.61004	0	4.20541	0	2.07662	4.07743	5.09339	0	2.17148	low
43	49	stu-miR1919-5p_R+1	TGTCGCAGATGACTTTCGCCCT	22	SL4.0ch12	-	7037417	7037596	gatcgctccgacgcctttgatgttcacatcttctggtagtccTGTCGCAGATGACTTTCGCCCTtctaaggaaccacactttctgtaaatctaattaatttgaattcaatgtggcaggacgagagtcatctgtgacaggataatggaagatctagttatcaaaggcttattcgggcgttt	2	stu-MIR1919,nta-MIR1919,	stu-MIR1919	TGTCGCAGATGACTTTCGCCCttctcattcagcccctttctctaaatctaattaatttgatttcaatgtggtaggACGAGAGTCATCTGTGACAGG	stu-miR1919-5p	TGTCGCAGATGACTTTCGCCC	5'	Diff	gp2a	...(((.((((.((((((((((.....(((((((....((((((((((((((((((((((.(((((....)).(((((.......(((((.......))))).......))))).))).))))))))))))))))))))))...))))))).....))))))))))....)))))))...	174	43.3	-77.9	1	3.5	0	4	0	2.5	3.5	5	0	3.5	4.61004	0	4.20541	0	2.07662	4.07743	5.09339	0	2.17148	low
44	50	gma-MIR2111f-p3	GTCCTTGGGATGCAGATTATC	21	SL4.0ch09	-	4725167	4725277	gaatactgtgttaggttaatggtaatctgcatcctgaggtttagatcaatttataacttactggatctaGTCCTTGGGATGCAGATTATCtttaccttacaaacagtgcac	2	gma-MIR2111f,cme-MIR2111b,	gma-MIR2111f	tgggaaaagcTAATCTGCATCCTGAGGTTTAgagcaatgtttttgttgcatctagtccttgggatgcagattatctcttcctt	gma-MIR2111f-p3	gtccttgggatgcagattatc	3'	New	gp2a	...((((((((.((((....((((((((((((((..(((..((((((....((.....))...))))))..)))..))))))))))))))...)))).))..))))))...	105	36.9	-48.7	1.2	8	13	9	8	6	6	9	0	22	10.5372	11.9592	9.46217	8.24761	4.98389	6.98987	9.16809	0	13.6493	middle
45	51	vvi-MIR3627-p5_1ss13CT	TCGCAGGAGAGATGGCACTTGC	22	SL4.0ch02	+	47990626	47990750	gagagagattgagggaatcttgTCGCAGGAGAGATGGCACTTGCcattccttttaattggtacaatgcctaaatggaaccaattaagtgcctctgtctttcgacacgatgctcacaatttctatt	1	vvi-MIR3627,	vvi-MIR3627	gaaggaaagcgagaaagaaagaggggttgggggtttcTTGTCGCAGGAGAGACGGCACTtgctcttgtgtagcaaattgcaagcggcaaTCGCCGCTCTCCTGTGACAAGatacccttcagcttctttcctacattcttcgccctac	vvi-MIR3627-p5	TCGCAGGAGAGACGGCACTtgc	5'	New	gp2a	...((((((((.(((.(((.(((((.((((.(((.((((((((...((((.((((...(((.....))))))).)))).....))))))))))).)))).))))).))).))).))))))))...	119	42.4	-47.8	0.9	23	16	12	17	24	13	159	32	877	30.2945	14.719	12.6162	17.5262	19.9356	15.1447	161.97	37.1551	544.11	middle
46	52	stu-miR5303g_1ss6TA	ATATTATTGAAGAGTCTGAGCAAC	24	SL4.0ch01	-	38695187	38695312	tatgttgattagactctctaaaaatgtttgttgttgtcatgttggatccttcaaaaatatgcaacttttggagtattcaacatgcacatacatccattgATATTATTGAAGAGTTTGAGCAACcca	2	stu-MIR5303g,stu-MIR5303i,	stu-MIR5303i	tactcgtactctccaaaaatgttgtctcacccgtgtcgaattcaaaaatacactatttttggagtatccgacgcacaaccttcgATATTTTTGAAGAGTCTGAGCAAC	stu-miR5303g	ATATTTTTGAAGAGTCTGAGCAAC	3'	Diff	gp2a	...((((.(((((((((..((.((((((...((((((((((((((((.((((((((.........)))))))).)))))))))).))).)))......)))))).))..))))))))).))))...	120	32.5	-39.5	1	0	0	0	0	0	12	0	5	5	0	0	0	0	0	13.9797	0	5.80549	3.10211	middle
47	53	stu-miR5303h_2ss20AC21GA	AACATTTTTGAAGAGTCTGCACAA	24	SL4.0ch03	-	130625	130738	ttttatgttgctcggactcttaaaagatgttgtcgagtcatcaaaaagtagtgcatttgttagagatccgaccttggtacgacAACATTTTTGAAGAGTCTGAACAAcatagta	1	stu-MIR5303h,	stu-MIR5303h	gctcaaactctccaaaattgttgccgcactcgtgtcggatcctccaaaaaagagcactacttttggtggatccaacacactcttcAACATTTTTGAAGAGTCTGAGCAA	stu-miR5303h	AACATTTTTGAAGAGTCTGAGCAA	3'	Diff	gp2a	..((((((((.((((((((((.(((((((((((((..(((............((....))..............)))..))))))))))))).)))))))))).))))))))..	110	36.8	-42	1	7	9	9	8	0	0	8	0	8	9.22007	8.27947	9.46217	8.24761	0	0	8.14942	0	4.96338	low
48	54	stu-MIR5303g-p3_2ss2AT20TC	TTGATATTTTTGAAGAGTCCGAGC	24	SL4.0ch04	+	60667738	60667849	tacttgctcggactctcaaaaaatgtcgctacacccatgtcagatcctccaaaaatccacaagttctggagaatacgcgccccTTGATATTTTTGAAGAGTCCGAGCaacat	2	stu-MIR5303g,stu-MIR5303i,	stu-MIR5303g	tgctcggaccctcaaaagatgttctcggatcctccaaaaatacatagcttttggaggatccgacacgtagATATTTTTGAAGAGTCTGAGCAAC	stu-MIR5303g-p3	tagATATTTTTGAAGAGTCTGAGC	3'	New	gp2a	...(((((((((((((..(((((((((.(((((....))).))...(((((...............)))))..............)))))))))..)))))))))))))...	106	44.6	-37.8	0.8	13	10	13	5	20	6	5	8	14	17.123	9.19941	13.6676	5.15476	16.613	6.98987	5.09339	9.28878	8.68591	middle
49	55	stu-miR5303g_2ss2TC23AT	ACATTTTTGAAGAGTCTGAGCATC	24	SL4.0ch05	+	5852350	5852458	tcctatgttgctctgacttttccaaaattgttgatgtactcgtgtcagatccttcgaaatacactacttttgattcgcgACATTTTTGAAGAGTCTGAGCATCataact	2	stu-MIR5303i,stu-MIR5303g,	stu-MIR5303g	tgctcggaccctcaaaagatgttctcggatcctccaaaaatacatagcttttggaggatccgacacgtagATATTTTTGAAGAGTCTGAGCAAC	stu-miR5303g	ATATTTTTGAAGAGTCTGAGCAAC	3'	Diff	gp2a	...((((.(((((.((((((((.((((.(((((.((.((....))))......((((((........))))))....))))).)))))))))))).))))).))))...	103	37.6	-30.5	0.7	7	32	36	19	15	12	5	16	37	9.22007	29.4381	37.8487	19.5881	12.4597	13.9797	5.09339	18.5776	22.9556	middle
50	56	stu-miR5303h_2ss18TA21GA	AACATTTTTGAAGAGTCAGAACAA	24	SL4.0ch05	-	1648064	1648165	aatctatgttgctcagactcttcaaaaatgtcaatcacgagtgtagaatcctccacaagtagtgacgatcAACATTTTTGAAGAGTCAGAACAActtagtcc	1	stu-MIR5303h,	stu-MIR5303h	gctcaaactctccaaaattgttgccgcactcgtgtcggatcctccaaaaaagagcactacttttggtggatccaacacactcttcAACATTTTTGAAGAGTCTGAGCAA	stu-miR5303h	AACATTTTTGAAGAGTCTGAGCAA	3'	Diff	gp2a	...(((.((((.((.((((((((((((((((...((((...(((.((....)).)))....))))......)))))))))))))))).)).)))).)))...	96	38.2	-34.7	0.9	0	0	3.5	0	0	0	0	0	2.5	0	0	3.67973	0	0	0	0	0	1.55106	low
51	56	stu-miR5303h_2ss18TA21GA	AACATTTTTGAAGAGTCAGAACAA	24	SL4.0ch11	-	5490670	5490815	caagtaacttgttatctacgttgttcgaactctccaaagatgtttctgcatccgtgacggatcctcaaaaaatggactgttgttggagaatccagcacaagtcatcAACATTTTTGAAGAGTCCGAACAAcacaacttgttatagt	1	stu-MIR5303h,	stu-MIR5303h	gctcaaactctccaaaattgttgccgcactcgtgtcggatcctccaaaaaagagcactacttttggtggatccaacacactcttcAACATTTTTGAAGAGTCTGAGCAA	stu-miR5303h	AACATTTTTGAAGAGTCTGAGCAA	3'	Diff	gp2a	...(((((..(((......((((((((.(((((.((((((((((.....(((((...)))))............((((..((((((.....))))))..))))...)))))))))).))))).))))))))..)))..)))))...	140	39.7	-48.8	0.8	0	0	3.5	0	0	0	0	0	2.5	0	0	3.67973	0	0	0	0	0	1.55106	low
52	57	stu-miR5303h_L-1R+1_1ss21GA	ACATTTTTGAAGAGTCTGAACAAC	24	SL4.0ch07	+	60855844	60855963	tacgttattcaaacttttcaaaaatgtcatcagatgcaatgtcaaatcctttgaaagtagtgcatttattgaggatttcagacgggtgtagtaACATTTTTGAAGAGTCTGAACAACtta	3	stu-MIR5303h,stu-MIR5303i,stu-MIR5303g,	stu-MIR5303h	gctcaaactctccaaaattgttgccgcactcgtgtcggatcctccaaaaaagagcactacttttggtggatccaacacactcttcAACATTTTTGAAGAGTCTGAGCAA	stu-miR5303h	AACATTTTTGAAGAGTCTGAGCAA	3'	Diff	gp2a	...(((.((((.(((((((((((((((.......((((.((((((((((((..(((........)))...))))))))..))))..))))...))))))))))))))).)))).)))...	114	32.5	-36.1	0.9	42	191	252	121	81	104	47	89	185	55.3204	175.709	264.941	124.745	67.2825	121.158	47.8778	103.338	114.778	middle
53	58	stu-miR5303g_2ss17TG20GA	ATATTTTTGAAGAGTCGGAACAAC	24	SL4.0ch09	+	2673526	2673643	gcttatgttgttccgactcttcaaaaacatatatcaacagttacatgttactatttctagaggatccaatacaggtggtggtgcaacaATATTTTTGAAGAGTCGGAACAACatagat	2	stu-MIR5303i,stu-MIR5303g,	stu-MIR5303g	tgctcggaccctcaaaagatgttctcggatcctccaaaaatacatagcttttggaggatccgacacgtagATATTTTTGAAGAGTCTGAGCAAC	stu-miR5303g	ATATTTTTGAAGAGTCTGAGCAAC	3'	Diff	gp2a	..(((((((((((((((((((((((((.........((...(((.(((......(((....)))......))).)))...)).........)))))))))))))))))))))))))..	114	35.6	-42	1	0	0	0	0	0	0	0	3	2.5	0	0	0	0	0	0	0	3.48329	1.55106	low
54	58	stu-miR5303g_2ss17TG20GA	ATATTTTTGAAGAGTCGGAACAAC	24	SL4.0ch12	-	64837406	64837503	tgtctatgctgcttggactcttcgaaaatgttgtttagtgcgcatcatatctgacacgagtggggcaATATTTTTGAAGAGTCGGAACAACatagttt	2	stu-MIR5303g,stu-MIR5303i,	stu-MIR5303i	tactcgtactctccaaaaatgttgtctcacccgtgtcgaattcaaaaatacactatttttggagtatccgacgcacaaccttcgATATTTTTGAAGAGTCTGAGCAAC	stu-miR5303g	ATATTTTTGAAGAGTCTGAGCAAC	3'	Diff	gp2a	...(((((.((.(..((((((((((((((((((..(....((..(((....)))..))....)..))))))))))))))))))..).)).)))))...	92	40.8	-35.3	0.9	0	0	0	0	0	0	0	3	2.5	0	0	0	0	0	0	0	3.48329	1.55106	low
55	59	stu-MIR5303h-p3_2ss1TA19CA	ACAACATTTTTGAAGAGTATGAGC	24	SL4.0ch09	-	2054296	2054426	aagcagtatgctgctcagactctccaaaaatgttgccacacctgtatcgtatccttcggacaggcactacttttggaggatcgaacaagcacctgACAACATTTTTGAAGAGTCTGAGCaacatagtgaag	1	stu-MIR5303h,	stu-MIR5303h	gctcaaactctccaaaattgttgccgcactcgtgtcggatcctccaaaaaagagcactacttttggtggatccaacacactcttcAACATTTTTGAAGAGTCTGAGCAA	stu-MIR5303h-p3	tcAACATTTTTGAAGAGTCTGAGC	3'	New	gp2a	...((.((((.((((((((((((.(((((((((((.((....(((.(((.(((((((..(.((......)))..)))))))))))))......)).))))))))))).)))))))))))).)))).))...	125	45	-57.1	1	8	6	5	7	7	5	0	0	10	10.5372	5.51964	5.25676	7.21666	5.81454	5.82489	0	0	6.20422	middle
56	60	stu-miR5303g_2ss10AT20GA	ATATTTTTGTAGAGTCTGAACAAC	24	SL4.0ch11	+	4392265	4392411	ctttttatataatgtagttatgttgttcggactctctaaaaatgttgtcgcacctgtatattagatcctccaaatttgtacgatctgacatgtagccggtgATATTTTTGTGGAGTCTGAACAACatagttttattatcatagatat	2	stu-MIR5303i,stu-MIR5303g,	stu-MIR5303g	tgctcggaccctcaaaagatgttctcggatcctccaaaaatacatagcttttggaggatccgacacgtagATATTTTTGAAGAGTCTGAGCAAC	stu-miR5303g	ATATTTTTGAAGAGTCTGAGCAAC	3'	Diff	gp2a	...(((((((((((...(((((((((((((((((..(((((((((..(((...((..((.(((((((...((....))...))))))).))..)).)))..)))))))))..)))))))))))))))))...)))))).)))))...	141	32.7	-51.9	1.1	0	7	5	0	0	0	0	0	0	0	6.43958	5.25676	0	0	0	0	0	0	low
57	61	stu-miR5303g_2ss17TC18GT	ATATTTTTGAAGAGTCCTAGCAAC	24	SL4.0ch11	-	39672068	39672226	ttgggcattgagtcatggactatgttgctcggactcttaaaaaatattgacgggtgcgtgtcagatacaccaaagtggtgcatatttggagtacccaacacaggtgcagcaATATTTTTGGAGAGTCCTAGCAACataggtcagggattaacagctgag	3	stu-MIR7997c,stu-MIR5303g,stu-MIR5303i,	stu-MIR5303i	tactcgtactctccaaaaatgttgtctcacccgtgtcgaattcaaaaatacactatttttggagtatccgacgcacaaccttcgATATTTTTGAAGAGTCTGAGCAAC	stu-miR5303g	ATATTTTTGAAGAGTCTGAGCAAC	3'	Diff	gp2a	...(((....((((.((..((((((((((.(((((((..((((((((((..((((((...(((((((((((.....))))..))))))).))))))..((....))...))))))))))..))))))).))))))))))..))..))))....)))...	153	44.7	-65.6	0.9	0	0	6	0	0	0	0	0	6	0	0	6.30811	0	0	0	0	0	3.72253	low
58	62	nta-miR6020a-5p_L+1_2ss11TC22CT	TAAATGTTTTCCGAGTATCTTT	22	SL4.0ch12	+	61562864	61562976	aatggcgaaaatactcgtaaaacatttacggatcacttctaggtaggattgaatatcagagcaatatcatatattgtagatctgTAAATGTTTTCCGAGTATCTTTtgcccat	1	nta-MIR6020a,	nta-MIR6020a	tccctatacagacgacctgtAAATGTTTTTCGAGTATCTTCattcttccctcatcctactgatgttttagagaggaAGATACTCAGCAAAACATTTACtggttacttgtatagaatca	nta-miR6020a-5p	AAATGTTTTTCGAGTATCTTC	3'	Diff	gp2a	...((((((((((((((.((((((((((((((((...(((.((((........)))))))(((((((...))))))).)))))))))))))))).))))))).)))))))...	107	33.6	-44.6	1.2	482	339	413	650	701	426	795	396	361	634.868	311.86	434.209	670.118	582.285	496.281	809.848	459.795	223.972	middle
59	63	gma-MIR6300-p3_6	TATAGTGGTAAGTATTCCC	19	SL4.0ch03	+	29667974	29668151	gccggggatcgaacccgggtcacccgcgtgacaggcgagaatacttaccactataccaaattttgatacgctcagtggtttcctcaaataagaagtaagtttgagcgtatcaaattttgaTATAGTGGTAAGTATTCCCgcatgtcacgcgggtgacccgggttcgattcccggcaac	1	gma-MIR6300,	gma-MIR6300	aggtaaaaatacttaccactatattacaacaacttgtttgtgaaattcaatggtaattttaaataataaatgttttaatattaccgatagcatttgattatatttttgttttaaagttacatttgattatatcgctatcggctataatgtaagtcatattcatccaatatcatgcaacttttttgtatagatatattaatattactcgataatcatcaaGTCGTTGTAGTATAGTGGtaagtattcccgcc	gma-MIR6300-p3	TATAGTGGtaagtattccc	3'	New	gp2a	(((((((((((((((((((((((((((((((((.(((.(((((((((((((((((.((((.((((((((((((((...((((.........)))).....)))))))))))))).)))).))))))))))))))))).))).)))))))))))))))))))))))))))))))))...	175	49.4	-134.1	1.5	0	0	0	8	10	0	0	0	16	0	0	0	8.24761	8.30648	0	0	0	9.92675	low
60	64	stu-MIR7981-p5_2ss6AG19AG	ATTTTGTACACCTTTTTGGCTT	22	SL4.0ch11	+	1256719	1256922	tcacagaaacacatcttaactaaatcaaaatcttattactttcctgaactcatttttttgtaATTTTGTACACCTTTTTGGCTTaggtgacacaccctgtgacttcacacagttgagccgcgtaagccaaaaggtgtacaaaactacacaaaaaatgaattcagggggtaataggacattagattagttaaggtgtgtctctga	1	stu-MIR7981,	stu-MIR7981	GTTAATTAAACTATGGTCCTATTAccccctcaaatccattttttttgtaattttatacacctttttgacttacgtggcatccaaacatcttccatgtgcctcaactatgtggaatcatggagtgtgccacgtaagtcaaaaggtgtataaaattccaaaaaaaaaaaaagagtttgaagaggtaATAGGACTTTAGTTTAGTTAAGGT	stu-MIR7981-p5	attttatacacctttttgactt	5'	New	gp2a	...((((.(((((((((((((((.((((..((((((((.(..((((((.(((((((((((((.(((((((((((((((.((((((.(((...((..(((((......))))).))...))).))))))))))))))))))))).)))).))))))))).))))))..)))))))))..)).))))))))))))))))).)))).	200	36.3	-95	1.3	0	0	7	0	0	0	0	6	0	0	0	7.35947	0	0	0	0	6.96659	0	low
61	65	stu-MIR7981-p3_2ss16TA23GA	AGTGTGCCACGTAAGACAAAAGAT	24	SL4.0ch12	-	64777321	64777527	tttaactaaattaaggtcttattactctcctgaatttatcttttttaataatttgtgtacttttttggcttacgtgacattcaaatatctgtcaagcgcctcaattgcatggagtcatggAGTGTGCCACGTAAGACAAAAGATgtatattattataaaaaataaattcaggggaagggggaatatgaccttaatttagttaagtta	1	stu-MIR7981,	stu-MIR7981	GTTAATTAAACTATGGTCCTATTAccccctcaaatccattttttttgtaattttatacacctttttgacttacgtggcatccaaacatcttccatgtgcctcaactatgtggaatcatggagtgtgccacgtaagtcaaaaggtgtataaaattccaaaaaaaaaaaaagagtttgaagaggtaATAGGACTTTAGTTTAGTTAAGGT	stu-MIR7981-p3	agtgtgccacgtaagtcaaaaggt	3'	New	gp2a	((((((((((((((((((.((((..((((((((((((((.((((.(((((....(((((((((((((.((((((((((((((.....((..((((.........))).)..))......))))))..)))))))).))))))).))))))))))).)))).))))))))))))))......)))).))))))))))))))))))...	204	30.9	-75.3	1.2	0	9	6	5	5	6	0	0	9	0	8.27947	6.30811	5.15476	4.15324	6.98987	0	0	5.5838	low
62	66	stu-MIR7983-p3_1ss2CG	AGTTAACTAATGCCGGTAAAGACT	24	SL4.0ch01	+	71704817	71704882	tccctaaagtctttagcgacgttggttctaatgacAGTTAACTAATGCCGGTAAAGACTttagtac	1	stu-MIR7983,	stu-MIR7983	TAAAGTCTTTAGCGACATTGGTTCtaatggcacttaACTAATGCCGGTAAAGACTTTAAC	stu-MIR7983-p3	acttaACTAATGCCGGTAAAGACT	3'	New	gp2a	...((((((((((((.((.(((((((..((((....))))))))))).)).))))))))))))...	60	39.4	-25.1	1	0	7	0	0	0	0	0	5	0	0	6.43958	0	0	0	0	0	5.80549	0	low
63	67	stu-miR7983-3p_2ss13AG23AG	ACTAATGCCGGTGAAGACTTTAGC	24	SL4.0ch08	-	55923977	55924039	ccctaaagcctttagcgaattggttctaatgacacttaACTAATGCCGGTAAAGACTTTAGCa	1	stu-MIR7983,	stu-MIR7983	TAAAGTCTTTAGCGACATTGGTTCtaatggcacttaACTAATGCCGGTAAAGACTTTAAC	stu-miR7983-3p	ACTAATGCCGGTAAAGACTTTAAC	3'	Diff	gp2a	..((((((.(((((.((.(((((((............)))))))..)).))))).))))))..	59	39.7	-16.3	0.7	22	15	15	14	17	20	0	10	48	28.9774	13.7991	15.7703	14.4333	14.121	23.2996	0	11.611	29.7803	middle
64	68	stu-MIR7984b-p3_2ss17TC20AG	ATATATACCTTTAAAACACGCTAT	24	SL4.0ch01	-	81038646	81038821	tttggaaaggatattttattcatgtactatttaataatgtatttttaaaggtatatatgtgttcacatggacacattactatttatagttatactatatttttttatgtcaatgtggtacATATATACCTTTAAAATACGCTATtaaataatgtacgaataaaagatcctccataa	3	stu-MIR7984b,stu-MIR7984d,stu-MIR7984c,	stu-MIR7984b	ATACCGAACTTTGGAAATGACCTTttacccctgcactatttaatagttattttaaaggtatatatgtgcccaggtggacatcataaaaattgcatcattataaatagtaacgtgtctacgtgagcaaatatatacctttaaaatacactattaaatagtgtaggggtaaaaGGTCTTTCATAAAATTTGGTATCG	stu-MIR7984b-p3	atatatacctttaaaatacactat	3'	New	gp2a	..((((..((((.((((((((..(((((((((((((..(((.((((((((((((((((((...(((((.((((..........(((((.....)))))........)))).)))))..)))))))))))))))))))))..)))))))))..)))))))))))).))))))))...	171	22.7	-59.1	1.5	0	0	5	0	5	0	0	0	0	0	0	5.25676	0	4.15324	0	0	0	0	low
65	69	stu-MIR7984c-p3_2ss11GA17AG	ATCCACGTGGACACATGTATACCT	24	SL4.0ch04	+	52409548	52409710	catgacctattacccttgcactatttaatagttattttaaaggtatatatgtgtctatgtgggcaagttacaatttataatgatgcaatatttatgatATCCACGTGGACACATGTATACCTttaaaatacactattaaatagtataggggtaaaaggttccc	1	stu-MIR7984c,	stu-MIR7984c	ACGATACCAAACTTTATGAAGGACcttttattccctgcactatttaatagtgtattttaaaggtatatatgtgcccacgtagacatcataaaaattgcatcattataaatagtaatgtatccacgtgggcacatatatacctttaaaatacactattaaatagtgcagggaataaaaggtCCTTCATAAAGTTTGGTATCGTAA	stu-MIR7984c-p3	atccacgtgggcacatatatacct	3'	New	gp2a	...(((((.((((((((..((((((((((((((((((((((((((((((((((((((((((((((.((((.......))))..))).(((((...))))))))))))))))))))))))))))))))))).)))))))))))))..)))))))).)))))...	157	30.7	-77.7	1.6	7	8	19	0	6	7	10	10	6	9.22007	7.35952	19.9757	0	4.98389	8.15485	10.1868	11.611	3.72253	middle
66	70	stu-MIR7984a-p5_2ss9AG17CT	AAAGGTATGTATGTGCTCACGTGG	24	SL4.0ch04	-	5961829	5962027	agattaaattttatggaggactttttacctcctacattatttaatagtgtattttAAAGGTATATATGTGCTCACGTGGacacattactatttataattatccgatatttatgatgtccacgtgaggacatatatacctttataatacactatcaaatagagtaggatgtagggttaaaatgttctttacaaagtttga	1	stu-MIR7984a,	stu-MIR7984a	ATACCGAACTTTGGAAATGACCTTttacccccctgcactatttaatagtgtattttaaaggtatatatgtgcccacgtggacatcataaatattgcatcattttaaatagtaatgtgtccgcatgggcacatatatacctttacaatacactatcaaatagtgcagaggataaaagattttccataaagtttggtatcg	stu-MIR7984a-p5	aaaggtatatatgtgcccacgtgg	5'	New	gp2a	...(((((((((.(..(((((((((.(((((((((..(((((.((((((((((.(((((((((((((((.(((((((((((((((...((((...........))))...))).)))))))))))).))))))))))))))).)))))))))).)))))..)))))).....))).)))).)))))..).)))))))))	196	28.6	-84.7	1.5	0	7	0	0	0	0	0	6	6	0	6.43958	0	0	0	0	0	6.96659	3.72253	low
67	71	stu-MIR7984c-p3_2ss2AT17TC	TTTCCACGTGGGCACACATATACC	24	SL4.0ch04	-	57240460	57240664	gtaacatatcaaattttgaaaaggatcttttatctatttacactatttaatagtgtattttaaaagtatatatgtgcccatgtggacataatttttttgtacaattataaacagtaatgTTTCCACGTGGGCACACATATACCtttaaaatactctattaaatagctctggataaaaggtcttccagaaagtttagtgtcgtcaa	1	stu-MIR7984c,	stu-MIR7984c	ACGATACCAAACTTTATGAAGGACcttttattccctgcactatttaatagtgtattttaaaggtatatatgtgcccacgtagacatcataaaaattgcatcattataaatagtaatgtatccacgtgggcacatatatacctttaaaatacactattaaatagtgcagggaataaaaggtCCTTCATAAAGTTTGGTATCGTAA	stu-MIR7984c-p3	tatccacgtgggcacatatatacc	3'	New	gp2a	...(((((..(((((((....(((((((((((((((......(((((((((((.((((((((((.((((((.((((((((((((((.(((..((.((((((....)))))).))...))).)))))))))))))).)))))).)))))))))).)))))))))))...)))))))))))))))....)))))))..))).))...	199	28.3	-76.7	1.3	0	0	0	0	0	0	0	6	7	0	0	0	0	0	0	0	6.96659	4.34295	low
68	72	stu-MIR7984b-p3_1ss12AG	ATATACCTTTAGAATACACTATT	23	SL4.0ch05	+	61830794	61830957	aatgactttttaccccatgcactatttgatagtgtattttaaaagtatatatgtgtccacgtacacatcataaatattacatcattataaatagtaaatgtccacgtgaacacatATATACCTTTAGAATACACTATTatatagtgcaggaataataagtcgtg	3	stu-MIR7984b,stu-MIR7984d,stu-MIR7984c,	stu-MIR7984b	ATACCGAACTTTGGAAATGACCTTttacccctgcactatttaatagttattttaaaggtatatatgtgcccaggtggacatcataaaaattgcatcattataaatagtaacgtgtctacgtgagcaaatatatacctttaaaatacactattaaatagtgtaggggtaaaaGGTCTTTCATAAAATTTGGTATCG	stu-MIR7984b-p3	atatacctttaaaatacactatt	3'	New	gp2a	.(((((((.(((..((.((((((((.(((((((((((((((((.((((((((((((.(((((..((((........((((.............))))))))..))))).)))))))))))).))))))))))))))))).))))))))))..))).))))))).	162	28.7	-66.8	1.4	0	0	7	0	0	0	0	5	5	0	0	7.35947	0	0	0	0	5.80549	3.10211	low
69	73	stu-MIR7984a-p5_2ss14TA17CT	AAAGGTATATATGAGCTCACGTGG	24	SL4.0ch07	-	8261349	8261474	accatttaatagtatattttAAAGGTATATATGTGCTCACGTGGacatcataaatattatatcattacaaatagtgatgtgtccacatggacatatatatacttttataatacactatttaatagt	1	stu-MIR7984a,	stu-MIR7984a	ATACCGAACTTTGGAAATGACCTTttacccccctgcactatttaatagtgtattttaaaggtatatatgtgcccacgtggacatcataaatattgcatcattttaaatagtaatgtgtccgcatgggcacatatatacctttacaatacactatcaaatagtgcagaggataaaagattttccataaagtttggtatcg	stu-MIR7984a-p5	aaaggtatatatgtgcccacgtgg	5'	New	gp2a	((.(((.((((((.((((.((((((((((((((((..((.((((((((............(((((((....))))))))))))))).))..)))))))))))))))).)))).)))))).))).))	126	24.6	-43.7	1.4	0	9	5	0	0	11	0	6	8	0	8.27947	5.25676	0	0	12.8148	0	6.96659	4.96338	middle
70	74	stu-MIR7984a-p5_2ss16CA17CA	AAAGGTATATATGTGAACACGTGG	24	SL4.0ch09	+	65386635	65386836	acaaatctgaactttggaaagaatttgttacttcatgtattatttaatagtgtattttAAAGGTATATATGTGAACACGTGGacatcatagatattacatcattataaatagtaaagtgtccatgtgagcatatatattcctttaaaatacactattaaatagtgcagacggataataagtcatgatcagaatttgagattg	1	stu-MIR7984a,	stu-MIR7984a	ATACCGAACTTTGGAAATGACCTTttacccccctgcactatttaatagtgtattttaaaggtatatatgtgcccacgtggacatcataaatattgcatcattttaaatagtaatgtgtccgcatgggcacatatatacctttacaatacactatcaaatagtgcagaggataaaagattttccataaagtttggtatcg	stu-MIR7984a-p5	aaaggtatatatgtgcccacgtgg	5'	New	gp2a	...((((((((.(((((.....((((((((((...((((((((((((((((((((((((((((.(((((((((..(((((((((((..((..((((...........)))).))..)))))))))))..))))))))).))))))))))))))))))))))))))))...)).)))))))).....))))).))).))))).	198	27.2	-74.4	1.4	0	5	9	0	0	0	0	5.5	4	0	4.5997	9.46217	0	0	0	0	6.38604	2.48169	low
71	74	stu-MIR7984a-p5_2ss16CA17CA	AAAGGTATATATGTGAACACGTGG	24	SL4.0ch09	+	65410309	65410510	acaaatctgaactttggaaagaatttgttacttcatgtattatttaatagtgtattttAAAGGTATATATGTGAACACGTGGacatcatagatattacatcattataaatagtaaagtgtccatgtgagcatatatattcctttaaaatacactattaaatagtgcagacggataataagtcatgatcagaatttgagattg	1	stu-MIR7984a,	stu-MIR7984a	ATACCGAACTTTGGAAATGACCTTttacccccctgcactatttaatagtgtattttaaaggtatatatgtgcccacgtggacatcataaatattgcatcattttaaatagtaatgtgtccgcatgggcacatatatacctttacaatacactatcaaatagtgcagaggataaaagattttccataaagtttggtatcg	stu-MIR7984a-p5	aaaggtatatatgtgcccacgtgg	5'	New	gp2a	...((((((((.(((((.....((((((((((...((((((((((((((((((((((((((((.(((((((((..(((((((((((..((..((((...........)))).))..)))))))))))..))))))))).))))))))))))))))))))))))))))...)).)))))))).....))))).))).))))).	198	27.2	-74.4	1.4	0	5	9	0	0	0	0	5.5	4	0	4.5997	9.46217	0	0	0	0	6.38604	2.48169	low
72	75	stu-MIR7984c-p3_1ss1CT	TCACGTGGGCACATATATACCTTT	24	SL4.0ch12	+	4597764	4597968	ttatgataccaaatattatggaggatctttacccctatactatttaataatgtattttaaaggtatatatgtgtccgtgtagacatattattatttataataatgcaatatttatgatgtTCACGTGGGCACATATATACCTTTaaaatgcactattaagtagtggaggagataaaaggttctttccaaagttcagtattgttac	1	stu-MIR7984c,	stu-MIR7984c	ACGATACCAAACTTTATGAAGGACcttttattccctgcactatttaatagtgtattttaaaggtatatatgtgcccacgtagacatcataaaaattgcatcattataaatagtaatgtatccacgtgggcacatatatacctttaaaatacactattaaatagtgcagggaataaaaggtCCTTCATAAAGTTTGGTATCGTAA	stu-MIR7984c-p3	ccacgtgggcacatatataccttt	3'	New	gp2a	..(..((((.....(((.((((((((((((...(((..(((((((((((.((((((((((((((((((((((((((..((..(((((((((((....)))))))............))))..))..)))))))))))))))))))))))))).)))))))))))..))).....))))))))..)))).)))...))))..)...	200	28.3	-73.9	1.3	0	5	0	6	6	0	0	0	0	0	4.5997	0	6.18571	4.98389	0	0	0	0	low
73	76	stu-MIR7997c-p5_2ss1CT18TC	TGGACTCTTCAAAAATGCTGA	21	SL4.0ch06	+	46354325	46354465	tgaattaatattatgttgctTGGACTCTTCAAAAATGCTGAtggctgagaattggatccttcgaaaatagtgcagttttcgaggatctgatacgggtgcagcagcattttcgaagagtcaaagcaacatagaattaatgta	2	stu-MIR7997c,stu-MIR7997a,	stu-MIR7997c	ATATTGCTCGGACTCTTCAAAAATgttgatagatgcatgtcaaatcttctaaaaagtagtgcatttttggaagattctacactaatatggcaatatttttggagagtccgagcaacattt	stu-MIR7997c-p5	CGGACTCTTCAAAAATgttga	5'	New	gp2a	...((((((..((((((((((.((((((((.(((((((((...((.....((..((((((.(((((((......)))))))))))))..))......))..))))))))).)))))))).))))))))))..))))))...	135	37.6	-64.2	1.2	118.5	19	6.5	64.5	165	49	8.5	10.5	12	156.083	17.4789	6.83379	66.4964	137.057	57.084	8.65875	12.1915	7.44507	middle
74	76	stu-MIR7997c-p5_2ss1CT18TC	TGGACTCTTCAAAAATGCTGA	21	SL4.0ch06	-	46824087	46824213	cttctatgttgctTGGACTCTTCAAAAATGTTGAcgtgtgcgcgtcggatccttctaaagtagtgcatttttggaggatccgattcgggtgcggcaacaattttggagagtccgagcgacttagtct	1	stu-MIR7997c,	stu-MIR7997c	ATATTGCTCGGACTCTTCAAAAATgttgatagatgcatgtcaaatcttctaaaaagtagtgcatttttggaagattctacactaatatggcaatatttttggagagtccgagcaacattt	stu-MIR7997c-p5	CGGACTCTTCAAAAATgttga	5'	New	gp2a	...(((.((((((((((((((((((((.(((((.(((..((.(((((((((((((.(((((.....))))).)))))))))))..)).))))).))))).)))))))))))))))))))).)))...	121	47.2	-67.4	1.1	118.5	19	6.5	64.5	165	49	8.5	10.5	12	156.083	17.4789	6.83379	66.4964	137.057	57.084	8.65875	12.1915	7.44507	middle
75	77	stu-miR7997c_L-3_2ss20AG24TC	TTGCTCGGACTCTTCAGAAAC	21	SL4.0ch07	+	6622747	6622873	tacctatgTTGCTCGGACTCTTCAGAAACgtcgacgggtgcgtgtcggatcctccaaaagtagtgcatttttggaggatctgacacacaccggtcgatgtttctgaagagtccgagcaacttagatc	1	stu-MIR7997c,	stu-MIR7997c	ATATTGCTCGGACTCTTCAAAAATgttgatagatgcatgtcaaatcttctaaaaagtagtgcatttttggaagattctacactaatatggcaatatttttggagagtccgagcaacattt	stu-miR7997c	ATATTGCTCGGACTCTTCAAAAAT	5'	Diff	gp2a	...(((.((((((((((((((((((((((((((((.((((.((((((((((((((((((((.....)))))))))))))))))))).)))).)))))))))))))))))))))))))))).)))...	121	49.6	-100.2	1.6	3	6	3.5	4.5	4.5	5	10	0	12.5	3.95146	5.51964	3.67973	4.63928	3.73792	5.82489	10.1868	0	7.75528	middle
76	77	stu-miR7997c_L-3_2ss20AG24TC	TTGCTCGGACTCTTCAGAAAC	21	SL4.0ch10	+	64505852	64505986	atcaaggctatgTTGCTCGGACTCTTCAGAAACgtcgacggctgcgtgtcggatcctccaaaagtaaagcatttttggaagatccgacacgggtgtggtagcaattttggagagtccgagcaacttagccttaag	1	stu-MIR7997c,	stu-MIR7997c	ATATTGCTCGGACTCTTCAAAAATgttgatagatgcatgtcaaatcttctaaaaagtagtgcatttttggaagattctacactaatatggcaatatttttggagagtccgagcaacattt	stu-miR7997c	ATATTGCTCGGACTCTTCAAAAAT	5'	Diff	gp2a	...(((((((.((((((((((((((((((((..((..((..(..(((((((((((.(((((((((.....))))))))).)))))))))))...)..)).))..)))))))))))))))))))).)))))))...	129	48.9	-77.6	1.2	3	6	3.5	4.5	4.5	5	10	0	12.5	3.95146	5.51964	3.67973	4.63928	3.73792	5.82489	10.1868	0	7.75528	middle
77	78	stu-MIR7997c-p3_1ss3TA	TTATTGGAGAGTCCGAGCAAC	21	SL4.0ch08	+	153589	153714	cttctatgttgctcagactcttcaaaaatgtcgccatgtgcatgttggatccttcaaaagcagtacgtctttttatggataccacaggtgtggcgacaTTATTGGAGAGTCCGAGCAACatagctg	1	stu-MIR7997c,	stu-MIR7997c	ATATTGCTCGGACTCTTCAAAAATgttgatagatgcatgtcaaatcttctaaaaagtagtgcatttttggaagattctacactaatatggcaatatttttggagagtccgagcaacattt	stu-MIR7997c-p3	tttttggagagtccgagcaac	3'	New	gp2a	...(((((((((((.((((((((((.(((((((((((..((.(((.((((((...((((((.....).)))))...)))).))))).))))))))))))).)))))))))).)))))))))))...	120	44.4	-63.6	1.1	17	33	15	18	39	28	24	13	26	22.3916	30.358	15.7703	18.5571	32.3953	32.6194	24.4482	15.0943	16.131	middle
78	79	stu-MIR7997c-p3_2ss12GA23AT	ATTTTTGGAGAATCCGAGCAACTT	24	SL4.0ch10	+	61592747	61592849	tacgttgctcggactcttcaaaaatgtcgatccttcaaagtagtgcatttttggaggatccgatatttgtatgacaacATTTTTGGAGAATCCGAGCAACTTa	1	stu-MIR7997c,	stu-MIR7997c	ATATTGCTCGGACTCTTCAAAAATgttgatagatgcatgtcaaatcttctaaaaagtagtgcatttttggaagattctacactaatatggcaatatttttggagagtccgagcaacattt	stu-MIR7997c-p3	atttttggagagtccgagcaacat	3'	New	gp2a	...((((((((((.(((((((((((((.((((((((((((........))))))))))))..(((....)))....))))))))))))).))))))))))...	97	38.8	-47.9	1.2	0	0	5	0	0	0	0	7	7	0	0	5.25676	0	0	0	0	8.12768	4.34295	low
79	80	stu-miR8001b-3p_L-3_1ss20TC	TTTTCATACTAATTCCCAGAA	21	SL4.0ch01	+	71094020	71094142	tccataagaaaaatgtgaattacatgggattttcctgagaattaataagaaaatcgcattaaacttaaaTTTTCATACTAATTCCCAGAAaaattctcatgtaattcacaaatttcttgtaat	2	stu-MIR8001a,stu-MIR8001b,	stu-MIR8001b	ATGGGGATTAGTATGAAAATTTGCaggaaaataagtttcctgcGGATTTTCATACTAATTCCTAGAA	stu-miR8001b-3p	GGATTTTCATACTAATTCCTAGAA	3'	Diff	gp2a	...((((((((..((((((((((((((((((((.(((.((((((.((.((((((..............)))))).)).)))))).))).))))))).)))))))))))))..))))))))...	117	25.2	-41.1	1.3	0	0	0	0	3	0	0	0	2.5	0	0	0	0	2.49195	0	0	0	1.55106	low
80	80	stu-miR8001b-3p_L-3_1ss20TC	TTTTCATACTAATTCCCAGAA	21	SL4.0ch02	+	34797693	34797837	atacactacaaaacgaaacgaacaattacatggggattttcctatggattattatggaaatccgtagaaaacttatttacctggaaaTTTTCATACTAATTCCCAGAAaaatctccatgtaatttacagttttcttctagtgata	2	stu-MIR8001b,stu-MIR8001a,	stu-MIR8001b	ATGGGGATTAGTATGAAAATTTGCaggaaaataagtttcctgcGGATTTTCATACTAATTCCTAGAA	stu-miR8001b-3p	GGATTTTCATACTAATTCCTAGAA	3'	Diff	gp2a	...(((((.((...(((((....(((((((((((((((((.((..((((((.((((((((((((((((.......)))))..)))..)))))))).))))))..)).)))))))))))))))))....))))).)).)))))...	139	30.3	-43.4	1	0	0	0	0	3	0	0	0	2.5	0	0	0	0	2.49195	0	0	0	1.55106	low
81	81	stu-MIR8006-p3_2ss14TA21GA	AATGTCCCAAAAGAATGACGAAGG	24	SL4.0ch02	-	42974558	42974701	tatcgtcatatttttgggacatttgtgccactgctgtcatactttggggacattggtacccctgtcccttcgttagagtgaagggcacatatgctctaatttatgaacgacagagacaccAATGTCCCAAAAGAATGACGAAGG	1	stu-MIR8006,	stu-MIR8006	TAGTTTTTGGACGACAGGGGCACCaatgtcccaaaagtatgacggagggtatctgcataccatttacgatagttcgggggtatatttatcctttttcctattattattttataaagggaaaaaggacaaatatacccttaaactatcataaatggtatgtagataccctctgtcatacttttgagacattggTGCCCTGCCGTCCAAAAAATAGA	stu-MIR8006-p3	aatgtcccaaaagtatgacggagg	3'	New	gp2a	..(((((((..((((((((((((.(((...((.(((((.(((((((((((((..((....))))))))).....)))))).((((((....))))))...........))))))).))).))))))))))))..)))))))...	139	44.4	-57	0.9	0	7	7	5	5	0	0	0	10	0	6.43958	7.35947	5.15476	4.15324	0	0	0	6.20422	low
82	82	stu-miR8006-5p_R-3_1ss3GT	TATTTTTTGGACGACAGGGGC	21	SL4.0ch02	-	47482493	47482602	cTATTTTTTGGACGACAGGGGCaccaatgtcccaaaagtatgatggatggtatttgcataccatttacaatagttcgagggtatatctgtccttttcccctaaaaaaaat	1	stu-MIR8006,	stu-MIR8006	TAGTTTTTGGACGACAGGGGCACCaatgtcccaaaagtatgacggagggtatctgcataccatttacgatagttcgggggtatatttatcctttttcctattattattttataaagggaaaaaggacaaatatacccttaaactatcataaatggtatgtagataccctctgtcatacttttgagacattggTGCCCTGCCGTCCAAAAAATAGA	stu-miR8006-5p	TAGTTTTTGGACGACAGGGGCACC	5'	Diff	gp2a	...((((((((..((.(((((((...(((((((..((.(((..(..(((((((....)))))))..)..))).))...))).)))).))))))).))..))))))))...	104	38.2	-29.8	0.7	0	0	0	7	7	0	0	0	12	0	0	0	7.21666	5.81454	0	0	0	7.44507	low
83	83	stu-MIR8007b-p3_2ss14CG24GA	AAACTGTTTGACTGTCGAAAAATA	24	SL4.0ch07	-	59555649	59555815	ccgcatattgtctcccctgcttagggttttgtttgatactttttgaattttgacattcaaaattagtttacgtttgatcgtaagtttttcatgtgtctctcAAACTGTTTGACTGTCGAAAAGTAaaaaacaggtcaaataaattgagacaaagggagtatgtgtta	2	stu-MIR8007b,stu-MIR8007a,	stu-MIR8007b	ATGTGACACTTTTTGAATTTCGAGattcaaacaagtctatctttgaccgtaaatttttcatacatctttttaatattttgtgttgttgtgacttatagtactttttatgtagtttataaatatataaatttcatttcaaaaaaattaaagattacatgggtaaattatcggtcaaacttaaactgtttgactctCGAAAAATGAAAAGTACCACATAA	stu-MIR8007b-p3	aaactgtttgactctCGAAAAATG	3'	New	gp2a	.(((((((((((((((((....)))).((((((((((..((((((..((((((((.(((((..(((((((((..(((...........)))..))).....))))))))))).))))))))..))))))....))))))))))..))))))......)))))))...	116	33.5	-43.3	0.8	7	21	35	8	12	10	7	14	34	9.22007	19.3188	36.7973	8.24761	9.96778	11.6498	7.13074	16.2554	21.0944	middle
84	84	stu-miR8011a-3p_2ss13CT19AG	AATAAAAAGAAGTCTCACGCAACT	24	SL4.0ch01	+	840509	840676	acatgaactttgttttgtgtctcacacaactgatgtaagttgtgtgaggtctctttttgttttacaagtcagtgcgacccaaatcgttggactcaccaactcgtgaAATAAAAAGAAGTCTCACGCAACTtgcgttaattctgtgagtcgcaaagtaaattttcaaat	1	stu-MIR8011a,	stu-MIR8011a	TTGTGTGAGGTTTCTTTTTGTTTCacaaagcagagcgacccaaatcttcctctttgggtccaccaacttgtgaAATAAAAAGAAGCCTCACACAACT	stu-miR8011a-3p	AATAAAAAGAAGCCTCACACAACT	3'	Diff	gp2a	...((((.(((..((((((.((((((.((.(((((((((((((((((((..((((((((((((((.(((..(((....((((....))))...)))..))).))))))))))))))..))))))))))))))))))).)).)))))).))))))..)))..))))...	162	38.1	-72.8	1.1	15	0	5	6	30	5	0	6	18	19.7573	0	5.25676	6.18571	24.9195	5.82489	0	6.96659	11.1676	middle
85	85	stu-MIR8020-p3_1ss21TG	AACAACATACTTACTGAAATGCC	23	SL4.0ch09	+	62521757	62521905	actctctactctcctcagaccccacttagtggaatttcattgagtatgttgttgttgtaaagcattctgaattaatgcaagtacacaagttacaacAACAACATACTTACTGAAATGCCacaaaaaggggtctaggaagggtagaggtt	1	stu-MIR8020,	stu-MIR8020	AATTTCATTGAGTATGTTGTTGTTgtaaaggatattgaatgaatgcaagtacaaaagttacaacaacaacatacttactgaaattcc	stu-MIR8020-p3	aacaacatacttactgaaattcc	3'	New	gp2a	..(((((((((((((.(((((((..((.((((.((((((.(((((((((((((((((((..(((((.......)))))....((....))))))))))))))))))))).)))))).)))).))..))))))))))).)))))))))..	145	38.9	-72.8	1.3	124	122	109	166	290	159	246	196	295	163.327	112.233	114.597	171.138	240.888	185.232	250.595	227.575	183.025	middle
86	86	stu-miR8025-3p_1ss9CA	TTTAATTGAATGCCAAGTGTGTGG	24	SL4.0ch12	+	60984553	60984698	tttctacacactctgcattcaattaaattatgtaaatcaccattatgtttctcttaattgctgaattaatctatgattcaacttacttaagagaaaaaaataatgtatacttatactaaTTTAATTGAATGCCAAGTGTGTGGcaa	1	stu-MIR8025,	stu-MIR8025	ACATACTCGACATGCAATTAAATTatataaatcatcactatgtttctcttaattaagctgaattaatatatgattcaacttgcttaagagaaaaataatgtatacttatactaaTTTAATTGCATGCCAAGTGTGTGG	stu-miR8025-3p	TTTAATTGCATGCCAAGTGTGTGG	3'	Diff	gp2a	...(((((((((..(((((((((((((((((((((.....((((((.((((((((((.((.(((((((.....)))))))...)).))))))))))...)))))).....))))).))))))))))))))))..)))))))))...	140	26	-49.9	1.3	18.5	12	10	22.5	14.5	22	9	13	10	24.3673	11.0393	10.5135	23.1964	12.0444	25.6295	9.16809	15.0943	6.20422	middle
87	86	stu-miR8025-3p_1ss9CA	TTTAATTGAATGCCAAGTGTGTGG	24	SL4.0ch12	+	61020623	61020774	ttttctacacactctgcattcaattaaattatgtaaatcaccgttatgtttctcttaattgctgaattaatctatgattcaacttacttaagagaaaaaactaatgtatacttatactaaTTTAATTGAATGCCAAGTGTGTGGcaaaatat	1	stu-MIR8025,	stu-MIR8025	ACATACTCGACATGCAATTAAATTatataaatcatcactatgtttctcttaattaagctgaattaatatatgattcaacttgcttaagagaaaaataatgtatacttatactaaTTTAATTGCATGCCAAGTGTGTGG	stu-miR8025-3p	TTTAATTGCATGCCAAGTGTGTGG	3'	Diff	gp2a	(((((((((((((..(((((((((((((((((((((.....(((((..((((((((((.((.(((((((.....)))))))...)).))))))))))....))))).....))))).))))))))))))))))..))))))))).))))...	149	26.3	-50.1	1.3	18.5	12	10	22.5	14.5	22	9	13	10	24.3673	11.0393	10.5135	23.1964	12.0444	25.6295	9.16809	15.0943	6.20422	middle
88	87	stu-MIR8039-p5_2ss15CT22TG	ATCTGAACTATCACTATCTACGTA	24	SL4.0ch07	-	2931154	2931293	tagttttttATCTGAACTATCACTATCTACGTAttaacgtgatatctaggtaatagtttaaatagaaaaagtgaataattgataattagctttaaggtgtgttttaatacatagataatggcagttcagatagaaaagac	1	stu-MIR8039,	stu-MIR8039	TTTCCTATCTGAACTATCACCatctacttaactagatgtgttttaatacttagatcgtgatagttcatataaaaaaaa	stu-MIR8039-p5	ATCTGAACTATCACCatctactta	5'	New	gp2a	...(((((((((((((((..((.((((((.(((((((.......((((..(((....)))..)))).((((..(((........)))..))))..........))))))).)))))).))..)))))))))))))))...	134	26.4	-37.7	1	0	7	5	0	0	0	0	0	0	0	6.43958	5.25676	0	0	0	0	0	0	low
1	1	nta-miR156g_L+1R+2	TTGACAGAAGATAGAGAGCACCT	23	SL4.0ch03	+	62113742	62113912	aaaatggaatgggtgatattgTTGACAGAAGATAGAGAGCACATatgatggaatgctgctgctgctgctgctaaatctggagagtcttaacaataaaaaaaagcatttcacttcatttgtGCTCTCTATGCTTCCGTCATCCctttcatcctcttctccttctatttttct	4	nta-MIR156g,mtr-MIR156f,gra-MIR157b,lus-MIR156f,	nta-MIR156g	gtgagattgtTGACAGAAGATAGAGAGCACagatgatgatcatgctgctaaatctgggattggagagggcactgaatcaattaaactgcaaaaaaaaaaagcatctcaattcatttgtgctctctatgcttccgtcatcaccttcaccg	nta-miR156g	TGACAGAAGATAGAGAGCAC	5'	Diff	gp2b	(((((((((.((((((......((((.((((((((((((((((.(((((((((((((((.((....)).))....((....))..................)))))))))..)))).)))))))))))).)))).))))......))))))........)))))))))...	168	38.6	-58.1	0.9	9	14	0	12	13	9	0	0	6	11.8544	12.8792	0	12.3714	10.7984	10.4848	0	0	3.72253	middle
1	2	nta-MIR156g-p3_1ss22AC	GCTCTCTATGCTTCCGTCATCC	22	SL4.0ch03	+	62113742	62113912	aaaatggaatgggtgatattgTTGACAGAAGATAGAGAGCACATatgatggaatgctgctgctgctgctgctaaatctggagagtcttaacaataaaaaaaagcatttcacttcatttgtGCTCTCTATGCTTCCGTCATCCctttcatcctcttctccttctatttttct	4	nta-MIR156g,mtr-MIR156f,gra-MIR157b,lus-MIR156f,	nta-MIR156g	gtgagattgtTGACAGAAGATAGAGAGCACagatgatgatcatgctgctaaatctgggattggagagggcactgaatcaattaaactgcaaaaaaaaaaagcatctcaattcatttgtgctctctatgcttccgtcatcaccttcaccg	nta-MIR156g-p3	gctctctatgcttccgtcatca	3'	New	gp2b	(((((((((.((((((......((((.((((((((((((((((.(((((((((((((((.((....)).))....((....))..................)))))))))..)))).)))))))))))).)))).))))......))))))........)))))))))...	168	38.6	-58.1	0.9	97	50	98	171	137	281	114	111	191	127.764	45.997	103.033	176.293	113.799	327.359	116.129	128.882	118.501	middle
2	3	fve-miR156a_L+2_2ss14GT17TA	AATTGACAGAAGATAGAGAGCAC	23	SL4.0ch02	+	40728972	40729075	tcacaaataacaatttgcttagaaatccgggAATTGACAGAAGATAGAGAGCATgcttaacccacatcttgtttatgttgcttcagaaagtaggttatttggct	14	mtr-MIR156d,gma-MIR156n,gma-MIR156h,gma-MIR156k,gma-MIR156o,mdm-MIR156n,mdm-MIR156f,mdm-MIR156k,mes-MIR156e,csi-MIR156b,fve-MIR156e,bna-MIR156f,rco-MIR156b,vun-MIR156a,	fve-MIR156e	ggttgggttggtggagatagaaaaTTGACAGAAGAGAGTGAGCACacagaggtagatggcataatgtgtatgctattgcttttgcgtgctcatttctctttctgtcacttgctcactctccctgcctgccttgacc	fve-miR156a	TTGACAGAAGAGAGTGAGCAC	5'	Diff	gp2b	...((((((((...((((((.....((...(((..((((..(((((.(((...((.......))..)))))))).))))..))).))))))))))))))))...	98	36.5	-13.8	0.4	77	68	34	164	254	134	70	13	97	101.421	62.556	35.746	169.076	210.985	156.107	71.3074	15.0943	60.1809	middle
3	4	vvi-miR156a_L+1	TTGACAGAAGAGAGGGAGCAC	21	SL4.0ch04	-	33232441	33232471	tcattctcatTTGACAGAAGAGAGAGAGCAC	2	vvi-MIR156a,dpr-MIR156a,	vvi-MIR156a	agaaatatgtTGACAGAAGAGAGGGAGCACaacccagcatcagctaaagactctttgcttttcttgggagtgtgctctctcttcttctgtcatcatcacactcc	vvi-miR156a	TGACAGAAGAGAGGGAGCAC	3'	Diff	gp2b	...(((((.(((......)))))))).....	23	41.9	-4	0.3	67.5	43.5	35	33.5	39.5	28.5	33	99	2.5	88.9079	40.0174	36.7973	34.5369	32.8106	33.2019	33.6163	114.949	1.55106	middle
4	5	mtr-miR156a_L+1R-1	TTGACAGAAGAGAGAGAGCAC	21	SL4.0ch05	+	10817278	10817362	atgctggtctgatttgcatggttgagtgaaacactctcaggctcggatgaaccccacgaattagTTGACAGAAGAGAGAGAGCAC	15	mtr-MIR156a,gma-MIR156b,gma-MIR156f,ath-MIR156j,mdm-MIR156w,mdm-MIR156t,mdm-MIR156u,mdm-MIR156v,mes-MIR156k,cas-MIR156j,cas-MIR156i,rco-MIR156e,aqc-MIR529,ahy-MIR156c,ahy-MIR156a,	mtr-MIR156a	agccatgaatcagtccgagaTGACAGAAGAGAGAGAGCACAcccacctgattacaagtaacaaaaaactaccaactatcaacattttgtctactatgaagaaaatcacatgtctagactatagttacgaatggaagatacattcaatgatgtttatgaaaatttgagacggtcgaggactatagttactctatcgcatacatttaatgacaaaaaaaattgtgtactcttatttattttcaatacatcttcattcaatttctatgcaagaatcaaaatgcagtataaaaaattgcattcaatatcatggtaaaaaaattgttcaaaaaaagtaaatatcatggtaaaaaaatcattagattttgcaataagtaagagtcaagttttaccttgtgaggaa…	mtr-miR156a	TGACAGAAGAGAGAGAGCACA	3'	Diff	gp2b	...(((..((((((((..(((..(((((...)))))...((.((....)).)))))))))))))....)))..............	68	48.2	-16.1	0.4	0	0	0	6.5	14	6	5	0	2.5	0	0	0	6.70118	11.6291	6.98987	5.09339	0	1.55106	middle
5	6	mtr-miR156a_R-1_1ss9GT	TGACAGAATAGAGAGAGCAC	20	SL4.0ch05	-	5350707	5350743	aggttttgtgagtgggcTGACAGAAGAGAGAGAGCAC	15	mtr-MIR156a,gma-MIR156b,gma-MIR156f,ath-MIR156j,mdm-MIR156w,mdm-MIR156t,mdm-MIR156u,mdm-MIR156v,mes-MIR156k,cas-MIR156j,cas-MIR156i,rco-MIR156e,aqc-MIR529,ahy-MIR156c,ahy-MIR156a,	mtr-MIR156a	agccatgaatcagtccgagaTGACAGAAGAGAGAGAGCACAcccacctgattacaagtaacaaaaaactaccaactatcaacattttgtctactatgaagaaaatcacatgtctagactatagttacgaatggaagatacattcaatgatgtttatgaaaatttgagacggtcgaggactatagttactctatcgcatacatttaatgacaaaaaaaattgtgtactcttatttattttcaatacatcttcattcaatttctatgcaagaatcaaaatgcagtataaaaaattgcattcaatatcatggtaaaaaaattgttcaaaaaaagtaaatatcatggtaaaaaaatcattagattttgcaataagtaagagtcaagttttaccttgtgaggaa…	mtr-miR156a	TGACAGAAGAGAGAGAGCACA	3'	Diff	gp2b	...((((((.((....)).))))))............	22	51.4	-6.5	0.3	0	0	0	0	0	0	0	0	5	0	0	0	0	0	0	0	0	3.10211	low
6	7	nta-miR156a_R+1	TGACAGAAGAGAGTGAGCACC	21	SL4.0ch08	-	50036866	50037004	attaggttttgtgaagggtaaaagggcggTGACAGAAGAGAGTGAGCACAtatggtcttttcaagcatgatgtttacatgcttgaagctatgcgtgctcacttctctatctgtcaccccccaatccccaactgctttct	3	nta-MIR156b,cme-MIR156d,cpa-MIR156d,	nta-MIR156b	ttaaaggaggTGACAGAAGAGAGTGAGCACccatggtgttttcttacatgagatatatattcatgcttgaagctatgcgtgctcactctctatctgtcacccactgttttc	nta-miR156a	TGACAGAAGAGAGTGAGCAC	5'	Diff	gp2b	...((((....((..(((.....(((.((((((((((((((((((((((..(((((...((((((((((.......)))))))))))))))..))))))))).)))).))))))))))))....)))))...))))...	133	45.3	-66.4	1.1	13	5	7	35	26	20	0	0	5	17.123	4.5997	7.35947	36.0833	21.5969	23.2996	0	0	3.10211	middle
7	8	mtr-miR156a_L+1R-1_1ss15AG	TTGACAGAAGAGAGGGAGCAC	21	SL4.0ch10	+	59544354	59544389	TTGACAGAAGAGAGAGAGCACcacttgaatctgaga	17	mtr-MIR156a,gma-MIR156b,gma-MIR156f,ath-MIR156j,mdm-MIR156w,mdm-MIR156t,mdm-MIR156u,mdm-MIR156v,mes-MIR156k,vvi-MIR156a,cas-MIR156j,cas-MIR156i,rco-MIR156e,aqc-MIR529,ahy-MIR156c,ahy-MIR156a,dpr-MIR156a,	mtr-MIR156a	agccatgaatcagtccgagaTGACAGAAGAGAGAGAGCACAcccacctgattacaagtaacaaaaaactaccaactatcaacattttgtctactatgaagaaaatcacatgtctagactatagttacgaatggaagatacattcaatgatgtttatgaaaatttgagacggtcgaggactatagttactctatcgcatacatttaatgacaaaaaaaattgtgtactcttatttattttcaatacatcttcattcaatttctatgcaagaatcaaaatgcagtataaaaaattgcattcaatatcatggtaaaaaaattgttcaaaaaaagtaaatatcatggtaaaaaaatcattagattttgcaataagtaagagtcaagttttaccttgtgaggaa…	mtr-miR156a	TGACAGAAGAGAGAGAGCACA	5'	Diff	gp2b	....((((...(((.........)))...))))...	29	44.4	-3.5	0.2	67.5	43.5	35	33.5	39.5	28.5	33	99	2.5	88.9079	40.0174	36.7973	34.5369	32.8106	33.2019	33.6163	114.949	1.55106	middle
8	9	csi-MIR156h-p3_1ss17AC	TTGACAGAAGATAGAGCAC	19	SL4.0ch10	-	63848927	63848979	ttcctgttcttttagtaatcaccaatgccaaataTTGACAAAAGATAGAGCAC	1	csi-MIR156h,	csi-MIR156h	gaacttttgttgACAGAAGATAGAGAACACATAaattaaaatgccattaatcaaacgcattttaaatctttgtgctctctatattctgtcatcaacgtgca	csi-MIR156h-p3	ttgACAGAAGATAGAGAAC	3'	New	gp2b	....((((((............(((((.....))))).........)))))).	48	34	-4.7	0.3	9	0	6	7	20	9	11	0	6	11.8544	0	6.30811	7.21666	16.613	10.4848	11.2054	0	3.72253	middle
9	10	ath-miR159c_R-1	TTTGGATTGAAGGGAGCTCC	20	SL4.0ch01	+	3023442	3023559	ggattcactatgtccagctggaggggattgaattagaatatcaacagagtctaatgaaggaagagccgaatgaggtgaaccccagttctctgtctggtTTTGGAGTGAAGGGAGCTCC	3	ath-MIR159c,aly-MIR159c,cas-MIR159a,	ath-MIR159c	gtgtaacagaaggagctcccttcctccaaaacgaagaggacaagatttgaggaactaaaatgcagaatctaagagttcatgtcttcctcatagagagtgcgcggtgttaaaagcttgaagaaagcacactttaaggggattgcacgacctcttagattctccctctttctctacatatcattctcttctcttcgTTTGGATTGAAGGGAGCTCCTtttcttcttc	ath-miR159c	TTTGGATTGAAGGGAGCTCCT	3'	Diff	gp2b	((((.......)))).((..((((((((((.((((((...((....)).))))))...((....(((......)))...)).))))))))..))..))...(((((.......)))))	17	47.5	-28.1	0.5	0	2.5	0	2.5	0	3	4	0	17	0	2.29985	0	2.57738	0	3.49494	4.07471	0	10.5472	middle
10	11	ptc-miR159a_1ss21AT	TTTGGATTGAAGGGAGCTCTT	21	SL4.0ch03	+	62179907	62179965	caggagctttattttaccctttgtttgatcatttTTTGGATTGAAGGGAGCTCTAcatt	35	ptc-MIR159a,ptc-MIR159b,nta-MIR159,mtr-MIR159a,gma-MIR159e,gma-MIR159a,ath-MIR159a,ath-MIR159b,ath-MIR159c,mdm-MIR159d,mdm-MIR159f,mdm-MIR159e,aly-MIR159a,aly-MIR159b,aly-MIR159c,ppe-MIR159,mes-MIR159b,mes-MIR159a,vvi-MIR159c,csi-MIR159a,lus-MIR159c,lus-MIR159b,cme-MIR159a,fve-MIR159a,bra-MIR159a,bna-MIR159,cas-MIR159c,cas-MIR159b,cas-MIR159a,cpa-MIR159a,rco-MIR159,aqc-MIR159,hbr-MIR159a,ahy-MIR1…	ptc-MIR159b	gattatggagtggagctccttgaagtccaatagaagctcctgctgggtagatcgagctgctgagctatgaatcccacagccctatcaccatcagtcattttgatgggcctgcggcttgcatatctcaggagctttattacctaatgttagatcttttTTTGGATTGAAGGGAGCTCTAaacctttga	ptc-miR159a	TTTGGATTGAAGGGAGCTCTA	3'	Diff	gp2b	..((((((........((((((....((((........)))))))))))))))).....	52	35.6	-14.3	0.7	401	396.5	412	487.5	495	525	645	250	807	528.179	364.756	433.157	502.589	411.171	611.614	657.047	290.274	500.681	middle
11	12	ppe-MIR159-p3_2ss6TG20GC	CTATCGCAGATCATCAGAGCA	21	SL4.0ch06	+	38621663	38621708	gaatctgttattgcttctgctactaCTATCGCAGATCATCAGAGCA	1	ppe-MIR159,	ppe-MIR159	ggagcagagctccttgaagtccaatagaaggtcttgctgggtggattgagctgctgagctatggatcccacagccctatctcagatcatcagaggaataggcttgtggcttgcatatctcaggagctgcattacctgtgttagatctttgTTTGGATTGAAGGGAGCTCTAcacc	ppe-MIR159-p3	ctatctcagatcatcagagga	3'	New	gp2b	...((((....((..(((((..........))))).)).))))...	40	41.3	-7.8	0.4	0	0	0	0	0	6	5	0	0	0	0	0	0	0	6.98987	5.09339	0	0	low
12	13	cme-MIR160c-p5_2ss13AG17AG	AGCCATGCATGTGTAAGT	18	SL4.0ch00	+	2685555	2685686	AGCCATGCATGTGTAAGTatgaacaaattcagactgtgaaactgcgaatggctcattaaatcagttatactttgtttgatggtatctactactcggataaccgtactaattctagagctaatacgtgtaaca	1	cme-MIR160c,	cme-MIR160c	tcatcgtaaTGCCTGGCTCCCTGTATGCCAtttgcaaagcccatcatctaaaaataggtggccttctcgaatggcatgcaaggagccatgcatgtataaatt	cme-MIR160c-p5	agccatgcatgtataaat	5'	New	gp2b	(((((((((.((...(((.((((....)))).))).....)))))..))))))..........(((((((........(((((((((.......)))).))))).(((....))).........))))))).	53	36.4	-27.6	0.6	10.5	5	2.5	10	21	2.5	53.5	10.5	4.5	13.8301	4.5997	2.62838	10.3095	17.4436	2.91245	54.4992	12.1915	2.7919	middle
13	13	cme-MIR160c-p5_2ss13AG17AG	AGCCATGCATGTGTAAGT	18	SL4.0ch00	+	4937525	4937564	aAGCCATGCATGTGTAAGTatacaaattcagacatgggat	1	cme-MIR160c,	cme-MIR160c	tcatcgtaaTGCCTGGCTCCCTGTATGCCAtttgcaaagcccatcatctaaaaataggtggccttctcgaatggcatgcaaggagccatgcatgtataaatt	cme-MIR160c-p5	agccatgcatgtataaat	5'	New	gp2b	...(((((..((((((....))))....))..)))))...	34	37.5	-7.7	0.5	10.5	5	2.5	10	21	2.5	53.5	10.5	4.5	13.8301	4.5997	2.62838	10.3095	17.4436	2.91245	54.4992	12.1915	2.7919	middle
14	14	csi-miR160c-5p_1ss20TC	TGCCTGGCTCCCTGTATGCCT	21	SL4.0ch06	-	44297468	44297571	gttgggaaacgggtggttgtagcacacctaactgcaacttttcgctacggtggagatctaataaaggtactccaaatcgaacaTGCCTGGCTCCCTGTATGCCT	2	csi-MIR160c,htu-MIR160a,	csi-MIR160c	tgatatatagtaTGCCTGGCTCCCTGTATGCTTtttgcaaagcccatcagaagattggtggtcttggcggataGCGTGCGAGGAGCCATGCATGctaaatttag	csi-miR160c-5p	TGCCTGGCTCCCTGTATGCTT	3'	Diff	gp2b	...((((..(((((.(((((((.........)))))))..((((......(((((((((.....)))).)))))...))))...)))))..)))).........	92	49	-32.6	0.6	10	20.5	11	14.5	12.5	11	27.5	13.5	34.5	13.1715	18.8588	11.5649	14.9488	10.3831	12.8148	28.0136	15.6748	21.4046	middle
15	14	csi-miR160c-5p_1ss20TC	TGCCTGGCTCCCTGTATGCCT	21	SL4.0ch11	+	52170182	52170257	TGCCTGGCTCCCTGTATGCCTgcagtgatgttgtcagataaacaacagaaaggactgctggacctgagggggttgc	2	csi-MIR160c,htu-MIR160a,	csi-MIR160c	tgatatatagtaTGCCTGGCTCCCTGTATGCTTtttgcaaagcccatcagaagattggtggtcttggcggataGCGTGCGAGGAGCCATGCATGctaaatttag	csi-miR160c-5p	TGCCTGGCTCCCTGTATGCTT	5'	Diff	gp2b	......(((((((.....((.(((((..((((((.......))))))......))))).)).....)))))))...	67	53.9	-25.2	0.6	10	20.5	11	14.5	12.5	11	27.5	13.5	34.5	13.1715	18.8588	11.5649	14.9488	10.3831	12.8148	28.0136	15.6748	21.4046	middle
16	15	mdm-miR164b_1ss14CT	TGGAGAAGCAGGGTACGTGCA	21	SL4.0ch09	+	7216610	7216749	taaatgtgaccttagcttgagcaaatattatacatcatatttcaattcgaaagcaaattcaactctctcttcccttcttctttcaaagcaattttctaggtgagtgacgatcgagaTGGAGAAGCAGGGCACGTGCAtta	5	mdm-MIR164e,mdm-MIR164f,ppe-MIR164a,fve-MIR164b,cca-MIR164,	mdm-MIR164f	gaTGGAGAAGCAGGGCACGTGCAtttctaactcattcgatcgcgtatactgagatatatatgtatatgtatgtatgctttttatttagcagctgggaatttattacaagtttatatgtgtgtctcatatccagtgatgagttagttgttcatgtgcccctcttccccatc	mdm-miR164b	TGGAGAAGCAGGGCACGTGCA	3'	Diff	gp2b	...(((((.((((.((((.....................((((.....)))).....((((.(((..((.((.(((..(((...(((....)))...))).))).)).))..))).)))).)))))))))))))......	131	37.9	-24.3	0.5	0	4.5	8	4	2.5	4.5	0	3	4	0	4.13973	8.41082	4.1238	2.07662	5.24241	0	3.48329	2.48169	low
17	16	ptc-miR164a_2ss14CT21AT	TGGAGAAGCAGGGTACGTGCT	21	SL4.0ch10	+	58284265	58284377	tagagctagtctttcaaattgtggcatcatgagaaggtgagttttgggcaagaTGGAGAAGCAGGGTACGTGCTttactaactcatgtattatagtctctaagattagttaaa	3	ptc-MIR164b,cme-MIR164a,cca-MIR164,	ptc-MIR164b	gtgagcaagaTGGAGAAGCAGGGCACGTGCActactaactcatgcacacagagagggagacgcatttcttgctggagttacgagttacgactcttacctactattgattttgttagctccagtgagttagttattcatgtgcctgtcttcctcatcatgatc	ptc-miR164a	TGGAGAAGCAGGGCACGTGCA	3'	Diff	gp2b	...((((((((((....((((((....((((((..(((((((..((..(....((......))..)..)).)).)))))..))))))...))))))....))))))))))...	107	38.1	-26.5	0.6	86	152.5	122	133	111.5	109.5	125	106	147	113.275	140.291	128.265	137.117	92.6173	127.565	127.335	123.076	91.202	middle
18	17	ath-MIR164b-p5	TTAGTTCTTCATGTGCCCATC	21	SL4.0ch10	+	58284877	58284946	catgagttaaatgagTTAGTTCTTCATGTGCCCATCttccccatcgtgaccactcaaccttattctcttt	8	ath-MIR164b,aly-MIR164b,lus-MIR164c,lus-MIR164b,lus-MIR164a,cpa-MIR164b,rco-MIR164c,ssl-MIR164a,	ath-MIR164b	gaTGGAGAAGCAGGGCACGTGCAttactagctcatatatacactctcaccacaaatgcgtgtatatatgcggaattttgtgatatagatgtgtgtgtgtgttgagtgtgatgatatggatgagttagttcttCATGTGCCCATCTTCACCATC	ath-MIR164b-p5	ttagttcttCATGTGCCCATC	5'	New	gp2b	...(((...(((((((((((...(((((((...........)).)))))..))).)).)))))))))...	64	41.4	-7.7	0.3	19	9	64	28	58	56	16	32	37	25.0259	8.27947	67.2865	28.8666	48.1776	65.2388	16.2988	37.1551	22.9556	middle
19	18	gma-miR166a-5p_1ss4AC	GGACTGTTGTCTGGCTCGAGG	21	SL4.0ch01	+	79667322	79667479	ggagagagagcttttgtattgcggGGAATGTTGTCTGGCTCGAGGaatcaaaaattgtttcttatagatagatctgtatattttgtttatagatctataatgtttttgatgtcgTCGGACCAGGCTTCATTCCCCAcaatgaatattgctctctcaca	9	nta-MIR166h,gma-MIR166u,gma-MIR166m,ath-MIR166b,ath-MIR166a,mdm-MIR166d,aly-MIR166b,bna-MIR166d,cas-MIR166b,	gma-MIR166m	tttcgttgcaaaggtgaggttgagaGGAATGTTGTCTGGCTCGAGGtcatggaggaggaggagagtattgagatgagtgaaagtttccaatggaaatttaccctcttaacacaaaaaaaaaaattgattcgCGGACCAGGCTTCATTCCCCacacccaacttttttttttattcct	gma-miR166a-5p	GGAATGTTGTCTGGCTCGAGG	5'	Diff	gp2b	...((((((((.....(((((.((((((((..((((((..(((.(((((((((((............(((((((((((.........)))))))))))...))))))))).)).)))..))))))..)))))))).)))))......))))))))...	152	38	-72.1	1.2	0	0	0	0	0	0	10	0	15	0	0	0	0	0	0	10.1868	0	9.30633	middle
19	19	nta-miR166a_R+1	TCGGACCAGGCTTCATTCCCCA	22	SL4.0ch01	+	79667322	79667479	ggagagagagcttttgtattgcggGGAATGTTGTCTGGCTCGAGGaatcaaaaattgtttcttatagatagatctgtatattttgtttatagatctataatgtttttgatgtcgTCGGACCAGGCTTCATTCCCCAcaatgaatattgctctctcaca	9	nta-MIR166h,gma-MIR166u,gma-MIR166m,ath-MIR166b,ath-MIR166a,mdm-MIR166d,aly-MIR166b,bna-MIR166d,cas-MIR166b,	nta-MIR166h	tctattgtggggaatgttgtttggctcgaggattcttcaatcttgatcaaattctttctattttttatagatctgcatattaatatagatctataatattgaatcatgattttggtgtcgTCGGACCAGGCTTCATTCCCCtcaaagattgc	nta-miR166a	TCGGACCAGGCTTCATTCCCC	3'	Diff	gp2b	...((((((((.....(((((.((((((((..((((((..(((.(((((((((((............(((((((((((.........)))))))))))...))))))))).)).)))..))))))..)))))))).)))))......))))))))...	152	38	-72.1	1.2	58.5	71.5	41	58.5	72	86.5	124	71.5	173	77.0535	65.7758	43.1054	60.3106	59.8067	100.771	126.316	83.0185	107.333	middle
20	20	ath-MIR166g-p5_1ss18GA	AATGTTGTTTGGCTCGAAGTC	21	SL4.0ch03	-	47047430	47047577	ttgaggggAATGTTGTTTGGCTCGAAGTCattatctcattatagatcgaaccaatccaattttatatattcaatctagtttaaaatatatgtgaattacgatgatgatgagatagtgtctTCGGACCAGGCTTCATTCCCCCcaattt	26	ptc-MIR166d,ptc-MIR166f,mtr-MIR166e,mtr-MIR166c,mtr-MIR166b,gma-MIR166e,gma-MIR166u,gma-MIR166m,gma-MIR166j,gma-MIR166h,ath-MIR166a,ath-MIR166g,gra-MIR166d,gra-MIR166c,aly-MIR166g,vvi-MIR166f,lus-MIR166h,lus-MIR166j,cme-MIR166h,cme-MIR166g,cme-MIR166i,bna-MIR166a,cas-MIR166f,cpa-MIR166e,cpa-MIR166d,aqc-MIR166d,	ath-MIR166g	gcgatttagggtttagaggaatgttgtttggctcgaggtcatggagagtaattcgttaacccaactcaaaactctaaatgattcTCGGACCAGGCTTCATTCCCCtcaacctattttatcgc	ath-MIR166g-p5	aatgttgtttggctcgaggtc	5'	New	gp2b	(((.((((((((..(..(((..(((((.((((((((((((((..((((............(((((((((.................)))))))))...)))).)))))))))))))).)))))..)))..)..)))))))).)))...	145	35.1	-56.9	1.1	72	42	58	135.5	137	126.5	411.5	88.5	661	94.8351	38.6375	60.9784	139.694	113.799	147.37	419.186	102.757	410.099	middle
20	21	ptc-miR166a_R+1	TCGGACCAGGCTTCATTCCCCA	22	SL4.0ch03	-	47047430	47047577	ttgaggggAATGTTGTTTGGCTCGAAGTCattatctcattatagatcgaaccaatccaattttatatattcaatctagtttaaaatatatgtgaattacgatgatgatgagatagtgtctTCGGACCAGGCTTCATTCCCCCcaattt	26	ptc-MIR166d,ptc-MIR166f,mtr-MIR166e,mtr-MIR166c,mtr-MIR166b,gma-MIR166e,gma-MIR166u,gma-MIR166m,gma-MIR166j,gma-MIR166h,ath-MIR166a,ath-MIR166g,gra-MIR166d,gra-MIR166c,aly-MIR166g,vvi-MIR166f,lus-MIR166h,lus-MIR166j,cme-MIR166h,cme-MIR166g,cme-MIR166i,bna-MIR166a,cas-MIR166f,cpa-MIR166e,cpa-MIR166d,aqc-MIR166d,	ptc-MIR166f	ggtgtgttgaggggaatgttggctggctcgaagcttaagcaaagagtttcctaacatgaaacaactgttaaggctTCGGACCAGGCTTCATTCCCCtcaaacata	ptc-miR166a	TCGGACCAGGCTTCATTCCCC	3'	Diff	gp2b	(((.((((((((..(..(((..(((((.((((((((((((((..((((............(((((((((.................)))))))))...)))).)))))))))))))).)))))..)))..)..)))))))).)))...	145	35.1	-56.9	1.1	58.5	71.5	41	58.5	72	86.5	124	71.5	173	77.0535	65.7758	43.1054	60.3106	59.8067	100.771	126.316	83.0185	107.333	middle
21	22	bna-MIR166a-p5	GGAATGTTGTTTGGCTCGAAG	21	SL4.0ch08	+	2982045	2982149	taattttgaggGGAATGTTGTTTGGCTCGAGGccaccaacttcatctaatgtgagcaaactctttgttagtgTCGTCGGACCAGGCTTCATTCccctcaaaatct	3	ath-MIR166a,bna-MIR166a,aqc-MIR166d,	bna-MIR166a	ttgagggaatgttgtttggctcgaagactctagcttatcatgttagatcttcttcgatttaatcgaatcaaacctccatgtttgagatctgatttaggattttagggtcgTCGGACCAGGCTTCATTCCCCccaa	bna-MIR166a-p5	ggaatgttgtttggctcgaag	5'	New	gp2b	..(((((((((((((((..(..(((..((((((.((.((((((((.....)))))..........))).))))).)))..)))..)..)))))))))))))))..	101	44.8	-40.9	0.9	7	8	7	11.5	16	16.5	28.5	13.5	29	9.22007	7.35952	7.35947	11.8559	13.2904	19.2222	29.0323	15.6748	17.9922	middle
21	23	ath-MIR166a-p3	TCTTCGGACCAGGCTTCATTC	21	SL4.0ch08	+	2982045	2982149	taattttgaggGGAATGTTGTTTGGCTCGAGGccaccaacttcatctaatgtgagcaaactctttgttagtgTCGTCGGACCAGGCTTCATTCccctcaaaatct	3	ath-MIR166a,bna-MIR166a,aqc-MIR166d,	ath-MIR166a	aggggctttctcttttgaggGGACTGTTGTCTGGCTCGAGGactctggctcgctctattcatgttggatctctttcgatctaacaatcgaattgaaccttcagatttcagatttgattagggttttagcgtctTCGGACCAGGCTTCATTCCCCccaattgttgctccct	ath-MIR166a-p3	tctTCGGACCAGGCTTCATTC	3'	New	gp2b	..(((((((((((((((..(..(((..((((((.((.((((((((.....)))))..........))).))))).)))..)))..)..)))))))))))))))..	101	44.8	-40.9	0.9	4	0	0	5.5	10	5	21.5	2.5	16	5.26861	0	0	5.67023	8.30648	5.82489	21.9016	2.90274	9.92675	middle
22	24	fve-MIR166c-p5_2ss15AT17AC	TCAATCTTTTGTATTTCTTGTT	22	SL4.0ch00	+	2560987	2561049	tagaattctagtatcTCAATCTTTTGTATTTCTTGTTgtattccgatatcttctagaattatc	1	fve-MIR166c,	fve-MIR166c	ttgcggggaatgttgtctggctcgaggacccttttccgtgaaagatctatagtcatatagatcaatcttttgtatatattgttttagataaatagatgatcatgactttttggtggagttagtgtcgTCGGACCAGGCTTCATTCCCCccaa	fve-MIR166c-p5	tcaatcttttgtatatattgtt	5'	New	gp2b	...((((((((.......(((....((((........))))...))).....))))))))...	57	27	-7.8	0.5	4	0	0	0	0	0	3.5	0	0	5.26861	0	0	0	0	0	3.56537	0	0	low
23	25	ptc-miR166n	TCGGACCAGGCTTCATTCCTT	21	SL4.0ch01	-	84930298	84930439	tgttgtctggctcgacacaattactctattgtatgtatttagttattcgttatcaagattgatgtcgataacgaataaattaaacacatatatacaagatgtaaaaagggagtaaaggcgTCGGACCAGGCTTCATTCCTCt	15	ptc-MIR166n,ptc-MIR166o,ptc-MIR166q,mtr-MIR166f,mtr-MIR166c,mtr-MIR166b,gma-MIR166k,csi-MIR166j,lus-MIR166e,lus-MIR166f,cme-MIR166e,cme-MIR166i,aqc-MIR166d,aqc-MIR166c,dpr-MIR166a,	ptc-MIR166q	ttaggttgagaggaatgttgtctggctcgaggtcattgaggccatgattatacagacatggcattacctgatgacagccgagaaaattcaaagtctgtgtgtatcttgtacctcgatgattcTCGGACCAGGCTTCATTCCTTccaacaaa	ptc-miR166n	TCGGACCAGGCTTCATTCCTT	3'	Yes	gp2b	((..((((((..((((....(((((((..(((((((.(((((((((((((((((..(((....))))))))))))))).))))).)))))))(((.....))).....)))))))....))))..))))))..)).......	135	35.2	-47.1	0.9	70	114.5	78	99	143.5	119.5	120.5	106	152.5	92.2007	105.333	82.0055	102.064	119.198	139.215	122.751	123.076	94.6144	middle
24	25	ptc-miR166n	TCGGACCAGGCTTCATTCCTT	21	SL4.0ch10	+	61704668	61704699	ggtagtgatcTCGGACCAGGCTTCATTCCTCa	17	ptc-MIR166n,ptc-MIR166o,ptc-MIR166q,mtr-MIR166c,mtr-MIR166f,mtr-MIR166b,gma-MIR166k,vvi-MIR166a,csi-MIR166j,lus-MIR166e,lus-MIR166f,cme-MIR166e,cme-MIR166i,aqc-MIR166d,aqc-MIR166c,ssl-MIR166a,dpr-MIR166a,	ptc-MIR166q	ttaggttgagaggaatgttgtctggctcgaggtcattgaggccatgattatacagacatggcattacctgatgacagccgagaaaattcaaagtctgtgtgtatcttgtacctcgatgattcTCGGACCAGGCTTCATTCCTTccaacaaa	ptc-miR166n	TCGGACCAGGCTTCATTCCTT	3'	Yes	gp2b	((.(((((..((......))..)))))))...	29	53.1	-6.5	0.4	70	114.5	78	99	143.5	119.5	120.5	106	152.5	92.2007	105.333	82.0055	102.064	119.198	139.215	122.751	123.076	94.6144	middle
25	26	fve-MIR166c-p3_2ss15AT17AC	TCAATCTTTTGTATTTCTTGTT	22	SL4.0ch08	+	19036620	19036681	ttttgttggcgtagaattctggtatcTCAATCTTTTGTATTTCTTGTTgtattccgatatct	1	fve-MIR166c,	fve-MIR166c	ttgcggggaatgttgtctggctcgaggacccttttccgtgaaagatctatagtcatatagatcaatcttttgtatatattgttttagataaatagatgatcatgactttttggtggagttagtgtcgTCGGACCAGGCTTCATTCCCCccaa	fve-MIR166c-p3	tcaatcttttgtatatattgtt	3'	New	gp2b	...((((((..((.(((...((.....(((....)))....))..))).))..))))))...	56	32.3	-8.4	0.4	4	0	0	0	0	0	3.5	0	0	5.26861	0	0	0	0	0	3.56537	0	0	low
26	27	aqc-MIR166e-p3_2ss17TG19GC	TTGTTTGTTTGTGTCGGCCGA	21	SL4.0ch08	-	18579560	18579635	agtcgtaaagtaaatagtaagtgtcagccaataataaagataggccactaagtttTTGTTTGTTTGTGTCGGCCGA	1	aqc-MIR166e,	aqc-MIR166e	ttgagaggaatgttgtctggttcgaggccactaacttaacaactcttaattgaaactcaatctataaccggttagcaagtgaaagcgcttgcgctcgctggtgtttgtttgtttgtgtcgTCGGACCAGGCTTCATTCCCCtcaatt	aqc-MIR166e-p3	ttgtttgtttgtgtcgTCGGA	3'	New	gp2b	.((((..((..((((((..((((...(((.............)))))))......))))))..))....))))...	72	36.8	-11	0.4	5.5	0	0	0	0	4	4	0	2.5	7.24434	0	0	0	0	4.65992	4.07471	0	1.55106	low
27	27	aqc-MIR166e-p3_2ss17TG19GC	TTGTTTGTTTGTGTCGGCCGA	21	SL4.0ch11	+	30243564	30243643	aaagtcgtaaagtaaatagtaagtgtgtcagccaataataaagatagaccactaagtttTTGTTTGTTTGTGTCGGCCGA	1	aqc-MIR166e,	aqc-MIR166e	ttgagaggaatgttgtctggttcgaggccactaacttaacaactcttaattgaaactcaatctataaccggttagcaagtgaaagcgcttgcgctcgctggtgtttgtttgtttgtgtcgTCGGACCAGGCTTCATTCCCCtcaatt	aqc-MIR166e-p3	ttgtttgtttgtgtcgTCGGA	3'	New	gp2b	...((((..((..((((((..((((.(((.................)))))))......))))))..))....))))...	74	35	-11.3	0.4	5.5	0	0	0	0	4	4	0	2.5	7.24434	0	0	0	0	4.65992	4.07471	0	1.55106	low
28	28	ptc-miR166a_L+2R-2_1	CTTCGGACCAGGCTTCATTCC	21	SL4.0ch09	-	65154327	65154376	tattctgaattcgtcaatttattgagtgaTTTCGGACCAGGCTTCATTCC	10	ptc-MIR166d,ptc-MIR166f,mtr-MIR166e,gma-MIR166e,ath-MIR166a,vvi-MIR166f,lus-MIR166h,lus-MIR166j,cme-MIR166h,cpa-MIR166e,	ptc-MIR166f	ggtgtgttgaggggaatgttggctggctcgaagcttaagcaaagagtttcctaacatgaaacaactgttaaggctTCGGACCAGGCTTCATTCCCCtcaaacata	ptc-miR166a	TCGGACCAGGCTTCATTCCCC	3'	Diff	gp2b	...((((((.(((((((....)))).))).))))))..............	33	38	-9.7	0.5	5702	8760	6149	6933	8535	8130	5845	8043	15675	7510.41	8058.68	6464.77	7147.58	7089.58	9471.28	5954.17	9338.71	9725.12	high
29	29	ath-miR166a-3p_L+3R-2	TCTTCGGACCAGGCTTCATTCC	22	SL4.0ch10	+	3195976	3195998	aTCGTCGGACCAGGCTTCATTCC	1	ath-MIR166a,	ath-MIR166a	aggggctttctcttttgaggGGACTGTTGTCTGGCTCGAGGactctggctcgctctattcatgttggatctctttcgatctaacaatcgaattgaaccttcagatttcagatttgattagggttttagcgtctTCGGACCAGGCTTCATTCCCCccaattgttgctccct	ath-miR166a-3p	TCGGACCAGGCTTCATTCCCC	3'	Diff	gp2b	...(((......)))........	12	56.5	-2.2	0.2	0	0	0	2.5	4	0	7.5	0	9	0	0	0	2.57738	3.32259	0	7.64008	0	5.5838	low
30	30	mdm-MIR167c-p5_2ss13GT20TC	ATCAGATCATGTTGTAGCTCCACC	24	SL4.0ch03	-	52235482	52235540	ATCAGATCATGTTGTAGCTCCACCatcttcctctgcaaagatgctatagctccaatgca	9	nta-MIR167d,mtr-MIR167b,mdm-MIR167c,mdm-MIR167d,mdm-MIR167g,ppe-MIR167b,ppe-MIR167c,mes-MIR167b,dpr-MIR167a,	mdm-MIR167c	tagcagtTGAAGCTGCCAGCATGATCTAaacttccctcttggtcaaggaaagatcagatcatgtggtagcttcacctgttg	mdm-MIR167c-p5	atcagatcatgtggtagcttcacc	5'	New	gp2b	..........((((.((((....((((((........))))))....)))).))))...	46	44.1	-11.4	0.4	0	0	7	0	8	0	12	0	0	0	0	7.35947	0	6.64519	0	12.2241	0	0	middle
31	31	ptc-miR167f-5p_R+1_1ss19CT	TGAAGCTGCCAGCATGATTTTT	22	SL4.0ch09	+	38663009	38663151	tagtctatgtttgttaatacctattcccatgatatggtatttgaactctagtcattggataggtttgatgacgtgaaagtagaagtatgggttctatcgacacatggcacgagtaggattTGAAGCTGCTAGCATGATTTTTc	28	ptc-MIR167g,ptc-MIR167f,ptc-MIR167d,ptc-MIR167b,mtr-MIR167b,gma-MIR167f,gma-MIR167e,ath-MIR167b,mdm-MIR167j,mdm-MIR167a,mdm-MIR167h,mdm-MIR167i,lja-MIR167b,gra-MIR167c,aly-MIR167b,ppe-MIR167d,mes-MIR167h,mes-MIR167g,csi-MIR167b,csi-MIR167e,lus-MIR167b,cme-MIR167c,bna-MIR167d,cas-MIR167b,cpa-MIR167c,ghr-MIR167a,ahy-MIR167,dpr-MIR167b,	ptc-MIR167f	ctctatcagtTGAAGCTGCCAGCATGATCTTagccttcctcctttgttgaggaaagaaacAGATCATGTGGCAGTTTCACCtgttgt	ptc-miR167f-5p	TGAAGCTGCCAGCATGATCTT	3'	Diff	gp2b	.((((.(((((..((((..((((((((((((...(((((...((((((..(((((..((....))..)))))................)))))))))))...)))))...)))))))..)))).......)))))))))....	138	37.8	-33.2	0.6	58	39	30	67	61	46	46	42	73	76.3949	35.8777	31.5406	69.0737	50.6696	53.589	46.8591	48.7661	45.2908	middle
32	32	mes-MIR167e-p3	GATCATGTGGTTGCTTCACCT	21	SL4.0ch09	+	64586079	64586193	tagcgtagactactatcagttgaagctgccagcatgatctaaacttacctataaatttatattaaggcaagatcaGATCATGTGGTTGCTTCACCTgttagttcgtactacgaaa	1	mes-MIR167e,	mes-MIR167e	tcgtgtaccactagtagtTGAAGCTGCCAGCATGATCTGagctttccttgactatcttatattgaattatcgatccggaggagagactagatcatgtggttgcttcacctattgctggtagcatga	mes-MIR167e-p3	gatcatgtggttgcttcacct	3'	New	gp2b	...(((((((.((((.(((.((((((..(((.((((((((...(((.(((.(((.......)))))).)))...)))))))))))..)))))).))).))))..)).)))))...	109	37.4	-42.6	1	0	0	6	0	0	0	0	0	0	0	0	6.30811	0	0	0	0	0	0	low
33	33	ptc-miR168a-5p	TCGCTTGGTGCAGGTCGGGAA	21	SL4.0ch12	+	64746988	64747124	TCGCTTGGTGCAGGTCGGGACctacctcgccggcaacaatggcggtagctgacggcgacggcagcgtaccggtaaaaaagaatcttatttttacatgttgttgcgtagtttgggtCCCGCCTTGCATCAACTGAATA	34	ptc-MIR168b,ptc-MIR168a,nta-MIR168d,nta-MIR168a,nta-MIR168b,nta-MIR168c,nta-MIR168e,mtr-MIR168c,mtr-MIR168b,gma-MIR168b,gma-MIR168a,ath-MIR168a,ath-MIR168b,mdm-MIR168a,mdm-MIR168b,lja-MIR168,aly-MIR168a,aly-MIR168b,ppe-MIR168,mes-MIR168a,vvi-MIR168,csi-MIR168,lus-MIR168a,lus-MIR168b,cme-MIR168,fve-MIR168,bra-MIR168b,bra-MIR168c,bra-MIR168a,bna-MIR168a,cas-MIR168,rco-MIR168,cca-MIR168a,vun-MIR168,	ptc-MIR168a	ggtctctgatTCGCTTGGTGCAGGTCGGGAActgattcggcgatttgattgccagatggctcgacatgactggttgttgtggaaaaagaaaaggaaggaaacaggaaaaaaaacaaagaatagcgaattggatCCCGCCTTGCATCAACTGAATcggagg	ptc-miR168a-5p	TCGCTTGGTGCAGGTCGGGAA	5'	Yes	gp2b	((..((((((((((.(((((((((.((((.(..(((((....(((((((((.((....)).)))).)))))(((((((.........))))))).)))))..))).))..))))))))).))))))))))..))...	134	52.6	-61	0.8	65	27	20	20	34	20	28	54	30	85.615	24.8384	21.027	20.619	28.242	23.2996	28.523	62.6993	18.6127	middle
33	34	ptc-miR168a-3p_R+1	CCCGCCTTGCATCAACTGAATT	22	SL4.0ch12	+	64746988	64747124	TCGCTTGGTGCAGGTCGGGACctacctcgccggcaacaatggcggtagctgacggcgacggcagcgtaccggtaaaaaagaatcttatttttacatgttgttgcgtagtttgggtCCCGCCTTGCATCAACTGAATA	34	ptc-MIR168b,ptc-MIR168a,nta-MIR168d,nta-MIR168a,nta-MIR168b,nta-MIR168c,nta-MIR168e,mtr-MIR168c,mtr-MIR168b,gma-MIR168b,gma-MIR168a,ath-MIR168a,ath-MIR168b,mdm-MIR168a,mdm-MIR168b,lja-MIR168,aly-MIR168a,aly-MIR168b,ppe-MIR168,mes-MIR168a,vvi-MIR168,csi-MIR168,lus-MIR168a,lus-MIR168b,cme-MIR168,fve-MIR168,bra-MIR168b,bra-MIR168c,bra-MIR168a,bna-MIR168a,cas-MIR168,rco-MIR168,cca-MIR168a,vun-MIR168,	ptc-MIR168a	ggtctctgatTCGCTTGGTGCAGGTCGGGAActgattcggcgatttgattgccagatggctcgacatgactggttgttgtggaaaaagaaaaggaaggaaacaggaaaaaaaacaaagaatagcgaattggatCCCGCCTTGCATCAACTGAATcggagg	ptc-miR168a-3p	CCCGCCTTGCATCAACTGAAT	3'	Diff	gp2b	((..((((((((((.(((((((((.((((.(..(((((....(((((((((.((....)).)))).)))))(((((((.........))))))).)))))..))).))..))))))))).))))))))))..))...	134	52.6	-61	0.8	29.5	59.5	50	33	48	41	38	45	16.5	38.856	54.7365	52.5676	34.0214	39.8711	47.7641	38.7097	52.2494	10.237	middle
34	34	ptc-miR168a-3p_R+1	CCCGCCTTGCATCAACTGAATT	22	SL4.0ch08	+	573888	574029	ggtgcaggtcgggacctcattcgccggcgccgggaataatgccggacgaacgacggcggtgttaattctactaaagctgtcaccgacggatagatgtttgattagcggcgaaatttgggtCCTGCCTTGCATCAACTGAATT	31	ptc-MIR168b,ptc-MIR168a,nta-MIR168d,nta-MIR168b,nta-MIR168a,nta-MIR168e,mtr-MIR168c,mtr-MIR168b,gma-MIR168b,gma-MIR168a,ath-MIR168a,ath-MIR168b,mdm-MIR168a,mdm-MIR168b,lja-MIR168,aly-MIR168a,aly-MIR168b,ppe-MIR168,mes-MIR168a,vvi-MIR168,csi-MIR168,lus-MIR168a,lus-MIR168b,cme-MIR168,fve-MIR168,bra-MIR168c,bra-MIR168a,bna-MIR168a,rco-MIR168,cca-MIR168a,vun-MIR168,	ptc-MIR168a	ggtctctgatTCGCTTGGTGCAGGTCGGGAActgattcggcgatttgattgccagatggctcgacatgactggttgttgtggaaaaagaaaaggaaggaaacaggaaaaaaaacaaagaatagcgaattggatCCCGCCTTGCATCAACTGAATcggagg	ptc-miR168a-3p	CCCGCCTTGCATCAACTGAAT	3'	Diff	gp2b	((((((((.((((((((..(((((((.((((((........)))).))...((((((...((.......))....))))))...((((......)))).......)))))))....)))))))).)))))))).........	133	53.5	-55.9	0.7	29.5	59.5	50	33	48	41	38	45	16.5	38.856	54.7365	52.5676	34.0214	39.8711	47.7641	38.7097	52.2494	10.237	middle
35	35	nta-MIR169f-p5_1ss18AG	AGAGTGGATTGCAGCCAGGGA	21	SL4.0ch07	-	4105007	4105172	ttttgtggaagggagtttacatgatagaaatggAGAGTGGATTGCAGCCAGGGAtgacttgccgatgatttctttcctagttttcctattaaagattatgtaTCGGCAAGTTGTCCCTGGCTACctttcgctctcttcttctcatgcaaattttttactcacactt	9	nta-MIR169f,nta-MIR169o,nta-MIR169m,ath-MIR169a,mdm-MIR169g,aly-MIR169a,mes-MIR169f,vvi-MIR169j,cas-MIR169a,	nta-MIR169f	aacgacttatcggcaggtcgtccttggctacatttcactcttttctgctcatgtaaggctctgtaagacgcatatatagttcgaggtgaagtcagtaattgcgtttcacaaatcatatccagttgaattgatcttaatttgtccaaagagtcattgcatgaagaggtagagagtggattgCAGCCAAGGATGACTTGCCGAgatgttgta	nta-MIR169f-p5	agagtggattgCAGCCAAGGA	5'	New	gp2b	...(((((.(..((((((.(((((..(((..((((((((((....(((((((((..(((((((((((...(((((..(((.....)))..))))).....)))))))))))..)))))))))....))))))))))..)))))))).))))))..).).))))...	160	40.4	-76.6	1.1	46	17	13	61	40	95	0	7	7	60.5891	15.639	13.6676	62.888	33.2259	110.673	0	8.12768	4.34295	middle
35	36	ath-miR169a-3p_L+2_1ss15TC	TCGGCAAGTTGTCCCTGGCTAC	22	SL4.0ch07	-	4105007	4105172	ttttgtggaagggagtttacatgatagaaatggAGAGTGGATTGCAGCCAGGGAtgacttgccgatgatttctttcctagttttcctattaaagattatgtaTCGGCAAGTTGTCCCTGGCTACctttcgctctcttcttctcatgcaaattttttactcacactt	9	nta-MIR169f,nta-MIR169o,nta-MIR169m,ath-MIR169a,mdm-MIR169g,aly-MIR169a,mes-MIR169f,vvi-MIR169j,cas-MIR169a,	ath-MIR169a	gtgacgaaagtagtgtgCAGCCAAGGATGACTTGCCGAtttaaatgatctttctttatactctattaagacaatttagtttcaaacttttttttttttttttttttgaaggattcaggaagaaattaggatatattattccgtataaaatacaagatatataaaaccaaaaagaaaaagtaacatgatcGGCAAGTTGTCCTTGGCTACacgttactttgtgtcgc	ath-miR169a-3p	GGCAAGTTGTCCTTGGCTAC	3'	Diff	gp2b	...(((((.(..((((((.(((((..(((..((((((((((....(((((((((..(((((((((((...(((((..(((.....)))..))))).....)))))))))))..)))))))))....))))))))))..)))))))).))))))..).).))))...	160	40.4	-76.6	1.1	29	9	0	25	27	36	0	0	6	38.1975	8.27947	0	25.7738	22.4275	41.9392	0	0	3.72253	middle
36	37	csi-MIR169m-p5_1ss14GC	TCCTTGGCTACATCTTTCTTT	21	SL4.0ch01	-	42129503	42129550	tggcaagtggTCCTTGGCTACATCTTTCTTTctgcccctcatgccagg	6	mes-MIR169g,vvi-MIR169d,vvi-MIR169a,csi-MIR169m,bna-MIR169b,cpa-MIR169,	csi-MIR169m	tgcgtgcaggcgcagatatatagtagcgtgCAGCCAAGGATGACTTGCCGGcagaatgctgtgtttccagctctccttggatatgttcagaaacatatatattgtaatgaatgaattggtgcaagttggcaagttgtccttggctacatgtttctttctgctccgtatgccaggcct	csi-MIR169m-p5	tccttggctacatgtttcttt	5'	New	gp2b	(((((...((.....(((...............)))))...)))))..	46	54.2	-10.3	0.4	13	0	0	0	14	9	0	5	0	17.123	0	0	0	11.6291	10.4848	0	5.80549	0	middle
37	38	bna-MIR169c-p5_2ss12GC17TG	TAAAAGTTACTCTAGGGA	18	SL4.0ch09	+	32802021	32802045	TAAAAGTTACTCTAGGGAtaacagg	1	bna-MIR169c,	bna-MIR169c	agatgaatagaagaatcatatttggTAGCCAAGGATGACTTGCCTAtttcttgagagtaaaatgggcatggtgtcatgttaaaagttactgtaggtagtttcaatttgaccattttccttacaaatgatattaggcagtctccttggctatccttatatgttcttctctctcatct	bna-MIR169c-p5	taaaagttactgtaggta	5'	New	gp2b	.....((((((....)).))))...	17	36	-2.7	0.3	19	5	3.5	24.5	32.5	20	8.5	4.5	19	25.0259	4.5997	3.67973	25.2583	26.9961	23.2996	8.65875	5.22494	11.788	middle
38	38	bna-MIR169c-p5_2ss12GC17TG	TAAAAGTTACTCTAGGGA	18	SL4.0ch09	+	47357429	47357453	TAAAAGTTACTCTAGGGAtaacagg	1	bna-MIR169c,	bna-MIR169c	agatgaatagaagaatcatatttggTAGCCAAGGATGACTTGCCTAtttcttgagagtaaaatgggcatggtgtcatgttaaaagttactgtaggtagtttcaatttgaccattttccttacaaatgatattaggcagtctccttggctatccttatatgttcttctctctcatct	bna-MIR169c-p5	taaaagttactgtaggta	5'	New	gp2b	.....((((((....)).))))...	17	36	-2.7	0.3	19	5	3.5	24.5	32.5	20	8.5	4.5	19	25.0259	4.5997	3.67973	25.2583	26.9961	23.2996	8.65875	5.22494	11.788	middle
39	39	cme-MIR169l-p5_2ss13TA17GT	ATGGAAGTGATGAATATT	18	SL4.0ch12	+	64696047	64696176	tgtgatttgagATGGAAGTGATGAATATTtccccagatgatcgaagctgaaattactgagcgcttttcatgtattttctccttattaggagaaaatccaagccagatattctgatccatctccaattttc	1	cme-MIR169l,	cme-MIR169l	ttaagttggcaagttatctttggcttacttcataaacttctctcttttcatgttaggtcttttctttcgatattatctttaagaaaatgtttaaaattgtcgagtgattaggtttaaaaaattggatgttactaaaatggaagtgatgtatagtatgagaaaataagagcattgtgtgaTAGCCAAAAATGACTTGCCTGcaacatagt	cme-MIR169l-p5	atggaagtgatgtatagt	5'	New	gp2b	...((((.((((((((......((((((((......((((..(((((..............)))))))))..((((((((((....)))))))))).......))))))))...)))))))).))))...	124	36.9	-34.3	0.7	16	0	0	15	17	0	64	9	10	21.0745	0	0	15.4643	14.121	0	65.1953	10.4499	6.20422	middle
40	40	vvi-MIR171h-p3_2ss3GT18AC	TTTGTTGAGCCGCGCCAC	18	SL4.0ch00	+	5556959	5556991	gacggcgcggctgcTTTGTTGAGCCGCGCCACg	1	vvi-MIR171h,	vvi-MIR171h	tttcacgagatgttggtgcggttcaacctaactgtagtgtccatgaatgtatcgactctgatgttTGGTTGAGCCGCGCCAATATCccgtctatct	vvi-MIR171h-p3	tTGGTTGAGCCGCGCCAA	3'	New	gp2b	...(((((((((.........)))))))))...	27	72.7	-19.7	0.8	4	0	0	0	4	0	3.5	0	2.5	5.26861	0	0	0	3.32259	0	3.56537	0	1.55106	low
41	40	vvi-MIR171h-p3_2ss3GT18AC	TTTGTTGAGCCGCGCCAC	18	SL4.0ch00	+	7586486	7586518	gacggcgcggctgcTTTGTTGAGCCGCGCCACg	1	vvi-MIR171h,	vvi-MIR171h	tttcacgagatgttggtgcggttcaacctaactgtagtgtccatgaatgtatcgactctgatgttTGGTTGAGCCGCGCCAATATCccgtctatct	vvi-MIR171h-p3	tTGGTTGAGCCGCGCCAA	3'	New	gp2b	...(((((((((.........)))))))))...	27	72.7	-19.7	0.8	4	0	0	0	4	0	3.5	0	2.5	5.26861	0	0	0	3.32259	0	3.56537	0	1.55106	low
42	41	gma-miR171m	TTGAGCCGCGTCAATATCTCA	21	SL4.0ch02	-	31344725	31344820	aatagtaactctgatattggcctggttcactcagacacatattattttgattgattttacttttgaTTGAGCCGTGTCAATATCTCAgttcctttt	2	gma-MIR171m,gma-MIR171t,	gma-MIR171t	gaagtgctgtatgaagcacaaatcaaggtattggcgcgcctcaatttgaagtcatggttaacatgaaacaagccatgtagttttaaTTGAGCCGCGTCAATATCTCAtcttgcactt	gma-miR171m	TTGAGCCGCGTCAATATCTCA	3'	Yes	gp2b	...((.((((..(((((((((..((((((.(((((.....((((.......))))......))))).))))))..)))))))))..)))).))...	90	33.3	-27.2	0.8	4.5	0	0	0	7	3	11	0	18	5.92719	0	0	0	5.81454	3.49494	11.2054	0	11.1676	middle
43	41	gma-miR171m	TTGAGCCGCGTCAATATCTCA	21	SL4.0ch07	+	60675124	60675236	gtttaggaagatatatatagatattgatgcggttcaatctgaaagacatggttagatatgtaattagccttgtaattttggaTTGAGCCGCGTCAATATCTCTcttcctattt	15	mtr-MIR171b,gma-MIR171m,gma-MIR171t,gma-MIR171p,gma-MIR171n,mdm-MIR171a,mdm-MIR171p,mdm-MIR171b,lja-MIR171b,ppe-MIR171h,mes-MIR171a,vvi-MIR171b,csi-MIR171e,csi-MIR171g,fve-MIR171h,	gma-MIR171t	gaagtgctgtatgaagcacaaatcaaggtattggcgcgcctcaatttgaagtcatggttaacatgaaacaagccatgtagttttaaTTGAGCCGCGTCAATATCTCAtcttgcactt	gma-miR171m	TTGAGCCGCGTCAATATCTCA	3'	Yes	gp2b	...((((((((.......(((((((((((((((((((((..(((.(((.((((((........)))))).)))..)))..))))))))))))))))))))).))))))))...	107	33.6	-53.2	1.4	4.5	0	0	0	7	3	11	0	18	5.92719	0	0	0	5.81454	3.49494	11.2054	0	11.1676	middle
44	42	ppe-MIR171e-p5_2ss7AG24CT	ATTGGCGCGGCTCAATCAAAAAGT	24	SL4.0ch07	-	60724099	60724191	gacacgtgatATTGGCACGGCTCAATCAAAAAGTagggtcaaaaacttattcaacaacttctttctcattgaaccgcaccaacatctcgtatg	1	ppe-MIR171e,	ppe-MIR171e	agtggcacgtgatattggcacggctcaatcaaaaagcagagctcaagcacttagagcactgctttcTTATTGAACCGGACCAATATCccgttaaacc	ppe-MIR171e-p5	attggcacggctcaatcaaaaagc	5'	New	gp2b	...(((.(((.((((..(((.(((((...((((.(((....................)))))))...))))).)))..)))).))).)))...	87	40.9	-20.4	0.5	0	0	0	0	0	3.5	0	0	3.5	0	0	0	0	0	4.07743	0	0	2.17148	low
45	42	ppe-MIR171e-p5_2ss7AG24CT	ATTGGCGCGGCTCAATCAAAAAGT	24	SL4.0ch12	+	528896	528994	agctacacgtgatATTGGCGCGGCTCAATCAAAAAGTagactcaaaaatgttcttaagtactgctttctcattgaaccgcaccaatatctcgtgtattc	1	ppe-MIR171e,	ppe-MIR171e	agtggcacgtgatattggcacggctcaatcaaaaagcagagctcaagcacttagagcactgctttcTTATTGAACCGGACCAATATCccgttaaacc	ppe-MIR171e-p5	attggcacggctcaatcaaaaagc	5'	New	gp2b	...((((((.((((((((.((((.(((((...((((((((((.((........)).))).)))))))...))))).)))).)))))))).))))))...	93	40.4	-41	1	0	0	0	0	0	3.5	0	0	3.5	0	0	0	0	0	4.07743	0	0	2.17148	low
46	43	ath-MIR172e-p5_2ss8CT19AT	GCAGCACTATTAAGATTCTC	20	SL4.0ch10	+	62893186	62893296	cacagtcgttgtttgtaaatGCAGCACTATTAAGATTCTCaaatattctgacatttaaaaagcaattaaatgTGAATCTTGATGATGCTGCATtagcaataaacgactaaa	10	nta-MIR172i,gma-MIR172k,ath-MIR172e,ath-MIR172b,aly-MIR172e,vvi-MIR172d,lus-MIR172a,bra-MIR172b,bol-MIR172b,cas-MIR172b,	ath-MIR172e	gtagtcgcagatGCAGCACCATTAAGATTCACaagagatgtggttccctttgctttcgcctctcgatccgcagaaaagggttccttatcgagtgGGAATCTTGATGATGCTGCATcagcaaatac	ath-MIR172e-p5	GCAGCACCATTAAGATTCAC	5'	New	gp2b	...(((((((..(((..(((((((((..((((((((((............((((((((.......))))))))))))))))))..)))))))))..)))..)))))))...	105	30.6	-40.7	1.2	14	25	39	28	35	33	202	198	14	18.4401	22.9985	41.0027	28.8666	29.0727	38.4443	205.773	229.897	8.68591	middle
46	44	nta-miR172c_2ss1AT4AC	TGACTCTTGATGATGCTGCAT	21	SL4.0ch10	+	62893186	62893296	cacagtcgttgtttgtaaatGCAGCACTATTAAGATTCTCaaatattctgacatttaaaaagcaattaaatgTGAATCTTGATGATGCTGCATtagcaataaacgactaaa	10	nta-MIR172i,gma-MIR172k,ath-MIR172e,ath-MIR172b,aly-MIR172e,vvi-MIR172d,lus-MIR172a,bra-MIR172b,bol-MIR172b,cas-MIR172b,	nta-MIR172i	gtttgcagatgtagcatcatcaagattcacatattataaaggcatgatgattaacgaccatggcctttttggaggtgAGAATCTTGATGATGCTGCATtagcaataaac	nta-miR172c	AGAATCTTGATGATGCTGCAT	3'	Diff	gp2b	...(((((((..(((..(((((((((..((((((((((............((((((((.......))))))))))))))))))..)))))))))..)))..)))))))...	105	30.6	-40.7	1.2	0	7	0	0	0	5	8	15	0	0	6.43958	0	0	0	5.82489	8.14942	17.4165	0	middle
47	45	vvi-MIR172d-p5_2ss7GT17CT	TGGAAGTGCAGTGATGTA	18	SL4.0ch00	+	1411696	1411728	tcaagTGGAAGTGCAGTGATGTAtgcagctgag	1	vvi-MIR172d,	vvi-MIR172d	gttagctgatgcagcatcatcaagattcacacccaatggaagggcagtgatgcaatctctgccaaagattttgagaTGAGAATCTTGATGATGCTGCATtcgcagtgaa	vvi-MIR172d-p5	tggaagggcagtgatgca	5'	New	gp2b	((.(((....(((((....)))))...))))).	32	48.5	-7.7	0.5	4.5	6	0	4	12.5	0	2.5	2.5	3	5.92719	5.51964	0	4.1238	10.3831	0	2.54669	2.90274	1.86127	middle
48	45	vvi-MIR172d-p5_2ss7GT17CT	TGGAAGTGCAGTGATGTA	18	SL4.0ch00	+	3767585	3767617	tcaagTGGAAGTGCAGTGATGTAtgcagctgag	1	vvi-MIR172d,	vvi-MIR172d	gttagctgatgcagcatcatcaagattcacacccaatggaagggcagtgatgcaatctctgccaaagattttgagaTGAGAATCTTGATGATGCTGCATtcgcagtgaa	vvi-MIR172d-p5	tggaagggcagtgatgca	5'	New	gp2b	((.(((....(((((....)))))...))))).	32	48.5	-7.7	0.5	4.5	6	0	4	12.5	0	2.5	2.5	3	5.92719	5.51964	0	4.1238	10.3831	0	2.54669	2.90274	1.86127	middle
49	46	csi-miR172a-3p_R+1	AGAATCTTGATGATGCTGCAA	21	SL4.0ch06	+	44192243	44192354	catatgtggcataatcaagattcacgtgaaaagttgcaaattggttatataattgatgaaattaatggctggctatttgaaactcacgAGAATCTTGATGATGCTGCATcag	1	csi-MIR172a,	csi-MIR172a	gtcaccttaaaacagtcgttgctcgctgtaGCAGCGTCCTCAAGATTCACAtgcagtctaaaggcaaaagcagcaatttttcttcatttttgcttgccttggtttttgtcagtgAGAATCTTGATGATGCTGCAacggcgattaatgactagctaccaacaa	csi-miR172a-3p	AGAATCTTGATGATGCTGCA	3'	Diff	gp2b	...(((..((((.((((((((((.(((((...(((.(((((..(..((.(((((.....)))))))..)..)...)))).)))))))).)))))))))).))))..)))...	106	34.8	-38.9	1	0	0	0	0	0	0	0	5	0	0	0	0	0	0	0	0	5.80549	0	low
50	47	nta-MIR172f-p3_2ss15CG19TA	ATTGGAACGATACAGAGAA	19	SL4.0ch07	+	313930	314038	tccctcatcgtctatataaagaatctttattttcttaatatagctaaacattaacatgcatgcttgtccctttggggacatccgataaaATTGGAACGATACAGAGAAg	2	nta-MIR172f,nta-MIR172e,	nta-MIR172f	tctgaaggtgAGAATCTTGATGATGCTGCATcagcaataaacgactacctgatttatcattatgccattggaacgatacacagataattagcataattcatgtgcaagaatgccacgggtacatggtatggttcaattgatacagtcgttgtttgcgggtgtagcatcatcaagattcacatgaaaaggc	nta-MIR172f-p3	attggaacgatacacagat	3'	New	gp2b	...((((((((((((((.(((((........))))).)))))).....................((((((....))))))((((((...)))))))))))...)))...	103	34.9	-24.3	0.6	0	0	0	0	3.5	0	9.5	3.5	7.5	0	0	0	0	2.90727	0	9.67743	4.06384	4.65317	low
51	47	nta-MIR172f-p3_2ss15CG19TA	ATTGGAACGATACAGAGAA	19	SL4.0ch07	+	315480	315510	acatccgataaaATTGGAACGATACAGAGAA	2	nta-MIR172f,nta-MIR172e,	nta-MIR172f	tctgaaggtgAGAATCTTGATGATGCTGCATcagcaataaacgactacctgatttatcattatgccattggaacgatacacagataattagcataattcatgtgcaagaatgccacgggtacatggtatggttcaattgatacagtcgttgtttgcgggtgtagcatcatcaagattcacatgaaaaggc	nta-MIR172f-p3	attggaacgatacacagat	3'	New	gp2b	...((((((...)))))).............	15	35.5	-3.6	0.3	0	0	0	0	3.5	0	9.5	3.5	7.5	0	0	0	0	2.90727	0	9.67743	4.06384	4.65317	low
52	48	nta-MIR172e-p3_2ss14CG18TA	TTGGAACGATACAGAGAA	18	SL4.0ch11	+	48370603	48370638	aaatattgtctgataaaaTTGGAACGATACAGAGAA	2	nta-MIR172e,nta-MIR172f,	nta-MIR172e	gtttgcagatgtagcatcatcaagattcacataaaaaacgcatggtgatgagctgatgaaatgacattaatggccaaggcagctttctgaaggtgAGAATCTTGATGATGCTGCATcagcaataaacgactacctgatttatcattatgccattggaacgatacacagataattagcataattcatgtgcaagaatgccacgggtacatggtatggttcaattgatacagtcgttgtttgcgggtgtagcatcatcaagattcacatgaaaaggcaaggtgaaatgaaattaattaagagccatggctttttgaaggtgAGAATCTTGATGATGCTGCATcagcaataa	nta-MIR172e-p3	ttggaacgatacacagat	3'	New	gp2b	...(((((((..((...))..).)))))).......	26	27.8	-4.4	0.4	4	0	0	0	0	0	6.5	0	6	5.26861	0	0	0	0	0	6.6214	0	3.72253	low
53	48	nta-MIR172e-p3_2ss14CG18TA	TTGGAACGATACAGAGAA	18	SL4.0ch12	+	61824382	61824412	acatccgataaaaTTGGAACGATACAGAGAA	2	nta-MIR172e,nta-MIR172f,	nta-MIR172e	gtttgcagatgtagcatcatcaagattcacataaaaaacgcatggtgatgagctgatgaaatgacattaatggccaaggcagctttctgaaggtgAGAATCTTGATGATGCTGCATcagcaataaacgactacctgatttatcattatgccattggaacgatacacagataattagcataattcatgtgcaagaatgccacgggtacatggtatggttcaattgatacagtcgttgtttgcgggtgtagcatcatcaagattcacatgaaaaggcaaggtgaaatgaaattaattaagagccatggctttttgaaggtgAGAATCTTGATGATGCTGCATcagcaataa	nta-MIR172e-p3	ttggaacgatacacagat	3'	New	gp2b	...((((((...)))))).............	15	35.5	-3.6	0.3	4	0	0	0	0	0	6.5	0	6	5.26861	0	0	0	0	0	6.6214	0	3.72253	low
54	49	dpr-MIR172a-p5_2ss16TG21AT	TGATGATGAGAATCTGGATGTT	22	SL4.0ch12	-	21272411	21272490	TGATGATGAGAATCTGGATGTAacgaataacaaatttttgaggtggaagagatttttaatgtttgttatggaggactagt	1	dpr-MIR172a,	dpr-MIR172a	agtcgtttattatctggtgtggtatcatcaagattcacatgaaacctagttgtttcaatggtgatgatgAGAATCTTGATGATGCTGCATcggaaaaaaatgact	dpr-MIR172a-p5	tgatgatgAGAATCTTGATGAT	5'	New	gp2b	............(((....((((((((((..((((((((........))))))))....))))))))))...))).....	63	32.5	-11.5	0.4	0	0	4.5	5	15	9.5	0	0	15	0	0	4.73109	5.15476	12.4597	11.0673	0	0	9.30633	middle
55	49	dpr-MIR172a-p5_2ss16TG21AT	TGATGATGAGAATCTGGATGTT	22	SL4.0ch12	-	21287594	21287673	TGATGATGAGAATCTGGATGTAacgaataacaaatttttgaggtggaagagatttttaatgtttgttatggaggactagt	1	dpr-MIR172a,	dpr-MIR172a	agtcgtttattatctggtgtggtatcatcaagattcacatgaaacctagttgtttcaatggtgatgatgAGAATCTTGATGATGCTGCATcggaaaaaaatgact	dpr-MIR172a-p5	tgatgatgAGAATCTTGATGAT	5'	New	gp2b	............(((....((((((((((..((((((((........))))))))....))))))))))...))).....	63	32.5	-11.5	0.4	0	0	4.5	5	15	9.5	0	0	15	0	0	4.73109	5.15476	12.4597	11.0673	0	0	9.30633	middle
56	50	gma-miR319c_R+1	TTGGACTGAAGGGAGCTCCTA	21	SL4.0ch03	+	51029811	51029849	TTGGACTGAAGGGAGCTCCTTttccccattctcttcatt	6	gma-MIR319p,mes-MIR319h,vvi-MIR319e,csi-MIR159d,cme-MIR319c,fve-MIR319,	gma-MIR319p	gaaatgggagttccttgcagcccaaagcttcaaggatgaaattcttcctgcggttTTGGACTGAAGGGAGCTCCTactt	gma-miR319c	TTGGACTGAAGGGAGCTCCT	5'	Diff	gp2b	.(((...((((((...))))))...)))...........	27	46.2	-8.8	0.5	0	0	0	0	0	3	0	0	3	0	0	0	0	0	3.49494	0	0	1.86127	low
57	50	gma-miR319c_R+1	TTGGACTGAAGGGAGCTCCTA	21	SL4.0ch03	-	62559284	62559392	ttaTTGGACTGAAGGGAGCTCCTAtccatttatatatagttaagttaactatataaaatatattaattttgaccttagcttgttctagctagttaagcagtactaacat	6	gma-MIR319p,mes-MIR319h,vvi-MIR319e,csi-MIR159d,cme-MIR319c,fve-MIR319,	gma-MIR319p	gaaatgggagttccttgcagcccaaagcttcaaggatgaaattcttcctgcggttTTGGACTGAAGGGAGCTCCTactt	gma-miR319c	TTGGACTGAAGGGAGCTCCT	5'	Diff	gp2b	...((((((((.((((...))))....((((.((((((((((...)))))))))))))).........(((((..(((((......)))))))))).)))).))))...	103	28.4	-21.7	0.7	0	0	0	0	0	3	0	0	3	0	0	0	0	0	3.49494	0	0	1.86127	low
58	51	bna-MIR390a-p3_1ss18TC	ATCCATCCTGAGTTCTACGGC	21	SL4.0ch06	-	1386598	1386738	ggatagcgccatgaaaaataatatgatgttttctttttaattattttattggtacataaattcatctttttaattgttattattttcggtataataaattcatcaattatatttggcgctATCCATCCTGAGTTCTACGGC	12	ath-MIR390a,ath-MIR390b,lja-MIR390a,aly-MIR390a,aly-MIR390b,lus-MIR390d,lus-MIR390b,lus-MIR390c,cme-MIR390d,bna-MIR390a,cas-MIR390b,cas-MIR390a,	bna-MIR390a	atttcaggtgatgtagttgagaagtagctgtaAAGCTCAGGAGGGATAGCGCCatgtctcaccggtactataaaatgtttgtatatctatattggcgctatccatcctgagttctatggcttcttcttgcttttatcctgagat	bna-MIR390a-p3	atccatcctgagttctatggc	3'	New	gp2b	(((((((((((......(((((.(((((.........((((((......(((.........)))......))))))(((((((.......)))))))...))))))))))...))))))))))).................	124	27	-29.5	0.8	0	6	19	8	9	5	9	12	20	0	5.51964	19.9757	8.24761	7.47584	5.82489	9.16809	13.9332	12.4084	middle
59	52	ptc-miR393a-3p_1ss20TC	ATCATGCTATCCCTTTGGACT	21	SL4.0ch05	-	62415576	62415615	ATCATGCTATCCCTTTGGACTcctccttttggagctacta	9	ptc-MIR393b,ptc-MIR393a,gma-MIR393c,gma-MIR393e,gma-MIR393b,mes-MIR393b,mes-MIR393a,vvi-MIR393b,csi-MIR393c,	ptc-MIR393a	agaggaggcaTCCAAAGGGATCGCATTGATCccaagtgtctgtcccccataattttggATCATGCTATCCCTTTGGATTcctcct	ptc-miR393a-3p	ATCATGCTATCCCTTTGGATT	5'	Diff	gp2b	...............(((.((((.......)))))))...	22	45	-6.8	0.4	99	69	130	108	196	64	128	176	90	130.398	63.4759	136.676	111.343	162.807	74.5586	130.391	204.353	55.838	middle
60	53	lus-MIR394b-p5	GAGTTCATTGGCATTCTGTCCACC	24	SL4.0ch12	+	64147250	64147428	ttagtttcacggaggtttgacaaagggtttcttacaGAGTTCATTGGCATTCTGTCCACCtccctcgttcttttttcgagaaaaaaagaagaaggggggaagcaagatttagtgtggaggTGGGCATACTGCCAATAGAGCTGTGttggtttctctttgtaaaaccctcgtgatacacg	23	ptc-MIR394b,gma-MIR394b,gma-MIR394a,gma-MIR394c,gma-MIR394g,ath-MIR394b,mdm-MIR394a,aly-MIR394a,ppe-MIR394a,ppe-MIR394b,mes-MIR394a,mes-MIR394b,vvi-MIR394b,csi-MIR394a,lus-MIR394b,lus-MIR394a,cme-MIR394a,cme-MIR394b,fve-MIR394,bna-MIR394a,ghr-MIR394a,ghr-MIR394b,cca-MIR394,	lus-MIR394b	ggtttgtcaaagggtttctcacagagttcaTTGGCATTCTGTCCACCTCCctacggaaatccgcccatggttactaaggaggtgtggtgaggtgggcatactgccaacagagctctgttggtctcactttgtaaaaccttcctgatatacc	lus-MIR394b-p5	gagttcaTTGGCATTCTGTCCACC	5'	New	gp2b	...((.(((((..(((((.((((((((...(..(((.((((((((((((...((((((((((((((.(((((((((........))))))))).)))))..(((........)))..)))))))))...))))))).))))).)))..)...)))))))).)))))..))))).))...	173	44.1	-80.4	1	91.5	105	136	89.5	163.5	94.5	78	105	262	120.52	96.5938	142.984	92.2701	135.811	110.091	79.4568	121.915	162.551	middle
60	54	ath-MIR394b-p3_2ss21AC23CG	TGGGCATACTGCCAATAGAGCTGTG	25	SL4.0ch12	+	64147250	64147428	ttagtttcacggaggtttgacaaagggtttcttacaGAGTTCATTGGCATTCTGTCCACCtccctcgttcttttttcgagaaaaaaagaagaaggggggaagcaagatttagtgtggaggTGGGCATACTGCCAATAGAGCTGTGttggtttctctttgtaaaaccctcgtgatacacg	23	ptc-MIR394b,gma-MIR394b,gma-MIR394a,gma-MIR394c,gma-MIR394g,ath-MIR394b,mdm-MIR394a,aly-MIR394a,ppe-MIR394a,ppe-MIR394b,mes-MIR394a,mes-MIR394b,vvi-MIR394b,csi-MIR394a,lus-MIR394b,lus-MIR394a,cme-MIR394a,cme-MIR394b,fve-MIR394,bna-MIR394a,ghr-MIR394a,ghr-MIR394b,cca-MIR394,	ath-MIR394b	cttacagagatctTTGGCATTCTGTCCACCTCCtctctctatatttatgtgtaataagtgtacgtatctacggtgtgtttcgtaagaggAGGTGGGCATACTGCCAATAGagatctgttag	ath-MIR394b-p3	TGGGCATACTGCCAATAGagatctg	3'	New	gp2b	...((.(((((..(((((.((((((((...(..(((.((((((((((((...((((((((((((((.(((((((((........))))))))).)))))..(((........)))..)))))))))...))))))).))))).)))..)...)))))))).)))))..))))).))...	173	44.1	-80.4	1	0	0	0	0	13	6	0	0	0	0	0	0	0	10.7984	6.98987	0	0	0	middle
61	55	ptc-miR394a-5p_R+1	TTGGCATTCTGTCCACCTCCA	21	SL4.0ch01	+	85071469	85071598	gtagtaaaagagtttcttaggagtatcagtgtagagccattTTGGCATTCTGTCCACCTCCCagcttgctgaggactgaggagggggccaaagtgccaaactagctctgcagctctctctctttcacaaa	16	ptc-MIR394a,nta-MIR394,gma-MIR394b,gma-MIR394e,gma-MIR394d,gma-MIR394a,gma-MIR394c,gma-MIR394g,gma-MIR394f,ppe-MIR394b,mes-MIR394c,vvi-MIR394a,vvi-MIR394c,cpa-MIR394a,cpa-MIR394b,ghr-MIR394b,	ptc-MIR394a	tcatgtgggttttgcaaagggtttcttacagagttttTTGGCATTCTGTCCACCTCCatctgtagaaactacaagttgttctactttctggaggtgggcatactgccaactgagctCTGTTGGTCTCTCTTTGTAAaaccctcgtga	ptc-miR394a-5p	TTGGCATTCTGTCCACCTCC	5'	Diff	gp2b	...((.((((((.......(((((.....((((((((...(((((((((..((((.(((((((((((....))).))).)))))))))...)))))))))...)))))))))))))..)))))).))...	124	48.5	-53.4	0.8	3	3	4.5	0	0	3.5	0	0	9	3.95146	2.75982	4.73109	0	0	4.07743	0	0	5.5838	low
62	56	ptc-miR394a-5p_L+1	ATTGGCATTCTGTCCACCTCC	21	SL4.0ch04	+	63861819	63861994	catgaagatttctcaaagggttccttacatagttcTTTGGCATTCTGTCCACCTCCtttaccttcataatcttctatttttttagaaaaataatttttgttattattttttttaaaaaatggaggtgggcatactgtcaacagatttgtgttagtttctctttgtgaaatcttctt	29	ptc-MIR394a,ptc-MIR394b,nta-MIR394,gma-MIR394b,gma-MIR394e,gma-MIR394d,gma-MIR394a,gma-MIR394c,gma-MIR394g,gma-MIR394f,ppe-MIR394a,ppe-MIR394b,mes-MIR394a,mes-MIR394c,mes-MIR394b,vvi-MIR394a,vvi-MIR394b,vvi-MIR394c,csi-MIR394a,lus-MIR394a,lus-MIR394b,cme-MIR394a,cme-MIR394b,fve-MIR394,cpa-MIR394a,cpa-MIR394b,ghr-MIR394b,ghr-MIR394a,cca-MIR394,	ptc-MIR394b	tcatgtggatttagcaaagggtttcttacagagtttaTTGGCATTCTGTCCACCTCCtatctttagaaattagaatatctctttcatatggaggtgggcatactgccaaccgagctCTGTTGGTCTCTCTTTGTAAaaccctcgtga	ptc-miR394a-5p	TTGGCATTCTGTCCACCTCC	5'	Diff	gp2b	...(((((((((.(((((((...((.(((((..(((((((((...(((((((((((...................(((((((.(((((((((((.......))))))))))).))))))))))))))))))...)))))).)))..))))).))...))))))).)))))))))..	171	30.1	-62.5	1.2	8.5	8	10.5	9.5	19.5	19	19	6	23	11.1958	7.35952	11.0392	9.79404	16.1976	22.1346	19.3549	6.96659	14.2697	middle
63	57	csi-MIR395c-p3_2ss2CT20GA	TTCTCCGAGCACTTCATTGA	20	SL4.0ch06	-	30493738	30493837	cattgcttgggcatcatggctgaattattggttctaaacttgagaaagaacaatttcagtggtagtcttctatcgttatgTTCTCAGAGCACTTCATTGA	1	csi-MIR395c,	csi-MIR395c	aagaggcaaaagagtcagttggttcctggagttcctccgagcacttcattggggtcattcagagaaaagtcgtcaccctaCTGAAGTGTTTGGGGGAACTCtggttgccacctgacattacagttgtatcc	csi-MIR395c-p3	tcctccgagcacttcattgg	3'	New	gp2b	...((((((..(((....((((((......(((((...........)))))...))))))(((((....)))))...)))..)...))))).........	88	38	-21	0.6	8	0	0	0	0	0	6	0	0	10.5372	0	0	0	0	0	6.11206	0	0	middle
64	58	aqc-MIR396b-p5_2ss14TG20TA	TTCTTGAACTTTTGATCGAAA	21	SL4.0ch05	+	23137538	23137579	TTCTTGAACTTTTGATCGAAAatgatcgttcaaggttcataa	1	aqc-MIR396b,	aqc-MIR396b	TTCCACAGCTTTCTTGAACTTtttatcgatacatactcttagttttataagatgtataaaatgtaaaagttcaagatagctgtgggaaa	aqc-MIR396b-p5	TTCTTGAACTTtttatcgata	5'	New	gp2b	....((((((((.((.(((......))).))))))))))...	35	31	-10.9	0.8	0	0	4	0	0	0	0	3.5	4.5	0	0	4.20541	0	0	0	0	4.06384	2.7919	low
65	58	aqc-MIR396b-p5_2ss14TG20TA	TTCTTGAACTTTTGATCGAAA	21	SL4.0ch09	+	68395614	68395653	tcTTCTTGAACTTTTGATCGAAAatgatcgttcaaggttt	1	aqc-MIR396b,	aqc-MIR396b	TTCCACAGCTTTCTTGAACTTtttatcgatacatactcttagttttataagatgtataaaatgtaaaagttcaagatagctgtgggaaa	aqc-MIR396b-p5	TTCTTGAACTTtttatcgata	5'	New	gp2b	...((((((((....((((......))))))))))))...	34	32.5	-10.4	0.8	0	0	4	0	0	0	0	3.5	4.5	0	0	4.20541	0	0	0	0	4.06384	2.7919	low
66	59	cca-miR396a-3p_L-1R-1_1ss12CT	TTCAAGAAAGTTGTGGGAA	19	SL4.0ch09	-	23994907	23994937	gcaccgacaacTTCAAGAAAGTTGTGGGATg	8	nta-MIR396c,mes-MIR396f,mes-MIR396c,vvi-MIR396b,cme-MIR396d,rco-MIR396,cca-MIR396c,cca-MIR396a,	cca-MIR396a	atgtttTTCCACAGCTTTCTTGAACTTtaaaaattcatgtgttaattccgttctcaagaattccttttcgagaattcacgtgattaaacgaaGTTCAAGAAAGCTGTGGGAAAacatga	cca-miR396a-3p	GTTCAAGAAAGCTGTGGGAAA	3'	Diff	gp2b	...((.(((((((.....))))))).))...	25	48.4	-10.4	0.7	4.5	3	6	8	14	7.5	14.5	10.5	6.5	5.92719	2.75982	6.30811	8.24761	11.6291	8.73734	14.7708	12.1915	4.03274	middle
67	60	nta-MIR396c-p3_1ss11CT	TTCAAGAAAGTTGTGGGAAA	20	SL4.0ch12	+	2951498	2951642	aatttttctcatggtaacatgaaattcatcataaatgtcattgacgagctaaattctaataaatttcgttagaaattagtgattttctgatagcggatggtattaataaagctagaaaagTTCAAGAAAGTTGTGGGAAAagatg	13	nta-MIR396c,ath-MIR396b,aly-MIR396b,mes-MIR396f,mes-MIR396c,vvi-MIR396b,cme-MIR396a,cme-MIR396d,bra-MIR396,cas-MIR396b,rco-MIR396,cca-MIR396c,cca-MIR396a,	nta-MIR396c	tatcatgcttTTCCACAGCTTTCTTGAACTTctttccctctgaattttcatctctagcaattgagttattgatatgagataagattaagctctgaaagttcaagaaagctgtgggaaaacatggtgaa	nta-MIR396c-p3	ttcaagaaagctgtgggaaa	3'	New	gp2b	..((((((((((..(..........(((((.....(((((..((...(((((.(((((((.......))))))).)))))...))..)))))...))))).........((((.....)))).......)..))))))))))...	140	29	-28.9	0.7	1334.5	795	823	1556	1793	1245.5	1773.5	878.5	862.5	1757.74	731.353	865.263	1604.16	1489.35	1450.98	1806.62	1020.02	535.114	high
68	61	nta-MIR408-p5_2ss17TC20AC	ATAGACAGGGACGAGGCAGCG	21	SL4.0ch01	-	83306795	83306896	aagtggagaggATAGACAGGGACGAGGCAGCGcatgagatgtacaattttattagttgtccattccaTGCACAGCCTCTTCCCTGGCTTtcctcccccaaaa	14	ptc-MIR408,stu-MIR408a,nta-MIR408,mtr-MIR408,gma-MIR408c,mdm-MIR408a,mes-MIR408,lus-MIR408a,fve-MIR408,cas-MIR408,rco-MIR408,cca-MIR408,hbr-MIR408a,hbr-MIR408b,	nta-MIR408	gagaggatagacagggacgaggtagagcatgagatgtgcaatttttgcttgcccattctaTGCACTGCCTCTTCCCTGGCTctcctccctc	nta-MIR408-p5	atagacagggacgaggtagag	5'	New	gp2b	...(((.(((((.((.((((((.(((((...(((((..(((.((((((.....)))))).)))..)))))...))))).)))))).)).)))))..)))...	96	49	-49.9	1	31	593	98	6	0	0	90	49	28	40.8318	545.525	103.033	6.18571	0	0	91.6809	56.8938	17.3718	middle
68	62	ptc-miR408-3p_L-1R+2	TGCACTGCCTCTTCCCTGGCTT	22	SL4.0ch01	-	83306795	83306896	aagtggagaggATAGACAGGGACGAGGCAGCGcatgagatgtacaattttattagttgtccattccaTGCACAGCCTCTTCCCTGGCTTtcctcccccaaaa	14	ptc-MIR408,stu-MIR408a,nta-MIR408,mtr-MIR408,gma-MIR408c,mdm-MIR408a,mes-MIR408,lus-MIR408a,fve-MIR408,cas-MIR408,rco-MIR408,cca-MIR408,hbr-MIR408a,hbr-MIR408b,	ptc-MIR408	agagacagatgaagaCGGGGAACAGGCAGAGCATGGatggagctactaacagaagtacttgttttggctctacccATGCACTGCCTCTTCCCTGGCttgtggctc	ptc-miR408-3p	ATGCACTGCCTCTTCCCTGGC	3'	Diff	gp2b	...(((.(((((.((.((((((.(((((...(((((..(((.((((((.....)))))).)))..)))))...))))).)))))).)).)))))..)))...	96	49	-49.9	1	30.5	690.5	386.5	4	0	5.5	479.5	103.5	152	40.1732	635.219	406.348	4.1238	0	6.40738	488.456	120.174	94.3042	middle
69	62	ptc-miR408-3p_L-1R+2	TGCACTGCCTCTTCCCTGGCTT	22	SL4.0ch01	-	83315314	83315419	ttggtgtggtatggatagacggggacgagccagagcatgagatgtgcaatttttgctttgcctattccaTGCACTGCCTCTTCCCTGGCTCtcctctccccacaat	14	ptc-MIR408,mtr-MIR408,gma-MIR408c,ath-MIR408,mdm-MIR408a,aly-MIR408,mes-MIR408,lus-MIR408a,fve-MIR408,cas-MIR408,rco-MIR408,cca-MIR408,hbr-MIR408a,hbr-MIR408b,	ptc-MIR408	agagacagatgaagaCGGGGAACAGGCAGAGCATGGatggagctactaacagaagtacttgttttggctctacccATGCACTGCCTCTTCCCTGGCttgtggctc	ptc-miR408-3p	ATGCACTGCCTCTTCCCTGGC	3'	Diff	gp2b	...(((.((...(((.((.((((((.(((.(((.(((((..((..((((........))))..))..))))).))).))).)))))).)).)))...)).)))...	100	51.9	-44.4	0.8	30.5	690.5	386.5	4	0	5.5	479.5	103.5	152	40.1732	635.219	406.348	4.1238	0	6.40738	488.456	120.174	94.3042	middle
70	63	stu-miR408a-3p_R-1	TGCACAGCCTCTTCCCTGGT	20	SL4.0ch05	-	62007826	62007880	TGCACAGCCTCTTCACTGGTgttgcttgaatctgttccacgaaaatagaggtgag	1	stu-MIR408a,	stu-MIR408a	ACAGGGACGAGGCAGCGCATGagatgtacaattttactagttgcccattccaTGCACAGCCTCTTCCCTGGTT	stu-miR408a-3p	TGCACAGCCTCTTCCCTGGTT	5'	Diff	gp2b	......((((((......(((..((........))..)))......))))))...	46	47.3	-13.1	0.5	0	5.5	0	0	0	0	0	0	0	0	5.05967	0	0	0	0	0	0	0	low
71	64	ptc-MIR481c-p5_1ss6CG	GGTCAGGAGTTCGAATCT	18	SL4.0ch08	+	53963001	53963046	GGTCAGGAGTTCGCATCTcatcaaaagattttatgtggtctctggt	2	ptc-MIR481c,ptc-MIR481d,	ptc-MIR481c	atcctAGGACCTCACTTAACAGCTTAAGCttttgggttgagatgattctttgacatgatatcagagctttgatgaccaagcggtcacgagttcgaatctcaccatccctatttatttgataaaattaagcacaaggtaatgtgagcctgtgcaagtttcaagcccaaagagctttcacttgagggggtgtgttag	ptc-MIR481c-p5	ggtcacgagttcgaatct	5'	New	gp2b	.....((((..(((((...(((....)))...)))))..))))...	38	43.5	-10.4	0.5	0	0	0	0	0	0	0	0	43	0	0	0	0	0	0	0	0	26.6782	middle
72	65	gma-miR482b-3p_1ss8TA	TCTTCCCAACACCTCCCATACC	22	SL4.0ch04	-	381094	381122	aatgttgTCTTCCCAACACCACCCATACC	5	gma-MIR482d,gma-MIR482e,gma-MIR482b,gso-MIR482b,gso-MIR482a,	gma-MIR482b	ggTATGGGGGGATTGGGAAGGAATatccataagcaaaatatgctattTCTTCCCTACACCTCCCATACC	gma-miR482b-3p	TCTTCCCTACACCTCCCATACC	3'	Diff	gp2b	..(((((......)))))...........	16	48.3	-3	0.2	0	0	0	0	0	0	0	0	16	0	0	0	0	0	0	0	0	9.92675	low
73	66	mes-miR482e	TCTTACCTACACCGCCCATGCC	22	SL4.0ch04	-	2664582	2664665	cacgtgtagggaaggtattgactatatactaggacttctgtagaggtttctcgcaagagtggTCTTGCCTACACCGCCCATGCC	1	mes-MIR482e,	mes-MIR482e	agttaggattttcagaaggttgcgggatgggtgggtgggtgagatgaccaattaatggatctcaattgattgtgttcaTCTTACCTACACCGCCCATGCCttgggtttccgattattcctccctc	mes-miR482e	TCTTACCTACACCGCCCATGCC	3'	Yes	gp2b	..((((..((..(((((..(((((........((((((....)))))).(((....)))))))).)))))...))...))))..	80	50	-25.1	0.6	3	6	0	4.5	5.5	4.5	10	6	6.5	3.95146	5.51964	0	4.63928	4.56857	5.24241	10.1868	6.96659	4.03274	middle
74	66	mes-miR482e	TCTTACCTACACCGCCCATGCC	22	SL4.0ch05	-	2550132	2550214	caagagttgTCTTACCTATACCGCCCATGCCaataagtgatatgactattaactcttttgtttgggcattgaggcaattcagt	1	mes-MIR482e,	mes-MIR482e	agttaggattttcagaaggttgcgggatgggtgggtgggtgagatgaccaattaatggatctcaattgattgtgttcaTCTTACCTACACCGCCCATGCCttgggtttccgattattcctccctc	mes-miR482e	TCTTACCTACACCGCCCATGCC	5'	Yes	gp2b	...(((((((((((........(((((..(.((..(((((((....)))).)))..)).)..)))))..)))))))))))...	77	39.8	-22.2	0.7	3	6	0	4.5	5.5	4.5	10	6	6.5	3.95146	5.51964	0	4.63928	4.56857	5.24241	10.1868	6.96659	4.03274	middle
75	67	eun-MIR530-p5_2ss3AT17CA	GATGAAGAACGTAGCGAA	18	SL4.0ch00	+	4887084	4887227	agcgcgctgctctgttaacacaaacgactctcggcaacggatatctcggctctcgcatcGATGAAGAACGTAGCGAAatgcgatacttggtgtgaattgcagaatcccgtgaaccatcgagtctttgaacgcaagttgcgcccg	1	eun-MIR530,	eun-MIR530	aaggtgcagcctttaTCTGCATTTGCACCTGCACCTcaaattgctttcggttcttccctgcgcatgtctgccgagatttgtgggtataagaagagggttgttcagggagaagaagaacgtagcgcaggtgaaggagcagagggcttggaAGGTGCGGGTGCAGGTGCAGAtgaatgccatttt	eun-MIR530-p5	gaagaagaacgtagcgca	5'	New	gp2b	...((((..((.(((.....((((.(((((..((..((((...(((..((..(((((((((.......((((......))))....)))))))))...)))))...))))...))...)))))))))...)))))..))))...	138	52.1	-39.8	0.5	24.5	9.5	9	13.5	9.5	12	9.5	5	13.5	32.2703	8.73944	9.46217	13.9178	7.89116	13.9797	9.67743	5.80549	8.3757	middle
76	67	eun-MIR530-p5_2ss3AT17CA	GATGAAGAACGTAGCGAA	18	SL4.0ch00	+	7575952	7576095	agcgcgctgctctgttaacacaaacgactctcggcaacggatatctcggctctcgcatcGATGAAGAACGTAGCGAAatgcgatacttggtgtgaattgcagaatcccgtgaaccatcgagtctttgaacgcaagttgcgcccg	1	eun-MIR530,	eun-MIR530	aaggtgcagcctttaTCTGCATTTGCACCTGCACCTcaaattgctttcggttcttccctgcgcatgtctgccgagatttgtgggtataagaagagggttgttcagggagaagaagaacgtagcgcaggtgaaggagcagagggcttggaAGGTGCGGGTGCAGGTGCAGAtgaatgccatttt	eun-MIR530-p5	gaagaagaacgtagcgca	5'	New	gp2b	...((((..((.(((.....((((.(((((..((..((((...(((..((..(((((((((.......((((......))))....)))))))))...)))))...))))...))...)))))))))...)))))..))))...	138	52.1	-39.8	0.5	24.5	9.5	9	13.5	9.5	12	9.5	5	13.5	32.2703	8.73944	9.46217	13.9178	7.89116	13.9797	9.67743	5.80549	8.3757	middle
77	68	ppe-miR530_L-2R+2	TGCATTTGCACCTGCACCTCC	21	SL4.0ch11	-	51701723	51701825	tttcTGCATTTGCACCTGCACCTCCttacatctctcttactaattagatttttattatcattgatttgaatgtatttgtatttttaaactcatgttgtagggt	4	gra-MIR530b,ppe-MIR530,fve-MIR530,eun-MIR530,	ppe-MIR530	gatagccaagatggtttcatttaTCTGCATTTGCACCTGCACCTcttttggtctttactggttttctcatgcactgatgaactcagagatccatgcataggtgcaagtgtaagtgcagacaaatgccttcttggttttttc	ppe-miR530	TCTGCATTTGCACCTGCACCT	5'	Diff	gp2b	....((((........))))...((((((........(((.((.((.((((..((((....))))..)))).)).)))))......(((....))))))))).	16	30.1	-13.7	0.4	46	10	0	106	64.5	88	10	19	233	60.5891	9.19941	0	109.281	53.5768	102.518	10.1868	22.0609	144.558	middle
78	69	fve-miR845_R+3_1ss5GT	AACCTGCTCTGATACCAATTGTTG	24	SL4.0ch04	+	52015974	52016002	AACCTGCTCTGATACCAATTGTTGgattt	1	fve-MIR845,	fve-MIR845	cggttgtgggttgaacggttggtatcagagccgtactgtgctggagtctacttcaattcagactaaatttcagcgtaAACCGGCTCTGATACCAATTGtggcttactcactg	fve-miR845	AACCGGCTCTGATACCAATTG	5'	Diff	gp2b	.......((..(((.....)))..))...	19	37.9	-3.2	0.3	2.5	0	2.5	0	0	0	0	0	0	3.29288	0	2.62838	0	0	0	0	0	0	low
79	69	fve-miR845_R+3_1ss5GT	AACCTGCTCTGATACCAATTGTTG	24	SL4.0ch09	+	61482331	61482421	tgcccaagaagaggtgcagaattcattatgatcctatcttgagttgttagactcttcaaagatAACCTGCTCTGATACCAATTGTTGgatt	1	fve-MIR845,	fve-MIR845	cggttgtgggttgaacggttggtatcagagccgtactgtgctggagtctacttcaattcagactaaatttcagcgtaAACCGGCTCTGATACCAATTGtggcttactcactg	fve-miR845	AACCGGCTCTGATACCAATTG	3'	Diff	gp2b	...((((.((..((((((((..((.....))...(((((((((((....)))))....))))))......)))).))))..)).))))...	85	38.5	-22.3	0.6	2.5	0	2.5	0	0	0	0	0	0	3.29288	0	2.62838	0	0	0	0	0	0	low
80	70	csi-MIR857-p5_2ss16GT18TC	TTTTGAATGTTGAATTGC	18	SL4.0ch01	+	28383624	28383659	TTTTGAATGTTGAATTGCaaaccaatatcaacacca	1	csi-MIR857,	csi-MIR857	tgttgaaaattgattaaaaaaaagttgaaaagtcaaattcaaagacatcatttgaattcaaatgggaggtggccgagaactttgaaaagtaattggaagtggccaaaactaTTTTGAATGTTGAATGGTGGCTATtgaatgttgaaa	csi-MIR857-p5	TTTTGAATGTTGAATGGT	5'	New	gp2b	.......((((((((((.....)))).))))))...	26	30.6	-6.1	0.6	0	0	0	0	0	0	0	0	17	0	0	0	0	0	0	0	0	10.5472	middle
81	71	csi-MIR857-p5_2ss17GT19TC	ATTTTGAATGTTGAATTGC	19	SL4.0ch02	-	7620127	7620255	ttttgcatgtttagtATTTTGAATGTTGAATTGAagttgttaaagaaatcatatttttcaataattttaggttagtatgcaatttgatatttttttatgtgtgtattcaaaatcatttagtatgcattt	2	csi-MIR857,csi-MIR857,	csi-MIR857	tgttgaaaattgattaaaaaaaagttgaaaagtcaaattcaaagacatcatttgaattcaaatgggaggtggccgagaactttgaaaagtaattggaagtggccaaaactaTTTTGAATGTTGAATGGTGGCTATtgaatgttgaaa	csi-MIR857-p5	aTTTTGAATGTTGAATGGT	5'	New	gp2b	...(((((..(.((((((((((........(((((((((((.(((((......))))).)))))))))))....(((..((...(((.......)))..))..)))))))))).))).)..)))))...	123	20.9	-21.8	0.8	0	0	0	0	0	0	0	0	8.5	0	0	0	0	0	0	0	0	5.27359	low
82	72	csi-MIR857-p3_2ss17GT19TC	ATTTTGAATGTTGAATTGC	19	SL4.0ch09	-	41733630	41733717	aaaatttaaaaggactatgaataccaaatagttgataaagaggtattttattacttttgcatttttagtATTTTGAATGTTGAATTGA	2	csi-MIR857,csi-MIR857,	csi-MIR857	tgttgaaaattgattaaaaaaaagttgaaaagtcaaattcaaagacatcatttgaattcaaatgggaggtggccgagaactttgaaaagtaattggaagtggccaaaactaTTTTGAATGTTGAATGGTGGCTATtgaatgttgaaa	csi-MIR857-p3	aTTTTGAATGTTGAATGGT	3'	New	gp2b	...((((((((..((((..(((..((((.((.((((((((.....)))))))))))))).)))..)))).))))))))..........	75	21.6	-12.4	0.7	0	0	0	0	0	0	0	0	8.5	0	0	0	0	0	0	0	0	5.27359	low
83	73	cas-MIR857-p3_2ss10CA20TG	TTGAATGTAAAAAGGTTAGGCTT	23	SL4.0ch11	+	8097775	8097900	aatgcttagttttgtgttcgagaaagatgaagttgttatgagttgtttatgaagttgattctactgttataagttgttcattgaatgataattataagttaaTTGAATGTAAAAAGGTTAGGCTTa	1	cas-MIR857,	cas-MIR857	tacaacAAACTTTCACCATACAAAATAAtaaataaaaaacacccaagaaaaagtttgaatgtacaaaggttagtcttattaacgtaattgtgatcatttttgttaaaaatagtgacgtcgtttttttatttttttttaaaaataggaaatgtcactattttaaatggaaatcgaacatgtctattgacgaaattaacgttgagcatttgaacttttaattgagtatgttattttgtatgttgaaggtgtattgta	cas-MIR857-p3	ttgaatgtacaaaggttagtctt	3'	New	gp2b	...(((((((((((..(((((.........(((((((((....((((((((((((.......))).))))))).....))....))))))))).........)))))..)))))...))))))...	120	27	-20.3	0.6	0	0	0	5	7	0	5	0	0	0	0	0	5.15476	5.81454	0	5.09339	0	0	low
84	74	mdm-MIR858-p5	TTGTCAAGTGAGCAGTCCTTT	21	SL4.0ch05	-	2612678	2612746	TTGTCAAGTGAGCAGTCCTTTttgctgttaacctttgtCTCATTGTCTGTTCGACCTTGaaataaaaga	4	mdm-MIR858,ppe-MIR858,csi-MIR858,cme-MIR858,	mdm-MIR858	catgctatgcttgtcaagtgagcagtcctttgcaaattaatcttagtTTCGTTGTCTGTTCGACCTGAaactacggtaaaggctaggtatatagtacccctgaaaaccctaattagaaagtaatcatgtttttttatatagattaatcaacttgattgaccatctaacaaattaaacaaggcagcttcgtattatagataactatatattgygtagcatcttggtatttgacctcgtaacctaaattatagagttactttaatgcataaaagagtcattaacctagaaagaagaaagtaaattaaaactcccaatcttaatcctgtttatgcatttattggataattcatttggaaagtggtttaggtatatcttttggctccttcttttcctttcgaa…	mdm-MIR858-p5	ttgtcaagtgagcagtccttt	5'	New	gp2b	.......((.((((((.......)))))).)).(((((.(((..(((.....)))..))).)))))...	25	37.7	-12.1	0.5	0	0	0	0	0	0	0	0	6	0	0	0	0	0	0	0	0	3.72253	low
84	75	ppe-miR858_1ss4GA	CTCATTGTCTGTTCGACCTTG	21	SL4.0ch05	-	2612678	2612746	TTGTCAAGTGAGCAGTCCTTTttgctgttaacctttgtCTCATTGTCTGTTCGACCTTGaaataaaaga	4	mdm-MIR858,ppe-MIR858,csi-MIR858,cme-MIR858,	ppe-MIR858	ggtgactgatttccatgctaaacctcgtcaagtgaacagttttctttcaggttatatctttatCTCGTTGTCTGTTCGACCTTGaacttcaacttcatttttattatttatatgcataattattcattctgaatctgcactgcaccctttccctgtccacacacactcacgaaaactaacatatagcagccgtttcgataaatcgaaatcaagtttaatcctctgcattttataacattgattgagtaagtagagatctcaagtttaggtcataaatcggaaagtaattattttgtggtaatgaactaataataagctgagatcaaggtcaaacaggcaacaaagttgaggtattagtaagaactgtttgcttgacgggggctttgtatggacatcaac…	ppe-miR858	CTCGTTGTCTGTTCGACCTTG	3'	Diff	gp2b	.......((.((((((.......)))))).)).(((((.(((..(((.....)))..))).)))))...	25	37.7	-12.1	0.5	26	155	115.5	47	44.5	41	245	167	405.5	34.246	142.591	121.431	48.4547	36.9639	47.7641	249.576	193.903	251.581	middle
85	76	ppe-miR858_R-2_1ss4GA	CTCATTGTCTGTTCGACCT	19	SL4.0ch01	-	71324580	71324689	gagttccaatagttttttatCTCATTGTCTGTTCTACCTgataaatgttctgctataagagaccatctgtaattttaaaaagtcgatgatactagaaaatgttagaaact	3	ppe-MIR858,csi-MIR858,cme-MIR858,	ppe-MIR858	ggtgactgatttccatgctaaacctcgtcaagtgaacagttttctttcaggttatatctttatCTCGTTGTCTGTTCGACCTTGaacttcaacttcatttttattatttatatgcataattattcattctgaatctgcactgcaccctttccctgtccacacacactcacgaaaactaacatatagcagccgtttcgataaatcgaaatcaagtttaatcctctgcattttataacattgattgagtaagtagagatctcaagtttaggtcataaatcggaaagtaattattttgtggtaatgaactaataataagctgagatcaaggtcaaacaggcaacaaagttgaggtattagtaagaactgtttgcttgacgggggctttgtatggacatcaac…	ppe-miR858	CTCGTTGTCTGTTCGACCTTG	5'	Diff	gp2b	.((((......((((((((..((((((.((..........(((.(((.(((........))).))).)))..........)).))))))...))))))))......))))	109	30	-16.7	0.5	0	3	7.5	0	9.5	0	36	8	23.5	0	2.75982	7.88514	0	7.89116	0	36.6724	9.28878	14.5799	middle
86	77	ptc-MIR1449-p3_2ss1GA23AC	AATTAGTTGAGGTGCACGTAAGCT	24	SL4.0ch02	-	48593891	48594034	gtatgtgcgtaccttgactatttcatttgcttcttgcatcccactagtatctatatgggtgactctatgcatcaaagctcaggcagatactagtggtgggagatggtaggtattccatgaAATTAGTTGAGGTGCACGAAAGCT	1	ptc-MIR1449,	ptc-MIR1449	gattagtTGAGGTGCACGTAAGATAACTCgatgttaatttaaaaaaacaaacaggatctcaataaaataaatttaaaaaatacagaagggtaaatagtgcttgcattaattaatc	ptc-MIR1449-p3	gattagtTGAGGTGCACGTAAGAT	3'	New	gp2b	((...((.((((((..((((((((((......((((((((((((((((((((...(((((................)))))...)))))))))))).....)))).))))......))))))).)))..)))))).))...)).	143	43.1	-50.7	0.8	0	11	10	6	6	2.5	3	3.5	3.5	0	10.1193	10.5135	6.18571	4.98389	2.91245	3.05603	4.06384	2.17148	middle
87	77	ptc-MIR1449-p3_2ss1GA23AC	AATTAGTTGAGGTGCACGTAAGCT	24	SL4.0ch03	-	59077852	59077890	taagtatcctgtgtAATTAGTTGAGGTGCACGTAAGCTg	1	ptc-MIR1449,	ptc-MIR1449	gattagtTGAGGTGCACGTAAGATAACTCgatgttaatttaaaaaaacaaacaggatctcaataaaataaatttaaaaaatacagaagggtaaatagtgcttgcattaattaatc	ptc-MIR1449-p3	gattagtTGAGGTGCACGTAAGAT	3'	New	gp2b	..(((....((((((.((....))..))))))...))).	36	41	-4.6	0.3	0	11	10	6	6	2.5	3	3.5	3.5	0	10.1193	10.5135	6.18571	4.98389	2.91245	3.05603	4.06384	2.17148	middle
88	78	ptc-MIR1449-p5_2ss22AC24AG	ATTAGTTGAGGTGCACGTAAGCTG	24	SL4.0ch11	-	53559927	53559987	gtggaATTAGTTGAGGTGCACGAAAGCTGgtctggacaacatggtcatcaattttttttat	1	ptc-MIR1449,	ptc-MIR1449	gattagtTGAGGTGCACGTAAGATAACTCgatgttaatttaaaaaaacaaacaggatctcaataaaataaatttaaaaaatacagaagggtaaatagtgcttgcattaattaatc	ptc-MIR1449-p5	attagtTGAGGTGCACGTAAGATA	5'	New	gp2b	((..((..((((((...((......)).(..(((.....)).)..).))))))..))..))	61	39.3	-9.4	0.4	0	2.5	4.5	2.5	3	0	0	2.5	6.5	0	2.29985	4.73109	2.57738	2.49195	0	0	2.90274	4.03274	low
89	79	cme-MIR1863-p3_1ss15CT	TAAAGCTCTGATACTATG	18	SL4.0ch11	+	46935995	46936023	aagattaagccTAAAGCTCTGATACTATG	1	cme-MIR1863,	cme-MIR1863	gaatcgaatctgaacaaagggagttcggggcgtggtgggttacagacaacgtgggtttggggcgtggtattgtgacggacatgcgttttttgggtatttggccgtcaggttgctagggtgttgaacgacggacggcgaacggttttagggacgacaaactgatgagttttatggggttttgtggggttggaatggcagatctgaaagcgtgggtttcgggttggggacatgagttgaagggtttgcagcggacatggaaggagaaaggggcagcgacggtggctgtgggagaaaggtggatgcggcggcgacggtgactgtggagaaaaaggggcagcggcgggtctaaggttggagggagcgacggctgatgcgtgaagcttcgacaggcgtgcgtgg…	cme-MIR1863-p3	taaAGCTCTGATACCATG	3'	New	gp2b	.(((((((((.....))).)))).))...	25	34.5	-2.6	0.3	0	0	0	0	0	0	14	0	0	0	0	0	0	0	0	14.2615	0	0	middle
90	80	stu-MIR1886a-p5_2ss10TA21TC	ACGCTGATTACATCTCATGACTCC	24	SL4.0ch02	+	31531239	31531280	ACGCTGATTACATCTCATGACTCCttatcatgagatgtaatt	6	stu-MIR1886a,stu-MIR1886b,stu-MIR1886c,stu-MIR1886d,stu-MIR1886e,stu-MIR1886f,	stu-MIR1886a	ATGGTATCGTGAGATGAAATCAGCgtttggacatgcgattttacgctgatttcatctcatgattccatat	stu-MIR1886a-p5	acgctgatttcatctcatgattcc	5'	New	gp2b	.....(((((((((((((((.......)))))))))))))))	37	35.7	-18.5	1.2	0	6	10	0	0	0	10	5	6	0	5.51964	10.5135	0	0	0	10.1868	5.80549	3.72253	middle
91	81	aly-MIR2112-p3_2ss18TA24GC	AGGGTTTATCAGAAACAATATTTC	24	SL4.0ch06	-	34271735	34271871	agctctgcatagactctattctcctcagactccacttgtgggattacattgagctaattatctttgttattcatcttgtggcataaactcatatatcatacttcattgaggcaAGGGTTTATCAGAAACAATATTTC	1	aly-MIR2112,	aly-MIR2112	atgatgCGCAAATGCGGATATCAATGTaaatcaggacaacaaaccaatagaggtgctcagcaaaaacaacaaaatgcgaaaagggtttatcagaaacattatttgaaacattggggtcatgatatacCTTTATATCCGCATTTGCGCAtcat	aly-MIR2112-p3	agggtttatcagaaacattatttg	3'	New	gp2b	...((((.(((((((((.....((((((...((((.....((((.(((..((........))..))).)))).....)))).(((......)))...........))))))..)))))))))))))...........	123	35.8	-28.8	0.6	0	0	0	5	6	0	0	0	0	0	0	0	5.15476	4.98389	0	0	0	0	low
92	82	mtr-MIR2592bj-p3_2ss11TC18AT_1	TTCCCACTGTCCCTGTCT	18	SL4.0ch00	+	4839624	4839750	aagcgcgggtaaacggcgggagtaactatgactctcttaaggtagccaaatgcctcgtcatctaattagtgacgcgcatgaatggattaacgagaTTCCCACTGTCCCTGTCTactatccagcgaaa	2	mtr-MIR2592bj,mtr-MIR2592bi,	mtr-MIR2592bj	ccaatatttgaccggaattcccactgttcctgtcaaaagattaaattcttgttaggctgatttaaatgaaggtattgaagtgtcaaggaatggacctcattcttttcacatttgaataccatcatttaatcccaacctaacaagaatttaatcttttgaaTGGAACATTGGGAATGCCGGTcgaatattgg	mtr-MIR2592bj-p3	ttcccactgttcctgtca	3'	New	gp2b	...((((((((...((((((..((.....((.((((((((..((.....((((..((((((.......)))))).))))...))..)))).)))).))....))..))))))...))))).)))...	121	48	-35.2	0.6	4	2.5	0	7	3.5	8	0	0	4.5	5.26861	2.29985	0	7.21666	2.90727	9.31983	0	0	2.7919	low
93	82	mtr-MIR2592bj-p3_2ss11TC18AT_1	TTCCCACTGTCCCTGTCT	18	SL4.0ch00	+	6364763	6364889	aagcgcgggtaaacggcgggagtaactatgactctcttaaggtagccaaatgcctcgtcatctaattagtgacgcgcatgaatggattaacgagaTTCCCACTGTCCCTGTCTactatccagcgaaa	2	mtr-MIR2592bj,mtr-MIR2592bi,	mtr-MIR2592bj	ccaatatttgaccggaattcccactgttcctgtcaaaagattaaattcttgttaggctgatttaaatgaaggtattgaagtgtcaaggaatggacctcattcttttcacatttgaataccatcatttaatcccaacctaacaagaatttaatcttttgaaTGGAACATTGGGAATGCCGGTcgaatattgg	mtr-MIR2592bj-p3	ttcccactgttcctgtca	3'	New	gp2b	...((((((((...((((((..((.....((.((((((((..((.....((((..((((((.......)))))).))))...))..)))).)))).))....))..))))))...))))).)))...	121	48	-35.2	0.6	4	2.5	0	7	3.5	8	0	0	4.5	5.26861	2.29985	0	7.21666	2.90727	9.31983	0	0	2.7919	low
94	83	mtr-MIR2592ay-p5_2ss6AG17CG	GAGTCGGGTTGTTTGGGA	18	SL4.0ch00	+	4846707	4846794	ctacGAGTCGGGTTGTTTGGGAatgcagcccaaatcgggcggtgaattccgtccaaggctaaatactggcgagagaccgatagcgaac	1	mtr-MIR2592ay,	mtr-MIR2592ay	atcaaaagcttgattccgccagaagatcgtcattagttagggtaaggtgcattccaactgcaacaattgtcttacctctgaaatggggtaattcaaacttgccaaacggccaggactcaagcatttcgCTCGGCATTCATGTTTTTCCTTtgaaaagattaaattcttgttAGGCTGGTTTAGATGAAGGTAttaagtgtcaaggaatgaacctcatttcgttggcacttgaataccatcatctaaagcacacctaacaaaaatttattcttttcaaaggaaaacatgaatgccgggtgaaatgcttgagtcaggttgtttggcaagtttgaatttaccccattcaaaggtaagacaattgttgtagttggaatgcacattccaactgcaacaattatc…	mtr-MIR2592ay-p5	gagtcaggttgtttggca	5'	New	gp2b	(((((.((((((((((........))))))).....((((((......))))))...((((.....))))....))))).))).....	22	54.5	-29	0.6	2.5	0	0	0	0	0	3.5	0	0	3.29288	0	0	0	0	0	3.56537	0	0	low
95	83	mtr-MIR2592ay-p5_2ss6AG17CG	GAGTCGGGTTGTTTGGGA	18	SL4.0ch00	+	6730574	6730661	ctacGAGTCGGGTTGTTTGGGAatgcagcccaaatcgggcggtgaattccgtccaaggctaaatactggcgagagaccgatagcgaac	1	mtr-MIR2592ay,	mtr-MIR2592ay	atcaaaagcttgattccgccagaagatcgtcattagttagggtaaggtgcattccaactgcaacaattgtcttacctctgaaatggggtaattcaaacttgccaaacggccaggactcaagcatttcgCTCGGCATTCATGTTTTTCCTTtgaaaagattaaattcttgttAGGCTGGTTTAGATGAAGGTAttaagtgtcaaggaatgaacctcatttcgttggcacttgaataccatcatctaaagcacacctaacaaaaatttattcttttcaaaggaaaacatgaatgccgggtgaaatgcttgagtcaggttgtttggcaagtttgaatttaccccattcaaaggtaagacaattgttgtagttggaatgcacattccaactgcaacaattatc…	mtr-MIR2592ay-p5	gagtcaggttgtttggca	5'	New	gp2b	(((((.((((((((((........))))))).....((((((......))))))...((((.....))))....))))).))).....	22	54.5	-29	0.6	2.5	0	0	0	0	0	3.5	0	0	3.29288	0	0	0	0	0	3.56537	0	0	low
96	84	mtr-MIR2592bj-p5_1ss12TC	ATTCCCACTGTCCCTGTC	18	SL4.0ch00	+	4866890	4867025	ATTCCCACTGTCCCTGTCtactatccagcgaaaccacagccaagggaacgggcttggcagaatcagcggggaaagaagaccctgttgagcttgactctagtccgactttgtgaaatgacttgagaggtgtagtata	2	mtr-MIR2592bj,mtr-MIR2592bi,	mtr-MIR2592bj	ccaatatttgaccggaattcccactgttcctgtcaaaagattaaattcttgttaggctgatttaaatgaaggtattgaagtgtcaaggaatggacctcattcttttcacatttgaataccatcatttaatcccaacctaacaagaatttaatcttttgaaTGGAACATTGGGAATGCCGGTcgaatattgg	mtr-MIR2592bj-p5	attcccactgttcctgtc	5'	New	gp2b	......((((..(((.((.........(((((.((........))...((((((.(((((..(((((((((........)))))))))..))).))..))))))..)))))..........)).)))..))))...	127	50	-40.5	0.6	9.5	0	3	10.5	15	13	2.5	5.5	5.5	12.513	0	3.15406	10.825	12.4597	15.1447	2.54669	6.38604	3.41232	middle
97	84	mtr-MIR2592bj-p5_1ss12TC	ATTCCCACTGTCCCTGTC	18	SL4.0ch00	+	4933160	4933295	ATTCCCACTGTCCCTGTCtactatccagcgaaaccacagccaagggaacgggcttggcagaatcagcggggaaagaagaccctgttgagcttgactctagtccgactttgtgaaatgacttgagaggtgtagtata	2	mtr-MIR2592bj,mtr-MIR2592bi,	mtr-MIR2592bj	ccaatatttgaccggaattcccactgttcctgtcaaaagattaaattcttgttaggctgatttaaatgaaggtattgaagtgtcaaggaatggacctcattcttttcacatttgaataccatcatttaatcccaacctaacaagaatttaatcttttgaaTGGAACATTGGGAATGCCGGTcgaatattgg	mtr-MIR2592bj-p5	attcccactgttcctgtc	5'	New	gp2b	......((((..(((.((.........(((((.((........))...((((((.(((((..(((((((((........)))))))))..))).))..))))))..)))))..........)).)))..))))...	127	50	-40.5	0.6	9.5	0	3	10.5	15	13	2.5	5.5	5.5	12.513	0	3.15406	10.825	12.4597	15.1447	2.54669	6.38604	3.41232	middle
98	85	mtr-MIR2592bj-p3_2ss11TC18AT_2	TTCCCACTGTCCCTGTCTA	19	SL4.0ch00	+	4907836	4907962	aagcgcgggtaaacggcgggagtaactatgactctcttaaggtagccaaatgcctcgtcatctaattagtgacgcgcatgaatggattaacgagaTTCCCACTGTCCCTGTCTActatccagcgaaa	2	mtr-MIR2592bj,mtr-MIR2592bi,	mtr-MIR2592bj	ccaatatttgaccggaattcccactgttcctgtcaaaagattaaattcttgttaggctgatttaaatgaaggtattgaagtgtcaaggaatggacctcattcttttcacatttgaataccatcatttaatcccaacctaacaagaatttaatcttttgaaTGGAACATTGGGAATGCCGGTcgaatattgg	mtr-MIR2592bj-p3	ttcccactgttcctgtcaa	3'	New	gp2b	...((((((((...((((((..((.....((.((((((((..((.....((((..((((((.......)))))).))))...))..)))).)))).))....))..))))))...))))).)))...	121	48	-35.2	0.6	4	2.5	0	7	3.5	8	0	0	4.5	5.26861	2.29985	0	7.21666	2.90727	9.31983	0	0	2.7919	low
99	85	mtr-MIR2592bj-p3_2ss11TC18AT_2	TTCCCACTGTCCCTGTCTA	19	SL4.0ch00	+	5603407	5603533	aagcgcgggtaaacggcgggagtaactatgactctcttaaggtagccaaatgcctcgtcatctaattagtgacgcgcatgaatggattaacgagaTTCCCACTGTCCCTGTCTActatccagcgaaa	2	mtr-MIR2592bj,mtr-MIR2592bi,	mtr-MIR2592bj	ccaatatttgaccggaattcccactgttcctgtcaaaagattaaattcttgttaggctgatttaaatgaaggtattgaagtgtcaaggaatggacctcattcttttcacatttgaataccatcatttaatcccaacctaacaagaatttaatcttttgaaTGGAACATTGGGAATGCCGGTcgaatattgg	mtr-MIR2592bj-p3	ttcccactgttcctgtcaa	3'	New	gp2b	...((((((((...((((((..((.....((.((((((((..((.....((((..((((((.......)))))).))))...))..)))).)))).))....))..))))))...))))).)))...	121	48	-35.2	0.6	4	2.5	0	7	3.5	8	0	0	4.5	5.26861	2.29985	0	7.21666	2.90727	9.31983	0	0	2.7919	low
100	86	mtr-MIR2592bj-p5_2ss12TC19AT_2	ATTCCCACTGTCCCTGTCTA	20	SL4.0ch00	+	5576329	5576464	ATTCCCACTGTCCCTGTCTActatccagcgaaaccacagccaagggaacgggcttggcagaatcagcggggaaagaagaccctgttgagcttgactctagtccgactttgtgaaatgacttgagaggtgtagtata	2	mtr-MIR2592bj,mtr-MIR2592bi,	mtr-MIR2592bj	ccaatatttgaccggaattcccactgttcctgtcaaaagattaaattcttgttaggctgatttaaatgaaggtattgaagtgtcaaggaatggacctcattcttttcacatttgaataccatcatttaatcccaacctaacaagaatttaatcttttgaaTGGAACATTGGGAATGCCGGTcgaatattgg	mtr-MIR2592bj-p5	attcccactgttcctgtcaa	5'	New	gp2b	......((((..(((.((.........(((((.((........))...((((((.(((((..(((((((((........)))))))))..))).))..))))))..)))))..........)).)))..))))...	127	50	-40.5	0.6	3.5	2.5	0	6	12.5	5	3.5	0	3	4.61004	2.29985	0	6.18571	10.3831	5.82489	3.56537	0	1.86127	middle
101	86	mtr-MIR2592bj-p5_2ss12TC19AT_2	ATTCCCACTGTCCCTGTCTA	20	SL4.0ch00	+	9637960	9638095	ATTCCCACTGTCCCTGTCTActatccagcgaaaccacagccaagggaacgggcttggcagaatcagcggggaaagaagaccctgttgagcttgactctagtccgactttgtgaaatgacttgagaggtgtagtata	2	mtr-MIR2592bj,mtr-MIR2592bi,	mtr-MIR2592bj	ccaatatttgaccggaattcccactgttcctgtcaaaagattaaattcttgttaggctgatttaaatgaaggtattgaagtgtcaaggaatggacctcattcttttcacatttgaataccatcatttaatcccaacctaacaagaatttaatcttttgaaTGGAACATTGGGAATGCCGGTcgaatattgg	mtr-MIR2592bj-p5	attcccactgttcctgtcaa	5'	New	gp2b	......((((..(((.((.........(((((.((........))...((((((.(((((..(((((((((........)))))))))..))).))..))))))..)))))..........)).)))..))))...	127	50	-40.5	0.6	3.5	2.5	0	6	12.5	5	3.5	0	3	4.61004	2.29985	0	6.18571	10.3831	5.82489	3.56537	0	1.86127	middle
102	87	mtr-MIR2592bj-p5_2ss12TC19AT_1	ATTCCCACTGTCCCTGTCT	19	SL4.0ch00	+	5835472	5835607	ATTCCCACTGTCCCTGTCTactatccagcgaaaccacagccaagggaacgggcttggcagaatcagcggggaaagaagaccctgttgagcttgactctagtccgactttgtgaaatgacttgagaggtgtagtata	2	mtr-MIR2592bj,mtr-MIR2592bi,	mtr-MIR2592bj	ccaatatttgaccggaattcccactgttcctgtcaaaagattaaattcttgttaggctgatttaaatgaaggtattgaagtgtcaaggaatggacctcattcttttcacatttgaataccatcatttaatcccaacctaacaagaatttaatcttttgaaTGGAACATTGGGAATGCCGGTcgaatattgg	mtr-MIR2592bj-p5	attcccactgttcctgtca	5'	New	gp2b	......((((..(((.((.........(((((.((........))...((((((.(((((..(((((((((........)))))))))..))).))..))))))..)))))..........)).)))..))))...	127	50	-40.5	0.6	3.5	2.5	0	6	12.5	5	3.5	0	3	4.61004	2.29985	0	6.18571	10.3831	5.82489	3.56537	0	1.86127	middle
103	87	mtr-MIR2592bj-p5_2ss12TC19AT_1	ATTCCCACTGTCCCTGTCT	19	SL4.0ch00	+	6392031	6392166	ATTCCCACTGTCCCTGTCTactatccagcgaaaccacagccaagggaacgggcttggcagaatcagcggggaaagaagaccctgttgagcttgactctagtccgactttgtgaaatgacttgagaggtgtagtata	2	mtr-MIR2592bj,mtr-MIR2592bi,	mtr-MIR2592bj	ccaatatttgaccggaattcccactgttcctgtcaaaagattaaattcttgttaggctgatttaaatgaaggtattgaagtgtcaaggaatggacctcattcttttcacatttgaataccatcatttaatcccaacctaacaagaatttaatcttttgaaTGGAACATTGGGAATGCCGGTcgaatattgg	mtr-MIR2592bj-p5	attcccactgttcctgtca	5'	New	gp2b	......((((..(((.((.........(((((.((........))...((((((.(((((..(((((((((........)))))))))..))).))..))))))..)))))..........)).)))..))))...	127	50	-40.5	0.6	3.5	2.5	0	6	12.5	5	3.5	0	3	4.61004	2.29985	0	6.18571	10.3831	5.82489	3.56537	0	1.86127	middle
104	88	mtr-MIR2603-p3_2ss9AC17AC	GTCCCTGCCCTTTGTACA	18	SL4.0ch01	+	71262208	71262273	caacgaggaatttctagtaagcacgagtcatcagctcgcgttgactacGTCCCTGCCCTTTGTACA	1	mtr-MIR2603,	mtr-MIR2603	ttggtccctgcacttttttgTTTGGTATTGGTCCCTGCACTTtgtaaaaatattggtattggttcctctgttaactttctgttaaaaaaaaaacacaaaaccaacggagtgcggcccaatcatttcacgcccacgtggcaccaatatcaatatttttacaaattgcagggacaaataccaatattttacaaagtgcagggcccaataccaatagttttgggttttttttttacagaaagttaatagagggaccaataccaatatttttacaaagtgcaaggaccaattccaaacaaaaaaaagtgtagggaccaat	mtr-MIR2603-p3	GTCCCTGCACTTtgtaaa	3'	New	gp2b	...(..(((.....((((.(((.(((((.....))))).))).))))..)))..)...........	52	50	-14.2	0.4	4	0	0	4.5	4	7.5	0	0	0	5.26861	0	0	4.63928	3.32259	8.73734	0	0	0	low
105	88	mtr-MIR2603-p3_2ss9AC17AC	GTCCCTGCCCTTTGTACA	18	SL4.0ch03	+	29167346	29167411	caacgaggaattcatagtaagcgcgagtcatcagctcgcgttgactacGTCCCTGCCCTTTGTACA	1	mtr-MIR2603,	mtr-MIR2603	ttggtccctgcacttttttgTTTGGTATTGGTCCCTGCACTTtgtaaaaatattggtattggttcctctgttaactttctgttaaaaaaaaaacacaaaaccaacggagtgcggcccaatcatttcacgcccacgtggcaccaatatcaatatttttacaaattgcagggacaaataccaatattttacaaagtgcagggcccaataccaatagttttgggttttttttttacagaaagttaatagagggaccaataccaatatttttacaaagtgcaaggaccaattccaaacaaaaaaaagtgtagggaccaat	mtr-MIR2603-p3	GTCCCTGCACTTtgtaaa	3'	New	gp2b	...(..(((.....((((.(((((((((.....))))))))).))))..)))..)...........	52	51.5	-19.6	0.6	4	0	0	4.5	4	7.5	0	0	0	5.26861	0	0	4.63928	3.32259	8.73734	0	0	0	low
106	89	mtr-MIR2610a-p5_2ss17CA18AC	AAGGCGAAAGTGAAATAC	18	SL4.0ch00	+	8641732	8641802	AAGGCGAAAGTGAAATACcactacttttaacgtaattttacttattccgtgaattggagtggggcactgcc	2	mtr-MIR2610a,mtr-MIR2610b,	mtr-MIR2610a	aAGATTGAGACTTGTATGGCTTcgttgaaggatgcccggagagtaattcaggaaggcaaaaccgaaggctggggtcagctagtggagttgccagaaaacaagcgtaaggagggaattggtttccttaacagtaagcctgggatgttcgaccctaccagaggttctttccacagtgctggtttcattcatgattcaccagagaccaatgcaattttagatgatgcacctggaggagtgacaccggtctttgtgacgcctggaggagcttgctgcaactggattgctgttgacattccttctgtgacaccctgctctaagtaatgtgtttgtcttgtcttttgttgttttttgtttttaagaaaactcctttcgttctgcccaaggcgaaagtgaaatcat…	mtr-MIR2610a-p5	aaggcgaaagtgaaatca	5'	New	gp2b	..(((...((((.....(((((.((....(((.(((.......))).))).....)))))))..)))))))	69	40.8	-16.4	0.6	3.5	0	0	0	0	2.5	4.5	0	0	4.61004	0	0	0	0	2.91245	4.58405	0	0	low
107	89	mtr-MIR2610a-p5_2ss17CA18AC	AAGGCGAAAGTGAAATAC	18	SL4.0ch00	+	8654823	8654894	AAGGCGAAAGTGAAATACcactacttttaacgttactttacttattccgtgaattggaagtggggcactgcc	2	mtr-MIR2610a,mtr-MIR2610b,	mtr-MIR2610a	aAGATTGAGACTTGTATGGCTTcgttgaaggatgcccggagagtaattcaggaaggcaaaaccgaaggctggggtcagctagtggagttgccagaaaacaagcgtaaggagggaattggtttccttaacagtaagcctgggatgttcgaccctaccagaggttctttccacagtgctggtttcattcatgattcaccagagaccaatgcaattttagatgatgcacctggaggagtgacaccggtctttgtgacgcctggaggagcttgctgcaactggattgctgttgacattccttctgtgacaccctgctctaagtaatgtgtttgtcttgtcttttgttgttttttgtttttaagaaaactcctttcgttctgcccaaggcgaaagtgaaatcat…	mtr-MIR2610a-p5	aaggcgaaagtgaaatca	5'	New	gp2b	..(((...((((.....((.((((((..((..((((............)))).))..)))))))))))))))	70	41.7	-15.3	0.5	3.5	0	0	0	0	2.5	4.5	0	0	4.61004	0	0	0	0	2.91245	4.58405	0	0	low
108	90	mtr-MIR2673a-p5_2ss16TG17CA	TCTTCCTCTTCCTCTGACTCT	21	SL4.0ch11	+	14226869	14226950	gtactctTCTTCCTCTTCCTCTGACTCTtaaagcaaggaggaacctttaaaatggaaggttgagagaagagaagcggagaaa	2	mtr-MIR2673a,gra-MIR8771a,	mtr-MIR2673a	gtcttCCTCTTCCTCTTCCTCTTCCACatcctcgtcaagaatttcagcatcatcgttagtttccatagcgacttcattttgcatttgtgaagctgaattggtccagatttcattaacgaagtcatcgtcattaaaccctgctgccagattttctatgggatttgtttgtgaatttggccattgaggtgcatagcttgtttggggatagttgacaaagtgtggaggggttggtaggttgaacgaggag	mtr-MIR2673a-p5	tcttCCTCTTCCTCTTCCTCT	5'	New	gp2b	...(((..(((.(((((((((...(((((......))))).(((((((......)))))))))).)))))))))..)))...	76	42.7	-27.5	0.8	0	0	0	0	0	0	4	0	2.5	0	0	0	0	0	0	4.07471	0	1.55106	low
109	90	mtr-MIR2673a-p5_2ss16TG17CA	TCTTCCTCTTCCTCTGACTCT	21	SL4.0ch12	+	26287925	26287994	TCTTCCTCTTCCTCTGACTCTgaaagcgaggaggaatccttaaaatggatagttcagagaagagaagcgg	1	mtr-MIR2673a,	mtr-MIR2673a	gtcttCCTCTTCCTCTTCCTCTTCCACatcctcgtcaagaatttcagcatcatcgttagtttccatagcgacttcattttgcatttgtgaagctgaattggtccagatttcattaacgaagtcatcgtcattaaaccctgctgccagattttctatgggatttgtttgtgaatttggccattgaggtgcatagcttgtttggggatagttgacaaagtgtggaggggttggtaggttgaacgaggag	mtr-MIR2673a-p5	tcttCCTCTTCCTCTTCCTCT	5'	New	gp2b	.(((.(((((.((((((((((........))))..((((.......))))...))))))))))))))...	66	45.7	-20.9	0.7	0	0	0	0	0	0	4	0	2.5	0	0	0	0	0	0	4.07471	0	1.55106	low
110	91	vvi-MIR3630-p5_2ss1TA20AT	ATGGGAATCTCTCTGATGCT	20	SL4.0ch06	-	41062048	41062112	ctctggggatgatgatttgtcgATGGGAATCTCTCTGATGCTTgacatttatcttattttcaact	1	vvi-MIR3630,	vvi-MIR3630	cagtatggttgTGCAAGTGACGATATCAGACAgggacatcagcacctccaatggagaatgatgatttgtcTTTGGGAATCTCTCTGATGCACaagcatattg	vvi-MIR3630-p5	TTGGGAATCTCTCTGATGCA	5'	New	gp2b	...((..(((((.(((.((((((.....(((.....)))..))))))...))))))))..))...	59	38.5	-13.8	0.6	0	0	0	0	0	0	4.5	0	5	0	0	0	0	0	0	4.58405	0	3.10211	low
110	92	vvi-MIR3630-p3_2ss19AT20CT	TGGGAATCTCTCTGATGCTT	20	SL4.0ch06	-	41062048	41062112	ctctggggatgatgatttgtcgATGGGAATCTCTCTGATGCTTgacatttatcttattttcaact	1	vvi-MIR3630,	vvi-MIR3630	cagtatggttgTGCAAGTGACGATATCAGACAgggacatcagcacctccaatggagaatgatgatttgtcTTTGGGAATCTCTCTGATGCACaagcatattg	vvi-MIR3630-p3	TGGGAATCTCTCTGATGCAC	3'	New	gp2b	...((..(((((.(((.((((((.....(((.....)))..))))))...))))))))..))...	59	38.5	-13.8	0.6	6	0	0	5	8	9.5	14.5	3	12	7.90292	0	0	5.15476	6.64519	11.0673	14.7708	3.48329	7.44507	middle
111	93	vvi-miR3630-3p_L-2	TGGGAATCTCTCTGATGCAC	20	SL4.0ch03	-	59901168	59901306	ttttgtgtcagaaagtccaacttttaatttgttaagcctttattttgtatggtaattgcaagtgatgataaaacagacagggacatcagaatccatagggttgtgatgatttgtcgtTGGGAATCTCTCTGATGCACaa	1	vvi-MIR3630,	vvi-MIR3630	cagtatggttgTGCAAGTGACGATATCAGACAgggacatcagcacctccaatggagaatgatgatttgtcTTTGGGAATCTCTCTGATGCACaagcatattg	vvi-miR3630-3p	TTTGGGAATCTCTCTGATGCAC	3'	Diff	gp2b	...((..(((((.((((((((.....((((((...(((............)))....))))))............(((((...(((((.(((((...))))).)))))..)))))))))))...)).)))))..))...	133	36	-37.9	0.8	5	7	24	23	38	0	39.5	20	24	6.58577	6.43958	25.2325	23.7119	31.5646	0	40.2377	23.222	14.8901	middle
112	94	vvi-MIR3630-p5_2ss19AT20CT	TGGGAATCTCTCTGATGCTT	20	SL4.0ch06	-	41061634	41061740	aTGGGAATCTCTCTGATGCTTgatacttgtgttattttcaactgtgtacactgcactaccattgccgcagttcctgttgtgtatctctagtcctgttattttcatat	1	vvi-MIR3630,	vvi-MIR3630	cagtatggttgTGCAAGTGACGATATCAGACAgggacatcagcacctccaatggagaatgatgatttgtcTTTGGGAATCTCTCTGATGCACaagcatattg	vvi-MIR3630-p5	TGGGAATCTCTCTGATGCAC	5'	New	gp2b	(..(((........(((((.(((((....))))).....(((((((......(((.......))))))))))........))))).....)))..)...........	96	39.3	-16.2	0.4	6	0	0	5	8	9.5	14.5	3	12	7.90292	0	0	5.15476	6.64519	11.0673	14.7708	3.48329	7.44507	middle
113	95	gma-MIR4379-p5_2	AGGCCTAACTCAACCCCAAAAGCT	24	SL4.0ch06	+	18368209	18368248	AGGCCTAACTCAACCCCAAAAGCTagctcatgatgggagg	1	gma-MIR4379,	gma-MIR4379	tTAGAGTGTATACTGTGAGAGGCCTaactcaaccccaaaagctaactcaagggatgagggttgccccttatttatatattctaa	gma-MIR4379-p5	AGGCCTaactcaaccccaaaagct	5'	New	gp2b	..............((((..((....)).....))))...	23	52.5	-4	0.2	6	7	8	12	12	13	11	3.5	11.5	7.90292	6.43958	8.41082	12.3714	9.96778	15.1447	11.2054	4.06384	7.13485	middle
114	96	gma-MIR4379-p5_1	AACTCAACCCCAAAAGCTAACTCA	24	SL4.0ch07	+	58508522	58508665	AACTCAACCCCAAAAGCTAACTCAtgaggagaggtttgtcaagtccacataagaagaccgaattcccattaagatgtcccacagcggtagagggatgggaattcggtcttcttatgtggacttgacaaacctctcctcatgagc	1	gma-MIR4379,	gma-MIR4379	tTAGAGTGTATACTGTGAGAGGCCTaactcaaccccaaaagctaactcaagggatgagggttgccccttatttatatattctaa	gma-MIR4379-p5	aactcaaccccaaaagctaactca	5'	New	gp2b	....................((((((((((((((((((((((((((((((((((((((((((((((((((....((.((......))))....)))))))))))))))))))))))))))))))))))))))))))))))))).	123	46.5	-98	1.5	6	7	8	12	12	13	6	3.5	11.5	7.90292	6.43958	8.41082	12.3714	9.96778	15.1447	6.11206	4.06384	7.13485	middle
115	96	gma-MIR4379-p5_1	AACTCAACCCCAAAAGCTAACTCA	24	SL4.0ch09	+	57012101	57012136	AACTCAACCCCAAAAGCTAACTCAtagggaggatta	1	gma-MIR4379,	gma-MIR4379	tTAGAGTGTATACTGTGAGAGGCCTaactcaaccccaaaagctaactcaagggatgagggttgccccttatttatatattctaa	gma-MIR4379-p5	aactcaaccccaaaagctaactca	5'	New	gp2b	...((..(((....((....))....)))..))...	30	41.7	-3.9	0.3	6	7	8	12	12	13	6	3.5	11.5	7.90292	6.43958	8.41082	12.3714	9.96778	15.1447	6.11206	4.06384	7.13485	middle
116	97	gma-MIR4379-p5_2ss10CT20AG	AACTCAACCTCAAAAGCTAGCTCA	24	SL4.0ch09	+	1597416	1597452	AACTCAACCTCAAAAGCTAGCTCAtgattcatgaggg	1	gma-MIR4379,	gma-MIR4379	tTAGAGTGTATACTGTGAGAGGCCTaactcaaccccaaaagctaactcaagggatgagggttgccccttatttatatattctaa	gma-MIR4379-p5	aactcaaccccaaaagctaactca	5'	New	gp2b	....................((((((...))))))..	15	43.2	-5.5	0.3	0	3	5.5	2.5	4.5	2.5	4	0	5.5	0	2.75982	5.78244	2.57738	3.73792	2.91245	4.07471	0	3.41232	low
117	98	gma-MIR4379-p3_2ss10CT20AG	AACTCAACCTCAAAAGCTAGCTCA	24	SL4.0ch10	+	58703847	58703887	atatggcacgtgaacctAACTCAACCTCAAAAGCTAGCTCA	1	gma-MIR4379,	gma-MIR4379	tTAGAGTGTATACTGTGAGAGGCCTaactcaaccccaaaagctaactcaagggatgagggttgccccttatttatatattctaa	gma-MIR4379-p3	aactcaaccccaaaagctaactca	3'	New	gp2b	...((((...(((.............)))...)))).....	33	43.9	-3.4	0.2	0	3	5.5	2.5	4.5	2.5	4	0	5.5	0	2.75982	5.78244	2.57738	3.73792	2.91245	4.07471	0	3.41232	low
118	99	gma-MIR4379-p3	AGGCCTAACTCAACCCCAAAAGCT	24	SL4.0ch12	+	15817815	15817859	aaagatatggcccctAGGCCTAACTCAACCCCAAAAGCTagctcg	1	gma-MIR4379,	gma-MIR4379	tTAGAGTGTATACTGTGAGAGGCCTaactcaaccccaaaagctaactcaagggatgagggttgccccttatttatatattctaa	gma-MIR4379-p3	AGGCCTaactcaaccccaaaagct	3'	New	gp2b	...((...((((....))))....))...................	23	51.1	-6.8	0.3	6	7	8	12	12	13	11	3.5	11.5	7.90292	6.43958	8.41082	12.3714	9.96778	15.1447	11.2054	4.06384	7.13485	middle
119	100	gma-MIR4995-p5_1ss21GC_2	CAGTGGCTTGGTTAAGGGAACC	22	SL4.0ch00	+	1409337	1409381	gactcataggCAGTGGCTTGGTTAAGGGAACCcaccggagccgta	1	gma-MIR4995,	gma-MIR4995	taaaactcatAGGCAGTGGCTTGGTTAAGGGaagccactggagccgtagtaaaagcaagtcttcaccgggcaattgtttatggacccgaa	gma-MIR4995-p5	CAGTGGCTTGGTTAAGGGaagc	5'	New	gp2b	..............((((((((...((....))))).)))))...	28	57.8	-11.8	0.5	89.5	11.5	19	69	57.5	51	10	4.5	18	117.885	10.5793	19.9757	71.1356	47.7623	59.4139	10.1868	5.22494	11.1676	middle
119	101	gma-MIR4995-p3_1ss18GC	TGGCTTGGTTAAGGGAACC	19	SL4.0ch00	+	1409337	1409381	gactcataggCAGTGGCTTGGTTAAGGGAACCcaccggagccgta	1	gma-MIR4995,	gma-MIR4995	taaaactcatAGGCAGTGGCTTGGTTAAGGGaagccactggagccgtagtaaaagcaagtcttcaccgggcaattgtttatggacccgaa	gma-MIR4995-p3	TGGCTTGGTTAAGGGaagc	3'	New	gp2b	..............((((((((...((....))))).)))))...	28	57.8	-11.8	0.5	18	0	6	10	13.5	7.5	5.5	0	3	23.7088	0	6.30811	10.3095	11.2138	8.73734	5.60272	0	1.86127	middle
120	100	gma-MIR4995-p5_1ss21GC_2	CAGTGGCTTGGTTAAGGGAACC	22	SL4.0ch00	+	1564797	1564841	gactcataggCAGTGGCTTGGTTAAGGGAACCCACCGGAGCcgta	1	gma-MIR4995,	gma-MIR4995	taaaactcatAGGCAGTGGCTTGGTTAAGGGaagccactggagccgtagtaaaagcaagtcttcaccgggcaattgtttatggacccgaa	gma-MIR4995-p5	CAGTGGCTTGGTTAAGGGaagc	5'	New	gp2b	..............((((((((...((....))))).)))))...	28	57.8	-11.8	0.5	89.5	11.5	19	69	57.5	51	10	4.5	18	117.885	10.5793	19.9757	71.1356	47.7623	59.4139	10.1868	5.22494	11.1676	middle
120	102	gma-MIR4995-p3_2ss15GC20TC	CTTGGTTAAGGGAACCCACCGGAGC	25	SL4.0ch00	+	1564797	1564841	gactcataggCAGTGGCTTGGTTAAGGGAACCCACCGGAGCcgta	1	gma-MIR4995,	gma-MIR4995	taaaactcatAGGCAGTGGCTTGGTTAAGGGaagccactggagccgtagtaaaagcaagtcttcaccgggcaattgtttatggacccgaa	gma-MIR4995-p3	CTTGGTTAAGGGaagccactggagc	3'	New	gp2b	..............((((((((...((....))))).)))))...	28	57.8	-11.8	0.5	31.5	3	12.5	31.5	48	26	6	6.5	8	41.4903	2.75982	13.1419	32.475	39.8711	30.2895	6.11206	7.54714	4.96338	middle
121	103	gma-MIR4995-p5_1ss20GC	AGTGGCTTGGTTAAGGGAACCC	22	SL4.0ch00	+	5103881	5103925	gactcataggcAGTGGCTTGGTTAAGGGAACCCACCGGAgccgta	1	gma-MIR4995,	gma-MIR4995	taaaactcatAGGCAGTGGCTTGGTTAAGGGaagccactggagccgtagtaaaagcaagtcttcaccgggcaattgtttatggacccgaa	gma-MIR4995-p5	AGTGGCTTGGTTAAGGGaagcc	5'	New	gp2b	..............((((((((...((....))))).)))))...	28	57.8	-11.8	0.5	83	5.5	14	65.5	42.5	36	2.5	0	10.5	109.324	5.05967	14.7189	67.5273	35.3026	41.9392	2.54669	0	6.51443	middle
121	104	gma-MIR4995-p3_2ss14GC19TC_1	TTGGTTAAGGGAACCCACCGGA	22	SL4.0ch00	+	5103881	5103925	gactcataggcAGTGGCTTGGTTAAGGGAACCCACCGGAgccgta	1	gma-MIR4995,	gma-MIR4995	taaaactcatAGGCAGTGGCTTGGTTAAGGGaagccactggagccgtagtaaaagcaagtcttcaccgggcaattgtttatggacccgaa	gma-MIR4995-p3	TTGGTTAAGGGaagccactgga	3'	New	gp2b	..............((((((((...((....))))).)))))...	28	57.8	-11.8	0.5	34	5	2.5	24	35.5	21.5	0	0	7	44.7832	4.5997	2.62838	24.7428	29.488	25.047	0	0	4.34295	middle
[truncated: 1,991 more rows]
