# Supplementary material for: miR168 targets Argonaute1A mediated miRNAs regulation pathways in response to potassium deficiency stress in tomato
Source: BMC Plant Biol. 2020 Oct 19;20:477. doi: 10.1186/s12870-020-02660-5 (PMC7574427; doi:10.1186/s12870-020-02660-5)
Supplement: Supplementary file 4 — Additional file 4: Table S4. The expressed conserved miRNAs were classified into different miRNAs families. [file 12870_2020_2660_MOESM4_ESM.xlsx]

## Sheet: Sheet1
AC	ID	MI
MIPF0000004	MIR166	ath-MIR166a-p3,ath-miR166a-3p_L+3R-2,ath-MIR166g-p5_1ss18GA,ptc-miR166a_R+1,ptc-miR166a_L+2R-2_1,ptc-miR166a_L+2R-2_2,ptc-miR166n,bna-MIR166a-p5,bna-miR166a_L+2,sly-MIR166a-p5_2ss8CT20GA,sly-miR166a,sly-MIR166b-p5,aqc-MIR166e-p3_2ss17TG19GC,gma-miR166a-5p_1ss4AC,nta-miR166a_R+1,gma-miR166a-3p_2ss9GT21CT,stu-miR166a-5p_L-1R+1,stu-MIR166b-p5,stu-miR166b_2ss2CT20TC,stu-MIR166c-p3_1ss7GT,sly-miR166c-…
MIPF0000008	MIR156	mtr-miR156a_L+1R-1,mtr-miR156a_R-1_1ss9GT,mtr-miR156a_L+1R-1_1ss15AG,ptc-MIR156a-p5_1ss4AG,ptc-MIR156c-p5_1ss4AG,ptc-MIR156c-p3_1ss22CA,ptc-MIR156c-p3,ptc-miR156g_L-1R+1,vvi-miR156a_L+1,sly-miR156a,aly-miR157d-3p_1ss15TC,mtr-miR156j_R+1_1ss12GA,nta-miR156a_R+1,nta-MIR156e-p3_1ss22CG,nta-miR156g_L+1R+2,nta-MIR156g-p3_1ss22AC,nta-MIR156i-p3,ptc-miR156l_2ss1TG13GA,ptc-miR156l_2ss13GA16GT,stu-MIR156a…
MIPF0000010	MIR159	ath-miR159c_R-1,ath-miR159c_R+1_1ss20CT,ptc-miR159a_1ss21AT,sly-MIR159-p5,sly-miR159,sly-miR319a_L-1R+1,stu-miR319-3p_1ss16CT,stu-miR319b_L+1R-1,ppe-MIR159-p3_2ss6TG20GC,sly-MIR319b-p5,sly-miR319c-5p,sly-miR319a_L-1R+2
MIPF0000012	MIR169_1	bna-MIR169c-p5_2ss12GC17TG,sly-miR169d_L+2R-2,cme-MIR169l-p5_2ss13TA17GT,stu-miR169d-3p_L+1_1ss20AG,sly-miR169e-5p_L+2R-3,sly-miR169e-3p
MIPF0000015	MIR399	sly-MIR399-p5,sly-miR399,csi-miR399c-3p,stu-miR399j-3p_1ss1CT,ppe-miR399b_L-2R+2
MIPF0000016	MIR395	mtr-miR395g_1ss13GA,sly-miR395a_R-1
MIPF0000023	MIR167_1	ptc-miR167a_L+2,ptc-miR167a_1ss21AT,ptc-miR167f-5p_R+1_1ss19CT,sly-miR167a,aly-miR167a-5p_R+2,mdm-MIR167c-p5_2ss13GT20TC,mes-MIR167e-p3,stu-miR167c-3p,stu-miR167b-3p_L+4,stu-miR167a-3p_L+4_1ss21CT,stu-miR167d-3p,sly-miR167b-5p_L+1R-1,sly-MIR167b-p3
MIPF0000030	MIR171_1	ath-miR170-5p_R+1,ath-miR171a-3p_L-3R+1,ptc-miR171e_L+1,mtr-miR171e-5p,vvi-MIR171h-p3_2ss3GT18AC,sly-miR171f,sly-miR171a,sly-miR171c,sly-miR171d_R+1,rco-MIR171e-p5,rco-miR171c_L+1,aly-miR170-5p_R+3,gma-MIR171g-p3_1ss20AC,gma-miR171m,gma-miR171e_L+2,nta-miR171c,ppe-MIR171e-p5_2ss7AG24CT,mdm-MIR171m-p5,mes-MIR171b-p3,lja-miR171d-5p_R+3_1ss9CT,stu-miR171b-5p_2ss12TC15CT,stu-miR171d-5p_L+2R-2,stu-MIR…
MIPF0000032	MIR160	sly-miR160a,cme-MIR160c-p5_2ss13AG17AG,mes-miR160c_R-1_1ss20CT,stu-miR160a-3p
MIPF0000035	MIR172	ath-miR172b-5p_R+1,ath-MIR172e-p5_2ss8CT19AT,ptc-miR172a_R+1_1,ptc-miR172a_R+1_2,ptc-MIR172c-p5_1ss8GC,vvi-MIR172d-p5_2ss7GT17CT,sly-miR172a,sly-MIR172b-p5,csi-miR172a-3p_R+1,aly-miR172e-3p_L+1,mtr-miR172b_L+2,gma-miR172k,dpr-MIR172a-p5_2ss16TG21AT,nta-MIR172e-p5_1ss2GA,nta-MIR172e-p3_2ss14CG18TA,nta-MIR172f-p3_2ss15CG19TA,nta-miR172c_R+1,nta-miR172c_2ss1AT4AC,stu-miR172a-5p_L-1R-1_1ss3AG,stu-miR…
MIPF0000037	MIR169_2	ath-miR169a-3p_L+2_1ss15TC,sly-miR169c_1ss7AG,sly-MIR169c-p3,nta-MIR169f-p5_1ss18AG
MIPF0000045	MIR164	ath-MIR164b-p5,ptc-miR164a_2ss14CT21AT,ptc-miR164a_1ss21AT,mdm-miR164b_1ss14CT,stu-MIR164-p3,sly-miR164a-5p,sly-miR164a-3p,sly-miR164b-3p
MIPF0000047	MIR396	ptc-miR396a_1ss21GA,ptc-MIR396c-p5,ptc-miR396g-5p_R+1_1ss7GA,aqc-MIR396b-p5_2ss14TG20TA,csi-miR396a-5p_L+4,gma-MIR396i-p3,cca-miR396a-3p_L-1R-1_1ss12CT,nta-MIR396c-p3_1ss11CT,stu-miR396-3p_L-1,sly-miR396a-5p,sly-miR396a-3p,sly-miR396b
MIPF0000081	MIR168	ptc-miR168a-5p,ptc-miR168a-3p_R+1,sly-miR168a-5p_R+1,sly-miR168a-3p,sly-miR168b-3p
MIPF0000083	MIR393	ptc-miR393a-3p_1ss20TC,ptc-miR393a-5p_R+1,stu-miR393-5p
MIPF0000100	MIR394	ath-MIR394b-p3_2ss21AC23CG,ptc-miR394a-5p_R+1,ptc-miR394a-5p_L+1,lus-MIR394b-p5,stu-miR384-5p_R+1,sly-miR394-5p,sly-miR394-3p_R-1
MIPF0000101	MIR390	bna-MIR390a-p3,bna-MIR390a-p3_1ss18TC,sly-miR390a-5p,sly-miR390a-3p,sly-miR390b-5p,sly-miR390b-3p_R-3
MIPF0000102	MIR408	ptc-miR408-3p_L-1R+2,gma-miR408a-3p_L-1R+4,mtr-miR408-3p_L-1R+4,nta-MIR408-p5_2ss17TC20AC,mdm-miR408a_L-1R+4,stu-miR408a-5p,stu-miR408a-3p_R-2,stu-miR408a-3p_R-1,stu-miR408b-3p
MIPF0000104	MIR171_2	stu-MIR479-p3_1ss8TA
MIPF0000107	MIR398	ath-MIR398b-p3_1ss16CT,ptc-miR398a_L+1R-1,stu-miR398a-5p
MIPF0000120	MIR397	ptc-miR397a_L-2R+2,sly-miR397-5p_L+2R-1,sly-MIR397-p3
MIPF0000127	MIR162_1	ptc-miR162a_R+1,sly-miR162,stu-miR162a-5p_L+1,stu-MIR162a-p3
MIPF0000131	MIR481	ptc-MIR481c-p5_1ss6CG
MIPF0000136	MIR535	cpa-miR535
MIPF0000216	MIR477	stu-miR477b-5p_L-1R+1,stu-miR477b-3p_L+1R-1
MIPF0000290	MIR403	sly-miR403-5p_R-1,sly-miR403-3p
MIPF0000294	MIR158	aly-miR158a-3p
MIPF0000403	MIR482	ptc-miR1448_L+1R+1_1ss11GA,vvi-miR482_R+1_1ss20TA,vvi-miR482_R+1_1ss20TC,ghr-miR482a_R+1_1ss19TC,ghr-miR482b_1ss5GA,gma-miR482b-3p_1ss8TA,sly-miR482e-5p,sly-miR482e-3p,sly-MIR482a-p5,sly-miR482a,stu-miR482e-5p,sly-MIR482b-p5,sly-miR482b,sly-miR482c,sly-miR482d-5p_R-3,sly-miR482d-3p
MIPF0000521	MIR530	stu-miR530_L-2R+2,ppe-miR530_L-2R+2
MIPF0000582	MIR1919	sly-MIR1919a-p5,sly-miR1919a,sly-miR1919c-5p,stu-miR1919-5p_R+1
MIPF0000754	MIR2111	gma-MIR2111f-p3
MIPF0000815	MIR2592	mtr-MIR2592ay-p5_2ss6AG17CG,mtr-MIR2592bj-p3_2ss11TC18AT_1,mtr-MIR2592bj-p5_1ss12TC,mtr-MIR2592bj-p3_2ss11TC18AT_2,mtr-MIR2592bj-p5_2ss12TC19AT_2,mtr-MIR2592bj-p5_2ss12TC19AT_1
MIPF0000899	MIR2949	ghr-miR2949a-5p
MIPF0000988	MIR2610	mtr-MIR2610a-p5_2ss17CA18AC
MIPF0001017	MIR2673	mtr-MIR2673a-p5_2ss16TG17CA
MIPF0001104	MIR319	gma-miR319c_R+1
MIPF0001113	MIR827_3	aly-miR827-3p
MIPF0001138	MIR858	aly-miR858-5p_L-1R+1,ppe-miR858_1ss4GA,ppe-miR858_R-2_1ss4GA
MIPF0001195	MIR2112	aly-MIR2112-p3_2ss18TA24GC
MIPF0001240	MIR4349	gma-MIR4379-p5_2,gma-MIR4379-p5_1,gma-MIR4379-p5_2ss10CT20AG,gma-MIR4379-p3_2ss10CT20AG,gma-MIR4379-p3
MIPF0001286	MIR5298	mtr-MIR5298a-p3_2ss5TA19AC,mtr-MIR5298a-p5_2ss5TA19AC
MIPF0001424	MIR6027	sly-miR6027-5p,sly-miR6027-3p_R-1
MIPF0001432	MIR5303	sly-miR5303_1ss13TC,stu-MIR5303c-p3_1ss12GA,stu-miR5303e_2ss14GA20GA,stu-MIR5303f-p3_2ss6AG17GA,stu-MIR5303f-p3_2ss7AG18GA,stu-MIR5303f-p3_2ss13GA24AC,stu-miR5303j_2ss13GA23AG,stu-miR5303j_L-1R+1_1ss21GA,stu-MIR5303g-p3_2ss2AT20TC,stu-miR5303g_2ss2TC23AT,stu-miR5303g_2ss17TG20GA,stu-miR5303g_2ss10AT20GA,stu-miR5303g_2ss9GA20GA,stu-miR5303g_2ss4TC17TC,stu-MIR5303g-p3_2ss2AT19CT,stu-MIR5303g-p5_2ss…
MIPF0001459	MIR6024	stu-miR6024-5p_R-1_1ss20AG,sly-miR6024_L-1
MIPF0001471	MIR3627	vvi-MIR3627-p5_1ss13CT
MIPF0001542	MIR3630	vvi-MIR3630-p5_2ss1TA20AT,vvi-MIR3630-p3_2ss19AT20CT,vvi-miR3630-3p_L-2,vvi-MIR3630-p5_2ss19AT20CT
MIPF0001554	MIR6026	stu-miR6026-5p_R-1_1ss12TA,sly-miR6026
MIPF0001580	MIR6149	nta-miR6149a_R-3_1ss2TC,nta-MIR6149b-p5_2ss16GA20CA,nta-miR6149a_L-2R-1_1ss20GA,nta-miR6149a
MIPF0001588	MIR6022	sly-MIR6022-p5,sly-miR6022
MIPF0001598	MIR6164	nta-MIR6164b-p5_2ss1CA21CA,nta-MIR6164b-p3_2ss3AT18GT,nta-MIR6164b-p3_2ss1CA21CA
MIPF0001603	MIR6023	stu-MIR6023-p3_1ss16GA,sly-MIR6023-p5,sly-MIR6023-p3
MIPF0001610	MIR6020	nta-miR6020a-5p_L+1_2ss11TC22CT
MIPF0001647	MIR1886	stu-miR1886a_1ss17AG,stu-MIR1886a-p3_2ss4CT20TC,stu-MIR1886a-p5_2ss10TA21TC
MIPF0001653	MIR8032	stu-MIR8032d-p3
MIPF0001671	MIR7984	stu-MIR7984a-p5_2ss20CT21CT,stu-MIR7984a-p5_2ss9AG17CT,stu-MIR7984a-p5_2ss14TA17CT,stu-MIR7984a-p5_2ss16CA17CA,stu-MIR7984a-p5_1ss1GA,stu-MIR7984a-p5_2ss9AT19TA,stu-miR7984a_2ss4CT22CT,stu-MIR7984b-p3_2ss17TC20AG,stu-MIR7984b-p3_1ss12AG,stu-MIR7984b-p5_1ss18CT,stu-MIR7984b-p3_1ss14CA,stu-MIR7984b-p3_1ss19GT,stu-MIR7984b-p5_1ss24TC,stu-MIR7984b-p3_1ss21AG,stu-MIR7984b-p5_2ss7CT23GC,stu-MIR7984b-p3…
MIPF0001677	MIR8005	stu-MIR8005a-p5_1ss12AG,stu-MIR8005a-p3_1ss1GT,stu-MIR8005c-p5,stu-MIR8005c-p3_1ss7AG,stu-MIR8005c-p5_2ss16GT24GA
MIPF0001691	MIR7996	stu-MIR7996a-p3_1ss18CT,stu-MIR7996a-p5_1ss18CT
MIPF0001713	MIR5304	sly-miR5304,sly-MIR5304-p3
MIPF0001743	MIR1511	ppe-miR1511-3p_L+1R-4
MIPF0001769	MIR827_5	stu-miR827-5p
MIPF0001794	MIR164_3	cpa-MIR164e-p3
MIPF0001839	MIR8007	stu-MIR8007a-p5,stu-MIR8007a-p3_1ss23AG,stu-MIR8007a-p3_1ss4CG,stu-MIR8007a-p3_2ss19CT21AG,stu-MIR8007a-p5_2ss9TA19CT,stu-MIR8007a-p5_2ss19CT21AG,stu-MIR8007a-p5_2ss2CT20CT,stu-MIR8007a-p5_1ss19CG,stu-MIR8007a-p5_2ss10CT22TC,stu-MIR8007a-p3_2ss2CT20CT,stu-MIR8007b-p3_2ss14CG24GA,stu-MIR8007b-p5_6,stu-MIR8007b-p3_1ss19TC_1,stu-MIR8007b-p5_2ss14TC19TC,stu-MIR8007b-p5_2ss13CG19TG,stu-MIR8007b-p5_1ss…
MIPF0001844	MIR7982	stu-MIR7982a-p5,stu-MIR7982a-p3_1ss21TG
MIPF0001852	MIR8001	stu-MIR8001b-p5_1ss1GA,stu-MIR8001b-p3_2ss16CA21GA,stu-miR8001b-3p_L-3_1ss20TC,stu-miR8001b-5p_2ss9TC22TC
MIPF0001870	MIR7997	stu-MIR7997b-p3_2ss13GA19TC,stu-MIR7997b-p3_1ss20TC,stu-MIR7997b-p3_1ss5GT,stu-MIR7997c-p5_2ss1CT18TC,stu-miR7997c_L-3_2ss20AG24TC,stu-MIR7997c-p3_1ss3TA,stu-MIR7997c-p3_2ss12GA23AT,stu-MIR7997c-p3_2ss2TC17CT
MIPF0001907	MIR8743	gra-MIR8743d-p3_2ss9AG18TA,gra-MIR8743d-p5_2ss9AG18TA
MIPF0001975	MIR5302	sly-MIR5302b-p5
MIPF0002045	MIR9471	sly-MIR9471a-p5,sly-miR9471a-3p,sly-MIR9471b-p5,sly-miR9471b-3p
