# Supplementary material for: miR168 targets Argonaute1A mediated miRNAs regulation pathways in response to potassium deficiency stress in tomato
Source: BMC Plant Biol. 2020 Oct 19;20:477. doi: 10.1186/s12870-020-02660-5 (PMC7574427; doi:10.1186/s12870-020-02660-5)
Supplement: Supplementary file 5 — Additional file 5: Table S5. List of the differentially expressed miRNAs in 35S:SlmiR168a plants compared with WT. [file 12870_2020_2660_MOESM5_ESM.xlsx]

## Sheet: Sheet1
Index	miR_name	miR_seq	up/down	fold_change(O_miR168(mean)/JZ18(mean))	log2(fold_change)	pvalue(t_test)	JZ18(mean)	O_miR168(mean)	JZ18/JZ18_1(norm)	JZ18/JZ18_2(norm)	JZ18/JZ18_3(norm)	O_miR168/O_miR168_1(norm)	O_miR168/O_miR168_2(norm)	O_miR168/O_miR168_3(norm)	JZ18/JZ18_1(raw)	JZ18/JZ18_2(raw)	JZ18/JZ18_3(raw)	O_miR168/O_miR168_1(raw)	O_miR168/O_miR168_2(raw)	O_miR168/O_miR168_3(raw)	Expression level
11	PC-5p-65114_121	AAAATTGAGCAAATGAACACATTC	down	0.464334	-1.10677	0.00763877	20.342	9.44548	21.0745	22.0786	17.873	12.3714	6.64519	9.31983	16	24	17	12	8	8	middle
12	sly-MIR171f-p3	TGATTGAGCCGTGTCAATATC	up	2.32591	1.2178	0.00793502	63.3645	147.38	85.615	63.4759	41.0027	155.674	159.484	126.983	65	69	39	151	192	109	middle
13	PC-3p-121278_68	ATTCACAGTTTTCTTGTAGTGGTA	down	0.123448	-3.01803	0.00822574	13.4575	1.6613	11.8544	13.7991	14.7189	0	4.98389	0	9	15	14	0	6	0	middle
14	stu-MIR8007b-p3_1ss22CT	TTCAAACAAGTCTATCTTTGATC	down	0.479454	-1.06054	0.00838913	50.2567	24.0958	43.4661	51.0567	56.2473	27.3202	28.6574	16.3097	33	55.5	53.5	26.5	34.5	14	middle
15	stu-MIR8007b-p5_1ss22CT	TTCAAACAAGTCTATCTTTGATC	down	0.479454	-1.06054	0.00838913	50.2567	24.0958	43.4661	51.0567	56.2473	27.3202	28.6574	16.3097	33	55.5	53.5	26.5	34.5	14	middle
18	gma-miR6300_R+6	GTCGTTGTAGTATAGTGGTAAGTA	up	2.47594	1.30798	0.0115017	31.9446	79.0931	42.1489	28.9781	24.7068	79.8987	79.3269	78.0536	32	31.5	23.5	77.5	95.5	67	middle
19	fve-miR156a_L+2_2ss14GT17TA	AATTGACAGAAGATAGAGAGCAC	up	2.68456	1.42469	0.0118315	66.5743	178.723	101.421	62.556	35.746	169.076	210.985	156.107	77	68	34	164	254	134	middle
20	stu-miR8019-3p	AAAAGAATGACCTGGTTTGACTTG	down	0.14904	-2.74623	0.0124986	7.43112	1.10753	7.90292	5.97961	8.41082	0	3.32259	0	6	6.5	8	0	4	0	low
21	sly-miR156e-3p	GCTTACTCTCTATCTGTCACC	up	3.13901	1.65031	0.0125998	128.214	402.465	223.916	67.1557	93.5704	461.866	405.356	340.174	170	73	89	448	488	292	middle
22	sly-miR156e-5p	TGATAGAAGAGAGTGAGCAC	up	3.26281	1.70611	0.014175	1653.46	5394.91	2956.35	1125.09	878.931	6497.57	4378.35	5308.81	2244.5	1223	836	6302.5	5271	4557	high
24	PC-5p-234938_31	ATAAAATTGAATAAATAGACAGGC	down	0.153328	-2.7053	0.0159779	9.02908	1.38441	6.58577	11.0393	9.46217	0	4.15324	0	5	12	9	0	5	0	middle
26	PC-3p-73717_109	ACATTTTGAAGAGTCTGATCAACA	down	0.368814	-1.43904	0.0182225	20.3819	7.51711	15.8058	21.1586	24.1811	8.24761	4.98389	9.31983	12	23	23	8	6	8	middle
28	hbr-MIR6173-p3	CTGTGCGTATCGACCCGTG	up	6.42569	2.68385	0.0217955	1.31715	8.46362	3.95146	0	0	11.3405	7.06051	6.98987	3	0	0	11	8.5	6	middle
29	PC-3p-94311_87	TACCTTGGAATTCATAAGATT	up	7.37466	2.88258	0.0225573	1.53323	11.3071	0	4.5997	0	15.4643	9.13713	9.31983	0	5	0	15	11	8	middle
31	sly-miR827	TTAGATGAACATCAACAAACA	down	0.422567	-1.24275	0.023077	67.8071	28.6531	51.369	76.3551	75.6974	15.4643	39.0405	31.4544	39	83	72	15	47	27	middle
33	PC-5p-140073_58	AAGAATTTAGGAGTGTATTTCACT	down	0.289855	-1.78659	0.0241121	11.6594	3.37955	9.22007	11.0393	14.7189	5.15476	4.98389	0	7	12	14	5	6	0	middle
35	PC-5p-111229_74	AAAACTGTGAACTATATGGAGATT	down	0.253341	-1.98085	0.0242831	21.2191	5.37567	22.3916	20.2387	21.027	0	9.13713	6.98987	17	22	20	0	11	6	middle
36	PC-5p-122734_67	ATATCTTCTCAGACATGTAACACA	up	5.59833	2.485	0.0246356	1.07326	6.00848	0	3.21979	0	7.21666	4.98389	5.82489	0	3.5	0	7	6	5	middle
38	PC-3p-43897_166	AGTGAAATCGTTTCTAAATTCTAC	down	0.411887	-1.27968	0.0268282	30.8595	12.7106	26.3431	29.4381	36.7973	12.3714	19.9356	5.82489	20	32	35	12	24	5	middle
39	stu-miR5303g_1ss4TC	ATACTTTTGAAGAGTCTGAGCAAC	down	0.297819	-1.74749	0.0270903	6.79642	2.0241	8.5615	5.51964	6.30811	2.57738	0	3.49494	6.5	6	6	2.5	0	3	low
40	PC-5p-152552_53	AGAGACTTGATTTCTCTCTTC	up	3.30653	1.72532	0.0272603	4.59968	15.209	0	6.43958	7.35947	17.5262	14.121	13.9797	0	7	7	17	17	12	middle
42	PC-3p-111367_74	ATCAAACTTTTAACGAATGGCATA	down	0.0749147	-3.73861	0.0290293	27.5233	2.0619	17.123	34.9577	30.4892	6.18571	0	0	13	38	29	6	0	0	middle
43	PC-5p-116146_71	AAACTTGTATAAAATTGAACAGAT	down	0.18177	-2.45982	0.0295893	18.2792	3.32259	15.8058	21.1586	17.873	0	9.96778	0	12	23	17	0	12	0	middle
44	PC-5p-41270_174	AACGATTTCACTGAAGAACATAGA	down	0.401269	-1.31736	0.0306027	17.0321	6.83447	17.7816	13.3391	19.9757	6.70118	6.22986	7.57236	13.5	14.5	19	6.5	7.5	6.5	middle
46	ath-MIR166g-p5_1ss18GA	AATGTTGTTTGGCTCGAAGTC	up	2.06151	1.0437	0.0312842	64.817	133.621	94.8351	38.6375	60.9784	139.694	113.799	147.37	72	42	58	135.5	137	126.5	middle
48	PC-3p-73696_109	TATTAATTCCCAGAAAAATCC	up	3.46361	1.79228	0.0330286	3.86089	13.3727	7.90292	3.67976	0	14.4333	15.7823	9.90232	6	4	0	14	19	8.5	middle
52	sly-MIR397-p3	TCATCAACGCTAAACTCGATC	down	0.024687	-5.34011	0.03481	41191.1	1016.88	29481.8	56137.5	37953.8	2792.85	88.8794	168.922	22383	61023	36100	2709	107	145	high
53	PC-5p-114314_72	AGTAAAGAAATGCTCAAAACC	down	0.194715	-2.36057	0.0350736	4.97697	0.96909	6.58577	4.13973	4.20541	0	2.90727	0	5	4.5	4	0	3.5	0	low
56	stu-miR477a-5p	CCTCTCCCTCAAGGGCTTCTC	up	4.56995	2.19218	0.0449501	4.64841	21.243	6.58577	0	7.35947	26.8047	12.4597	24.4646	5	0	7	26	15	21	middle
57	nta-miR156a_R+1	TGACAGAAGAGAGTGAGCACC	up	2.78452	1.47743	0.0454452	9.69406	26.9932	17.123	4.5997	7.35947	36.0833	21.5969	23.2996	13	5	7	35	26	20	middle
58	sly-miR156d-5p	TGACAGAAGAGAGTGAGCAC	up	3.64051	1.86414	0.0457149	4982.39	18138.5	12073.7	1853.68	1019.81	22743.3	18217.8	13454.3	9166.5	2015	970	22060.5	21932	11549	high
59	sly-MIR9477-p3_2ss4TG19GA	ACAGTTGGTGATAGTTCAAGT	down	0.152974	-2.70864	0.0457278	12.67	1.93818	13.1715	17.4789	7.35947	0	5.81454	0	10	19	7	0	7	0	middle
60	PC-5p-203080_37	AAAAATACACTGCTGAAATTTACT	up	4.29277	2.10191	0.0460795	2.41281	10.3576	4.61004	0	2.62838	7.21666	14.5363	9.31983	3.5	0	2.5	7	17.5	8	middle
62	PC-5p-39124_181	TAAGGATTGGTGGTATCATATC	up	2.58058	1.3677	0.0479483	20.9233	53.9943	36.8803	10.1193	15.7703	52.5785	58.1454	51.2591	28	11	15	51	70	44	middle
63	PC-5p-341490_17	ACTTAACCATGTATAAAATTGAAT	down	0.131172	-2.93047	0.0480766	12.665	1.6613	6.58577	15.639	15.7703	0	4.98389	0	5	17	15	0	6	0	middle
64	hbr-miR6173	AGCCGTAAACGATGGATACT	up	3.11827	1.64075	0.0482978	5.26466	16.4167	10.5372	0	5.25676	19.0726	16.1976	13.9797	8	0	5	18.5	19.5	12	middle
65	stu-MIR8006-p3_2ss21CG22TC	AAAAGTATGACGGAGGGTATGCGC	up	4.69996	2.23265	0.0484266	1.07326	5.0443	0	3.21979	0	5.15476	4.15324	5.82489	0	3.5	0	5	5	5	low
66	dpr-MIR172a-p5_2ss16TG21AT	TGATGATGAGAATCTGGATGTT	up	6.06241	2.59989	0.0495553	1.57703	9.56059	0	0	4.73109	5.15476	12.4597	11.0673	0	0	4.5	5	15	9.5	middle
71	PC-3p-161933_49	AATCAAACTGAAATGACTTTTAGG	down	0.431203	-1.21356	0.0529339	13.4993	5.82095	9.22007	16.5589	14.7189	5.15476	4.15324	8.15485	7	18	14	5	5	7	middle
73	PC-3p-187372_41	AGAGTTGCGACTTTTATGAAAATT	down	0.184032	-2.44197	0.0561984	4.66835	0.859126	3.95146	3.21979	6.83379	2.57738	0	0	3	3.5	6.5	2.5	0	0	low
74	sly-miR10530	ACGTCCCTTCCCCATCGTTCAACA	up	2.19533	1.13444	0.0573398	183.009	401.764	272.651	133.391	142.984	409.288	285.743	510.261	207	145	136	397	344	438	middle
75	sly-miR9479-5p_R-1	TCCAGTCCTCTACCCTTCTCC	up	3.37773	1.75606	0.0583457	54.7253	184.848	131.715	15.639	16.8216	215.469	150.347	188.727	100	17	16	209	181	162	middle
76	PC-3p-135623_60	AATCCATGTGAACACATATATACC	down	0.212316	-2.23571	0.0583861	10.4328	2.21506	9.22007	7.35952	14.7189	0	6.64519	0	7	8	14	0	8	0	middle
77	sly-miR482a	TTTCCAATTCCACCCATTCCTA	up	2.98265	1.57659	0.058974	4818.64	14372.3	10481.9	2532.6	1441.4	11496.1	16050.2	15570.5	7958	2753	1371	11151	19322.5	13365.5	high
79	stu-miR398a-5p	GGGTTGATTTGAGAACATATG	down	0.0358961	-4.80003	0.059907	2019.28	72.4844	1020.79	2399.21	2637.84	41.238	16.613	159.602	775	2608	2509	40	20	137	high
80	mtr-MIR2592bj-p5_2ss12TC19AT_2	ATTCCCACTGTCCCTGTCTA	up	3.24082	1.69636	0.0599705	2.3033	7.46457	4.61004	2.29985	0	6.18571	10.3831	5.82489	3.5	2.5	0	6	12.5	5	middle
81	mtr-MIR2592bj-p5_2ss12TC19AT_1	ATTCCCACTGTCCCTGTCT	up	3.24082	1.69636	0.0599705	2.3033	7.46457	4.61004	2.29985	0	6.18571	10.3831	5.82489	3.5	2.5	0	6	12.5	5	middle
84	ptc-miR171e_L+1	ATGATTGAGCCGTGCCAATATC	up	4.47308	2.16127	0.0607592	1.07326	4.8008	0	3.21979	0	5.67023	2.90727	5.82489	0	3.5	0	5.5	3.5	5	middle
85	PC-3p-47450_156	ATTGACTTGGTGTAAATATCTGAT	down	0.496257	-1.01084	0.060891	27.8319	13.8118	19.7573	32.1979	31.5406	16.4952	13.2904	11.6498	15	35	30	16	16	10	middle
86	PC-5p-166738_48	ACAAGTATCCCTCTAGATTATGAC	down	0.368887	-1.43875	0.0608947	9.16148	3.37955	7.90292	10.1193	9.46217	5.15476	4.98389	0	6	11	9	5	6	0	middle
87	PC-3p-289262_23	GTTAATATTGTGTACCCTTTAGGC	up	2.87506	1.52359	0.0609532	3.28549	9.44597	0	4.5997	5.25676	7.21666	8.30648	12.8148	0	5	5	7	10	11	middle
88	PC-3p-40947_175	ATCAGGATCTTGAACACGATAATC	down	0.333644	-1.58362	0.0611808	32.6507	10.8937	19.7573	41.3973	36.7973	8.24761	17.4436	6.98987	15	45	35	8	21	6	middle
89	PC-3p-52744_144	ATTAGTCGAGTGATCATCTGAGAA	down	0.394693	-1.3412	0.0641159	22.0455	8.70122	14.4887	28.5182	23.1298	5.15476	11.6291	9.31983	11	31	22	5	14	8	middle
90	ppe-miR530_L-2R+2	TGCATTTGCACCTGCACCTCC	up	3.80257	1.92698	0.0648884	23.2628	88.4586	60.5891	9.19941	0	109.281	53.5768	102.518	46	10	0	106	64.5	88	middle
91	PC-5p-21373_282	AAAATCAGGACTATAATATGA	up	3.14473	1.65294	0.0650891	15.7093	49.4017	35.5631	0	11.5649	48.4547	58.976	40.7743	27	0	11	47	71	35	middle
92	PC-3p-13357_392	AGTGTCGAGTCTGTAGATAAGATT	down	0.482827	-1.05042	0.0654431	71.923	34.7263	48.7347	81.8747	85.1595	44.3309	36.5485	23.2996	37	89	81	43	44	20	middle
97	PC-5p-139168_59	AAAATTGAATAGGTAGACACATGT	down	0.487277	-1.03719	0.0681667	14.924	7.27213	10.5372	17.9388	16.296	6.18571	7.47584	8.15485	8	19.5	15.5	6	9	7	middle
98	PC-3p-133830_61	TCTAATCGTTTGAGCTCCAGC	up	2.33813	1.22536	0.0682614	6.79494	15.8875	6.58577	6.43958	7.35947	13.4024	13.2904	20.9696	5	7	7	13	16	18	middle
99	stu-MIR8006-p3_2ss17GA24CT	AAAAGTATGACGGAGGATATCTGT	down	0.239365	-2.06272	0.0683271	4.86696	1.16498	5.92719	5.51964	3.15406	0	0	3.49494	4.5	6	3	0	0	3	low
100	stu-MIR8006-p5_2ss17GA24CT	AAAAGTATGACGGAGGATATCTGT	down	0.239365	-2.06272	0.0683271	4.86696	1.16498	5.92719	5.51964	3.15406	0	0	3.49494	4.5	6	3	0	0	3	low
101	ptc-miR156l_2ss1TG13GA	GTGACAGAAGATAGAGAGCAC	up	2.25508	1.17318	0.0698691	26.6903	60.1889	45.4418	22.5385	12.0906	63.919	56.0688	60.5789	34.5	24.5	11.5	62	67.5	52	middle
103	PC-3p-112949_73	AATTTGTGTTTGTGTGAAGCGAGA	down	0.343598	-1.54121	0.0704172	16.1725	5.55684	10.5372	21.1586	16.8216	6.18571	0	10.4848	8	23	16	6	0	9	middle
105	PC-3p-295302_22	AAGCTAGGATCCAACTCTTGACCC	down	0.228337	-2.13076	0.0714495	9.03007	2.0619	7.90292	12.8792	6.30811	6.18571	0	0	6	14	6	6	0	0	middle
107	PC-5p-20076_296	AAACTCAGGATGGATAGCGCT	up	2.49119	1.31683	0.0715418	14.4057	35.8874	20.4159	9.65938	13.1419	31.444	49.4236	26.7945	15.5	10.5	12.5	30.5	59.5	23	middle
108	PC-3p-115937_71	AACCAACAAGTTTAGAAATCTGCT	down	0.246147	-2.02241	0.0729979	14.6373	3.60293	7.90292	20.2387	15.7703	0	4.98389	5.82489	6	22	15	0	6	5	middle
109	PC-5p-89713_91	AAAATTGAACATGTAGACACA	down	0.290458	-1.7836	0.073147	8.89717	2.58426	5.92719	12.8792	7.88514	3.09285	0	4.65992	4.5	14	7.5	3	0	4	middle
110	stu-MIR8007a-p3_2ss19CT21AG	ACGTAGTTTACAAATATATAGATT	down	0.463387	-1.10971	0.0733103	5.74161	2.66059	3.95146	6.43958	6.83379	2.57738	2.49195	2.91245	3	7	6.5	2.5	3	2.5	low
111	stu-MIR8007a-p5_2ss19CT21AG	ACGTAGTTTACAAATATATAGATT	down	0.463387	-1.10971	0.0733103	5.74161	2.66059	3.95146	6.43958	6.83379	2.57738	2.49195	2.91245	3	7	6.5	2.5	3	2.5	low
112	PC-3p-195850_39	TTTGCTCGTCTTTAGTGTTTT	up	5.17019	2.37022	0.0748955	2.14653	11.0979	0	6.43958	0	6.18571	10.7984	16.3097	0	7	0	6	13	14	middle
113	PC-5p-56007_137	AAGAAAACTGTGAATTACATAGGG	down	0.444608	-1.16939	0.0756634	20.5113	9.11951	13.1715	25.7583	22.6041	10.3095	5.39921	11.6498	10	28	21.5	10	6.5	10	middle
117	stu-MIR7983-p3_1ss12CT	TTAACTAATGCTGGTAAAGACTTT	down	0.446125	-1.16448	0.0773347	8.81005	3.93038	6.58577	11.9592	7.88514	4.63928	2.49195	4.65992	5	13	7.5	4.5	3	4	middle
118	stu-MIR7983-p5_1ss12CT	TTAACTAATGCTGGTAAAGACTTT	down	0.446125	-1.16448	0.0773347	8.81005	3.93038	6.58577	11.9592	7.88514	4.63928	2.49195	4.65992	5	13	7.5	4.5	3	4	middle
119	stu-MIR8006-p3_2ss9GA17GA	AAAAGTATAACGGAGGATATCTGC	down	0.278632	-1.84357	0.0777033	9.02809	2.51552	5.26861	12.8792	8.93649	4.63928	2.90727	0	4	14	8.5	4.5	3.5	0	middle
120	stu-MIR8006-p5_2ss9GA17GA	AAAAGTATAACGGAGGATATCTGC	down	0.278632	-1.84357	0.0777033	9.02809	2.51552	5.26861	12.8792	8.93649	4.63928	2.90727	0	4	14	8.5	4.5	3.5	0	middle
122	PC-3p-50476_149	ATTGAATGGGTATCTTTAACTTTT	up	3.06103	1.61402	0.0800116	7.28272	22.2926	14.4887	0	7.35947	31.9595	17.4436	17.4747	11	0	7	31	21	15	middle
126	aly-miR827-3p	TTAGATGACCATCAACAAACG	down	0.255968	-1.96596	0.0813531	7.58543	1.94163	9.22007	8.27947	5.25676	0	0	5.82489	7	9	5	0	0	5	middle
131	stu-miR5303j_2ss13GA23AG	AATATTTTTGAAAAGTCTGAGCGA	down	0.350693	-1.51172	0.0852348	10.1456	3.55801	5.92719	12.4192	12.0906	3.60833	4.15324	2.91245	4.5	13.5	11.5	3.5	5	2.5	middle
132	PC-5p-270827_25	TTTTCGGCTTATGTGACACTATCT	up	3.84674	1.94363	0.0852568	1.75225	6.74046	0	0	5.25676	8.24761	4.98389	6.98987	0	0	5	8	6	6	low
133	PC-3p-131203_62	AAATTAGTAACGGTAGGGGTA	up	9.35922	3.22639	0.0859458	2.19526	20.5459	6.58577	0	0	28.8666	8.30648	24.4646	5	0	0	28	10	21	middle
136	stu-miR8019-3p_L+1R-1_1ss2AC	ACAAAGAATGACCTGGTTTGACTT	down	0.3596	-1.47554	0.090186	6.90248	2.48213	3.95146	7.81949	8.93649	4.1238	3.32259	0	3	8.5	8.5	4	4	0	low
137	stu-miR477b-5p_L-1R+1	CTCTCCCTCAAAGGCTTCTGG	up	3.74736	1.90587	0.0910546	52.5571	196.95	102.738	20.2387	34.6946	197.943	106.323	286.585	78	22	33	192	128	246	middle
138	ath-MIR166a-p3	TCTTCGGACCAGGCTTCATTC	up	3.75841	1.91012	0.0922647	1.7562	6.60054	5.26861	0	0	5.67023	8.30648	5.82489	4	0	0	5.5	10	5	middle
139	PC-3p-45852_160	TTTCAAGCTAGTGTCACGTAGGTC	up	2.07797	1.05517	0.0922909	13.0224	27.06	15.8058	6.43958	16.8216	37.1142	20.7662	23.2996	12	7	16	36	25	20	middle
140	PC-3p-217108_34	ATATAATGAAAACGCGGCATGAGC	down	0.265653	-1.91239	0.0929612	7.76164	2.0619	10.5372	6.43958	6.30811	6.18571	0	0	8	7	6	6	0	0	middle
143	PC-3p-34173_200	TGCCATCACGATGTAGGCTCAGGC	up	2.59134	1.3737	0.0962307	27.2034	70.4934	57.9548	11.0393	12.6162	87.6308	77.2503	46.5992	44	12	12	85	93	40	middle
144	mtr-miR156j_R+1_1ss12GA	TGACAGAAGAGAGTGAGCACT	up	2.80737	1.48922	0.0963869	13.9103	39.0514	31.6117	10.1193	0	49.4857	37.3792	30.2895	24	11	0	48	45	26	middle
145	stu-MIR156a-p3	GCTCTTTATTCTTCTGTCATC	up	3.35266	1.74531	0.0987416	41.0439	137.606	113.275	4.5997	5.25676	144.333	163.638	104.848	86	5	5	140	197	90	middle
148	PC-5p-56826_135	TTAAAGATCCTGGAATTGTAT	up	3.75582	1.90913	0.09961	13.4713	50.5957	30.2945	10.1193	0	59.7952	23.2582	68.7338	23	11	0	58	28	59	middle
149	eun-miR397b-3p_1ss18GC	TCAACGCTGCACTCAATCATG	down	0.494147	-1.01699	0.100619	22.0505	10.8962	21.0745	22.9985	22.0784	18.5571	8.30648	5.82489	16	25	21	18	10	5	middle
150	sly-miR477-5p	TGTCTCTCCCTCAAGGGCTCC	up	3.09586	1.63034	0.100682	155.493	481.386	266.065	120.512	79.9028	402.071	319.8	722.287	202	131	76	390	385	620	middle
151	PC-3p-203017_37	AGAGTTGCGACTATTGTGAAAGGT	down	0.257786	-1.95576	0.102088	6.44449	1.6613	6.58577	6.43958	6.30811	0	4.98389	0	5	7	6	0	6	0	low
153	gma-MIR6300-p5_3	CGTTGTAGTATAGTGGTAAGTATT	up	4.43431	2.14871	0.102485	26.1567	115.987	34.9046	22.5385	21.027	174.746	66.0365	107.178	26.5	24.5	20	169.5	79.5	92	middle
154	gma-MIR6300-p5_4	CGTTGTAGTATAGTGGTAAGTATTC	up	4.43431	2.14871	0.102485	26.1567	115.987	34.9046	22.5385	21.027	174.746	66.0365	107.178	26.5	24.5	20	169.5	79.5	92	middle
155	gma-MIR6300-p3_4	GTTGTAGTATAGTGGTAAGTA	up	4.43431	2.14871	0.102485	26.1567	115.987	34.9046	22.5385	21.027	174.746	66.0365	107.178	26.5	24.5	20	169.5	79.5	92	middle
156	gma-MIR6300-p5_2	CGTTGTAGTATAGTGGTAAGTA	up	4.43431	2.14871	0.102485	26.1567	115.987	34.9046	22.5385	21.027	174.746	66.0365	107.178	26.5	24.5	20	169.5	79.5	92	middle
157	gma-MIR6300-p5_1	CGTTGTAGTATAGTGGTAAGT	up	4.43431	2.14871	0.102485	26.1567	115.987	34.9046	22.5385	21.027	174.746	66.0365	107.178	26.5	24.5	20	169.5	79.5	92	middle
158	gma-MIR6300-p3_1	CGTTGTAGTATAGTGGTAAGT	up	4.43431	2.14871	0.102485	26.1567	115.987	34.9046	22.5385	21.027	174.746	66.0365	107.178	26.5	24.5	20	169.5	79.5	92	middle
159	gma-MIR6300-p3_2	CGTTGTAGTATAGTGGTAAGTA	up	4.43431	2.14871	0.102485	26.1567	115.987	34.9046	22.5385	21.027	174.746	66.0365	107.178	26.5	24.5	20	169.5	79.5	92	middle
160	gma-MIR6300-p5_6	TAGTGGTAAGTATTCCCGCC	up	4.43431	2.14871	0.102485	26.1567	115.987	34.9046	22.5385	21.027	174.746	66.0365	107.178	26.5	24.5	20	169.5	79.5	92	middle
161	gma-MIR6300-p3_5	TAGTGGTAAGTATTCCCGCC	up	4.43431	2.14871	0.102485	26.1567	115.987	34.9046	22.5385	21.027	174.746	66.0365	107.178	26.5	24.5	20	169.5	79.5	92	middle
162	gma-MIR6300-p5_5	GTTGTAGTATAGTGGTAAGTA	up	4.43431	2.14871	0.102485	26.1567	115.987	34.9046	22.5385	21.027	174.746	66.0365	107.178	26.5	24.5	20	169.5	79.5	92	middle
163	PC-5p-164861_48	ATAAAGTTGAATAAGTAGAGACAC	down	0.106342	-3.23321	0.102534	19.3893	2.0619	6.58577	25.2984	26.2838	6.18571	0	0	5	27.5	25	6	0	0	middle
164	stu-MIR8007b-p3_2ss21GA23AG	ACTTAAACTGTTTGACTCTCAAGA	down	0.260522	-1.94052	0.103082	4.47172	1.16498	4.61004	4.5997	4.20541	0	0	3.49494	3.5	5	4	0	0	3	low
165	stu-MIR8007b-p5_2ss21GA23AG	ACTTAAACTGTTTGACTCTCAAGA	down	0.260522	-1.94052	0.103082	4.47172	1.16498	4.61004	4.5997	4.20541	0	0	3.49494	3.5	5	4	0	0	3	low
167	stu-MIR166b-p5	AATGTTGTTTGGTTCGAAATC	up	2.18147	1.1253	0.104217	18.76	40.9244	14.4887	16.5589	25.2325	42.269	25.7501	54.754	11	18	24	41	31	47	middle
169	stu-miR8019-3p_1ss14GA	AAAAGAATGACCTAGTTTGACTTG	down	0.248809	-2.00689	0.104936	34.2257	8.51566	17.123	34.0378	51.5163	18.5571	0	6.98987	13	37	49	18	0	6	middle
170	eun-miR530-5p_L-2R+2	TGCATTTGCACCTGCACCTTT	up	5.30607	2.40764	0.105745	3.98641	21.1522	0	11.9592	0	8.24761	24.9195	30.2895	0	13	0	8	30	26	middle
171	PC-5p-84271_96	AAACTTGTATGAAGCTGAACAAGT	down	0.170445	-2.55262	0.106459	15.5996	2.65886	5.92719	19.3188	21.5527	2.57738	5.39921	0	4.5	21	20.5	2.5	6.5	0	middle
172	PC-3p-123610_66	ATGTATTGATTTGATGTAAACATC	down	0.0987344	-3.3403	0.107212	19.6302	1.93818	6.58577	23.9185	28.3865	0	5.81454	0	5	26	27	0	7	0	middle
177	ptc-miR156l_2ss13GA16GT	TTGACAGAAGATAGATAGCAC	up	2.00376	1.00271	0.107961	143.409	287.357	244.991	116.372	68.8636	276.295	304.433	281.342	186	126.5	65.5	268	366.5	241.5	middle
178	sly-miR9472-5p	TTTCAGTAGACGTTGTGAATA	down	0.46507	-1.10448	0.108466	145.108	67.4855	86.9321	159.15	189.243	95.8785	56.4841	50.0941	66	173	180	93	68	43	middle
181	PC-3p-153470_52	GAAATGACATAGATGATCCAAACT	down	0.428437	-1.22284	0.109775	13.3699	5.72815	11.8544	15.639	12.6162	7.21666	9.96778	0	9	17	12	7	12	0	middle
186	sly-miR10539	CTTGGAACCACAGTTACCACC	down	0.0450215	-4.47324	0.111238	1083.68	48.789	754.729	1837.12	659.198	73.1975	32.3953	40.7743	573	1997	627	71	39	35	high
187	stu-MIR8007b-p3_1ss24GA	AAACTGTTTGACTCTCGAAAAATA	down	0.283686	-1.81763	0.111311	7.32013	2.07662	5.92719	9.19941	6.83379	0	6.22986	0	4.5	10	6.5	0	7.5	0	low
188	stu-MIR8007b-p5_1ss24GA	AAACTGTTTGACTCTCGAAAAATA	down	0.283686	-1.81763	0.111311	7.32013	2.07662	5.92719	9.19941	6.83379	0	6.22986	0	4.5	10	6.5	0	7.5	0	low
190	sly-miR156d-3p	GCTCACTGCTCTATCTGTCACC	up	3.30596	1.72507	0.112624	410.942	1358.56	1161.73	32.1979	38.9	1637.15	1556.64	881.889	882	35	37	1588	1874	757	high
193	PC-5p-156854_51	AAAACTGTGAATTACAAGGAGATT	down	0.284139	-1.81533	0.11483	37.0722	10.5336	15.8058	49.6768	45.7338	0	11.2138	20.3871	12	54	43.5	0	13.5	17.5	middle
194	PC-3p-64245_122	ACACTTTTAAAGAGTCTGAACAAC	down	0.497472	-1.00731	0.1159	19.9846	9.9418	11.8544	23.9185	24.1811	12.3714	11.6291	5.82489	9	26	23	12	14	5	middle
195	PC-5p-76714_105	AGGGATACGTAGCACAATTATATT	up	2.25158	1.17094	0.117251	5.51962	12.4279	0	9.19941	7.35947	11.3405	10.7984	15.1447	0	10	7	11	13	13	middle
196	nta-miR172c_R+1	AGAATCTTGATGATGCTGCATT	down	0.167299	-2.5795	0.117269	11.3269	1.89498	3.95146	14.2591	15.7703	3.60833	2.07662	0	3	15.5	15	3.5	2.5	0	middle
197	ptc-miR172a_R+1_2	AGAATCTTGATGATGCTGCATT	down	0.167299	-2.5795	0.117269	11.3269	1.89498	3.95146	14.2591	15.7703	3.60833	2.07662	0	3	15.5	15	3.5	2.5	0	middle
199	stu-miR8019-3p_1ss15GA	AAAAGAATGACCTGATTTGACTTG	down	0.270239	-1.88769	0.117774	24.3658	6.58458	12.513	24.8384	35.746	6.70118	6.64519	6.40738	9.5	27	34	6.5	8	5.5	middle
201	gma-MIR5368-p5_2ss18TC19TA	TGGGATTGGCTTTGGGCCA	down	0.133181	-2.90854	0.118759	5.19748	0.692207	8.5615	2.29985	4.73109	0	2.07662	0	6.5	2.5	4.5	0	2.5	0	low
202	sly-MIR172b-p5	GTAGCATCATCAAGATTCATA	down	0.386919	-1.36989	0.11986	10.3472	4.00353	11.8544	5.51964	13.6676	6.18571	0	5.82489	9	6	13	6	0	5	middle
206	sly-miR398a	TATGTTCTCAGGTCGCCCCTG	down	0.0526153	-4.24837	0.121657	1106.02	58.1938	578.23	1898.76	841.082	81.4451	34.8872	58.2489	439	2064	800	79	42	50	high
207	stu-MIR8006-p3_1ss4CG	ATAGCCTCTGTCATACTTTTGAGA	down	0.43087	-1.21467	0.122142	9.90471	4.26764	5.92719	10.1193	13.6676	5.15476	4.15324	3.49494	4.5	11	13	5	5	3	middle
208	stu-MIR8006-p5_1ss4CG	ATAGCCTCTGTCATACTTTTGAGA	down	0.43087	-1.21467	0.122142	9.90471	4.26764	5.92719	10.1193	13.6676	5.15476	4.15324	3.49494	4.5	11	13	5	5	3	middle
209	sly-miR9479-3p_L-1	AGAATGGTAGAGGGTCGGACC	up	4.74223	2.24557	0.122389	7.98265	37.8556	13.1715	5.51964	5.25676	50.5166	14.121	48.9291	10	6	5	49	17	42	middle
210	stu-miR7983-3p_2ss20TA21TC	ACTAATGCCGGTAAAGACTACAAC	up	3.48373	1.80063	0.123962	2.19526	7.64769	6.58577	0	0	5.15476	10.7984	6.98987	5	0	0	5	13	6	middle
213	sly-miR156a	TTGACAGAAGATAGAGAGCAC	up	1.99538	0.996666	0.125411	40380.8	80575.1	72207	30138.2	18797.1	81900.3	86284	73541	54820.5	32761	17879	79441.5	103876	63126.5	high
214	stu-MIR8019-p5_2ss16GA17GC	AAAAAAGAATGACCTACTTTGACT	down	0.301172	-1.73134	0.125654	9.96943	3.00251	4.61004	10.5793	14.7189	3.60833	5.39921	0	3.5	11.5	14	3.5	6.5	0	middle
218	PC-3p-52979_143	CGTCCACTTTTATTTGTTCGCTAT	up	2.19661	1.13528	0.128716	7.80642	17.1477	11.8544	0	11.5649	12.3714	21.5969	17.4747	9	0	11	12	26	15	middle
222	stu-miR477b-3p_L+1R-1	AGAGGTCTTTCGAGTGAGAGTG	up	2.21248	1.14566	0.130885	86.5058	191.392	159.376	49.6768	50.4649	228.871	108.815	236.491	121	54	48	222	131	203	middle
224	sly-MIR9472-p3	TCAGACCTTTGTACACTTGTA	up	2.88831	1.53022	0.132509	27.6764	79.9379	46.1004	13.7991	23.1298	38.1452	115.46	86.2084	35	15	22	37	139	74	high
225	ath-MIR398b-p3_1ss16CT	CATGTGTTCTCAGGTTACCCC	down	0.0401406	-4.63879	0.13415	829.087	33.2801	297.677	1419.47	770.116	27.8357	32.3953	39.6093	226	1543	732.5	27	39	34	high
228	sly-MIR10537-p5	CAACGTACGTAGGGTAAGTGG	up	2.51361	1.32976	0.13662	5.61511	14.1142	10.5372	0	6.30811	18.5571	7.47584	16.3097	8	0	6	18	9	14	middle
231	sly-miR408	ACGGGGACGAGCCAGAGCATG	down	0.0450324	-4.47289	0.137767	723.611	32.5859	194.939	1182.12	793.771	35.0523	20.7662	41.9392	148	1285	755	34	25	36	high
234	PC-3p-184154_42	ACATTTTTAGAGAGTCCAAGCAAC	up	3.23556	1.69402	0.143135	2.45316	7.93734	0	0	7.35947	6.18571	8.30648	9.31983	0	0	7	6	10	8	low
235	PC-5p-64497_122	AAAATTCATACTACCTCCACT	up	2.15133	1.10523	0.144331	3.90321	8.39709	5.92719	0	5.78244	7.73213	8.72181	8.73734	4.5	0	5.5	7.5	10.5	7.5	middle
236	stu-MIR7984d-p3_1ss16AC	AACTTTGAAAAGGACCTTTTACCC	down	0.33919	-1.55983	0.144484	11.6346	3.94633	5.26861	13.3391	16.296	3.60833	4.15324	4.07743	4	14.5	15.5	3.5	5	3.5	middle
237	PC-5p-35539_195	AAAATTGAACAAGTAGACACAACT	down	0.442103	-1.17754	0.144866	35.503	15.696	26.3431	27.5982	52.5676	16.4952	16.613	13.9797	20	30	50	16	20	12	middle
238	sly-miR397-5p_L+2R-1	TGATTGAGTGCAGCGTTGATG	down	0.0187986	-5.73323	0.145204	3031.84	56.9944	740.24	5158.11	3197.16	145.364	5.81454	19.8046	562	5607	3041	141	7	17	high
242	stu-miR5303h_2ss20AC21GA	AACATTTTTGAAGAGTCTGCACAA	down	0.305901	-1.70886	0.14915	8.98724	2.7492	9.22007	8.27947	9.46217	8.24761	0	0	7	9	9	8	0	0	low
244	PC-5p-91467_89	AAAGTTTGGCTCATTTATATCATT	down	0.238577	-2.06747	0.149586	19.3674	4.62062	6.58577	22.0786	29.4379	7.21666	6.64519	0	5	24	28	7	8	0	middle
245	stu-MIR8006-p5_1ss11CT	AAAAGTATGATGGAGGGTATCTGC	down	0.296411	-1.75433	0.149652	5.89542	1.74747	4.61004	4.13973	8.93649	0	0	5.24241	3.5	4.5	8.5	0	0	4.5	low
246	PC-3p-31322_214	AGTAACGTATATCAATCTGAAACC	down	0.423114	-1.24088	0.150034	60.0396	25.4036	32.9288	88.3143	58.8757	12.3714	38.2098	25.6295	25	96	56	12	46	22	middle
247	PC-5p-230617_31	ATTACATGTAGATTTTTCTGGAGA	down	0.294273	-1.76477	0.150144	11.8765	3.49494	6.58577	17.4789	11.5649	0	0	10.4848	5	19	11	0	0	9	middle
248	stu-MIR5303c-p3_1ss12GA	ACACTACTTTTAGAGAATCCGACA	down	0.288302	-1.79435	0.152022	24.4509	7.04924	9.22007	29.4381	34.6946	6.18571	9.13713	5.82489	7	32	33	6	11	5	middle
251	PC-5p-74802_107	GCGTAAGAACTTAACGGG	up	2.82143	1.49643	0.15617	8.90654	25.1292	18.4401	8.27947	0	18.0416	39.8711	17.4747	14	9	0	17.5	48	15	middle
252	sly-MIR482a-p5	GGGATTGGTGAGTTGGAAAGC	up	2.39764	1.26162	0.156842	335.831	805.204	774.486	135.231	97.7758	987.651	544.905	883.054	588	147	93	958	656	758	middle
255	PC-5p-123428_67	TTTTTGGCCTACGTGATACTATCT	up	2.06863	1.04867	0.158508	4.24923	8.79008	0	6.43958	6.30811	8.24761	9.96778	8.15485	0	7	6	8	12	7	low
256	PC-5p-16246_342	ATTCAAAAGTTGAACAGGTAGACA	down	0.491992	-1.02329	0.160037	105.095	51.7061	63.2234	149.03	103.033	55.6714	42.3631	57.084	48	162	98	54	51	49	middle
257	PC-3p-179026_44	AAGTTAGTGCCACGTAGACCGAAA	up	3.31609	1.72948	0.160346	2.63431	8.73559	7.90292	0	0	13.4024	5.81454	6.98987	6	0	0	13	7	6	middle
258	stu-MIR8006-p5_2ss1AG19CT	GTAAATGGTATGTAGATATC	down	0.450523	-1.15033	0.161587	8.02448	3.61521	10.5372	4.5997	8.93649	6.18571	0	4.65992	8	5	8.5	6	0	4	middle
259	stu-miR408b-3p	TGCACTGCCTCTTCCCTGGCT	down	0.0284544	-5.13521	0.162029	3040.26	86.5087	582.182	5280.46	3258.14	57.7333	45.6857	156.107	442	5740	3099	56	55	134	high
260	PC-3p-65914_120	CAATTCCAGGATCTTTAAGGC	up	2.95385	1.5626	0.162862	16.1056	47.5735	38.1975	10.1193	0	73.1975	24.0888	45.4342	29	11	0	71	29	39	middle
263	sly-miR169c_1ss7AG	CAGCCAGGGATGACTTGCCGA	up	3.05095	1.60926	0.163972	6.92736	21.135	7.90292	12.8792	0	26.8047	7.47584	29.1245	6	14	0	26	9	25	middle
264	stu-MIR8007b-p3_1ss23CT	ATTCAAACAAGTCTATCTTTGATC	down	0.323125	-1.62984	0.164861	17.5952	5.68544	9.22007	15.179	28.3865	5.67023	7.89116	3.49494	7	16.5	27	5.5	9.5	3	middle
266	sly-miR172c_R-1	AGAATCTTGATGATGCTGCA	down	0.242049	-2.04663	0.165725	22.5802	5.46551	7.02482	33.7312	26.9847	4.81111	4.98389	6.60155	5.33333	36.6667	25.6667	4.66667	6	5.66667	middle
267	PC-3p-210233_36	TAGACGCCTGAATACTGTAGT	up	3.04605	1.60694	0.166958	1.22658	3.73622	0	0	3.67973	4.63928	2.49195	4.07743	0	0	3.5	4.5	3	3.5	low
268	ptc-miR393a-5p_R+1	TCCAAAGGGATCGCATTGATCT	down	0.319948	-1.64409	0.167255	6.44449	2.0619	6.58577	6.43958	6.30811	6.18571	0	0	5	7	6	6	0	0	low
275	mtr-MIR2592bj-p5_1ss12TC	ATTCCCACTGTCCCTGTC	up	2.45289	1.29448	0.171993	5.22234	12.8098	12.513	0	3.15406	10.825	12.4597	15.1447	9.5	0	3	10.5	15	13	middle
276	PC-5p-38631_183	AATGGCGTCAGATTGTTATACGTT	down	0.360253	-1.47292	0.172366	37.5092	13.5128	14.4887	49.6768	48.3622	14.4333	13.2904	12.8148	11	54	46	14	16	11	middle
278	PC-5p-45389_162	TCCATAAACTAGAACATATATGCC	up	2.30409	1.2042	0.174963	23.0807	53.1798	51.369	0	17.873	44.3309	69.7745	45.4342	39	0	17	43	84	39	middle
279	ptc-miR408-3p_L-1R+2	TGCACTGCCTCTTCCCTGGCTT	down	0.00973542	-6.68254	0.175499	360.58	3.5104	40.1732	635.219	406.348	4.1238	0	6.40738	30.5	690.5	386.5	4	0	5.5	middle
280	sly-miR169f	TAGGCGTTGTCTGAGGCTAAC	up	2.54177	1.34583	0.175862	1058.68	2690.93	2705.43	201.467	269.146	3354.72	2202.88	2515.19	2054	219	256	3254	2652	2159	high
285	bna-MIR169c-p5_2ss12GC17TG	TAAAAGTTACTCTAGGGA	up	2.26852	1.18175	0.17803	11.1018	25.1847	25.0259	4.5997	3.67973	25.2583	26.9961	23.2996	19	5	3.5	24.5	32.5	20	middle
286	hbr-MIR6173-p3_1ss4CT_2	CAGTGCTGTAGCTAACGCGT	up	2.58897	1.37238	0.178434	19.51	50.5107	50.7104	7.81949	0	60.3106	35.3026	55.919	38.5	8.5	0	58.5	42.5	48	middle
287	hbr-MIR6173-p3_1ss4CT_1	CAGTGCTGTAGCTAACGC	up	2.58897	1.37238	0.178434	19.51	50.5107	50.7104	7.81949	0	60.3106	35.3026	55.919	38.5	8.5	0	58.5	42.5	48	middle
288	stu-MIR8007b-p3_1ss14CA	AAACTGTTTGACTATCGAAAAATG	down	0.294697	-1.7627	0.179321	16.5872	4.88818	8.5615	13.3391	27.8608	6.18571	4.98389	3.49494	6.5	14.5	26.5	6	6	3	middle
289	PC-3p-91475_89	AGGTCAACCTGTGGCTTATAAGGC	down	0.446991	-1.16168	0.179333	10.7853	4.82092	11.8544	11.0393	9.46217	10.3095	4.15324	0	9	12	9	10	5	0	middle
290	PC-3p-182125_43	TTTGGAGTCAATAGATGAATGAG	up	3.07294	1.61962	0.179607	2.80361	8.61532	0	0	8.41082	7.21666	5.81454	12.8148	0	0	8	7	7	11	middle
291	stu-MIR7984c-p3_2ss11GA17AG	ATCCACGTGGACACATGTATACCT	down	0.359421	-1.47625	0.179771	12.1851	4.37958	9.22007	7.35952	19.9757	0	4.98389	8.15485	7	8	19	0	6	7	middle
292	stu-miR8019-3p_2ss19GA23TC	AAAAGAATGACCTGGTTTAACTCG	down	0.320401	-1.64205	0.180136	9.68371	3.10267	3.29288	14.719	11.0392	5.15476	4.15324	0	2.5	16	10.5	5	5	0	middle
293	mtr-MIR2592bj-p3_2ss11TC18AT_1	TTCCCACTGTCCCTGTCT	up	2.56905	1.36123	0.181271	2.52282	6.48125	5.26861	2.29985	0	7.21666	2.90727	9.31983	4	2.5	0	7	3.5	8	low
294	mtr-MIR2592bj-p3_2ss11TC18AT_2	TTCCCACTGTCCCTGTCTA	up	2.56905	1.36123	0.181271	2.52282	6.48125	5.26861	2.29985	0	7.21666	2.90727	9.31983	4	2.5	0	7	3.5	8	low
355	PC-3p-96872_85	AAGCTAGTGTCATGTAGGCCAAAA	down	0.401214	-1.31756	0.18651	14.1106	5.66138	6.58577	14.719	21.027	6.18571	10.7984	0	5	16	20	6	13	0	middle
358	mtr-MIR2603-p3_2ss9AC17AC	GTCCCTGCCCTTTGTACA	up	3.16957	1.66428	0.187427	1.7562	5.56641	5.26861	0	0	4.63928	3.32259	8.73734	4	0	0	4.5	4	7.5	low
384	PC-3p-113794_72	AAGGAAAACATTTTTCAAAGCTCT	down	0.293803	-1.76708	0.190604	23.2662	6.83568	6.58577	35.8777	27.3352	7.21666	13.2904	0	5	39	26	7	16	0	middle
389	sly-miR172a	AGAATCTTGATGATGCTGCAT	down	0.430188	-1.21696	0.191271	1690.03	727.033	684.042	2196.97	2189.09	632.145	605.127	943.827	519.333	2388.17	2082.17	613.167	728.5	810.167	high
399	stu-MIR8019-p3_1ss21GA	AAAAAAGAATGACCTGGTTTAACT	down	0.316934	-1.65775	0.194096	11.2876	3.57741	9.87865	5.05967	18.9243	2.57738	0	8.15485	7.5	5.5	18	2.5	0	7	middle
421	PC-5p-80604_100	TTAGGACGGAGAATTTAAAATACT	up	2.20841	1.14301	0.196422	4.73899	10.4656	10.5372	0	3.67973	11.8559	7.89116	11.6498	8	0	3.5	11.5	9.5	10	middle
428	PC-5p-72152_111	AAGCTTTGTTGTTCGGACTCT	down	0.472773	-1.08078	0.198019	14.2967	6.7591	21.0745	9.19941	12.6162	10.3095	9.96778	0	16	10	12	10	12	0	middle
432	PC-5p-192493_40	AAAAGTTGAACAAGTAAACACACA	down	0.273462	-1.87059	0.200199	12.3584	3.37955	6.58577	22.0786	8.41082	5.15476	4.98389	0	5	24	8	5	6	0	middle
433	hbr-MIR6173-p3_1ss2CT	GTGCTGTAGCTAACGCGTTA	up	2.42027	1.27517	0.201023	9.8747	23.8994	24.3673	0	5.25676	23.7119	15.367	32.6194	18.5	0	5	23	18.5	28	middle
436	vvi-MIR3630-p3_2ss19AT20CT	TGGGAATCTCTCTGATGCTT	up	2.89352	1.53282	0.201284	2.63431	7.62241	7.90292	0	0	5.15476	6.64519	11.0673	6	0	0	5	8	9.5	middle
437	vvi-MIR3630-p5_2ss19AT20CT	TGGGAATCTCTCTGATGCTT	up	2.89352	1.53282	0.201284	2.63431	7.62241	7.90292	0	0	5.15476	6.64519	11.0673	6	0	0	5	8	9.5	middle
444	stu-MIR8021-p5_2ss4AG20CT	TCAGGGCTCAAACTCGAGATCTCT	down	0.498123	-1.00543	0.20183	5.32792	2.65396	7.24434	5.05967	3.67973	4.63928	3.32259	0	5.5	5.5	3.5	4.5	4	0	low
445	ptc-MIR156c-p5_1ss4AG	CTGGCAGAAGAGAGTGAGCA	up	2.12128	1.08494	0.202212	17.0469	36.1613	37.5389	7.81949	5.78244	35.5678	34.4719	38.4443	28.5	8.5	5.5	34.5	41.5	33	middle
446	ptc-MIR156a-p5_1ss4AG	CTGGCAGAAGAGAGTGAGCA	up	2.12128	1.08494	0.202212	17.0469	36.1613	37.5389	7.81949	5.78244	35.5678	34.4719	38.4443	28.5	8.5	5.5	34.5	41.5	33	middle
449	PC-3p-91690_89	ATGTATTGACTTGGTATAAACTCC	down	0.359134	-1.4774	0.203054	17.4399	6.26327	6.58577	18.3988	27.3352	5.15476	6.64519	6.98987	5	20	26	5	8	6	middle
452	PC-5p-42744_169	AGATAAGAATTCAATTACTGAAGC	down	0.287356	-1.79909	0.203419	26.8583	7.71791	6.58577	41.3973	32.5919	6.18571	4.15324	12.8148	5	45	31	6	5	11	middle
455	PC-3p-224947_33	TAGGATGTCACGTAGAACGAGTGT	up	2.11253	1.07897	0.204144	2.51887	5.32118	0	2.29985	5.25676	5.15476	4.98389	5.82489	0	2.5	5	5	6	5	middle
462	ptc-miR394a-5p_R+1	TTGGCATTCTGTCCACCTCCA	down	0.356345	-1.48865	0.205015	3.81412	1.35914	3.95146	2.75982	4.73109	0	0	4.07743	3	3	4.5	0	0	3.5	low
463	PC-3p-153616_52	AAATACTTTTCAAAACATCTGATC	down	0.273535	-1.87021	0.20551	11.307	3.09285	6.58577	7.35952	19.9757	9.27856	0	0	5	8	19	9	0	0	middle
465	mdm-MIR10986-p5_2ss6CG20CA	CTTGGGACCAAAGTCACCAAC	down	0.022197	-5.49349	0.206976	1013.75	22.5022	177.816	2019.73	843.71	36.0833	17.4436	13.9797	135	2195.5	802.5	35	21	12	high
466	PC-3p-180772_43	ATTTTTGGAGAGTCTGAACAACGT	down	0.291282	-1.77951	0.207088	15.3372	4.46746	6.58577	25.7583	13.6676	13.4024	0	0	5	28	13	13	0	0	middle
467	PC-3p-90230_90	AGTAACTTATATCAATCTGACGCC	down	0.0889425	-3.49098	0.207244	9.65934	0.859126	0	14.2591	14.7189	2.57738	0	0	0	15.5	14	2.5	0	0	middle
469	nta-MIR156g-p3_1ss22AC	GCTCTCTATGCTTCCGTCATCC	up	2.23073	1.15751	0.207785	92.2645	205.817	127.764	45.997	103.033	176.293	113.799	327.359	97	50	98	171	137	281	middle
470	PC-5p-65265_121	TGGGAATTAGTATGAAATTTA	up	38.4147	5.26359	0.208202	1.07326	41.2292	0	3.21979	0	0	74.7584	48.9291	0	3.5	0	0	90	42	middle
477	stu-miR8021_2ss6AG22CT	ATTCAGGGCTCAAACTCGAGATCT	down	0.376269	-1.41016	0.21082	19.1489	7.20512	7.24434	20.2387	29.9635	7.73213	7.47584	6.40738	5.5	22	28.5	7.5	9	5.5	middle
478	PC-5p-127469_64	AAAAGTGACATATAAAATGAGACG	down	0.48986	-1.02956	0.210877	16.521	8.09297	7.90292	17.4789	24.1811	10.3095	5.81454	8.15485	6	19	23	10	7	7	middle
482	PC-3p-175731_45	GTTTTAGGAGTAAAATGTTACTGT	down	0.441992	-1.17791	0.212203	5.0188	2.21827	3.95146	3.21979	7.88514	2.57738	0	4.07743	3	3.5	7.5	2.5	0	3.5	low
491	PC-5p-100133_82	AAACGTGTATAAAATTGAACAAGC	down	0.3382	-1.56405	0.214229	26.7717	9.05419	7.90292	30.358	42.0541	7.21666	14.121	5.82489	6	33	40	7	17	5	middle
492	PC-5p-236943_30	ATGTCATTCGTTAAAACTTTGGTT	down	0.0964974	-3.37337	0.214257	8.60798	0.830648	0	14.2591	11.5649	0	2.49195	0	0	15.5	11	0	3	0	middle
493	stu-MIR164-p3	AAGAATTTTGCATGTGCTCTAGCT	down	0.478823	-1.06243	0.214595	13.8926	6.65209	7.90292	13.7991	19.9757	0	8.30648	11.6498	6	15	19	0	10	10	middle
495	sly-miR477-3p	AGTTCTTGTAGGGTGAGACAAC	up	2.55061	1.35084	0.215827	257.889	657.774	409.635	123.272	240.76	770.121	217.63	985.572	311	134	229	747	262	846	middle
497	stu-MIR8006-p3_2ss4TA22GA	TCAAACTTTTGAGACATTGGTACC	up	8.5491	3.09577	0.216703	0.766617	6.55389	0	2.29985	0	9.27856	10.3831	0	0	2.5	0	9	12.5	0	middle
498	PC-3p-147142_55	GTTTGATGTTTGATTTTGATAGAC	down	0.385314	-1.37589	0.217634	14.8662	5.72815	21.0745	4.5997	18.9243	7.21666	9.96778	0	16	5	18	7	12	0	middle
499	PC-5p-179723_43	ACAAGAAAACTGTGAATTACATGT	down	0.0774582	-3.69044	0.217729	8.93652	0.692207	0	11.0393	15.7703	0	2.07662	0	0	12	15	0	2.5	0	middle
500	sly-miR10529	AACGAGTGAGACTTGCTCAGTTGG	down	0.481642	-1.05397	0.217918	186.28	89.7202	77.7121	230.905	250.222	96.9094	93.0326	79.2186	59	251	238	94	112	68	middle
502	PC-5p-255415_27	ATATAAAGTTGAACAAGTAGACAC	down	0.110179	-3.18208	0.217988	15.5951	1.71825	0	25.7583	21.027	5.15476	0	0	0	28	20	5	0	0	middle
506	PC-3p-87260_93	ATTTTAGGAGTAAAACGTTAATGT	down	0.27287	-1.87371	0.219148	20.6144	5.62506	4.61004	33.5778	23.6554	5.15476	7.06051	4.65992	3.5	36.5	22.5	5	8.5	4	middle
508	PC-3p-146843_55	GTGTGTCAACATTTTTGAAGAGTC	up	2.22171	1.15167	0.220403	4.91324	10.9158	9.22007	5.51964	0	10.3095	16.613	5.82489	7	6	0	10	20	5	middle
512	sly-miR530	AGGTGTAGGTGTTCATGCAGA	down	0.18806	-2.41074	0.220793	92.4845	17.3926	11.8544	157.31	108.289	14.4333	19.1049	18.6397	9	171	103	14	23	16	middle
515	PC-3p-64770_121	ATATCATGTAGGACAAGTGTGTCT	down	0.305566	-1.71045	0.2219	29.8381	9.11751	7.90292	32.1979	49.4136	8.24761	19.1049	0	6	35	47	8	23	0	middle
527	PC-3p-52904_143	AAAAAGGTTACTGTGAAATACGTT	down	0.400304	-1.32083	0.225722	43.7735	17.5227	14.4887	50.5967	66.2352	16.4952	23.2582	12.8148	11	55	63	16	28	11	middle
528	PC-3p-127635_64	AGAGAAACGTTACTGTGAGTCACA	down	0.34349	-1.54166	0.225801	26.2022	9.0002	7.90292	42.3173	28.3865	7.21666	11.6291	8.15485	6	46	27	7	14	7	middle
529	PC-3p-54936_139	GATGGATAAGATTATGACACGTGT	down	0.491492	-1.02476	0.226237	20.1574	9.9072	8.5615	22.9985	28.9122	11.3405	4.98389	13.3973	6.5	25	27.5	11	6	11.5	middle
530	PC-5p-97278_84	TTATGCCCTTACCGTCAAATA	up	2.62542	1.39255	0.22643	4.68729	12.3061	0	4.5997	9.46217	20.619	5.81454	10.4848	0	5	9	20	7	9	middle
538	PC-3p-243186_29	AGGTAATAGGACGTTAGTGTAGTA	down	0.115932	-3.10865	0.228761	17.7855	2.0619	0	31.278	22.0784	6.18571	0	0	0	34	21	6	0	0	middle
539	PC-5p-40769_175	AATCGAACAAGTAGACATACATGT	down	0.478432	-1.06362	0.228962	77.2978	36.9817	30.9531	91.0741	109.866	36.0833	16.613	58.2489	23.5	99	104.5	35	20	50	middle
540	PC-3p-127144_64	ATGACAAATAATAATGAACAGAGG	down	0.473083	-1.07983	0.229007	12.5336	5.92943	6.58577	18.3988	12.6162	0	10.7984	6.98987	5	20	12	0	13	6	middle
541	stu-MIR8005c-p3_1ss7AG	TTTAGGGTTTAGGGTTTAGGG	down	0.136674	-2.87118	0.230364	20.4796	2.79903	0	33.5778	27.8608	2.57738	2.90727	2.91245	0	36.5	26.5	2.5	3.5	2.5	middle
542	stu-MIR8005a-p3_1ss1GT	TTTAGGGTTTAGGGTTTAGGG	down	0.136674	-2.87118	0.230364	20.4796	2.79903	0	33.5778	27.8608	2.57738	2.90727	2.91245	0	36.5	26.5	2.5	3.5	2.5	middle
546	PC-3p-356897_16	AGTAACATATATCAATCTGACGCA	down	0.162066	-2.62534	0.232646	8.54227	1.38441	0	11.9592	13.6676	0	4.15324	0	0	13	13	0	5	0	middle
548	PC-3p-13562_388	AAAGTAGGGCAAACAAATTGAACC	down	0.492173	-1.02276	0.233906	49.8676	24.5435	21.0745	71.7554	56.773	24.7428	23.2582	25.6295	16	78	54	24	28	22	middle
549	nta-MIR169f-p5_1ss18AG	AGAGTGGATTGCAGCCAGGGA	up	2.3003	1.20182	0.23544	29.9652	68.929	60.5891	15.639	13.6676	62.888	33.2259	110.673	46	17	13	61	40	95	middle
550	PC-5p-143876_56	ATCGGATCGATGGATAAGATTGTG	down	0.151252	-2.72497	0.236233	12.5287	1.89498	0	16.5589	21.027	3.60833	2.07662	0	0	18	20	3.5	2.5	0	middle
551	stu-MIR8007b-p5_2ss9TC20AG	AAACTGTTCGACTCTCGAAGAATG	down	0.128554	-2.95955	0.236397	12.9229	1.6613	0	15.639	23.1298	0	4.98389	0	0	17	22	0	6	0	middle
552	PC-5p-156671_51	CTATAAGAAAACTGTGAATTACAT	down	0.179052	-2.48155	0.237321	15.3542	2.7492	0	23.4585	22.6041	8.24761	0	0	0	25.5	21.5	8	0	0	middle
553	ppe-miR858_1ss4GA	CTCATTGTCTGTTCGACCTTG	down	0.44652	-1.1632	0.237817	99.4227	44.3942	34.246	142.591	121.431	48.4547	36.9639	47.7641	26	155	115.5	47	44.5	41	middle
563	PC-3p-3981_917	AGTAACGTATATCAATCTGATGCC	down	0.325769	-1.61808	0.240498	97.2742	31.689	31.6117	169.269	90.942	37.6297	35.3026	22.1346	24	184	86.5	36.5	42.5	19	middle
566	PC-5p-177062_44	AAAACTTGTATAAAATTGAACAAT	down	0.381133	-1.39163	0.241157	12.6232	4.81111	9.22007	12.8792	15.7703	14.4333	0	0	7	14	15	14	0	0	middle
567	PC-3p-220133_34	AAAAGCTGTAAACATTGAATCAGA	down	0.138871	-2.84819	0.242391	16.7779	2.32996	0	30.358	19.9757	0	0	6.98987	0	33	19	0	0	6	middle
573	PC-5p-317434_20	ATTATATGGAGATTTTTCTGGGGA	down	0.189889	-2.39677	0.246874	10.2069	1.93818	0	13.7991	16.8216	0	5.81454	0	0	15	16	0	7	0	middle
577	stu-MIR8021-p3_2ss14CT19GA	TCAAACTCGAGACTTCTGATTAAG	down	0.464308	-1.10685	0.247432	5.37073	2.49367	5.92719	2.29985	7.88514	0	4.56857	2.91245	4.5	2.5	7.5	0	5.5	2.5	low
578	sly-miR1916_L+2R+2_1ss14AG	AAATTTCACTTAGGCACCTCAACT	down	0.143243	-2.80347	0.248571	7.73186	1.10753	0	14.2591	8.93649	0	3.32259	0	0	15.5	8.5	0	4	0	middle
583	PC-3p-115095_71	TTAAATATTTGTAAATGTAGAT	up	2.5799	1.36731	0.250653	4.82956	12.4598	14.4887	0	0	9.27856	14.121	13.9797	11	0	0	9	17	12	middle
584	PC-5p-100010_82	AGATTGATATATGTTACTGTAAGT	down	0.316565	-1.65943	0.250969	18.2917	5.7905	3.29288	21.6186	29.9635	5.15476	8.72181	3.49494	2.5	23.5	28.5	5	10.5	3	middle
588	PC-5p-36618_191	ATGACACAATATAAATAGAGCCTC	down	0.33259	-1.58818	0.25226	21.0754	7.00947	5.92719	36.7976	20.5014	5.15476	11.2138	4.65992	4.5	40	19.5	5	13.5	4	middle
590	stu-MIR8007b-p5_2ss16TG24CA	ATTCAAACAAGTCTAGCTTTGACA	down	0.2121	-2.23718	0.252993	3.26359	0.692207	0	5.05967	4.73109	0	2.07662	0	0	5.5	4.5	0	2.5	0	low
591	PC-5p-179553_44	AAGAAAACTGTTAATTATATGAGG	down	0.13059	-2.93688	0.253428	5.30059	0.692207	0	10.1193	5.78244	0	2.07662	0	0	11	5.5	0	2.5	0	middle
595	PC-3p-68461_116	AAAATGACCTAGATGAACCAAACT	down	0.473004	-1.08008	0.257681	60.5992	28.6637	19.7573	76.3551	85.6852	30.9285	13.7057	41.3568	15	83	81.5	30	16.5	35.5	middle
598	PC-3p-129185_63	AAGAGTCCACGCATCTCATTAACC	down	0.326034	-1.61691	0.257992	13.5879	4.43012	10.5372	23.9185	6.30811	0	13.2904	0	8	26	6	0	16	0	middle
614	PC-5p-246230_29	AGGTTGATATACGTTACTGCGAGT	down	0.459781	-1.12098	0.265261	7.23398	3.32605	7.90292	2.75982	11.0392	0	4.15324	5.82489	6	3	10.5	0	5	5	middle
615	stu-MIR8006-p5_2ss8TA17GA	AAAAGTAAGACGGAGGATATCTGC	down	0.229244	-2.12504	0.26566	4.22733	0.96909	0	6.89955	5.78244	0	2.90727	0	0	7.5	5.5	0	3.5	0	low
616	stu-MIR8006-p3_2ss8TA17GA	AAAAGTAAGACGGAGGATATCTGC	down	0.229244	-2.12504	0.26566	4.22733	0.96909	0	6.89955	5.78244	0	2.90727	0	0	7.5	5.5	0	3.5	0	low
617	PC-5p-207310_36	AAGAAAACTGTGAATTACATGGGA	down	0.237021	-2.07691	0.266395	4.09591	0.970816	0	5.97961	6.30811	0	0	2.91245	0	6.5	6	0	0	2.5	low
621	PC-3p-169439_47	TTAGTTTAGTTAAGGTGTGTGTCT	up	2.27728	1.18731	0.27	4.38656	9.98943	7.90292	0	5.25676	16.4952	4.15324	9.31983	6	0	5	16	5	8	middle
623	PC-3p-179843_43	AAGTGCCATGTAGACCGAAAAGGG	down	0.235184	-2.08814	0.270976	9.41841	2.21506	0	15.639	12.6162	0	6.64519	0	0	17	12	0	8	0	middle
628	PC-3p-86652_94	AATGTAGTTTGACTCTTGAAAAGT	down	0.489491	-1.03064	0.273058	11.7022	5.72815	7.90292	8.27947	18.9243	7.21666	9.96778	0	6	9	18	7	12	0	middle
630	stu-MIR7982a-p5	AAAAGGTGAGATTCTGAGATGGGT	down	0.254807	-1.97253	0.274273	32.4606	8.27118	0	46.917	50.4649	11.3405	4.15324	9.31983	0	51	48	11	5	8	middle
631	stu-MIR7984b-p3_1ss4TG	AAAGGACCTTTTACCCCTGCACTA	down	0.152838	-2.70993	0.274898	6.35194	0.970816	0	6.43958	12.6162	0	0	2.91245	0	7	12	0	0	2.5	middle
632	PC-5p-73911_108	AGACTAGATAGGAAATAATGAACC	down	0.464582	-1.106	0.27518	26.3385	12.2364	14.4887	19.3188	45.2081	14.4333	14.121	8.15485	11	21	43	14	17	7	middle
639	stu-MIR8007b-p3_2ss14CG24GA	AAACTGTTTGACTGTCGAAAAATA	down	0.4571	-1.12942	0.279029	21.7787	9.95506	9.22007	19.3188	36.7973	8.24761	9.96778	11.6498	7	21	35	8	12	10	middle
640	PC-5p-78513_103	GAAATAGAGAGTATGAATAGTAGT	down	0.342102	-1.5475	0.280471	62.9997	21.5523	7.90292	79.1149	101.981	19.5881	18.2743	26.7945	6	86	97	19	22	23	middle
642	stu-MIR8005a-p5_1ss12AG	TAGGGTTTAGGGTTTAGGGTT	down	0.0858284	-3.5424	0.282068	10.0098	0.859126	0	21.6186	8.41082	2.57738	0	0	0	23.5	8	2.5	0	0	middle
649	stu-miR172a-5p_L-1R-1_1ss3AG	TGGCATAATCAAGATTCAC	down	0.231076	-2.11356	0.284182	39.8201	9.20148	0	46.917	72.5433	0	12.4597	15.1447	0	51	69	0	15	13	middle
650	PC-5p-117415_70	AAATGGCAGAATTGCTGAAACTCC	down	0.249485	-2.00298	0.284713	15.5513	3.87981	0	19.3188	27.3352	0	5.81454	5.82489	0	21	26	0	7	5	middle
651	PC-5p-138252_59	ATAAGAAAACTGTGAATTACATA	down	0.278496	-1.84427	0.285459	23.4803	6.53917	0	36.7976	33.6433	15.4643	4.15324	0	0	40	32	15	5	0	middle
652	PC-3p-219114_34	AGTGATGTATATCAATCTGACGCT	down	0.256555	-1.96266	0.285844	11.8716	3.04571	0	15.639	19.9757	0	9.13713	0	0	17	19	0	11	0	middle
655	sly-MIR391-p3	AGCATCATACTCCTGCATATT	up	3.07393	1.62008	0.287893	7.01692	21.5695	10.5372	0	10.5135	10.3095	12.4597	41.9392	8	0	10	10	15	36	middle
656	nta-MIR408-p5_2ss17TC20AC	ATAGACAGGGACGAGGCAGCG	down	0.00897274	-6.80024	0.288147	229.796	2.0619	40.8318	545.525	103.033	6.18571	0	0	31	593	98	6	0	0	middle
658	PC-5p-170245_46	ATCCTTTTTGGCTTACGTGGCACT	down	0.22984	-2.1213	0.289966	4.81871	1.10753	0	5.51964	8.93649	0	3.32259	0	0	6	8.5	0	4	0	middle
659	PC-5p-237009_30	ACGAAGCTGACTGACGTGTCTACA	down	0.273653	-1.86958	0.289984	7.53472	2.0619	0	11.0393	11.5649	6.18571	0	0	0	12	11	6	0	0	middle
664	sly-miR319c-5p	AGAGCTTCCTTCAGCCCACTC	up	2.19995	1.13747	0.292948	7.72179	16.9876	15.8058	7.35952	0	18.5571	26.5807	5.82489	12	8	0	18	32	5	middle
668	PC-5p-339123_18	ATAAAATTAAACAAGTAGATGCAC	down	0.256603	-1.96239	0.294324	9.3746	2.40555	0	16.5589	11.5649	7.21666	0	0	0	18	11	7	0	0	middle
670	sly-miR169e-3p	TGGCAAGCATCTTTGGCGACT	up	2.17583	1.12157	0.298471	248.707	541.144	666.48	23.9185	55.7217	643.314	352.195	627.924	506	26	53	624	424	539	middle
671	PC-3p-220206_33	ATAATGAATTTTGATGTAAACACC	down	0.244642	-2.03126	0.299773	5.65894	1.38441	10.5372	6.43958	0	0	4.15324	0	8	7	0	0	5	0	middle
676	PC-3p-400638_13	ATATATATGCTCTAGTTTTTGAAC	down	0.279672	-1.83819	0.303097	4.95013	1.38441	0	6.43958	8.41082	0	4.15324	0	0	7	8	0	5	0	low
677	sly-MIR1916-p5_2ss2GA22CT	AAGTGTCTAAAATGAACATCGTCT	down	0.267821	-1.90066	0.303344	2.58459	0.692207	0	4.5997	3.15406	0	2.07662	0	0	5	3	0	2.5	0	low
678	PC-5p-207141_36	ACTTGACTAACTAAACTTAGATAC	down	0.232781	-2.10295	0.304073	14.7628	3.4365	0	28.5182	15.7703	10.3095	0	0	0	31	15	10	0	0	middle
680	stu-MIR8007b-p5_2ss18TA23CT	ATTCAAACAAGTCTATCATTGATC	down	0.290546	-1.78316	0.304444	2.95694	0.859126	0	4.13973	4.73109	2.57738	0	0	0	4.5	4.5	2.5	0	0	low
683	stu-miR8019-3p_L+1R-1_1ss16GA	AAAAAGAATGACCTGATTTGACTT	down	0.201008	-2.31467	0.306041	6.19861	1.24597	0	5.97961	12.6162	0	3.73792	0	0	6.5	12	0	4.5	0	middle
688	PC-3p-275665_24	ATAAATATGTCCCTTTAACTTGGC	up	2.35463	1.2355	0.307379	2.45316	5.77627	0	0	7.35947	6.18571	4.15324	6.98987	0	0	7	6	5	6	low
689	stu-miR5303g_2ss9GA23AT	ATATTTTTAAAGAGTCTGAGCATC	down	0.264943	-1.91625	0.307391	8.36705	2.21679	0	15.639	9.46217	0	3.73792	2.91245	0	17	9	0	4.5	2.5	middle
694	PC-5p-107327_77	AGAAAACTGTGAATTACAAGGAGA	down	0.248992	-2.00583	0.309904	14.4562	3.59948	0	27.5982	15.7703	0	10.7984	0	0	30	15	0	13	0	middle
696	PC-3p-135883_60	AAGTGACCATATGAGAAATCAACT	down	0.184678	-2.43691	0.310904	10.5136	1.94163	0	22.0786	9.46217	0	0	5.82489	0	24	9	0	0	5	middle
699	stu-miR156f-5p_L-1R+1	TGACAGAAGAGAGTGAGCAT	up	2.49181	1.3172	0.313471	6.14672	15.3165	18.4401	0	0	22.6809	17.4436	5.82489	14	0	0	22	21	5	middle
700	PC-3p-260108_26	ATGTCAATTGGGGAAGCACACC	up	5.27374	2.39883	0.313523	2.1027	11.0891	0	0	6.30811	0	9.96778	23.2996	0	0	6	0	12	20	middle
702	PC-5p-100272_82	AGAAAGAAGGAAAAAGAGAGACC	up	3.32551	1.73358	0.313873	1.53323	5.09879	0	4.5997	0	0	8.30648	6.98987	0	5	0	0	10	6	middle
709	PC-3p-222838_33	TCTTGGATTAGCCTCTGGTGG	up	2.36734	1.24326	0.317116	1.53323	3.62968	0	4.5997	0	2.57738	5.39921	2.91245	0	5	0	2.5	6.5	2.5	low
711	PC-3p-130015_63	AGGAAAGTTATAAACATTGAA	down	0.13677	-2.87017	0.319035	35.1766	4.81111	0	26.6783	78.8514	14.4333	0	0	0	29	75	14	0	0	middle
713	PC-5p-103103_80	TGATCCTACTATCTATATTCC	up	2.55476	1.35319	0.32054	2.54374	6.49866	3.95146	3.67976	0	4.1238	12.4597	2.91245	3	4	0	4	15	2.5	middle
717	PC-5p-320878_19	TTTTTTGATGGGTTGTGACTTTT	down	0.429272	-1.22003	0.322243	9.03007	3.87636	7.90292	12.8792	6.30811	0	11.6291	0	6	14	6	0	14	0	middle
718	PC-5p-243340_29	ATAAAATCATCATTGAAGTTGCTC	down	0.306435	-1.70635	0.322575	5.60723	1.71825	0	7.35952	9.46217	5.15476	0	0	0	8	9	5	0	0	low
720	PC-3p-227185_32	AGAAAACTGTGAAACCTTAGCCGC	down	0.318541	-1.65045	0.325142	5.39413	1.71825	7.90292	8.27947	0	5.15476	0	0	6	9	0	5	0	0	low
721	stu-miR171b-5p_2ss12TC15CT	AGATATTGATGCGGTTCAATC	up	2.3062	1.20552	0.325418	2.63431	6.07525	7.90292	0	0	8.24761	4.15324	5.82489	6	0	0	8	5	5	middle
722	stu-MIR8007a-p3_1ss4CG	AAAGTTAAACTGTTTGACTCTCGA	down	0.319262	-1.64719	0.325761	3.76736	1.20278	0	5.51964	5.78244	3.60833	0	0	0	6	5.5	3.5	0	0	low
723	stu-MIR8007b-p3_1ss4CG	AAAGTTAAACTGTTTGACTCTCGA	down	0.319262	-1.64719	0.325761	3.76736	1.20278	0	5.51964	5.78244	3.60833	0	0	0	6	5.5	3.5	0	0	low
724	sly-miR390b-3p_R-3	CGCTATCCATCCTGAGTT	up	1.99659	0.99754	0.326138	9.98472	19.9354	25.0259	2.29985	2.62838	21.1345	12.4597	26.212	19	2.5	2.5	20.5	15	22.5	middle
731	PC-3p-101630_81	AATGACATCAATGAGCCAAACTTT	down	0.477417	-1.06668	0.327666	45.3029	21.6284	9.22007	69.9155	56.773	21.65	19.9356	23.2996	7	76	54	21	24	20	middle
732	PC-3p-191476_40	TTTAAATCTTTACTTGTGTACACT	up	3.33127	1.73607	0.328043	1.53323	5.10761	0	4.5997	0	6.18571	9.13713	0	0	5	0	6	11	0	middle
737	PC-3p-156195_51	TTGGGAAATGACTACTGCACC	down	0.326546	-1.61464	0.332462	2.54374	0.830648	3.95146	3.67976	0	0	2.49195	0	3	4	0	0	3	0	low
743	PC-3p-338969_18	TTGTCCAAATTGAGCTGCTAG	up	3.11771	1.64049	0.336024	1.53323	4.78019	0	4.5997	0	6.18571	0	8.15485	0	5	0	6	0	7	low
744	stu-MIR5303f-p3_2ss7AG18GA	AAAGTAGTGTATTTTTGAAGAATC	down	0.33018	-1.59868	0.336047	2.93504	0.96909	0	4.5997	4.20541	0	2.90727	0	0	5	4	0	3.5	0	low
746	sly-MIR5304-p3	ATGAGTATGGTGCATTGGATG	up	3.26979	1.7092	0.337153	3.94751	12.9075	6.58577	0	5.25676	24.7428	0	13.9797	5	0	5	24	0	12	middle
748	PC-3p-148600_54	AGTGACGTATATCAACTTAATGCT	down	0.326303	-1.61571	0.338267	3.57023	1.16498	0	5.97961	4.73109	0	0	3.49494	0	6.5	4.5	0	0	3	low
750	PC-3p-64745_121	AATTGAGTGACCATATGAGAAATC	down	0.339094	-1.56024	0.340542	28.8685	9.78913	0	34.0378	52.5676	13.4024	6.64519	9.31983	0	37	50	13	8	8	middle
753	PC-3p-195363_39	TTTTGAGCATTTCTTTACCTA	up	3.02861	1.59865	0.340704	1.53668	4.654	4.61004	0	0	7.73213	6.22986	0	3.5	0	0	7.5	7.5	0	low
754	ptc-miR6478_R-1_1ss10GA	CCGACCTTAACTCAGTTGGT	up	2.25229	1.17139	0.340758	3.07336	6.9221	9.22007	0	0	4.63928	9.13713	6.98987	7	0	0	4.5	11	6	low
755	stu-MIR8006-p3_1ss6GA	AGTATAACGGAGGGTATCTGCATA	down	0.268655	-1.89617	0.341174	3.19788	0.859126	0	6.43958	3.15406	2.57738	0	0	0	7	3	2.5	0	0	low
756	stu-MIR8006-p5_1ss6GA	AGTATAACGGAGGGTATCTGCATA	down	0.268655	-1.89617	0.341174	3.19788	0.859126	0	6.43958	3.15406	2.57738	0	0	0	7	3	2.5	0	0	low
757	stu-MIR5303h-p3_2ss22AC23GA	TCAACATTTTTGAAGAGTCTGCAC	up	2.97344	1.57214	0.341515	0.876127	2.60511	0	0	2.62838	0	3.73792	4.07743	0	0	2.5	0	4.5	3.5	low
758	stu-MIR5303h-p5_2ss22AC23GA	TCAACATTTTTGAAGAGTCTGCAC	up	2.97344	1.57214	0.341515	0.876127	2.60511	0	0	2.62838	0	3.73792	4.07743	0	0	2.5	0	4.5	3.5	low
760	PC-5p-187073_41	AGGTGTCTAAGTGAATTATGCGGC	up	3.09051	1.62785	0.342169	2.1027	6.49844	0	0	6.30811	11.3405	0	8.15485	0	0	6	11	0	7	middle
763	PC-5p-263092_26	AGTAACATTTTACTCCTGAAACGT	up	2.53144	1.33996	0.343658	1.53323	3.88129	0	4.5997	0	2.57738	2.07662	6.98987	0	5	0	2.5	2.5	6	low
765	PC-5p-199167_38	AAAGTTGAATAAGTAAACACACGA	down	0.449174	-1.15465	0.344517	8.41578	3.78015	6.58577	9.19941	9.46217	11.3405	0	0	5	10	9	11	0	0	middle
766	PC-3p-161587_49	AATGACCTAGATGAACCAAACTTT	down	0.359974	-1.47404	0.344679	7.77565	2.79903	0	9.65938	13.6676	2.57738	2.90727	2.91245	0	10.5	13	2.5	3.5	2.5	middle
770	PC-5p-223214_33	ATGATCTTTTAACTTTGGGTGTGC	down	0.377277	-1.4063	0.34689	9.54982	3.60293	0	12.8792	15.7703	0	4.98389	5.82489	0	14	15	0	6	5	middle
771	PC-3p-194584_39	ATAACTATTAGTCGAGTGATCATC	down	0.340591	-1.55389	0.347292	5.70078	1.94163	7.90292	9.19941	0	0	0	5.82489	6	10	0	0	0	5	low
774	stu-MIR8006-p3_1ss9GT	ACTTTTGATACATTGGTGCCCTGC	up	3.8361	1.93964	0.348953	0.876127	3.36091	0	0	2.62838	3.09285	0	6.98987	0	0	2.5	3	0	6	low
777	PC-5p-439105_11	TTCTAAAGGTATATATGTGTCAAC	down	0.34309	-1.54334	0.350554	4.03514	1.38441	6.58577	5.51964	0	0	4.15324	0	5	6	0	0	5	0	low
782	PC-3p-265462_26	AGTTGCGACTTTTATGAAAATTGT	down	0.454673	-1.1371	0.353028	2.74037	1.24597	3.29288	2.29985	2.62838	0	3.73792	0	2.5	2.5	2.5	0	4.5	0	low
784	PC-3p-145387_56	AAGCTTGTCTGTTTAAAAGTCTGT	down	0.404488	-1.30583	0.355704	15.13	6.11992	22.3916	22.9985	0	7.21666	4.15324	6.98987	17	25	0	7	5	6	middle
785	sly-miR395a_R-1	CTGAAGTGTTTGGGGGAACTC	up	3.56037	1.83203	0.357667	2.17089	7.72917	3.29288	3.21979	0	0	16.1976	6.98987	2.5	3.5	0	0	19.5	6	middle
786	PC-3p-174810_45	AAACTGGACAAGTAAAAGTGAACG	down	0.255114	-1.97079	0.359237	10.7764	2.7492	0	9.19941	23.1298	8.24761	0	0	0	10	22	8	0	0	middle
787	PC-5p-304318_21	AGTAATCGAGTCAGAATTTTCATT	down	0.350706	-1.51167	0.359931	3.94751	1.38441	6.58577	0	5.25676	0	4.15324	0	5	0	5	0	5	0	low
788	PC-3p-480110_10	TGAAGAGTCTGATCAACATAGTGT	down	0.350706	-1.51167	0.359931	3.94751	1.38441	6.58577	0	5.25676	0	4.15324	0	5	0	5	0	5	0	low
791	PC-3p-212987_35	TGGGTGGCAATGGCATCTGAG	down	0.357389	-1.48443	0.361905	2.32422	0.830648	3.29288	3.67976	0	0	2.49195	0	2.5	4	0	0	3	0	low
792	stu-MIR7984b-p5_1ss18CT	TTGGAAATGACCTTTTATCCCTGC	down	0.355089	-1.49375	0.362998	1.94939	0.692207	0	3.21979	2.62838	0	2.07662	0	0	3.5	2.5	0	2.5	0	low
794	PC-3p-167917_47	ATTCATATGTATCTGAAACAAGTT	down	0.384329	-1.37959	0.363282	9.3746	3.60293	0	16.5589	11.5649	0	4.98389	5.82489	0	18	11	0	6	5	middle
796	PC-5p-105721_78	ATTATAGAAACATGTCTGAATACA	up	2.04721	1.03366	0.364825	5.52651	11.3139	9.22007	0	7.35947	6.18571	20.7662	6.98987	7	0	7	6	25	6	middle
797	PC-3p-394985_13	ATGACGTGGCAGAATTATAATTGGC	down	0.319222	-1.64737	0.364968	4.33684	1.38441	0	4.5997	8.41082	0	4.15324	0	0	5	8	0	5	0	low
799	PC-5p-222651_33	AATAATTTTCTACCCGTTTCGGCC	down	0.318302	-1.65153	0.368375	6.08911	1.93818	0	11.9592	6.30811	0	5.81454	0	0	13	6	0	7	0	middle
801	sly-MIR9469-p5_1ss19AG	AAAAGCTAGCTCATGAGGGGAGGT	down	0.340651	-1.55363	0.368824	5.69976	1.94163	6.58577	0	10.5135	0	0	5.82489	5	0	10	0	0	5	middle
805	PC-5p-408384_13	TTGAACATTTAAACACGTACCTTC	up	2.71106	1.43886	0.373762	1.53323	4.15669	0	4.5997	0	0	6.64519	5.82489	0	5	0	0	8	5	low
806	PC-5p-190377_40	AAAGATCGTATATAAGTTGAAGTT	down	0.324132	-1.62535	0.37483	5.12537	1.6613	0	10.1193	5.25676	0	4.98389	0	0	11	5	0	6	0	middle
812	PC-5p-306768_21	AATGATTTCACTGAAGAACATAGA	down	0.298441	-1.74448	0.37612	8.06039	2.40555	0	7.35952	16.8216	7.21666	0	0	0	8	16	7	0	0	middle
814	PC-5p-251549_28	AAAATTAAATAAGTAGACACATGT	up	2.12859	1.0899	0.376656	3.50451	7.45966	0	0	10.5135	8.24761	8.30648	5.82489	0	0	10	8	10	5	middle
817	PC-3p-173371_45	ATTTTATGATAGAAAATGTAGATG	up	2.29754	1.20009	0.378756	2.8937	6.64839	3.29288	2.75982	2.62838	2.57738	13.2904	4.07743	2.5	3	2.5	2.5	16	3.5	middle
818	sly-MIR319d-p5_1ss18CT	TGCTGCTGAATCATTGGTTC	down	0.2729	-1.87356	0.380814	14.217	3.87981	31.6117	11.0393	0	0	5.81454	5.82489	24	12	0	0	7	5	middle
821	stu-MIR8007b-p5_2ss4AC20CT	ATTCTCGGTCAAACTTAAATTGTT	down	0.344267	-1.5384	0.381444	2.41281	0.830648	4.61004	0	2.62838	0	2.49195	0	3.5	0	2.5	0	3	0	low
822	stu-MIR7984b-p5_2ss7CT23GC	TTTACCTCTGCACTATTTAATACT	up	2.74596	1.45731	0.382194	0.766617	2.1051	0	2.29985	0	2.57738	3.73792	0	0	2.5	0	2.5	4.5	0	low
823	sly-MIR9469-p3_2ss10TC20TC	ACAAACCTCCCCTCATGAGCTAGC	up	2.21329	1.14619	0.382526	5.82629	12.8952	0	17.4789	0	18.5571	4.98389	15.1447	0	19	0	18	6	13	middle
825	stu-MIR5303g-p3_2ss2AT20TA	TTGATATTTTTGAAGAGTCAGAGC	down	0.37715	-1.40679	0.382824	2.27794	0.859126	0	3.67976	3.15406	2.57738	0	0	0	4	3	2.5	0	0	low
826	stu-MIR5303g-p5_2ss2AT20TA	TTGATATTTTTGAAGAGTCAGAGC	down	0.37715	-1.40679	0.382824	2.27794	0.859126	0	3.67976	3.15406	2.57738	0	0	0	4	3	2.5	0	0	low
828	PC-3p-216081_34	AAGTCGGTAGATAAGATTATGACA	down	0.429819	-1.2182	0.386296	9.41841	4.04821	0	15.639	12.6162	5.15476	0	6.98987	0	17	12	5	0	6	middle
831	PC-5p-279434_24	GATGGCGTCAGATTGATATACGTC	down	0.371307	-1.42932	0.388128	3.72849	1.38441	6.58577	4.5997	0	0	4.15324	0	5	5	0	0	5	0	low
832	PC-3p-168025_47	AATTGACTTTCTGAGATAATAACT	down	0.371308	-1.42931	0.38813	5.96556	2.21506	10.5372	0	7.35947	0	6.64519	0	8	0	7	0	8	0	middle
834	PC-3p-149665_54	TTCTAAGATATGATACCACCAATC	up	2.10382	1.07301	0.390517	9.65913	20.321	28.9774	0	0	13.4024	20.7662	26.7945	22	0	0	13	25	23	middle
835	stu-MIR8007b-p3_2ss17GA23TC	AAACTGTTTGACTCTCAAAAAACG	down	0.254486	-1.97434	0.391561	4.57777	1.16498	0	3.21979	10.5135	0	0	3.49494	0	3.5	10	0	0	3	middle
836	stu-MIR8007b-p5_2ss4AC21TA	ATTCTCGGTCAAACTTAAACAGTT	down	0.272832	-1.87392	0.391629	3.04455	0.830648	0	2.29985	6.83379	0	2.49195	0	0	2.5	6.5	0	3	0	low
837	ath-miR159c_R-1	TTTGGATTGAAGGGAGCTCC	up	2.64031	1.40071	0.391773	0.766617	2.0241	0	2.29985	0	2.57738	0	3.49494	0	2.5	0	2.5	0	3	middle
838	stu-MIR7997c-p3_2ss2TC17CT	ACATTTTTGGAGAGTCTGAGCAAC	down	0.356069	-1.48977	0.391935	2.41281	0.859126	4.61004	0	2.62838	2.57738	0	0	3.5	0	2.5	2.5	0	0	low
839	stu-MIR8007b-p3_2ss7TC23TC	AAACTGCTTGACTCTCGAAAAACG	down	0.364872	-1.45454	0.392984	5.65104	2.0619	0	6.43958	10.5135	6.18571	0	0	0	7	10	6	0	0	middle
842	PC-3p-249741_28	ACGATAATGACATAAATGAGCCAA	down	0.422391	-1.24335	0.394632	12.227	5.16457	6.58577	24.8384	5.25676	11.3405	4.15324	0	5	27	5	11	5	0	middle
845	stu-miR5303g_2ss9GA20GA	ATATTTTTAAAGAGTCTGAACAAC	down	0.408055	-1.29317	0.396152	5.32249	2.17187	0	5.97961	9.98785	3.60833	2.90727	0	0	6.5	9.5	3.5	3.5	0	low
850	PC-5p-235807_30	TTTTGGCTTACTTGGTACTATCTT	up	3.1204	1.64173	0.399527	1.31715	4.11005	3.95146	0	0	3.60833	8.72181	0	3	0	0	3.5	10.5	0	low
852	stu-MIR8007b-p3_2ss2CG17TA	AGTTAAACTGTTTGACACTCGAAA	down	0.373595	-1.42045	0.401573	10.3851	3.87981	3.95146	4.5997	22.6041	0	5.81454	5.82489	3	5	21.5	0	7	5	middle
853	stu-MIR8007b-p5_2ss2CG17TA	AGTTAAACTGTTTGACACTCGAAA	down	0.373595	-1.42045	0.401573	10.3851	3.87981	3.95146	4.5997	22.6041	0	5.81454	5.82489	3	5	21.5	0	7	5	middle
855	ptc-MIR6475-p3_2ss17TG18TG	ATAGAGAAATGTTGTTGGGCA	up	2.57489	1.36451	0.40483	1.09763	2.82628	3.29288	0	0	0	4.98389	3.49494	2.5	0	0	0	6	3	low
858	PC-3p-148060_55	ATGAATACAAGAGAAATGACAACC	up	2.48381	1.31255	0.408024	1.31715	3.27156	3.95146	0	0	5.15476	0	4.65992	3	0	0	5	0	4	low
862	PC-5p-248800_28	AAATTATCATAAAATTGAACGAGT	down	0.404368	-1.30626	0.408912	4.24923	1.71825	0	6.43958	6.30811	5.15476	0	0	0	7	6	5	0	0	middle
863	PC-3p-246314_29	ATATTCTTGAATAGTCTGAGCAAC	down	0.341076	-1.55184	0.409044	5.03774	1.71825	0	4.5997	10.5135	5.15476	0	0	0	5	10	5	0	0	middle
865	stu-MIR8007b-p3_2ss16CT23TC	AAACTGTTTGACTCTTGAAAAACG	down	0.464148	-1.10734	0.409407	7.88517	3.65988	0	11.0393	12.6162	5.15476	0	5.82489	0	12	12	5	0	5	middle
867	PC-3p-210053_36	ATTCAGATTCAACTCATTAAGTTC	down	0.401307	-1.31722	0.410678	5.51962	2.21506	0	9.19941	7.35947	0	6.64519	0	0	10	7	0	8	0	low
869	PC-5p-421877_12	AGTTAAGGTGTGTCTCTGGGATTT	down	0.400242	-1.32106	0.412838	4.29304	1.71825	0	5.51964	7.35947	5.15476	0	0	0	6	7	5	0	0	low
881	PC-5p-168820_47	ATTAGACTTTGTTCATTTTAGACA	down	0.345057	-1.53509	0.422442	14.1933	4.8975	0	11.0393	31.5406	7.21666	7.47584	0	0	12	30	7	9	0	middle
1211	stu-MIR8006-p3_2ss12GA24AT	AAAGTATGACGAAGGGTATCTGCT	down	0.414865	-1.26928	0.422694	4.55588	1.89008	0	7.35952	6.30811	5.67023	0	0	0	8	6	5.5	0	0	low
1212	stu-MIR8006-p5_2ss12GA24AT	AAAGTATGACGAAGGGTATCTGCT	down	0.414865	-1.26928	0.422694	4.55588	1.89008	0	7.35952	6.30811	5.67023	0	0	0	8	6	5.5	0	0	low
1214	PC-3p-236081_30	ATTTACACTGTCAGTATATATAAC	down	0.416954	-1.26204	0.423856	4.64843	1.93818	6.58577	7.35952	0	0	5.81454	0	5	8	0	0	7	0	low
1216	PC-3p-231569_31	AATAACATAAATGAGCCAAACTTT	down	0.417698	-1.25947	0.424676	4.64841	1.94163	6.58577	0	7.35947	0	0	5.82489	5	0	7	0	0	5	low
1219	PC-3p-158688_50	TTAGCCAACTATACACTATGT	up	2.16767	1.11615	0.425146	7.90292	17.1309	23.7088	0	0	16.4952	29.0727	5.82489	18	0	0	16	35	5	middle
1220	stu-miR8007b-5p	ATGTGACACTTTTTGAATTTCGAG	down	0.463787	-1.10847	0.425479	5.12536	2.37708	0	6.43958	8.93649	4.63928	2.49195	0	0	7	8.5	4.5	3	0	low
1222	PC-3p-351015_17	AATAACAAAACTCACTGCCAAGGC	down	0.449265	-1.15436	0.42627	7.40331	3.32605	0	13.7991	8.41082	0	4.15324	5.82489	0	15	8	0	5	5	middle
1223	PC-3p-284312_23	ATCGATGGATAAGATTGTGCCATG	up	2.38703	1.25522	0.42629	1.53323	3.65988	0	4.5997	0	5.15476	0	5.82489	0	5	0	5	0	5	low
1225	stu-MIR7981-p5_2ss11CA19CT	ACTTACGTGGAATCCAAATATCTT	up	2.58394	1.36957	0.426832	0.919941	2.37708	0	2.75982	0	4.63928	2.49195	0	0	3	0	4.5	3	0	low
1226	PC-5p-240526_30	ATTGAACAAGTAGACACACGCGTC	down	0.400184	-1.32126	0.428268	13.7115	5.48711	0	28.5182	12.6162	0	8.30648	8.15485	0	31	12	0	10	7	middle
1228	stu-MIR8007b-p5_1ss17GA	AAACTGTTTGACTCTCAAAAAATG	down	0.421372	-1.24683	0.429271	3.28549	1.38441	0	4.5997	5.25676	0	4.15324	0	0	5	5	0	5	0	low
1229	stu-MIR8007b-p3_2ss1TA24TC	AAAACTGTTTGACTCTCGAAAAAC	down	0.421372	-1.24683	0.429271	3.94259	1.6613	0	5.51964	6.30811	0	4.98389	0	0	6	6	0	6	0	low
1230	PC-3p-669244_5	AGGACACCTGTGTCTACTTATTCA	down	0.421372	-1.24683	0.429271	3.28549	1.38441	0	4.5997	5.25676	0	4.15324	0	0	5	5	0	5	0	low
1231	PC-3p-322901_19	AGGAAAGTAAAACAAACAAATTGA	down	0.422123	-1.24427	0.430102	4.59968	1.94163	0	6.43958	7.35947	0	0	5.82489	0	7	7	0	0	5	low
1236	PC-5p-113541_72	ATATGGTATCGTGAGATGGAATC	down	0.439916	-1.1847	0.433848	7.05286	3.10267	0	13.7991	7.35947	5.15476	4.15324	0	0	15	7	5	5	0	middle
1237	PC-3p-218067_34	AGAGTTGCGACTTTATGAAAGGTT	down	0.449551	-1.15344	0.43605	7.66613	3.44632	0	8.27947	14.7189	6.18571	4.15324	0	0	9	14	6	5	0	middle
1240	PC-5p-224168_33	ATAAAGTTGAACAAGTAGACACGC	down	0.417397	-1.26051	0.439708	9.28697	3.87636	0	11.0393	16.8216	0	11.6291	0	0	12	16	0	14	0	middle
1243	PC-5p-222133_33	ATAAAGTTGAATAAGTAGACACA	down	0.498824	-1.0034	0.440636	7.88517	3.93331	0	11.0393	12.6162	5.15476	6.64519	0	0	12	12	5	8	0	middle
1247	stu-MIR7983-p5_1ss16AG	TTAACTAATGCCGGTGAAGACTTT	down	0.431285	-1.21329	0.442566	2.39042	1.03095	3.95146	3.21979	0	3.09285	0	0	3	3.5	0	3	0	0	low
1252	stu-miR319-3p_1ss16CT	TTGGACTGAAGGGTTTCCTTC	down	0.258709	-1.9506	0.446157	78.3884	20.2798	200.207	34.9577	0	14.4333	14.9517	31.4544	152	38	0	14	18	27	middle
1255	PC-5p-180327_43	ATAAAATTGAACAAGTAGACATA	down	0.435818	-1.1982	0.448347	5.51962	2.40555	0	9.19941	7.35947	7.21666	0	0	0	10	7	7	0	0	middle
1257	PC-3p-167522_47	AGGGGAGATAGATGAAGTTAGG	up	2.10639	1.07477	0.450483	10.3561	21.8139	23.7088	0	7.35947	44.3309	14.121	6.98987	18	0	7	43	17	6	middle
1258	PC-3p-403022_13	ATACAACTATAAGTGTCTACTTGT	up	2.32092	1.2147	0.450617	1.75225	4.06685	0	0	5.25676	7.21666	4.98389	0	0	0	5	7	6	0	low
1261	PC-5p-251958_28	ATTCGTTAAAAGTTTGGTTCATCT	down	0.396585	-1.3343	0.452794	5.58534	2.21506	0	11.4993	5.25676	0	6.64519	0	0	12.5	5	0	8	0	middle
1263	PC-3p-232440_31	TAAAGTGAGAAAGAGAGATTTGAT	up	2.535	1.34199	0.455081	2.14653	5.44145	0	6.43958	0	11.3405	4.98389	0	0	7	0	11	6	0	middle
1267	PC-5p-260537_26	AGATTTTCCTGAGAATTAGTATGA	down	0.38129	-1.39104	0.460421	13.2295	5.0443	0	9.19941	30.4892	5.15476	4.15324	5.82489	0	10	29	5	5	5	middle
1276	PC-3p-295485_22	AAGATAGTGCCATGTAGACCAAAA	down	0.445568	-1.16628	0.46606	3.72849	1.6613	6.58577	4.5997	0	0	4.98389	0	5	5	0	0	6	0	low
1278	PC-3p-223735_33	TTTGTGCTTGTATAAAATGAGAGA	down	0.443229	-1.17388	0.466413	6.13292	2.71828	0	11.0393	7.35947	0	0	8.15485	0	12	7	0	0	7	middle
1279	PC-5p-180238_43	ATAGGTTGACCTCTGTTAATGAGT	up	2.80023	1.48555	0.468264	3.06647	8.58682	0	9.19941	0	0	19.9356	5.82489	0	10	0	0	24	5	middle
1281	stu-miR7983-3p_2ss19TC23AT	ACTAATGCCGGTAAAGACCTTATC	up	2.34837	1.23166	0.46878	1.07326	2.52042	0	3.21979	0	2.57738	4.98389	0	0	3.5	0	2.5	6	0	low
1285	PC-3p-121277_68	AATGCTATTGTTATACACTCTACC	up	2.21451	1.14699	0.471547	2.1027	4.65646	0	0	6.30811	0	5.81454	8.15485	0	0	6	0	7	7	middle
1297	PC-3p-132249_62	AGTAACGTATATCAACCTAACGCC	down	0.423604	-1.23921	0.480928	4.90634	2.07835	0	11.0393	3.67973	0	3.32259	2.91245	0	12	3.5	0	4	2.5	middle
1298	stu-MIR8006-p3_2ss1TA24CT	AATGACGGAGGGTATCTGCATACT	up	2.1693	1.11723	0.48212	0.766617	1.66302	0	2.29985	0	0	2.07662	2.91245	0	2.5	0	0	2.5	2.5	low
1305	PC-5p-90028_91	ATTTTTCTGGAAATTAGTATG	up	2.53151	1.34	0.485807	1.53668	3.89012	4.61004	0	0	8.76308	2.90727	0	3.5	0	0	8.5	3.5	0	middle
1306	stu-MIR8007b-p3_2ss10TA17CT	GACACTTTTAGAATTTTGAGATTC	up	2.45615	1.2964	0.486077	1.05135	2.58228	0	0	3.15406	5.67023	2.07662	0	0	0	3	5.5	2.5	0	low
1315	PC-5p-348292_17	TTGGGAATTAGTATGAAATTT	up	2.20452	1.14046	0.49588	1.53323	3.38004	0	4.5997	0	0	6.64519	3.49494	0	5	0	0	8	3	low
1326	PC-5p-330799_18	AAGAAAACTTTGAATTACATGGGA	down	0.204252	-2.29158	0.511712	4.75303	0.970816	0	14.2591	0	0	0	2.91245	0	15.5	0	0	0	2.5	middle
1329	PC-5p-196866_39	ATAAAAAGTTGAACAAATAGACAC	down	0.458174	-1.12603	0.512243	10.1631	4.65646	0	7.35952	23.1298	0	5.81454	8.15485	0	8	22	0	7	7	middle
1332	ptc-miR6478_R+2_2ss7TG21GA	CCGACCGTAGCTCAGTTGGTAGA	down	0.205977	-2.27945	0.512569	4.17099	0.859126	12.513	0	0	2.57738	0	0	9.5	0	0	2.5	0	0	middle
1333	PC-3p-154011_52	AATATTCATGGGCTAACACACACA	down	0.475438	-1.07267	0.512577	5.78247	2.7492	0	11.0393	6.30811	8.24761	0	0	0	12	6	8	0	0	middle
1334	PC-5p-329632_18	TTTTCGGTCTACGTAACACTATCT	down	0.491862	-1.02367	0.512709	4.73701	2.32996	7.90292	0	6.30811	0	0	6.98987	6	0	6	0	0	6	low
1335	PC-5p-156902_51	AAACTTGTATACAATTGAACAAAT	down	0.487987	-1.03509	0.513788	11.9154	5.81454	0	14.719	21.027	0	17.4436	0	0	16	20	0	21	0	middle
1336	PC-3p-225932_32	ATGTCACGTAGGACAGTTGTGTCT	up	2.04314	1.03078	0.513816	2.80361	5.72815	0	0	8.41082	7.21666	9.96778	0	0	0	8	7	12	0	low
1338	sly-miR1916_R+4_1	ATTTCACTTAGACACCTCAACTAG	up	2.02361	1.01693	0.515096	0.766617	1.55133	0	2.29985	0	2.57738	2.07662	0	0	2.5	0	2.5	2.5	0	low
1339	sly-miR1916_R+4_2	ATTTCACTTAGACACCTCAACTAT	up	2.02361	1.01693	0.515096	0.766617	1.55133	0	2.29985	0	2.57738	2.07662	0	0	2.5	0	2.5	2.5	0	low
1340	PC-5p-250405_28	AGTAAGGCGTAGGTCTCATGTGCC	up	2.02361	1.01693	0.515096	1.53323	3.10267	0	4.5997	0	5.15476	4.15324	0	0	5	0	5	5	0	low
1345	PC-5p-344033_17	ATAAGTGTGTCTCTGGATTTCGGG	down	0.49801	-1.00575	0.519195	3.89878	1.94163	0	6.43958	5.25676	0	0	5.82489	0	7	5	0	0	5	low
1346	PC-5p-253731_27	ATATTACGACATGAAATTATGAGA	up	2.05084	1.03622	0.519684	2.45316	5.03103	0	0	7.35947	9.27856	5.81454	0	0	0	7	9	7	0	low
1347	PC-3p-280476_24	ATCGGATCGATAGATAAGAATGTG	down	0.224134	-2.15756	0.521707	7.66617	1.71825	0	22.9985	0	5.15476	0	0	0	25	0	5	0	0	middle
1348	PC-5p-268177_25	AGGTATGTTTCTGAATTTCGATCA	down	0.474887	-1.07434	0.522488	7.35951	3.49494	0	14.719	7.35947	0	0	10.4848	0	16	7	0	0	9	middle
1349	sly-MIR1916-p3_2ss17GC21AG	ATGTTCATTTTAGACACCTCGTGT	down	0.225734	-2.1473	0.522523	3.06647	0.692207	0	9.19941	0	0	2.07662	0	0	10	0	0	2.5	0	low
1350	PC-5p-209280_36	ATGTTAACTCTTGAGGATGTTTGT	down	0.225734	-2.1473	0.522523	6.13294	1.38441	0	18.3988	0	0	4.15324	0	0	20	0	0	5	0	middle
1361	PC-3p-157549_51	ACTCGGTATCAAAGTATGTTT	up	2.01939	1.01392	0.530831	3.07336	6.20632	9.22007	0	0	0	11.6291	6.98987	7	0	0	0	14	6	middle
1363	stu-MIR8006-p3_2ss4AC22CT	ATCCTAAATGGTATGTAGATATCC	down	0.501769	-0.994905	0.532938	4.64349	2.32996	0	5.51964	8.41082	0	0	6.98987	0	6	8	0	0	6	middle
1370	sly-MIR1916-p5_2ss17AG21CT	ACGAAATTTCACTTAGGCACTTCA	down	0.254698	-1.97314	0.537588	6.74623	1.71825	0	20.2387	0	5.15476	0	0	0	22	0	5	0	0	middle
1371	PC-3p-191111_40	ATGTATTGGATTGGTGTAACACCC	down	0.486199	-1.04038	0.538171	5.69484	2.76883	0	5.51964	11.5649	0	8.30648	0	0	6	11	0	10	0	middle
1381	PC-3p-463440_11	ACTTGCAGTAACTTATATCAACCT	down	0.267435	-1.90274	0.544392	3.85496	1.03095	0	0	11.5649	3.09285	0	0	0	0	11	3	0	0	middle
1391	PC-5p-862447_5	ACCGAGTGTTTACATCAAGTCAAT	down	0.280168	-1.83564	0.551303	3.06647	0.859126	0	9.19941	0	2.57738	0	0	0	10	0	2.5	0	0	low
1399	PC-5p-227673_32	ATACCTTCATTACAGCTAGCC	down	0.484795	-1.04455	0.557229	3.83998	1.8616	9.22007	2.29985	0	3.09285	2.49195	0	7	2.5	0	3	3	0	low
1400	PC-3p-156127_51	TGAAATTGTGAACTTTTGCA	up	3.43116	1.7787	0.557514	1.53323	5.26077	0	4.5997	0	0	15.7823	0	0	5	0	0	19	0	middle
1405	stu-MIR8007b-p5_2ss20TC21CT	ATTTCGAGATTCAAACAAGCTTAT	down	0.300979	-1.73227	0.562831	2.29985	0.692207	0	6.89955	0	0	2.07662	0	0	7.5	0	0	2.5	0	low
1419	PC-5p-366856_15	GTAGTTAAGGGACCATTTTAGACC	down	0.315319	-1.66511	0.57094	4.39051	1.38441	13.1715	0	0	0	4.15324	0	10	0	0	0	5	0	middle
1431	PC-3p-289204_23	AACCTATGTCTTAAATCTCAGAGA	up	2.0174	1.0125	0.579413	2.80361	5.656	0	0	8.41082	0	4.15324	12.8148	0	0	8	0	5	11	middle
1445	ath-miR8175_L+1_1ss3AT	CGTTCCCCGGCAACGGCGCCA	down	0.353338	-1.50088	0.586118	4.39051	1.55133	13.1715	0	0	2.57738	2.07662	0	10	0	0	2.5	2.5	0	middle
1453	PC-3p-337858_18	AAGGTTGTGACTTTTCGAAAAGGT	down	0.350213	-1.5137	0.59122	4.90631	1.71825	0	0	14.7189	5.15476	0	0	0	0	14	5	0	0	middle
1454	PC-3p-335127_18	GTATTATGTCAGGTAGGATGTGTG	down	0.350213	-1.5137	0.59122	2.45316	0.859126	0	0	7.35947	2.57738	0	0	0	0	7	2.5	0	0	low
1456	PC-5p-243768_29	AACGGTGTTAGATTGATATATGTT	down	0.351768	-1.50731	0.592141	5.51964	1.94163	0	16.5589	0	0	0	5.82489	0	18	0	0	0	5	middle
1461	PC-5p-164053_49	AGAAAACTGTTAATTATATGGAGA	down	0.504902	-0.985926	0.594201	5.32251	2.68734	0	13.3391	2.62838	5.15476	2.90727	0	0	14.5	2.5	5	3.5	0	middle
1480	PC-3p-136970_60	TTGGTAGACTTGTTAGATATGACG	down	0.504737	-0.986395	0.607159	3.83998	1.93818	9.22007	2.29985	0	0	5.81454	0	7	2.5	0	0	7	0	low
1501	PC-5p-306670_21	TAGACCCCTTCTTCGTGTTGC	up	2.53273	1.34069	0.61821	0.766617	1.94163	0	2.29985	0	0	0	5.82489	0	2.5	0	0	0	5	low
1502	stu-MIR5303g-p3_2ss2AT19CT	TTGATATTTTTGAAGAGTTTGAGC	down	0.395038	-1.33994	0.618338	1.75225	0.692207	0	0	5.25676	0	2.07662	0	0	0	5	0	2.5	0	low
1503	PC-5p-451044_11	ATCTTTCTGACTTATATGACATCT	down	0.395038	-1.33994	0.618338	4.20541	1.6613	0	0	12.6162	0	4.98389	0	0	0	12	0	6	0	middle
1504	stu-MIR8006-p5_2ss20GA23GA	ATGTCCCAAAAGTATGACGAAGAG	down	0.395739	-1.33738	0.618771	2.45317	0.970816	0	7.35952	0	0	0	2.91245	0	8	0	0	0	2.5	low
1506	stu-miR7983-3p_2ss7GA23AT	ACTAATACCGGTAAAGACTTTATC	down	0.40024	-1.32106	0.621556	2.14653	0.859126	0	6.43958	0	2.57738	0	0	0	7	0	2.5	0	0	low
1529	PC-3p-335119_18	ACAATTTTGGAGAGTCTGAGCAAC	down	0.431027	-1.21415	0.640881	3.98641	1.71825	0	11.9592	0	5.15476	0	0	0	13	0	5	0	0	middle
1539	PC-3p-215159_35	ATCAGATGATCGAGAAGATAAGGC	down	0.445725	-1.16577	0.65026	1.92748	0.859126	0	0	5.78244	2.57738	0	0	0	0	5.5	2.5	0	0	low
1542	PC-3p-267184_25	TTTAGGGGTGTTTTCATTACT	down	0.450456	-1.15054	0.653298	3.07336	1.38441	9.22007	0	0	0	4.15324	0	7	0	0	0	5	0	low
1543	PC-5p-304862_21	AACTGAATGAAGTATAAAAGC	down	0.450456	-1.15054	0.653298	3.07336	1.38441	9.22007	0	0	0	4.15324	0	7	0	0	0	5	0	middle
1544	PC-3p-274561_24	ATGCTACGTAGAATATATATGTCT	down	0.450456	-1.15054	0.653298	3.07336	1.38441	9.22007	0	0	0	4.15324	0	7	0	0	0	5	0	low
1554	aly-miR170-5p_R+3	TATTGGCCTGGTTCACTCAGATTT	up	2.16705	1.11573	0.660396	1.53323	3.32259	0	4.5997	0	0	9.96778	0	0	5	0	0	12	0	low
1563	rco-MIR171e-p5	TGTTGGAATGGCTCAATCAAA	down	0.491814	-1.02382	0.667231	4.17099	2.05135	12.513	0	0	0	2.07662	4.07743	9.5	0	0	0	2.5	3.5	middle
1564	mdm-MIR171m-p5	TGTTGGAATGGCTCAATCAAA	down	0.491814	-1.02382	0.667231	4.17099	2.05135	12.513	0	0	0	2.07662	4.07743	9.5	0	0	0	2.5	3.5	middle
1589	stu-MIR8007b-p3_2ss2CG19TA	AGTTAAACTGTTTGACTCACGAAA	down	0.492511	-1.02177	0.680666	1.68656	0.830648	0	5.05967	0	0	2.49195	0	0	5.5	0	0	3	0	low
1590	stu-MIR8007b-p5_2ss2CG19TA	AGTTAAACTGTTTGACTCACGAAA	down	0.492511	-1.02177	0.680666	1.68656	0.830648	0	5.05967	0	0	2.49195	0	0	5.5	0	0	3	0	low
1592	stu-MIR7996a-p3_1ss18CT	ATTGACTTTTGAAATTTTATTTGT	down	0.493798	-1.01801	0.681512	1.4018	0.692207	0	0	4.20541	0	2.07662	0	0	0	4	0	2.5	0	low
1593	stu-MIR7996a-p5_1ss18CT	ATTGACTTTTGAAATTTTATTTGT	down	0.493798	-1.01801	0.681512	1.4018	0.692207	0	0	4.20541	0	2.07662	0	0	0	4	0	2.5	0	low
