# Supplementary material for: miR168 targets Argonaute1A mediated miRNAs regulation pathways in response to potassium deficiency stress in tomato
Source: BMC Plant Biol. 2020 Oct 19;20:477. doi: 10.1186/s12870-020-02660-5 (PMC7574427; doi:10.1186/s12870-020-02660-5)
Supplement: Supplementary file 6 — Additional file 6: Table S6. List of the differentially expressed miRNAs in 35S:rSlAGO1 plants compared with WT. [file 12870_2020_2660_MOESM6_ESM.xlsx]

## Sheet: Sheet1
Index	miR_name	miR_seq	up/down	fold_change(OM_AGO1(mean)/JZ18(mean))	log2(fold_change)	pvalue(t_test)	JZ18(mean)	OM_AGO1(mean)	JZ18/JZ18_1(norm)	JZ18/JZ18_2(norm)	JZ18/JZ18_3(norm)	OM_AGO1/OM_AGO1_1(norm)	OM_AGO1/OM_AGO1_2(norm)	OM_AGO1/OM_AGO1_3(norm)	JZ18/JZ18_1(raw)	JZ18/JZ18_2(raw)	JZ18/JZ18_3(raw)	OM_AGO1/OM_AGO1_1(raw)	OM_AGO1/OM_AGO1_2(raw)	OM_AGO1/OM_AGO1_3(raw)	Expression level
4	PC-3p-121277_68	AATGCTATTGTTATACACTCTACC	up	9.93008	3.31181	0.00479585	2.1027	20.88	0	0	6.30811	24.4482	22.0609	16.131	0	0	6	24	19	26	middle
6	PC-5p-66618_119	AAGGATTGTGGAGTTGCCCTCAAG	up	4.2899	2.10094	0.00939915	6.96523	29.8801	0	8.27947	12.6162	34.635	30.1885	24.8169	0	9	12	34	26	40	middle
9	PC-3p-156127_51	TGAAATTGTGAACTTTTGCA	up	26.5278	4.72943	0.0164341	1.53323	40.6733	0	4.5997	0	45.8405	29.0274	47.1521	0	5	0	45	25	76	middle
12	PC-5p-88621_92	GTTTCACTGAAGAACATAGAACCC	up	2.48123	1.31106	0.0194748	15.9136	39.4853	15.8058	11.9592	19.9757	47.8778	38.3162	32.2619	12	13	19	47	33	52	middle
16	sly-miR10530	ACGTCCCTTCCCCATCGTTCAACA	up	2.56243	1.35751	0.0267083	183.009	468.946	272.651	133.391	142.984	539.899	340.202	526.738	207	145	136	530	293	849	middle
17	PC-3p-83932_97	AAATTGTATTGACTTGATATAGAC	down	0.421765	-1.24549	0.0277191	35.505	14.9748	28.9774	38.6375	38.9	6.11206	22.0609	16.7514	22	42	37	6	19	27	middle
22	PC-3p-151278_53	TGAGATGAGAATTATTAGTTG	down	0.145889	-2.77705	0.0302998	8.50537	1.24084	9.22007	11.0393	5.25676	0	0	3.72253	7	12	5	0	0	6	middle
25	stu-miR5303g_1ss4TC	ATACTTTTGAAGAGTCTGAGCAAC	down	0.2906	-1.7829	0.0344348	6.79642	1.97504	8.5615	5.51964	6.30811	0	4.06384	1.86127	6.5	6	6	0	3.5	3	low
27	PC-3p-217108_34	ATATAATGAAAACGCGGCATGAGC	down	0.186514	-2.42265	0.0346668	7.76164	1.44765	10.5372	6.43958	6.30811	0	0	4.34295	8	7	6	0	0	7	middle
30	ppe-miR858_1ss4GA	CTCATTGTCTGTTCGACCTTG	up	2.33032	1.22053	0.0370388	99.4227	231.687	34.246	142.591	121.431	249.576	193.903	251.581	26	155	115.5	245	167	405.5	middle
32	stu-miR530_L-2R+2	TGCATTTGCACCTGCACCTTA	up	2.19088	1.13151	0.0381856	270.771	593.228	121.178	402.014	289.122	539.899	683.887	555.898	92	437	275	530	589	896	middle
33	stu-MIR8006-p3_2ss1TA24CT	AATGACGGAGGGTATCTGCATACT	up	5.47168	2.45198	0.03878	0.766617	4.19468	0	2.29985	0	3.05603	5.80549	3.72253	0	2.5	0	3	5	6	low
36	PC-5p-183715_42	ATGACGTAGTTTGATTTAGAACAT	down	0.42027	-1.25061	0.0412987	14.689	6.17334	18.4401	11.9592	13.6676	7.13074	5.80549	5.5838	14	13	13	7	5	9	middle
37	PC-5p-317340_20	TCACGTGACATATTTAAGACCACA	down	0.206337	-2.27692	0.041604	7.01594	1.44765	9.22007	5.51964	6.30811	0	0	4.34295	7	6	6	0	0	7	low
38	stu-MIR8007b-p5_1ss19TC	TTTCGAGATTCAAACAAGCCTATC	down	0.488426	-1.03379	0.0421419	8.61538	4.20798	9.87865	9.65938	6.30811	3.05603	5.22494	4.34295	7.5	10.5	6	3	4.5	7	low
39	stu-MIR8007b-p3_1ss19TC_2	TTTCGAGATTCAAACAAGCCTATC	down	0.488426	-1.03379	0.0421419	8.61538	4.20798	9.87865	9.65938	6.30811	3.05603	5.22494	4.34295	7.5	10.5	6	3	4.5	7	low
40	PC-5p-211036_35	AAACTTGTATAAAGCTGAACAAGT	up	4.87022	2.28399	0.0431338	0.766617	3.7336	0	2.29985	0	4.07471	4.64439	2.48169	0	2.5	0	4	4	4	low
42	PC-5p-308303_20	ATGTTGAGATAAGTTATAGTGAGA	up	8.16395	3.02927	0.0439629	1.53323	12.5172	0	4.5997	0	18.3362	9.28878	9.92675	0	5	0	18	8	16	middle
45	PC-5p-250405_28	AGTAAGGCGTAGGTCTCATGTGCC	up	4.64515	2.21572	0.0490098	1.53323	7.1221	0	4.5997	0	5.09339	6.96659	9.30633	0	5	0	5	6	15	low
47	PC-5p-341490_17	ACTTAACCATGTATAAAATTGAAT	down	0.0816451	-3.61449	0.0499344	12.665	1.03404	6.58577	15.639	15.7703	0	0	3.10211	5	17	15	0	0	5	middle
48	PC-5p-64497_122	AAAATTCATACTACCTCCACT	up	3.37464	1.75473	0.0507543	3.90321	13.1719	5.92719	0	5.78244	16.8082	8.12768	14.5799	4.5	0	5.5	16.5	7	23.5	middle
49	sly-miR391	ACGCAGGAGAGATGATGCTGGA	up	10.9895	3.45805	0.0509381	1415.15	15551.7	729.703	1390.95	2124.78	20920.6	16431.9	9302.61	554	1512	2021	20537	14152	14994	high
50	PC-5p-139168_59	AAAATTGAATAGGTAGACACATGT	down	0.454385	-1.13801	0.05452	14.924	6.78125	10.5372	17.9388	16.296	10.6961	4.06384	5.5838	8	19.5	15.5	10.5	3.5	9	middle
51	PC-3p-73696_109	TATTAATTCCCAGAAAAATCC	up	3.01385	1.59161	0.0552231	3.86089	11.6361	7.90292	3.67976	0	14.2615	11.0304	9.61654	6	4	0	14	9.5	15.5	middle
52	stu-miR5303g_1ss2TC	ACATTTTTGAAGAGTCTGAGCAAC	down	0.472455	-1.08175	0.0552594	100.503	47.483	72.4434	126.032	103.033	32.5977	62.6993	47.1521	55	137	98	32	54	76	middle
55	PC-5p-122734_67	ATATCTTCTCAGACATGTAACACA	up	6.32808	2.66177	0.0568697	1.07326	6.7917	0	3.21979	0	10.1868	5.22494	4.96338	0	3.5	0	10	4.5	8	middle
56	PC-5p-109047_75	TTTGATCTCCAAGTTCTCATC	up	2.99243	1.58132	0.0569534	7.58938	22.7107	14.4887	8.27947	0	29.5416	16.2554	22.3352	11	9	0	29	14	36	middle
57	PC-5p-67996_117	AAAGACTACATTAAAGAACTAGGT	up	2.43263	1.28252	0.0570147	12.4101	30.1891	17.123	13.7991	6.30811	40.7471	24.3831	25.4373	13	15	6	40	21	41	middle
58	PC-3p-173434_45	AATCCTCATGTAGTTCACAGTTTT	up	2.75809	1.46367	0.0605569	3.72849	10.2835	6.58577	4.5997	0	11.7148	10.4499	8.68591	5	5	0	11.5	9	14	middle
59	PC-5p-113541_72	ATATGGTATCGTGAGATGGAATC	up	2.97399	1.5724	0.0616295	7.05286	20.9751	0	13.7991	7.35947	21.3922	18.5776	22.9556	0	15	7	21	16	37	middle
61	PC-3p-295302_22	AAGCTAGGATCCAACTCTTGACCC	down	0.214302	-2.22228	0.0624448	9.03007	1.93516	7.90292	12.8792	6.30811	0	5.80549	0	6	14	6	0	5	0	middle
63	sly-MIR319b-p5	ATCTCCCGACTCATTCATTCA	down	0.224619	-2.15445	0.0648819	8.28634	1.86127	9.22007	8.27947	7.35947	0	0	5.5838	7	9	7	0	0	9	middle
64	PC-3p-150566_54	ACATTTTCGAAGAGTCAGAGCAAC	down	0.21886	-2.19192	0.0650167	8.50438	1.86127	7.90292	9.19941	8.41082	0	0	5.5838	6	10	8	0	0	9	low
65	PC-3p-153470_52	GAAATGACATAGATGATCCAAACT	down	0.232023	-2.10766	0.0661626	13.3699	3.10211	11.8544	15.639	12.6162	0	0	9.30633	9	17	12	0	0	15	middle
66	PC-3p-104504_79	GTAAATATTGATTTGATGTGAACC	down	0.409998	-1.28631	0.0663843	31.6879	12.992	21.0745	41.3973	32.5919	8.14942	20.8998	9.92675	16	45	31	8	18	16	middle
68	PC-3p-127144_64	ATGACAAATAATAATGAACAGAGG	down	0.132002	-2.92137	0.0669016	12.5336	1.65446	6.58577	18.3988	12.6162	0	0	4.96338	5	20	12	0	0	8	middle
70	PC-3p-260108_26	ATGTCAATTGGGGAAGCACACC	up	4.10884	2.03873	0.0700597	2.1027	8.63967	0	0	6.30811	10.1868	5.80549	9.92675	0	0	6	10	5	16	middle
72	PC-5p-110199_75	ACTTGAACAAGTAGATACATGAGT	up	4.71596	2.23755	0.0701184	3.65785	17.2503	0	7.81949	3.15406	10.6961	25.5441	15.5106	0	8.5	3	10.5	22	25	middle
73	stu-MIR7981-p5_2ss11CA19CT	ACTTACGTGGAATCCAAATATCTT	up	4.40183	2.1381	0.0719812	0.919941	4.04942	0	2.75982	0	5.60272	4.06384	2.48169	0	3	0	5.5	3.5	4	low
74	PC-3p-15479_354	TTGTAGTGAAATGGATGTTGAATCT	down	0.35988	-1.47441	0.0731857	130.183	46.8503	104.055	106.713	179.781	49.9152	53.4105	37.2253	79	116	171	49	46	60	middle
75	PC-5p-103103_80	TGATCCTACTATCTATATTCC	up	2.53838	1.34391	0.0735242	2.54374	6.45697	3.95146	3.67976	0	7.13074	6.96659	5.27359	3	4	0	7	6	8.5	middle
77	PC-3p-187372_41	AGAGTTGCGACTTTTATGAAAATT	down	0.2215	-2.17462	0.0743299	4.66835	1.03404	3.95146	3.21979	6.83379	0	0	3.10211	3	3.5	6.5	0	0	5	low
81	PC-3p-34173_200	TGCCATCACGATGTAGGCTCAGGC	up	2.79311	1.48187	0.0778354	27.2034	75.9823	57.9548	11.0393	12.6162	102.886	58.0549	67.0056	44	12	12	101	50	108	middle
86	PC-3p-63106_124	ATACAACCTAGCCCAATCATTATC	up	2.08263	1.05841	0.0801929	8.21866	17.1165	6.58577	13.3391	4.73109	14.7708	13.9332	22.6454	5	14.5	4.5	14.5	12	36.5	middle
88	stu-miR5303g	ATATTTTTGAAGAGTCTGAGCAAC	down	0.237186	-2.07591	0.0817236	3.92364	0.930633	3.95146	4.13973	3.67973	0	0	2.7919	3	4.5	3.5	0	0	4.5	low
89	sly-MIR166a-p5_2ss8CT20GA	AGAATGTTGTCTGGTTCGAAA	up	4.08241	2.02942	0.0823205	172.499	704.212	277.919	111.313	128.265	1043.13	462.117	607.393	211	121	122	1024	398	979	high
91	PC-3p-218070_34	TTTCGACAAGGTAACTTATTT	down	0.219145	-2.19004	0.0841292	6.97263	1.52802	9.87865	3.67976	7.35947	4.58405	0	0	7.5	4	7	4.5	0	0	low
92	PC-5p-124068_66	AGATACATGTGAACCACACCAGAT	down	0.351257	-1.5094	0.0847876	5.14973	1.80888	3.29288	6.89955	5.25676	3.56537	0	1.86127	2.5	7.5	5	3.5	0	3	low
93	ptc-miR171e_L+1	ATGATTGAGCCGTGCCAATATC	up	7.51421	2.90962	0.0848842	1.07326	8.06473	0	3.21979	0	11.7148	3.48329	8.99612	0	3.5	0	11.5	3	14.5	middle
94	PC-3p-251853_28	ATATCTGAGATTTCGGGCACAGAT	up	3.95458	1.98352	0.0850629	2.1027	8.31531	0	0	6.30811	7.13074	11.611	6.20422	0	0	6	7	10	10	middle
95	bna-MIR166a-p5	GGAATGTTGTTTGGCTCGAAG	up	2.61912	1.38908	0.0852938	7.97969	20.8998	9.22007	7.35952	7.35947	29.0323	15.6748	17.9922	7	8	7	28.5	13.5	29	middle
97	PC-3p-175731_45	GTTTTAGGAGTAAAATGTTACTGT	down	0.192791	-2.37489	0.0902921	5.0188	0.967581	3.95146	3.21979	7.88514	0	2.90274	0	3	3.5	7.5	0	2.5	0	low
98	sly-MIR397-p3	TCATCAACGCTAAACTCGATC	down	0.411869	-1.27974	0.0907329	41191.1	16965.3	29481.8	56137.5	37953.8	28342.7	19922.1	2631.21	22383	61023	36100	27823	17158	4241	high
99	PC-5p-69492_114	ACGGATCAATCAGAAGTACCAAGT	up	2.05132	1.03656	0.0911463	33.4958	68.7107	36.8803	25.7583	37.8487	91.6809	49.9272	64.5239	28	28	36	90	43	104	middle
100	stu-MIR8006-p5_1ss11CT	AAAAGTATGATGGAGGGTATCTGC	down	0.284647	-1.81275	0.0926382	5.89542	1.67812	4.61004	4.13973	8.93649	0	3.48329	1.55106	3.5	4.5	8.5	0	3	2.5	low
101	PC-3p-128479_64	AGAACCTCTAGATGTCGTGCCACC	up	8.61393	3.10667	0.095496	1.83988	15.8486	0	5.51964	0	24.4482	6.96659	16.131	0	6	0	24	6	26	middle
102	PC-5p-203080_37	AAAAATACACTGCTGAAATTTACT	up	9.42854	3.23703	0.096004	2.41281	22.7492	4.61004	0	2.62838	36.6724	14.5137	17.0616	3.5	0	2.5	36	12.5	27.5	middle
103	PC-5p-100272_82	AGAAAGAAGGAAAAAGAGAGACC	up	10.5473	3.3988	0.0968428	1.53323	16.1714	0	4.5997	0	20.3735	5.80549	22.3352	0	5	0	20	5	36	middle
104	sly-MIR10535a-p5	AGATTTAGGAGTAAAGTACAATT	up	2.43288	1.28266	0.0969986	41.98	102.132	76.3949	21.1586	28.3865	115.111	60.3771	130.909	58	23	27	113	52	211	middle
105	stu-MIR166b-p5	AATGTTGTTTGGTTCGAAATC	up	6.87271	2.78088	0.097127	18.76	128.932	14.4887	16.5589	25.2325	172.156	54.5716	160.069	11	18	24	169	47	258	middle
106	stu-MIR7984a-p5_2ss20CT21CT	TTTTAAAGGTATATATGTGTTCAC	down	0.464527	-1.10617	0.0992167	77.2285	35.8747	55.3204	104.873	71.492	11.7148	53.4105	42.4989	42	114	68	11.5	46	68.5	middle
107	stu-MIR7984c-p5_2ss20CT21CT	TTTTAAAGGTATATATGTGTTCAC	down	0.464527	-1.10617	0.0992167	77.2285	35.8747	55.3204	104.873	71.492	11.7148	53.4105	42.4989	42	114	68	11.5	46	68.5	middle
112	sly-MIR1916-p5_1ss4TC	ACACGAGGTGTCTAAAATGAACAT	down	0.277497	-1.84945	0.104548	3.35367	0.930633	3.29288	4.13973	2.62838	0	0	2.7919	2.5	4.5	2.5	0	0	4.5	low
113	sly-miR482a	TTTCCAATTCCACCCATTCCTA	up	3.61885	1.85553	0.104657	4818.64	17437.9	10481.9	2532.6	1441.4	19787.3	8094.01	24432.5	7958	2753	1371	19424.5	6971	39380.5	high
114	sly-MIR9477-p5	TTTATCGACACACACCTCAAC	down	0.274293	-1.86621	0.106081	7.53964	2.06807	6.58577	5.51964	10.5135	0	0	6.20422	5	6	10	0	0	10	middle
115	PC-5p-149399_54	ATTTCACTAAAGAACATAGAACCC	up	2.72992	1.44886	0.106394	3.89878	10.6434	0	6.43958	5.25676	7.13074	9.28878	15.5106	0	7	5	7	8	25	middle
116	sly-miR530	AGGTGTAGGTGTTCATGCAGA	up	2.1848	1.1275	0.107148	92.4845	202.06	11.8544	157.31	108.289	157.895	229.897	218.389	9	171	103	155	198	352	middle
119	PC-5p-246230_29	AGGTTGATATACGTTACTGCGAGT	down	0.142942	-2.8065	0.108545	7.23398	1.03404	7.90292	2.75982	11.0392	0	0	3.10211	6	3	10.5	0	0	5	middle
120	PC-3p-148060_55	ATGAATACAAGAGAAATGACAACC	up	3.51729	1.81446	0.111578	1.31715	4.63281	3.95146	0	0	6.11206	4.06384	3.72253	3	0	0	6	3.5	6	low
121	PC-5p-76714_105	AGGGATACGTAGCACAATTATATT	up	2.50018	1.32203	0.111714	5.51962	13.8	0	9.19941	7.35947	15.2802	8.12768	17.9922	0	10	7	15	7	29	middle
123	PC-5p-144616_56	ACTGACTTAAAAATATGTTTGATC	down	0.343184	-1.54295	0.113437	19.5594	6.71246	28.9774	12.8792	16.8216	0	13.9332	6.20422	22	14	16	0	12	10	middle
124	PC-3p-88965_92	AGTAACGTATATCTATCTGACGCT	up	3.88465	1.95778	0.11451	4.33684	16.8471	0	4.5997	8.41082	10.1868	26.7052	13.6493	0	5	8	10	23	22	middle
125	PC-5p-267496_25	ATAAAGTTAAATAAGTAGACACAC	down	0.235483	-2.0863	0.115485	9.86141	2.3222	6.58577	15.639	7.35947	0	6.96659	0	5	17	7	0	6	0	middle
126	PC-3p-167881_47	AATCTTATATTGTAAATCGCTGTC	down	0.379317	-1.39853	0.116061	8.37297	3.17601	7.90292	11.9592	5.25676	0	5.80549	3.72253	6	13	5	0	5	6	middle
127	stu-MIR8006-p3_1ss4CG	ATAGCCTCTGTCATACTTTTGAGA	down	0.437761	-1.19179	0.116539	9.90471	4.33589	5.92719	10.1193	13.6676	6.11206	3.48329	3.41232	4.5	11	13	6	3	5.5	middle
128	stu-MIR8006-p5_1ss4CG	ATAGCCTCTGTCATACTTTTGAGA	down	0.437761	-1.19179	0.116539	9.90471	4.33589	5.92719	10.1193	13.6676	6.11206	3.48329	3.41232	4.5	11	13	6	3	5.5	middle
133	stu-MIR8006-p3_2ss9GA17GA	AAAAGTATAACGGAGGATATCTGC	down	0.369134	-1.43778	0.122041	9.02809	3.33258	5.26861	12.8792	8.93649	0	3.48329	6.51443	4	14	8.5	0	3	10.5	middle
134	stu-MIR8006-p5_2ss9GA17GA	AAAAGTATAACGGAGGATATCTGC	down	0.369134	-1.43778	0.122041	9.02809	3.33258	5.26861	12.8792	8.93649	0	3.48329	6.51443	4	14	8.5	0	3	10.5	middle
135	PC-5p-153935_52	AAAATTAGCTATGAACTTTATCGC	down	0.102135	-3.29146	0.123198	10.1243	1.03404	6.58577	17.4789	6.30811	0	0	3.10211	5	19	6	0	0	5	middle
137	stu-MIR8021-p3_2ss14CT19GA	TCAAACTCGAGACTTCTGATTAAG	down	0.276424	-1.85504	0.125446	5.37073	1.4846	5.92719	2.29985	7.88514	0	2.90274	1.55106	4.5	2.5	7.5	0	2.5	2.5	low
140	PC-5p-164861_48	ATAAAGTTGAATAAGTAGAGACAC	down	0.208523	-2.26172	0.126681	19.3893	4.04311	6.58577	25.2984	26.2838	0	4.06384	8.06549	5	27.5	25	0	3.5	13	middle
141	sly-MIR391-p3	AGCATCATACTCCTGCATATT	up	78.8337	6.30074	0.12725	7.01692	553.169	10.5372	0	10.5135	962.65	467.922	228.936	8	0	10	945	403	369	middle
143	PC-5p-23817_261	ATGACATTTAACTTGACTTCAATT	up	3.12952	1.64594	0.130299	16.8326	52.6779	14.4887	20.2387	15.7703	27.5043	77.7935	52.7359	11	22	15	27	67	85	middle
144	stu-miR5303g_2ss4TC17TC	ATACTTTTGAAGAGTCCGAGCAAC	down	0.31436	-1.66951	0.131462	12.1612	3.82301	6.58577	18.8588	11.0392	0	4.64439	6.82464	5	20.5	10.5	0	4	11	middle
145	PC-3p-173371_45	ATTTTATGATAGAAAATGTAGATG	up	2.99681	1.58343	0.131491	2.8937	8.67186	3.29288	2.75982	2.62838	11.7148	4.06384	10.237	2.5	3	2.5	11.5	3.5	16.5	middle
146	PC-5p-156854_51	AAAACTGTGAATTACAAGGAGATT	down	0.324751	-1.62259	0.133435	37.0722	12.0392	15.8058	49.6768	45.7338	0	11.611	24.5067	12	54	43.5	0	10	39.5	middle
147	PC-5p-230617_31	ATTACATGTAGATTTTTCTGGAGA	down	0.27861	-1.84368	0.134107	11.8765	3.30892	6.58577	17.4789	11.5649	0	0	9.92675	5	19	11	0	0	16	middle
148	stu-MIR8021-p3_1ss15GA	ACTCGAGACCTCTGATTAAGA	up	2.03347	1.02395	0.134898	7.9125	16.0899	7.24434	9.65938	6.83379	14.7708	22.6414	10.8574	5.5	10.5	6.5	14.5	19.5	17.5	middle
149	sly-MIR9474-p5	TGGTTATAACGAGTGCTACTA	up	4.62913	2.21074	0.134989	149.633	692.673	221.282	99.3536	128.265	294.398	705.947	1077.67	168	108	122	289	608	1737	high
150	PC-3p-61433_127	TATCTGCTATTCCACTCTCTC	up	3.28911	1.7177	0.135783	13.6903	45.029	30.2945	5.51964	5.25676	71.8167	27.2858	35.9845	23	6	5	70.5	23.5	58	middle
151	PC-5p-170406_46	ATTTTCGGCTTACGTGGCACTAGC	up	3.2837	1.71532	0.135927	2.45317	8.0555	0	7.35952	0	6.11206	8.12768	9.92675	0	8	0	6	7	16	low
152	stu-MIR5303h-p3_2ss1TA19CA	ACAACATTTTTGAAGAGTATGAGC	down	0.291092	-1.78045	0.136719	7.10454	2.06807	10.5372	5.51964	5.25676	0	0	6.20422	8	6	5	0	0	10	middle
153	stu-MIR7984d-p3_2ss1CT19AC	TCGAACTTTGAAAAGGACCTTTT	up	2.54879	1.34981	0.13711	1.64274	4.187	0	2.29985	2.62838	4.58405	5.80549	2.17148	0	2.5	2.5	4.5	5	3.5	low
154	stu-MIR7984d-p5_2ss1CT19AC	TCGAACTTTGAAAAGGACCTTTT	up	2.54879	1.34981	0.13711	1.64274	4.187	0	2.29985	2.62838	4.58405	5.80549	2.17148	0	2.5	2.5	4.5	5	3.5	low
155	PC-3p-64245_122	ACACTTTTAAAGAGTCTGAACAAC	down	0.386585	-1.37114	0.137133	19.9846	7.72577	11.8544	23.9185	24.1811	0	5.80549	17.3718	9	26	23	0	5	28	middle
156	PC-5p-52747_144	TGGGGAGGGTGGTGTGTACGC	down	0.455966	-1.133	0.137384	20.7343	9.45412	18.4401	24.8384	18.9243	0	11.611	16.7514	14	27	18	0	10	27	middle
157	PC-5p-44280_165	ATAACTATGTTGCTCAGACTCTTC	down	0.488312	-1.03413	0.137767	22.2198	10.8502	13.1715	22.9985	30.4892	7.13074	9.28878	16.131	10	25	29	7	8	26	middle
158	ath-MIR166g-p5_1ss18GA	AATGTTGTTTGGCTCGAAGTC	up	4.7932	2.26099	0.138656	64.817	310.681	94.8351	38.6375	60.9784	419.186	102.757	410.099	72	42	58	411.5	88.5	661	middle
159	stu-MIR8007b-p3_1ss14CA	AAACTGTTTGACTATCGAAAAATG	down	0.196907	-2.34442	0.138662	16.5872	3.26612	8.5615	13.3391	27.8608	0	6.38604	3.41232	6.5	14.5	26.5	0	5.5	5.5	middle
160	stu-miR5303j_2ss13GA23AG	AATATTTTTGAAAAGTCTGAGCGA	down	0.519841	-0.943857	0.13895	10.1456	5.27413	5.92719	12.4192	12.0906	5.09339	6.38604	4.34295	4.5	13.5	11.5	5	5.5	7	middle
162	PC-5p-152552_53	AGAGACTTGATTTCTCTCTTC	up	2.25775	1.17489	0.139574	4.59968	10.3849	0	6.43958	7.35947	14.2615	6.96659	9.92675	0	7	7	14	6	16	middle
163	stu-miR5303j_L-1R+1_1ss21GA	ATATTTTTGAAGAGTCTGAACAAC	down	0.465378	-1.10352	0.141124	78.8205	36.6813	46.1004	80.4948	109.866	26.4856	43.5412	40.0172	35	87.5	104.5	26	37.5	64.5	middle
164	nta-miR156a_R+1	TGACAGAAGAGAGTGAGCACC	down	0.106667	-3.22881	0.142338	9.69406	1.03404	17.123	4.5997	7.35947	0	0	3.10211	13	5	7	0	0	5	middle
165	stu-MIR8019-p3_1ss21GA	AAAAAAGAATGACCTGGTTTAACT	down	0.175969	-2.50661	0.142588	11.2876	1.98626	9.87865	5.05967	18.9243	3.05603	2.90274	0	7.5	5.5	18	3	2.5	0	middle
169	stu-MIR8006-p5_2ss12GA17GA	AAAAGTATGACAGAGGATATCTGC	down	0.436185	-1.19699	0.146234	8.87527	3.87126	5.92719	13.3391	7.35947	2.54669	3.48329	5.5838	4.5	14.5	7	2.5	3	9	middle
170	PC-3p-94311_87	TACCTTGGAATTCATAAGATT	up	15.8911	3.99014	0.151068	1.53323	24.3647	0	4.5997	0	23.9389	6.96659	42.1887	0	5	0	23.5	6	68	middle
171	PC-3p-113794_72	AAGGAAAACATTTTTCAAAGCTCT	down	0.172062	-2.539	0.151257	23.2662	4.00324	6.58577	35.8777	27.3352	0	5.80549	6.20422	5	39	26	0	5	10	middle
172	sly-miR390b-5p	AAGCTCAGGAGGGATAGCGCC	up	2.07869	1.05567	0.152553	1143.06	2376.06	1425.16	852.785	1151.23	3398.31	1446.73	2283.15	1082	927	1095	3336	1246	3680	high
175	stu-MIR5303c-p3_1ss12GA	ACACTACTTTTAGAGAATCCGACA	down	0.312307	-1.67896	0.15579	24.4509	7.63619	9.22007	29.4381	34.6946	5.09339	11.611	6.20422	7	32	33	5	10	10	middle
176	PC-3p-59273_130	TCTAGGAACTTTTTTGATAGCATG	up	2.271	1.18333	0.156268	9.46813	21.5022	7.90292	11.0393	9.46217	30.5603	11.611	22.3352	6	12	9	30	10	36	middle
177	stu-MIR7983-p5_1ss10GA	TTAACTAATACCGGTAAAGACTTT	down	0.152821	-2.71009	0.156313	5.41307	0.827229	3.95146	9.65938	2.62838	0	0	2.48169	3	10.5	2.5	0	0	4	low
175	stu-MIR5303c-p3_1ss12GA	ACACTACTTTTAGAGAATCCGACA	down	0.312307	-1.67896	0.15579	24.4509	7.63619	9.22007	29.4381	34.6946	5.09339	11.611	6.20422	7	32	33	5	10	10	middle
176	PC-3p-59273_130	TCTAGGAACTTTTTTGATAGCATG	up	2.271	1.18333	0.156268	9.46813	21.5022	7.90292	11.0393	9.46217	30.5603	11.611	22.3352	6	12	9	30	10	36	middle
177	stu-MIR7983-p5_1ss10GA	TTAACTAATACCGGTAAAGACTTT	down	0.152821	-2.71009	0.156313	5.41307	0.827229	3.95146	9.65938	2.62838	0	0	2.48169	3	10.5	2.5	0	0	4	low
182	stu-MIR7984d-p3_1ss16AC	AACTTTGAAAAGGACCTTTTACCC	down	0.410917	-1.28308	0.162794	11.6346	4.78084	5.26861	13.3391	16.296	4.58405	6.96659	2.7919	4	14.5	15.5	4.5	6	4.5	middle
184	sly-miR395a_R-1	CTGAAGTGTTTGGGGGAACTC	up	4.62111	2.20824	0.165725	2.17089	10.0319	3.29288	3.21979	0	14.2615	13.3526	2.48169	2.5	3.5	0	14	11.5	4	middle
188	PC-5p-100430_82	TCACTGTGAGTAACGTTTTATAGC	up	2.20814	1.14283	0.170606	3.37311	7.44829	0	6.43958	3.67973	6.6214	10.4499	5.27359	0	7	3.5	6.5	9	8.5	middle
190	gma-miR6300_R+6	GTCGTTGTAGTATAGTGGTAAGTA	up	2.46515	1.30168	0.172427	31.9446	78.7483	42.1489	28.9781	24.7068	98.3023	33.0913	104.851	32	31.5	23.5	96.5	28.5	169	middle
194	sly-MIR9478-p5_2ss4GC23AG	ATCCAACTTTGAGAAAAGACTCGT	up	2.28972	1.19517	0.173274	16.8823	38.6557	22.3916	15.639	12.6162	60.1019	26.7052	29.1598	17	17	12	59	23	47	middle
196	PC-5p-298168_22	ATAGTCAACCAATAAATCAAAGTT	up	3.05099	1.60928	0.174406	1.75225	5.34611	0	0	5.25676	7.13074	5.80549	3.10211	0	0	5	7	5	5	low
199	PC-5p-123601_66	AAAAAATGTGAGTTATACGGG	down	0.285995	-1.80594	0.175234	11.5698	3.30892	6.58577	9.19941	18.9243	0	0	9.92675	5	10	18	0	0	16	middle
200	PC-5p-177819_44	AAAAACCGAACCGACCAATAAATC	up	2.54973	1.35035	0.175497	4.86253	12.3981	0	8.27947	6.30811	8.14942	19.7387	9.30633	0	9	6	8	17	15	middle
201	nta-MIR156i-p3	GCTCTCTATGCTTCTGTCATC	down	0.268641	-1.89625	0.175686	886.828	238.238	1533.17	638.439	488.879	470.629	149.782	94.3042	1164	694	465	462	129	152	high
202	PC-5p-136313_60	ACTATTGAGAGTGTGAATTTCATA	down	0.327637	-1.60983	0.176132	18.4495	6.04473	9.22007	30.358	15.7703	0	6.96659	11.1676	7	33	15	0	6	18	middle
207	ppe-miR858_R-2_1ss4GA	CTCATTGTCTGTTCGACCT	up	5.6873	2.50774	0.179071	3.54832	20.1804	0	2.75982	7.88514	36.6724	9.28878	14.5799	0	3	7.5	36	8	23.5	middle
210	mes-miR482e	TCTTACCTACACCGCCCATGCC	up	2.23692	1.16151	0.182302	3.15703	7.06203	3.95146	5.51964	0	10.1868	6.96659	4.03274	3	6	0	10	6	6.5	middle
267	stu-miR5303h_2ss20AC21GA	AACATTTTTGAAGAGTCTGCACAA	down	0.486349	-1.03994	0.188486	8.98724	4.37093	9.22007	8.27947	9.46217	8.14942	0	4.96338	7	9	9	8	0	8	low
271	sly-miR393	ATCATGCGATCTCTTCGGAAT	up	6.26125	2.64645	0.18971	9.41839	58.9709	0	8.27947	19.9757	102.886	60.3771	13.6493	0	9	19	101	52	22	middle
272	PC-5p-58423_132	TTTAGCAGCTTTAGATTTGATT	up	2.00388	1.0028	0.190479	13.8946	27.8431	10.5372	13.7991	17.3473	42.2751	22.6414	18.6127	8	15	16.5	41.5	19.5	30	middle
279	stu-miR408a-5p	ACAGGGACGAGGCAGCGCATG	down	0.213455	-2.228	0.191589	86.2788	18.4166	31.6117	153.63	73.5947	36.6724	18.5776	0	24	167	70	36	16	0	middle
283	PC-5p-64553_122	ACAGATGTAAGATTTTTGGGTC	up	3.30566	1.72494	0.192492	6.80185	22.4846	15.8058	4.5997	0	37.691	9.28878	20.4739	12	5	0	37	8	33	middle
285	PC-5p-29761_222	TTGAACAAGTAGACACATGAGTCC	down	0.439745	-1.18526	0.19314	29.0332	12.7672	15.1473	44.6171	27.3352	9.16809	13.9332	15.2003	11.5	48.5	26	9	12	24.5	middle
295	PC-5p-31183_215	TTGACTCTTCGAAAATGCTGC	down	0.388948	-1.36235	0.195024	27.325	10.628	44.7832	19.3188	17.873	10.1868	9.28878	12.4084	34	21	17	10	8	20	middle
304	mtr-miR172b_L+2	AAAGAATCTTGATGATGCTGCAT	up	2.07414	1.05251	0.197541	6.11831	12.6902	0	8.89276	9.46217	10.1868	18.5776	9.30633	0	9.66667	9	10	16	15	middle
304	mtr-miR172b_L+2	AAAGAATCTTGATGATGCTGCAT	up	2.07414	1.05251	0.197541	6.11831	12.6902	0	8.89276	9.46217	10.1868	18.5776	9.30633	0	9.66667	9	10	16	15	middle
314	PC-3p-161933_49	AATCAAACTGAAATGACTTTTAGG	down	0.435966	-1.19771	0.203404	13.4993	5.88523	9.22007	16.5589	14.7189	0	13.9332	3.72253	7	18	14	0	12	6	middle
315	stu-miR8007b-5p_R-3_1ss16AG	ATGTGACACTTTTTGGATTTC	up	2.82491	1.49821	0.203937	1.05135	2.96998	0	0	3.15406	3.56537	3.48329	1.86127	0	0	3	3.5	3	3	low
316	PC-3p-82346_98	TTCTGAGATCATAACTAAAAG	up	2.83592	1.50382	0.204129	5.65104	16.0259	0	6.43958	10.5135	9.16809	11.611	27.2986	0	7	10	9	10	44	middle
331	stu-MIR8006-p5_2ss12GA17GC	AAAAGTATGACAGAGGCTATCTGC	down	0.444908	-1.16842	0.208682	7.60339	3.38281	3.95146	11.4993	7.35947	0	5.80549	4.34295	3	12.5	7	0	5	7	middle
332	PC-5p-176238_45	ACTTCACTGAAGAACATAAAACCC	up	2.3365	1.22435	0.210051	7.00905	16.3767	0	14.719	6.30811	13.2428	10.4499	25.4373	0	16	6	13	9	41	middle
335	stu-MIR8007b-p3_2ss11CT17AT	TTTCGAGATTTAAACATGTCTATC	down	0.448435	-1.15703	0.210956	3.7718	1.69141	5.92719	2.75982	2.62838	0	2.90274	2.17148	4.5	3	2.5	0	2.5	3.5	low
336	stu-MIR8007b-p5_2ss11CT17AT	TTTCGAGATTTAAACATGTCTATC	down	0.448435	-1.15703	0.210956	3.7718	1.69141	5.92719	2.75982	2.62838	0	2.90274	2.17148	4.5	3	2.5	0	2.5	3.5	low
338	ath-MIR166a-p3	TCTTCGGACCAGGCTTCATTC	up	6.59207	2.72073	0.212369	1.7562	11.577	5.26861	0	0	21.9016	2.90274	9.92675	4	0	0	21.5	2.5	16	middle
341	sly-MIR9474-p3	TTTGATTTTTCAGAACCAGTA	up	4.49662	2.16884	0.213977	274.273	1233.3	351.68	322.899	148.241	442.106	1003.19	2254.61	267	351	141	434	864	3634	high
343	PC-5p-166738_48	ACAAGTATCCCTCTAGATTATGAC	down	0.361177	-1.46922	0.21568	9.16148	3.30892	7.90292	10.1193	9.46217	0	0	9.92675	6	11	9	0	0	16	middle
344	stu-MIR8006-p3_2ss4TA22GA	TCAAACTTTTGAGACATTGGTACC	up	9.19852	3.2014	0.216152	0.766617	7.05175	0	2.29985	0	9.67743	0	11.4778	0	2.5	0	9.5	0	18.5	middle
349	sly-miR156e-3p	GCTTACTCTCTATCTGTCACC	down	0.327885	-1.60874	0.217242	128.214	42.0395	223.916	67.1557	93.5704	39.7284	42.9606	43.4295	170	73	89	39	37	70	middle
351	PC-3p-52904_143	AAAAAGGTTACTGTGAAATACGTT	down	0.389345	-1.36088	0.217328	43.7735	17.043	14.4887	50.5967	66.2352	5.09339	16.2554	29.7803	11	55	63	5	14	48	middle
352	stu-miR6026-5p_R-1_1ss12TA	AATACAACTATAGCCAAGACA	up	2.24032	1.1637	0.217971	215.337	482.422	329.288	160.07	156.651	670.289	177.648	599.328	250	174	149	658	153	966	middle
353	stu-MIR164-p3	AAGAATTTTGCATGTGCTCTAGCT	down	0.488909	-1.03236	0.218535	13.8926	6.79221	7.90292	13.7991	19.9757	0	10.4499	9.92675	6	15	19	0	9	16	middle
367	PC-5p-255659_27	ATGAGTGGAACTCTATTGGCTTAT	up	2.76411	1.46682	0.221512	4.20541	11.6242	0	0	12.6162	7.13074	11.611	16.131	0	0	12	7	10	26	middle
381	PC-5p-365665_16	ATATGTGTTTGTATAAAGCGAGAA	down	0.120432	-3.05371	0.225921	8.58607	1.03404	0	11.0393	14.7189	0	0	3.10211	0	12	14	0	0	5	middle
382	sly-MIR10539-p5	TGGTGATTGTGGTTCGAAAAT	down	0.120421	-3.05384	0.226061	194.594	23.4332	7.90292	229.985	345.895	36.6724	16.2554	17.3718	6	250	329	36	14	28	middle
383	stu-miR171b-5p_2ss12TC15CT	AGATATTGATGCGGTTCAATC	up	10.5553	3.3999	0.226125	2.63431	27.806	7.90292	0	0	49.9152	0	33.5028	6	0	0	49	0	54	middle
384	PC-5p-111906_74	AATTTGACTCTGAAAATAGAAACC	down	0.415307	-1.26775	0.226257	13.3669	5.55137	7.90292	10.1193	22.0784	0	10.4499	6.20422	6	11	21	0	9	10	middle
385	ath-MIR172e-p5_2ss8CT19AT	GCAGCACTATTAAGATTCTC	up	5.38996	2.43028	0.226369	27.4805	148.119	18.4401	22.9985	41.0027	205.773	229.897	8.68591	14	25	39	202	198	14	middle
386	nta-miR156g_L+1R+2	TTGACAGAAGATAGAGAGCACCT	down	0.150505	-2.73211	0.227011	8.24452	1.24084	11.8544	12.8792	0	0	0	3.72253	9	14	0	0	0	6	middle
392	PC-3p-123610_66	ATGTATTGATTTGATGTAAACATC	down	0.410572	-1.28429	0.229783	19.6302	8.05964	6.58577	23.9185	28.3865	0	9.28878	14.8901	5	26	27	0	8	24	middle
394	PC-5p-91467_89	AAAGTTTGGCTCATTTATATCATT	down	0.415637	-1.2666	0.230097	19.3674	8.04981	6.58577	22.0786	29.4379	5.09339	11.611	7.44507	5	24	28	5	10	12	middle
396	stu-MIR7984b-p3_2ss1GA23CT	AAACTTTGGAAATGACCTTTTATC	down	0.476783	-1.0686	0.232113	8.28485	3.95007	7.24434	5.51964	12.0906	0	8.12768	3.72253	5.5	6	11.5	0	7	6	middle
399	nta-MIR169f-p5_1ss18AG	AGAGTGGATTGCAGCCAGGGA	down	0.138724	-2.84972	0.232264	29.9652	4.15688	60.5891	15.639	13.6676	0	8.12768	4.34295	46	17	13	0	7	7	middle
401	sly-miR397-5p_L+2R-1	TGATTGAGTGCAGCGTTGATG	down	0.297127	-1.75085	0.233071	3031.84	900.841	740.24	5158.11	3197.16	1357.9	1099.56	245.067	562	5607	3041	1333	947	395	high
410	cca-miR396a-3p_L-1R-1_1ss12CT	TTCAAGAAAGTTGTGGGAA	up	2.06701	1.04755	0.235903	4.99838	10.3317	5.92719	2.75982	6.30811	14.7708	12.1915	4.03274	4.5	3	6	14.5	10.5	6.5	middle
411	vvi-MIR3630-p3_2ss19AT20CT	TGGGAATCTCTCTGATGCTT	up	3.25186	1.70126	0.236564	2.63431	8.56639	7.90292	0	0	14.7708	3.48329	7.44507	6	0	0	14.5	3	12	middle
412	vvi-MIR3630-p5_2ss19AT20CT	TGGGAATCTCTCTGATGCTT	up	3.25186	1.70126	0.236564	2.63431	8.56639	7.90292	0	0	14.7708	3.48329	7.44507	6	0	0	14.5	3	12	middle
413	PC-3p-162641_49	AGTTGGCGCATAATTCACTTAGAC	up	2.40904	1.26846	0.236945	7.57852	18.2569	0	10.1193	12.6162	7.13074	29.0274	18.6127	0	11	12	7	25	30	middle
416	PC-3p-8712_528	AATTGAGTGACCATATGAAATATC	down	0.479898	-1.0592	0.23768	139.387	66.8915	51.369	177.549	189.243	42.7844	85.9212	71.969	39	193	180	42	74	116	middle
421	PC-3p-550922_7	CGATTAAGTAAAAGATTGTTGAGC	down	0.140027	-2.83622	0.239223	5.16917	0.723826	0	9.19941	6.30811	0	0	2.17148	0	10	6	0	0	3.5	low
424	PC-3p-50476_149	ATTGAATGGGTATCTTTAACTTTT	up	3.44946	1.78637	0.240073	7.28272	25.1215	14.4887	0	7.35947	44.8218	6.96659	23.576	11	0	7	44	6	38	middle
431	stu-MIR8007b-p3_2ss16CT23TC	AAACTGTTTGACTCTTGAAAAACG	down	0.183592	-2.44543	0.241372	7.88517	1.44765	0	11.0393	12.6162	0	0	4.34295	0	12	12	0	0	7	middle
434	vvi-miR3630-3p_L-2	TGGGAATCTCTCTGATGCAC	up	2.04794	1.03418	0.243429	12.7526	26.1166	6.58577	6.43958	25.2325	40.2377	23.222	14.8901	5	7	24	39.5	20	24	middle
435	PC-5p-38154_185	ATAAAATTGAACAAGTAGATACAC	down	0.453084	-1.14215	0.243792	35.4503	16.062	14.4887	56.1164	35.746	6.11206	19.7387	22.3352	11	61	34	6	17	36	middle
437	sly-miR156e-5p	TGATAGAAGAGAGTGAGCAC	down	0.359956	-1.47411	0.244143	1653.46	595.172	2956.35	1125.09	878.931	422.751	447.023	915.743	2244.5	1223	836	415	385	1476	high
438	stu-MIR8006-p3_1ss8GA_1	ACGGAGGATATCTGCATACCATTT	down	0.383605	-1.38231	0.244663	5.39116	2.06807	3.95146	6.43958	5.78244	0	0	6.20422	3	7	5.5	0	0	10	low
443	PC-3p-64770_121	ATATCATGTAGGACAAGTGTGTCT	down	0.352954	-1.50245	0.246675	29.8381	10.5315	7.90292	32.1979	49.4136	5.09339	11.611	14.8901	6	35	47	5	10	24	middle
447	PC-5p-234938_31	ATAAAATTGAATAAATAGACAGGC	down	0.385786	-1.37413	0.247973	9.02908	3.48329	6.58577	11.0393	9.46217	0	10.4499	0	5	12	9	0	9	0	middle
449	stu-MIR8021-p3_1ss13CT	TCAAACTCGAGATCTCTGGTTAAG	down	0.203252	-2.29866	0.248684	2.54373	0.517018	3.95146	0	3.67973	0	0	1.55106	3	0	3.5	0	0	2.5	low
455	PC-3p-52979_143	CGTCCACTTTTATTTGTTCGCTAT	up	3.87983	1.95599	0.250815	7.80642	30.2876	11.8544	0	11.5649	36.6724	51.0883	3.10211	9	0	11	36	44	5	middle
456	stu-MIR7984b-p3_2ss19GT24TC	ATCATTATAAATAGTAACTTGTCC	down	0.381932	-1.38861	0.251085	8.28287	3.16349	4.61004	5.51964	14.7189	3.56537	4.06384	1.86127	3.5	6	14	3.5	3.5	3	middle
457	PC-5p-314450_20	ATGAGGATTTTCATGGGAATTAGT	down	0.210756	-2.24636	0.251715	4.90633	1.03404	0	7.35952	7.35947	0	0	3.10211	0	8	7	0	0	5	low
458	PC-3p-438307_11	AAAGTCGCTACATCGTGAACGATT	up	2.57771	1.36609	0.25185	2.1027	5.42017	0	0	6.30811	6.11206	5.80549	4.34295	0	0	6	6	5	7	low
466	gma-MIR6300-p5_3	CGTTGTAGTATAGTGGTAAGTATT	up	2.42912	1.28043	0.254002	26.1567	63.5377	34.9046	22.5385	21.027	66.7233	20.8998	102.99	26.5	24.5	20	65.5	18	166	middle
467	gma-MIR6300-p5_4	CGTTGTAGTATAGTGGTAAGTATTC	up	2.42912	1.28043	0.254002	26.1567	63.5377	34.9046	22.5385	21.027	66.7233	20.8998	102.99	26.5	24.5	20	65.5	18	166	middle
468	gma-MIR6300-p3_4	GTTGTAGTATAGTGGTAAGTA	up	2.42912	1.28043	0.254002	26.1567	63.5377	34.9046	22.5385	21.027	66.7233	20.8998	102.99	26.5	24.5	20	65.5	18	166	middle
469	gma-MIR6300-p5_2	CGTTGTAGTATAGTGGTAAGTA	up	2.42912	1.28043	0.254002	26.1567	63.5377	34.9046	22.5385	21.027	66.7233	20.8998	102.99	26.5	24.5	20	65.5	18	166	middle
470	gma-MIR6300-p5_1	CGTTGTAGTATAGTGGTAAGT	up	2.42912	1.28043	0.254002	26.1567	63.5377	34.9046	22.5385	21.027	66.7233	20.8998	102.99	26.5	24.5	20	65.5	18	166	middle
471	gma-MIR6300-p3_1	CGTTGTAGTATAGTGGTAAGT	up	2.42912	1.28043	0.254002	26.1567	63.5377	34.9046	22.5385	21.027	66.7233	20.8998	102.99	26.5	24.5	20	65.5	18	166	middle
472	gma-MIR6300-p3_2	CGTTGTAGTATAGTGGTAAGTA	up	2.42912	1.28043	0.254002	26.1567	63.5377	34.9046	22.5385	21.027	66.7233	20.8998	102.99	26.5	24.5	20	65.5	18	166	middle
473	gma-MIR6300-p5_6	TAGTGGTAAGTATTCCCGCC	up	2.42912	1.28043	0.254002	26.1567	63.5377	34.9046	22.5385	21.027	66.7233	20.8998	102.99	26.5	24.5	20	65.5	18	166	middle
474	gma-MIR6300-p3_5	TAGTGGTAAGTATTCCCGCC	up	2.42912	1.28043	0.254002	26.1567	63.5377	34.9046	22.5385	21.027	66.7233	20.8998	102.99	26.5	24.5	20	65.5	18	166	middle
475	gma-MIR6300-p5_5	GTTGTAGTATAGTGGTAAGTA	up	2.42912	1.28043	0.254002	26.1567	63.5377	34.9046	22.5385	21.027	66.7233	20.8998	102.99	26.5	24.5	20	65.5	18	166	middle
477	stu-MIR7984b-p3_1ss4TG	AAAGGACCTTTTACCCCTGCACTA	down	0.0976745	-3.35587	0.254334	6.35194	0.620422	0	6.43958	12.6162	0	0	1.86127	0	7	12	0	0	3	middle
479	ptc-MIR156c-p5_1ss4AG	CTGGCAGAAGAGAGTGAGCA	up	2.1251	1.08753	0.254899	17.0469	36.2264	37.5389	7.81949	5.78244	56.5366	26.7052	25.4373	28.5	8.5	5.5	55.5	23	41	middle
480	ptc-MIR156a-p5_1ss4AG	CTGGCAGAAGAGAGTGAGCA	up	2.1251	1.08753	0.254899	17.0469	36.2264	37.5389	7.81949	5.78244	56.5366	26.7052	25.4373	28.5	8.5	5.5	55.5	23	41	middle
479	ptc-MIR156c-p5_1ss4AG	CTGGCAGAAGAGAGTGAGCA	up	2.1251	1.08753	0.254899	17.0469	36.2264	37.5389	7.81949	5.78244	56.5366	26.7052	25.4373	28.5	8.5	5.5	55.5	23	41	middle
480	ptc-MIR156a-p5_1ss4AG	CTGGCAGAAGAGAGTGAGCA	up	2.1251	1.08753	0.254899	17.0469	36.2264	37.5389	7.81949	5.78244	56.5366	26.7052	25.4373	28.5	8.5	5.5	55.5	23	41	middle
484	PC-3p-161952_49	GTGTCACGTTGGCCGAAAAGAGGT	down	0.377725	-1.40459	0.255592	9.7738	3.69181	6.58577	17.4789	5.25676	6.11206	0	4.96338	5	19	5	6	0	8	middle
486	PC-5p-186472_42	AAGAAAATGAAACCGCTGCCTAGG	up	2.55013	1.35057	0.257522	3.37312	8.60187	0	10.1193	0	7.13074	8.12768	10.5472	0	11	0	7	7	17	middle
489	PC-5p-90028_91	ATTTTTCTGGAAATTAGTATG	up	5.62073	2.49076	0.2585	1.53668	8.63726	4.61004	0	0	0	15.6748	10.237	3.5	0	0	0	13.5	16.5	middle
493	PC-5p-190743_40	AGAAAGCTGACGATTTGAACATGT	down	0.117801	-3.08557	0.260136	14.4124	1.6978	0	28.5182	14.7189	5.09339	0	0	0	31	14	5	0	0	middle
494	PC-5p-301250_21	ATATCTAAGTTGCTCGGACTCTCC	down	0.185698	-2.42897	0.26228	5.56837	1.03404	6.58577	10.1193	0	0	0	3.10211	5	11	0	0	0	5	middle
498	PC-3p-139953_58	AGAATATTTTCGAAGAGTCGGAGC	down	0.395788	-1.3372	0.263225	6.27025	2.48169	7.90292	4.5997	6.30811	0	0	7.44507	6	5	6	0	0	12	middle
499	PC-5p-407633_13	AGAGTGTGAATAGTAGTTCTCCAA	down	0.117846	-3.08502	0.26409	5.26466	0.620422	10.5372	0	5.25676	0	0	1.86127	8	0	5	0	0	3	middle
500	PC-5p-374369_15	AAATCGAACCGACGAACCAAATCA	down	0.200039	-2.32165	0.264159	5.16917	1.03404	0	9.19941	6.30811	0	0	3.10211	0	10	6	0	0	5	low
502	PC-5p-78513_103	GAAATAGAGAGTATGAATAGTAGT	down	0.315634	-1.66368	0.264657	62.9997	19.8848	7.90292	79.1149	101.981	7.13074	30.1885	22.3352	6	86	97	7	26	36	middle
510	stu-miR7984d-5p_2ss18AC23CT	ATCCGAACTTTGACCGACATTGTT	down	0.238159	-2.07	0.26675	2.17089	0.517018	3.29288	3.21979	0	0	0	1.55106	2.5	3.5	0	0	0	2.5	low
513	stu-miR3627-5p_R-1_1ss21AG	TCGCAGGAGAGATGGCACTTG	up	17.3606	4.11775	0.268318	15.602	270.861	9.22007	23.9185	13.6676	126.316	80.1157	606.152	7	26	13	124	69	977	middle
514	PC-3p-215159_35	ATCAGATGATCGAGAAGATAAGGC	up	2.52465	1.33608	0.268567	1.92748	4.8662	0	0	5.78244	6.11206	2.90274	5.5838	0	0	5.5	6	2.5	9	low
518	sly-miR164b-3p	CACGTGTTCTCCTTCTCCAAC	up	5.56263	2.47577	0.26961	2.1027	11.6966	0	0	6.30811	0	22.0609	13.0289	0	0	6	0	19	21	middle
519	PC-5p-225893_32	ATTTTTCAAGTGACAAGTGACATT	down	0.494887	-1.01483	0.269705	13.804	6.83141	6.58577	13.7991	21.027	11.2054	9.28878	0	5	15	20	11	8	0	middle
522	stu-MIR8006-p5_1ss15GT	AAAAGTATGACGGATGGTATCTGC	down	0.243347	-2.03891	0.269841	2.12462	0.517018	0	3.21979	3.15406	0	0	1.55106	0	3.5	3	0	0	2.5	low
525	PC-5p-131302_62	AAAAACTGTGAATTATATGAGAAT	down	0.483498	-1.04842	0.271114	15.0107	7.25762	9.22007	25.2984	10.5135	7.13074	8.12768	6.51443	7	27.5	10	7	7	10.5	middle
528	sly-miR171e	TTGAGCCGCGTCAATATCTCT	up	3.97897	1.9924	0.271453	901.377	3586.56	2418.29	221.706	64.1325	6710.03	494.628	3555.02	1836	241	61	6587	426	5730	high
530	sly-miR10539	CTTGGAACCACAGTTACCACC	down	0.466717	-1.09938	0.27182	1083.68	505.773	754.729	1837.12	659.198	807.811	626.993	82.5161	573	1997	627	793	540	133	high
531	gma-MIR5368-p5_1ss6TC_1	CTGTTCCCTGGGATTGGCTTTGG	down	0.158191	-2.66026	0.272581	291.49	46.111	616.428	92.454	165.588	22.9202	53.991	61.4218	468	100.5	157.5	22.5	46.5	99	middle
532	vvi-MIR3627-p5_1ss13CT	TCGCAGGAGAGATGGCACTTGC	up	12.8967	3.68893	0.272627	19.2099	247.745	30.2945	14.719	12.6162	161.97	37.1551	544.11	23	16	12	159	32	877	middle
533	PC-3p-220133_34	AAAAGCTGTAAACATTGAATCAGA	down	0.209545	-2.25467	0.272672	16.7779	3.51573	0	30.358	19.9757	0	0	10.5472	0	33	19	0	0	17	middle
534	stu-MIR5303f-p3_2ss7AG18GA	AAAGTAGTGTATTTTTGAAGAATC	down	0.246616	-2.01966	0.272852	2.93504	0.723826	0	4.5997	4.20541	0	0	2.17148	0	5	4	0	0	3.5	low
535	gma-miR6300_R+5	GTCGTTGTAGTATAGTGGTAAGT	up	3.04908	1.60837	0.273595	48.0453	146.494	73.7606	37.2576	33.1176	260.781	31.3496	147.35	56	40.5	31.5	256	27	237.5	middle
539	PC-5p-97307_84	TCGAAAATCTTATGAATTCCA	up	6.71815	2.74806	0.27816	3.07336	20.6473	9.22007	0	0	20.3735	0	41.5683	7	0	0	20	0	67	middle
541	PC-5p-421877_12	AGTTAAGGTGTGTCTCTGGGATTT	down	0.240864	-2.05371	0.27894	4.29304	1.03404	0	5.51964	7.35947	0	0	3.10211	0	6	7	0	0	5	low
542	PC-5p-39124_181	TAAGGATTGGTGGTATCATATC	up	2.46039	1.29889	0.279108	20.9233	51.4796	36.8803	10.1193	15.7703	65.1953	10.4499	78.7936	28	11	15	64	9	127	middle
544	PC-5p-230053_32	TAGTGCAGCACCATTAAGATT	up	4.53732	2.18184	0.280557	2.1027	9.54064	0	0	6.30811	11.2054	17.4165	0	0	0	6	11	15	0	middle
547	stu-MIR7984b-p5_1ss2TG	AGGACCTTTTACCCCTGCACTATT	down	0.442182	-1.17729	0.281084	15.6648	6.92668	5.26861	17.0189	24.7068	7.13074	0	13.6493	4	18.5	23.5	7	0	22	middle
548	stu-MIR7984b-p3_1ss2TG	AGGACCTTTTACCCCTGCACTATT	down	0.442182	-1.17729	0.281084	15.6648	6.92668	5.26861	17.0189	24.7068	7.13074	0	13.6493	4	18.5	23.5	7	0	22	middle
550	stu-miR7983-3p_1ss7GA	ACTAATACCGGTAAAGACTTTAAC	down	0.391233	-1.3539	0.281348	4.49313	1.75786	3.95146	6.89955	2.62838	0	0	5.27359	3	7.5	2.5	0	0	8.5	low
551	PC-5p-100010_82	AGATTGATATATGTTACTGTAAGT	down	0.374211	-1.41808	0.283005	18.2917	6.84494	3.29288	21.6186	29.9635	9.67743	0	10.8574	2.5	23.5	28.5	9.5	0	17.5	middle
552	gma-miR171m	TTGAGCCGCGTCAATATCTCA	up	3.77465	1.91634	0.283648	1.97573	7.45768	5.92719	0	0	11.2054	0	11.1676	4.5	0	0	11	0	18	middle
553	PC-5p-179723_43	ACAAGAAAACTGTGAATTACATGT	down	0.245636	-2.0254	0.283696	8.93652	2.19513	0	11.0393	15.7703	0	3.48329	3.10211	0	12	15	0	3	5	middle
554	ath-miR172b-5p_R+1	GCAGCACCATTAAGATTCACA	up	4.28793	2.10028	0.283698	89.8048	385.076	60.5891	68.9955	139.83	235.314	788.385	131.529	46	75	133	231	679	212	middle
555	sly-MIR10531-p3	AACTGACTCTACTCGGATTCCAAA	up	6.2311	2.63949	0.285373	1.53323	9.55373	0	4.5997	0	19.3549	0	9.30633	0	5	0	19	0	15	middle
557	PC-3p-223735_33	TTTGTGCTTGTATAAAATGAGAGA	down	0.236046	-2.08286	0.285892	6.13292	1.44765	0	11.0393	7.35947	0	0	4.34295	0	12	7	0	0	7	middle
559	stu-MIR7997b-p3_1ss20TC	AGTGTATTTTTGGAGAATTCGACA	down	0.224806	-2.15325	0.287543	3.21978	0.723826	0	5.97961	3.67973	0	0	2.17148	0	6.5	3.5	0	0	3.5	low
560	stu-MIR8007b-p3_1ss17AG	ACTGTTTGACTCTCGAGAAATGAA	down	0.150348	-2.73362	0.288289	6.87761	1.03404	0	6.43958	14.1933	0	0	3.10211	0	7	13.5	0	0	5	middle
561	stu-MIR8007b-p5_1ss17AG	ACTGTTTGACTCTCGAGAAATGAA	down	0.150348	-2.73362	0.288289	6.87761	1.03404	0	6.43958	14.1933	0	0	3.10211	0	7	13.5	0	0	5	middle
564	PC-3p-279874_24	AACGGACTAAGAGATGGTGTC	down	0.193195	-2.37187	0.28972	5.35229	1.03404	10.5372	5.51964	0	0	0	3.10211	8	6	0	0	0	5	middle
566	stu-MIR1886a-p3_2ss4CT20TC	ATGTGATTTTACGCTGATTCCATC	up	5.03506	2.33201	0.289962	1.53323	7.71992	0	4.5997	0	0	15.0943	8.06549	0	5	0	0	13	13	middle
567	stu-MIR7997c-p3_2ss2TC17CT	ACATTTTTGGAGAGTCTGAGCAAC	down	0.214281	-2.22242	0.29032	2.41281	0.517018	4.61004	0	2.62838	0	0	1.55106	3.5	0	2.5	0	0	2.5	low
568	gma-MIR5368-p3_2ss3TC23TC	TTCCCTGGGATTGGCTTTGGGCCT	down	0.215203	-2.21623	0.290568	171.86	36.9848	360.9	65.3158	89.3649	30.5603	35.4135	44.9806	274	71	85	30	30.5	72.5	middle
569	PC-5p-207141_36	ACTTGACTAACTAAACTTAGATAC	down	0.21013	-2.25065	0.291706	14.7628	3.10211	0	28.5182	15.7703	0	0	9.30633	0	31	15	0	0	15	middle
572	PC-5p-423862_12	AAAGTTGAACAAGTAGATACATGA	down	0.254223	-1.97583	0.292794	4.47419	1.13744	7.90292	5.51964	0	0	0	3.41232	6	6	0	0	0	5.5	low
578	stu-MIR8006-p3_2ss1GA21CA	AACGGAGGGTATCTGCATACAATT	up	3.60984	1.85194	0.294938	1.05135	3.79522	0	0	3.15406	6.11206	0	5.27359	0	0	3	6	0	8.5	low
580	PC-3p-198759_38	GAATGATATGACTTTAGTACAGTA	down	0.189817	-2.39732	0.296608	13.0741	2.48169	26.3431	12.8792	0	0	0	7.44507	20	14	0	0	0	12	middle
581	PC-5p-111702_74	AGGTGTGTCTCTGTGATTTTGATC	down	0.411988	-1.27932	0.29749	20.5064	8.44838	6.58577	20.2387	34.6946	6.11206	0	19.2331	5	22	33	6	0	31	middle
582	PC-5p-93913_87	AGATTTGTATAATGTTGAACAAGT	down	0.305464	-1.71093	0.297811	15.7265	4.80388	0	22.9985	24.1811	0	6.96659	7.44507	0	25	23	0	6	12	middle
585	PC-5p-659482_6	TGGAACAACAACGATTTACTCCAC	down	0.287861	-1.79655	0.300413	3.59213	1.03404	0	5.51964	5.25676	0	0	3.10211	0	6	5	0	0	5	low
586	stu-MIR8007b-p3_1ss23CT	ATTCAAACAAGTCTATCTTTGATC	down	0.500851	-0.997547	0.300505	17.5952	8.81257	9.22007	15.179	28.3865	2.54669	17.997	5.89401	7	16.5	27	2.5	15.5	9.5	middle
588	PC-5p-80604_100	TTAGGACGGAGAATTTAAAATACT	up	2.8022	1.48656	0.301055	4.73899	13.2796	10.5372	0	3.67973	25.4669	7.54714	6.82464	8	0	3.5	25	6.5	11	middle
589	stu-MIR8032d-p3	TTCAGTGTGAGTTGGTGCGATT	up	3.33713	1.73861	0.301308	3.89878	13.0108	0	6.43958	5.25676	17.3175	0	21.7148	0	7	5	17	0	35	middle
590	PC-5p-383019_14	TTTTCGACCTATGTGACACTATC	up	2.38396	1.25336	0.301567	3.67976	8.77242	0	11.0393	0	11.2054	5.80549	9.30633	0	12	0	11	5	15	middle
592	stu-MIR8007b-p5_2ss18TA23CT	ATTCAAACAAGTCTATCATTGATC	down	0.287087	-1.80044	0.301824	2.95694	0.848898	0	4.13973	4.73109	2.54669	0	0	0	4.5	4.5	2.5	0	0	low
593	ptc-miR393a-5p_R+1	TCCAAAGGGATCGCATTGATCT	down	0.420395	-1.25018	0.301894	6.44449	2.70923	6.58577	6.43958	6.30811	0	8.12768	0	5	7	6	0	7	0	low
595	stu-miR8010_2ss8CT17AG	ATAGGACTCTAGTTAAGTTTAGGT	up	2.45209	1.29401	0.303243	2.29984	5.63941	0	3.21979	3.67973	3.05603	10.4499	3.41232	0	3.5	3.5	3	9	5.5	middle
597	gma-miR5368_L+1R-1	GGGACAGTCTCAGGTAGAC	down	0.139192	-2.84485	0.306047	114.001	15.8679	255.528	20.2387	66.2352	16.2988	13.9332	17.3718	194	22	63	16	12	28	middle
598	stu-MIR8007a-p5_1ss19CG	ACGTAGTTTACAAATATAGAAATT	up	2.5495	1.35022	0.306624	1.53323	3.90899	0	4.5997	0	6.11206	4.06384	1.55106	0	5	0	6	3.5	2.5	low
601	sly-MIR9472-p3	TCAGACCTTTGTACACTTGTA	up	21.4125	4.42038	0.307481	27.6764	592.621	46.1004	13.7991	23.1298	1399.66	12.7721	365.429	35	15	22	1374	11	589	high
603	PC-3p-174810_45	AAACTGGACAAGTAAAAGTGAACG	down	0.157548	-2.66614	0.307965	10.7764	1.6978	0	9.19941	23.1298	5.09339	0	0	0	10	22	5	0	0	middle
605	stu-MIR8006-p5_1ss21CA	AAAAGTATGACGGAGGGTATATGC	down	0.286542	-1.80318	0.308453	4.05211	1.1611	0	6.89955	5.25676	0	3.48329	0	0	7.5	5	0	3	0	low
606	stu-MIR8006-p3_1ss21CA	AAAAGTATGACGGAGGGTATATGC	down	0.286542	-1.80318	0.308453	4.05211	1.1611	0	6.89955	5.25676	0	3.48329	0	0	7.5	5	0	3	0	low
607	PC-5p-29239_225	GATTTCACTGAAGAACATAGAACC	up	2.05914	1.04204	0.309002	13.1772	27.1336	17.7816	13.3391	8.41082	43.8031	8.12768	29.47	13.5	14.5	8	43	7	47.5	middle
608	gma-MIR4995-p5	TCATAGGCAGTGGCTTGGT	down	0.0563244	-4.1501	0.309026	16.5227	0.930633	39.5146	3.21979	6.83379	0	0	2.7919	30	3.5	6.5	0	0	4.5	middle
610	PC-3p-179932_43	AAAGCGGAAGAAAAACTTACAGTT	down	0.264372	-1.91936	0.310212	10.9516	2.8953	0	20.2387	12.6162	0	0	8.68591	0	22	12	0	0	14	middle
612	ath-miR159c_R-1	TTTGGATTGAAGGGAGCTCC	up	6.35775	2.66852	0.311522	0.766617	4.87396	0	2.29985	0	4.07471	0	10.5472	0	2.5	0	4	0	17	middle
614	sly-MIR10537-p5	CAACGTACGTAGGGTAAGTGG	up	2.18641	1.12856	0.312672	5.61511	12.2769	10.5372	0	6.30811	8.14942	6.96659	21.7148	8	0	6	8	6	35	middle
616	stu-MIR8007b-p3_2ss2CG17TA	AGTTAAACTGTTTGACACTCGAAA	down	0.224697	-2.15395	0.318254	10.3851	2.3335	3.95146	4.5997	22.6041	2.54669	2.90274	1.55106	3	5	21.5	2.5	2.5	2.5	middle
617	stu-MIR8007b-p5_2ss2CG17TA	AGTTAAACTGTTTGACACTCGAAA	down	0.224697	-2.15395	0.318254	10.3851	2.3335	3.95146	4.5997	22.6041	2.54669	2.90274	1.55106	3	5	21.5	2.5	2.5	2.5	middle
618	stu-miR166a-5p_L-1R+1	GAATGTTGTCTGGCTCGAGGA	up	2.19836	1.13642	0.31859	17.0565	37.4963	21.0745	17.4789	12.6162	66.214	12.7721	33.5028	16	19	12	65	11	54	middle
620	PC-5p-245204_29	ATCGGGTGTTTACATCAAACTAAT	down	0.295058	-1.76093	0.319592	4.20543	1.24084	0	7.35952	5.25676	0	0	3.72253	0	8	5	0	0	6	middle
621	PC-3p-3135_1105	TTAACACATTTTTTGCTTTACACT	up	2.04875	1.03474	0.319855	81.7835	167.554	171.23	40.4774	33.6433	287.267	106.821	108.574	130	44	32	282	92	175	middle
624	stu-miR7984c-5p_1ss22GA	ACGATACCAAACTTTATGAAGAAC	down	0.289491	-1.78841	0.322763	4.64349	1.34425	0	5.51964	8.41082	0	0	4.03274	0	6	8	0	0	6.5	low
625	PC-3p-178181_44	AAAAAATAATATGAAATCGCTGCC	down	0.501836	-0.994711	0.323225	9.16051	4.59708	6.58577	15.639	5.25676	0	6.96659	6.82464	5	17	5	0	6	11	middle
626	PC-5p-368343_15	ATAAAATTGAACGAGTAGATACAT	down	0.314729	-1.66782	0.323858	3.28549	1.03404	0	4.5997	5.25676	0	0	3.10211	0	5	5	0	0	5	low
632	stu-MIR5303g-p3_2ss2AT20TA	TTGATATTTTTGAAGAGTCAGAGC	down	0.317755	-1.65402	0.327153	2.27794	0.723826	0	3.67976	3.15406	0	0	2.17148	0	4	3	0	0	3.5	low
633	stu-MIR5303g-p5_2ss2AT20TA	TTGATATTTTTGAAGAGTCAGAGC	down	0.317755	-1.65402	0.327153	2.27794	0.723826	0	3.67976	3.15406	0	0	2.17148	0	4	3	0	0	3.5	low
634	PC-5p-307155_21	ATTCCTTTTTAGTCTACGTGGCAC	down	0.317755	-1.65402	0.327153	4.55588	1.44765	0	7.35952	6.30811	0	0	4.34295	0	8	6	0	0	7	low
635	PC-5p-37213_188	TGCTCCTTTTGAAACTGTAATGCC	up	2.57953	1.36711	0.327489	17.6807	45.6077	35.5631	10.1193	7.35947	88.6249	20.8998	27.2986	27	11	7	87	18	44	middle
636	PC-5p-304318_21	AGTAATCGAGTCAGAATTTTCATT	down	0.314336	-1.66962	0.327573	3.94751	1.24084	6.58577	0	5.25676	0	0	3.72253	5	0	5	0	0	6	low
637	PC-3p-87260_93	ATTTTAGGAGTAAAACGTTAATGT	down	0.470479	-1.0878	0.328444	20.6144	9.69866	4.61004	33.5778	23.6554	3.56537	12.1915	13.3391	3.5	36.5	22.5	3.5	10.5	21.5	middle
639	stu-MIR8007b-p3_2ss14CT23TC	AAACTGTTTGACTTTCGAAAAACG	down	0.202001	-2.30757	0.328703	3.07138	0.620422	6.58577	0	2.62838	0	0	1.86127	5	0	2.5	0	0	3	low
642	gma-MIR5368-p5_1ss19TC	CTGGGATTGGCTTTGGGCCTT	down	0.239052	-2.0646	0.330337	34.1148	8.1552	73.7606	5.97961	22.6041	2.54669	15.0943	6.82464	56	6.5	21.5	2.5	13	11	middle
643	PC-5p-227956_32	GCTCATGATGTAGCGACTTTTGCC	down	0.275675	-1.85896	0.330338	6.00149	1.65446	0	6.43958	11.5649	0	0	4.96338	0	7	11	0	0	8	middle
644	hbr-miR6173_L-2	CCGTAAACGATGGATACT	down	0.116793	-3.09798	0.330905	36.6878	4.28488	87.5907	11.9592	10.5135	2.54669	3.48329	6.82464	66.5	13	10	2.5	3	11	middle
647	sly-MIR319d-p5_1ss18CT	TGCTGCTGAATCATTGGTTC	up	2.32494	1.21719	0.332789	14.217	33.0537	31.6117	11.0393	0	16.2988	22.0609	60.8014	24	12	0	16	19	98	middle
648	hbr-MIR6173-p3_1ss3CT	AGTGCTGTAGCTAACGCGTT	down	0.232398	-2.10533	0.333496	29.4863	6.85254	64.5405	5.51964	18.3987	8.65875	2.90274	8.99612	49	6	17.5	8.5	2.5	14.5	middle
649	PC-5p-359589_16	ATTAATACCAACATAACTTATGAG	down	0.270873	-1.88431	0.334069	5.34439	1.44765	0	5.51964	10.5135	0	0	4.34295	0	6	10	0	0	7	middle
650	PC-5p-237009_30	ACGAAGCTGACTGACGTGTCTACA	down	0.329367	-1.60223	0.334603	7.53472	2.48169	0	11.0393	11.5649	0	0	7.44507	0	12	11	0	0	12	middle
652	stu-MIR8006-p3_2ss5GA23GA	AAAAATATGACGGAGGGTATCTAC	down	0.186352	-2.4239	0.335036	3.3293	0.620422	0	7.35952	2.62838	0	0	1.86127	0	8	2.5	0	0	3	low
653	stu-MIR8006-p5_2ss5GA23GA	AAAAATATGACGGAGGGTATCTAC	down	0.186352	-2.4239	0.335036	3.3293	0.620422	0	7.35952	2.62838	0	0	1.86127	0	8	2.5	0	0	3	low
655	PC-5p-196662_39	TCGAACCCGTGACCTATGGCTC	up	4.27748	2.09676	0.335212	5.31045	22.7153	13.1715	2.75982	0	20.3735	0	47.7725	10	3	0	20	0	77	middle
656	nta-miR172c_2ss1AT4AC	TGACTCTTGATGATGCTGCAT	up	3.97011	1.98918	0.336228	2.14653	8.52196	0	6.43958	0	8.14942	17.4165	0	0	7	0	8	15	0	middle
657	PC-5p-287219_23	AGATTTTACTGAGAATTAGTATGA	down	0.329957	-1.59965	0.336283	8.14801	2.6885	0	12.8792	11.5649	0	0	8.06549	0	14	11	0	0	13	middle
661	PC-5p-56826_135	TTAAAGATCCTGGAATTGTAT	down	0.176443	-2.50273	0.338564	13.4713	2.37691	30.2945	10.1193	0	7.13074	0	0	23	11	0	7	0	0	middle
663	stu-MIR8005c-p3_1ss7AG	TTTAGGGTTTAGGGTTTAGGG	down	0.363003	-1.46195	0.339199	20.4796	7.43414	0	33.5778	27.8608	3.56537	16.2554	2.48169	0	36.5	26.5	3.5	14	4	middle
664	stu-MIR8005a-p3_1ss1GT	TTTAGGGTTTAGGGTTTAGGG	down	0.363003	-1.46195	0.339199	20.4796	7.43414	0	33.5778	27.8608	3.56537	16.2554	2.48169	0	36.5	26.5	3.5	14	4	middle
666	stu-MIR7984c-p5_2ss11AG23TC	AAACTTTATGGAGGACCTTTTACT	down	0.317386	-1.65569	0.339518	2.67466	0.848898	3.29288	0	4.73109	2.54669	0	0	2.5	0	4.5	2.5	0	0	low
667	stu-miR7983-3p_2ss16GA23AG	ACTAATGCCGGTAAAAACTTTAGC	down	0.446235	-1.16412	0.339891	3.24415	1.44765	3.29288	2.75982	3.67973	0	0	4.34295	2.5	3	3.5	0	0	7	low
666	stu-MIR7984c-p5_2ss11AG23TC	AAACTTTATGGAGGACCTTTTACT	down	0.317386	-1.65569	0.339518	2.67466	0.848898	3.29288	0	4.73109	2.54669	0	0	2.5	0	4.5	2.5	0	0	low
667	stu-miR7983-3p_2ss16GA23AG	ACTAATGCCGGTAAAAACTTTAGC	down	0.446235	-1.16412	0.339891	3.24415	1.44765	3.29288	2.75982	3.67973	0	0	4.34295	2.5	3	3.5	0	0	7	low
673	stu-MIR8006-p5_2ss3TA21GA	CAAACTTTTGAGACATTGGTACCC	up	2.70741	1.43691	0.343135	2.12462	5.75221	0	3.21979	3.15406	7.64008	0	9.61654	0	3.5	3	7.5	0	15.5	low
674	PC-5p-274686_24	TTTAAGTGAATTTTGCGAACAACT	up	3.42861	1.77762	0.343529	1.53323	5.25686	0	4.5997	0	10.1868	0	5.5838	0	5	0	10	0	9	middle
675	ath-miR169a-3p_L+2_1ss15TC	TCGGCAAGTTGTCCCTGGCTAC	down	0.0800942	-3.64216	0.343981	15.4923	1.24084	38.1975	8.27947	0	0	0	3.72253	29	9	0	0	0	6	middle
676	PC-3p-332638_18	AGTGTCACGTAGGCTAAGAAGTGG	down	0.31127	-1.68376	0.34431	3.98639	1.24084	0	4.5997	7.35947	0	0	3.72253	0	5	7	0	0	6	low
677	PC-3p-314420_20	ATATGCTTTAGTTTTTGAATGATA	down	0.324389	-1.6242	0.345133	5.96556	1.93516	10.5372	0	7.35947	0	5.80549	0	8	0	7	0	5	0	middle
678	PC-3p-219114_34	AGTGATGTATATCAATCTGACGCT	down	0.371225	-1.42963	0.346329	11.8716	4.40702	0	15.639	19.9757	5.09339	8.12768	0	0	17	19	5	7	0	middle
680	PC-5p-149854_54	TATTGAAAACACCCCTGAACT	down	0.46799	-1.09545	0.350019	8.5541	4.00324	15.8058	4.5997	5.25676	0	5.80549	6.20422	12	5	5	0	5	10	middle
682	gma-MIR5368-p3_1ss3GA	CCAAGGGACAGTCTCAGGT	down	0.149536	-2.74143	0.351947	35.5469	5.31555	84.9564	2.75982	18.9243	12.2241	0	3.72253	64.5	3	18	12	0	6	middle
683	gma-MIR4995-p5_1ss20GC	AGTGGCTTGGTTAAGGGAACCC	down	0.0701856	-3.83268	0.352002	43.0341	3.02037	109.324	5.05967	14.7189	2.54669	0	6.51443	83	5.5	14	2.5	0	10.5	middle
684	PC-5p-35704_194	TTTTCTTTTTCTGCCTGGACTATC	down	0.290863	-1.78159	0.352891	31.5043	9.16343	68.492	9.19941	16.8216	6.11206	13.9332	7.44507	52	10	16	6	12	12	middle
686	gma-MIR5368-p5_1ss6TC_2	CTGTTCCCTGGGATTGGCTTTGGGC	down	0.257619	-1.95669	0.353951	420.633	108.363	939.789	114.993	207.116	107.47	78.9546	138.664	713.5	125	197	105.5	68	223.5	middle
687	gma-MIR5368-p3_1ss6TC	CTGTTCCCTGGGATTGGCTTTGGGC	down	0.257619	-1.95669	0.353951	420.633	108.363	939.789	114.993	207.116	107.47	78.9546	138.664	713.5	125	197	105.5	68	223.5	middle
688	PC-3p-169439_47	TTAGTTTAGTTAAGGTGTGTGTCT	down	0.33002	-1.59938	0.354062	4.38656	1.44765	7.90292	0	5.25676	0	0	4.34295	6	0	5	0	0	7	middle
693	hbr-MIR6173-p5_1ss1AT	TAGCCGTAAACGATGGATACT	down	0.236909	-2.07759	0.355655	31.0678	7.36025	70.4677	6.43958	16.296	3.56537	10.4499	8.06549	53.5	7	15.5	3.5	9	13	middle
694	hbr-miR6173_L+1	TAGCCGTAAACGATGGATACT	down	0.236909	-2.07759	0.355655	31.0678	7.36025	70.4677	6.43958	16.296	3.56537	10.4499	8.06549	53.5	7	15.5	3.5	9	13	middle
697	PC-5p-141029_58	ATGTTTGTTATGATTGTTTTCT	up	2.88617	1.52916	0.357341	4.9376	14.2508	12.513	2.29985	0	29.5416	6.38604	6.82464	9.5	2.5	0	29	5.5	11	middle
698	gma-MIR4995-p5_1ss21GC_2	CAGTGGCTTGGTTAAGGGAACC	down	0.179057	-2.48151	0.358037	49.4801	8.85977	117.885	10.5793	19.9757	10.1868	5.22494	11.1676	89.5	11.5	19	10	4.5	18	middle
699	gma-MIR4995-p5_1ss21GC_3	CAGTGGCTTGGTTAAGGGAACCC	down	0.179057	-2.48151	0.358037	49.4801	8.85977	117.885	10.5793	19.9757	10.1868	5.22494	11.1676	89.5	11.5	19	10	4.5	18	middle
700	gma-MIR4995-p5_1ss21GC_1	CAGTGGCTTGGTTAAGGGAAC	down	0.179057	-2.48151	0.358037	49.4801	8.85977	117.885	10.5793	19.9757	10.1868	5.22494	11.1676	89.5	11.5	19	10	4.5	18	middle
701	fve-MIR171g-p5	ATGATGTTGGAATGGCTCAAT	up	2.28546	1.19249	0.358309	28.5966	65.3566	75.7363	6.89955	3.15406	110.526	19.1581	66.3852	57.5	7.5	3	108.5	16.5	107	middle
703	eun-miR530-5p_L-2R+2	TGCATTTGCACCTGCACCTTT	up	31.0523	4.95663	0.359316	3.98641	123.787	0	11.9592	0	10.1868	34.8329	326.342	0	13	0	10	30	526	middle
704	PC-5p-317997_19	ATAAAATTGAACAGTAGACATTTT	down	0.261392	-1.93571	0.359781	7.40329	1.93516	0	6.43958	15.7703	0	5.80549	0	0	7	15	0	5	0	middle
705	sly-miR169c_1ss7AG	CAGCCAGGGATGACTTGCCGA	down	0.328391	-1.60652	0.36024	6.92736	2.27488	7.90292	12.8792	0	0	0	6.82464	6	14	0	0	0	11	middle
706	PC-3p-358148_16	AATACGAAATAACTTTGATGGTGT	up	3.88405	1.95756	0.360358	1.53323	5.95515	0	4.5997	0	5.09339	12.7721	0	0	5	0	5	11	0	middle
707	PC-3p-299588_21	ATATGTGTCTCTGAGATTCCGGTC	down	0.344234	-1.53854	0.360904	4.20543	1.44765	0	7.35952	5.25676	0	0	4.34295	0	8	5	0	0	7	low
709	stu-miR8031_R+1_1ss14CT	TTAGACACCTCAATTAAGACTTGT	up	2.81241	1.4918	0.36358	0.766617	2.15604	0	2.29985	0	3.56537	2.90274	0	0	2.5	0	3.5	2.5	0	low
711	PC-3p-230600_31	AAAACATTTTTGAAGAGTCCGAGC	up	2.17421	1.12049	0.364461	2.14653	4.66699	0	6.43958	0	5.09339	5.80549	3.10211	0	7	0	5	5	5	low
713	stu-miR408a-3p_R-2	TGCACAGCCTCTTCCCTGG	down	0.214561	-2.22054	0.36518	242.408	52.0113	34.246	565.763	127.214	113.073	42.9606	0	26	615	121	111	37	0	middle
714	PC-5p-286548_23	ATATTTTAAAGGTATATATGAGCT	down	0.322447	-1.63286	0.36556	3.00074	0.967581	0	3.21979	5.78244	0	2.90274	0	0	3.5	5.5	0	2.5	0	low
716	PC-3p-115095_71	TTAAATATTTGTAAATGTAGAT	up	2.40575	1.26648	0.365987	4.82956	11.6187	14.4887	0	0	5.09339	9.28878	20.4739	11	0	0	5	8	33	middle
719	gma-MIR4995-p3_2ss14GC19TC_1	TTGGTTAAGGGAACCCACCGGA	down	0.0835002	-3.58208	0.366723	17.3371	1.44765	44.7832	4.5997	2.62838	0	0	4.34295	34	5	2.5	0	0	7	middle
720	gma-MIR4995-p3_2ss14GC19TC_2	TTGGTTAAGGGAACCCACCGGAG	down	0.0835002	-3.58208	0.366723	17.3371	1.44765	44.7832	4.5997	2.62838	0	0	4.34295	34	5	2.5	0	0	7	middle
721	gma-MIR4995-p3_2ss14GC19TC_3	TTGGTTAAGGGAACCCACCGGAGC	down	0.0835002	-3.58208	0.366723	17.3371	1.44765	44.7832	4.5997	2.62838	0	0	4.34295	34	5	2.5	0	0	7	middle
724	gma-miR5368_L+3R-1	AAGGGACAGTCTCAGGTAGAC	down	0.128129	-2.96433	0.369019	63.1559	8.09209	158.058	4.5997	26.8095	15.2802	0	8.99612	120	5	25.5	15	0	14.5	middle
728	sly-miR482c	TCTTGCCAATACCGCCCATTCC	up	2.13737	1.09584	0.370338	3977.37	8501.12	7788.33	2322.85	1820.94	15964.7	3220.89	6317.76	5913	2525	1732	15672	2774	10183	high
729	PC-5p-198157_38	TTCCTCAATGGACATGTATGT	down	0.354167	-1.4975	0.371751	6.71128	2.37691	11.8544	8.27947	0	7.13074	0	0	9	9	0	7	0	0	middle
730	PC-3p-471906_10	AATGTCACGTAGGCTGAAAAGAGA	down	0.280845	-1.83215	0.372613	6.04531	1.6978	0	12.8792	5.25676	5.09339	0	0	0	14	5	5	0	0	middle
731	stu-MIR8006-p3_2ss21GA24GA	AATGTCCCAAAAGTATGACGAAGA	up	3.11626	1.63982	0.37316	1.07326	3.34457	0	3.21979	0	6.6214	0	3.41232	0	3.5	0	6.5	0	5.5	low
732	stu-MIR8006-p5_2ss21GA24GA	AATGTCCCAAAAGTATGACGAAGA	up	3.11626	1.63982	0.37316	1.07326	3.34457	0	3.21979	0	6.6214	0	3.41232	0	3.5	0	6.5	0	5.5	low
734	PC-5p-351792_17	ATTTTCTTAGGGAGTAGTATGAAA	down	0.371727	-1.42769	0.374712	5.56343	2.06807	0	8.27947	8.41082	0	0	6.20422	0	9	8	0	0	10	low
735	PC-5p-118101_70	AATTTGTATAAAGTTGAACATATA	down	0.637654	-0.649155	0.375372	10.6519	6.79221	9.22007	10.1193	12.6162	0	10.4499	9.92675	7	11	12	0	9	16	middle
736	PC-5p-298294_22	TTTAGAGAGTTGAATAGTAGTTCT	up	3.08189	1.62382	0.375419	1.83988	5.67031	0	5.51964	0	11.2054	5.80549	0	0	6	0	11	5	0	middle
738	stu-miR319-3p_1ss16CT	TTGGACTGAAGGGTTTCCTTC	up	2.58075	1.36779	0.375809	78.3884	202.301	200.207	34.9577	0	55.0086	148.621	403.274	152	38	0	54	128	650	middle
741	PC-3p-195850_39	TTTGCTCGTCTTTAGTGTTTT	up	2.91239	1.54221	0.376934	2.14653	6.25154	0	6.43958	0	0	6.96659	11.788	0	7	0	0	6	19	middle
742	PC-3p-224947_33	TAGGATGTCACGTAGAACGAGTGT	up	2.43315	1.28283	0.377538	2.51887	6.12879	0	2.29985	5.25676	8.14942	0	10.237	0	2.5	5	8	0	16.5	middle
745	PC-5p-227673_32	ATACCTTCATTACAGCTAGCC	down	0.188498	-2.40738	0.37839	3.83998	0.723826	9.22007	2.29985	0	0	0	2.17148	7	2.5	0	0	0	3.5	low
746	stu-MIR8006-p5_2ss7CT19CA	AATGTCTCAAAAGTATGAAGGAGG	down	0.356297	-1.48885	0.378786	2.32174	0.827229	0	2.75982	4.20541	0	0	2.48169	0	3	4	0	0	4	low
747	stu-MIR8006-p3_2ss7CT19CA	AATGTCTCAAAAGTATGAAGGAGG	down	0.356297	-1.48885	0.378786	2.32174	0.827229	0	2.75982	4.20541	0	0	2.48169	0	3	4	0	0	4	low
748	stu-MIR8021-p5_2ss5GT20CT	TCAATGCTCAAACTCGAGATCTCT	up	2.34141	1.22738	0.379033	3.07336	7.196	9.22007	0	0	5.09339	12.7721	3.72253	7	0	0	5	11	6	middle
749	gma-MIR4995-p3_2ss15GC20TC	CTTGGTTAAGGGAACCCACCGGAGC	down	0.32448	-1.6238	0.380323	19.1307	6.20752	41.4903	2.75982	13.1419	6.11206	7.54714	4.96338	31.5	3	12.5	6	6.5	8	middle
751	stu-MIR8007b-p5_2ss7TA23TC	AAACTGATTGACTCTCGAAAAACG	down	0.307887	-1.69953	0.383064	3.02265	0.930633	0	2.75982	6.30811	0	0	2.7919	0	3	6	0	0	4.5	low
752	stu-MIR8007b-p3_2ss7TA23TC	AAACTGATTGACTCTCGAAAAACG	down	0.307887	-1.69953	0.383064	3.02265	0.930633	0	2.75982	6.30811	0	0	2.7919	0	3	6	0	0	4.5	low
753	gma-MIR5368-p5_2ss10CT20TC	AACCTTGTGTCAGGACCTACGGGCC	down	0.229974	-2.12046	0.384184	84.8283	19.5083	200.866	7.35952	46.2595	28.523	5.80549	24.1965	152.5	8	44	28	5	39	middle
755	PC-5p-143876_56	ATCGGATCGATGGATAAGATTGTG	down	0.435412	-1.19955	0.385315	12.5287	5.45513	0	16.5589	21.027	8.65875	5.22494	2.48169	0	18	20	8.5	4.5	4	middle
756	ptc-MIR1449-p3_2ss1GA23AC	AATTAGTTGAGGTGCACGTAAGCT	down	0.450318	-1.15098	0.386569	6.87762	3.09712	0	10.1193	10.5135	3.05603	4.06384	2.17148	0	11	10	3	3.5	3.5	middle
757	nta-MIR408-p5_2ss17TC20AC	ATAGACAGGGACGAGGCAGCG	down	0.240715	-2.0546	0.386709	229.796	55.3155	40.8318	545.525	103.033	91.6809	56.8938	17.3718	31	593	98	90	49	28	middle
759	PC-3p-357173_16	TAGAAGTAAGGGTAATATGGAGCC	down	0.380433	-1.39428	0.38951	7.14047	2.71647	0	11.9592	9.46217	8.14942	0	0	0	13	9	8	0	0	middle
760	PC-3p-361291_16	AAATACTGGATGCGGATACGTTTT	up	2.59094	1.37348	0.389588	1.53323	3.97252	0	4.5997	0	6.11206	5.80549	0	0	5	0	6	5	0	low
765	stu-MIR7981-p3_2ss16TA23GA	AGTGTGCCACGTAAGACAAAAGAT	down	0.382778	-1.38542	0.393896	4.86253	1.86127	0	8.27947	6.30811	0	0	5.5838	0	9	6	0	0	9	low
766	stu-miR5303g_2ss9GA20GA	ATATTTTTAAAGAGTCTGAACAAC	down	0.363582	-1.45965	0.393946	5.32249	1.93516	0	5.97961	9.98785	0	5.80549	0	0	6.5	9.5	0	5	0	low
767	gma-MIR5368-p5_1ss1TC	CCCTGGGATTGGCTTTGG	down	0.460205	-1.11965	0.394063	17.2416	7.93467	34.246	6.43958	11.0392	12.2241	7.54714	4.03274	26	7	10.5	12	6.5	6.5	middle
772	PC-5p-348292_17	TTGGGAATTAGTATGAAATTT	up	2.22046	1.15086	0.395794	1.53323	3.40448	0	4.5997	0	2.54669	5.80549	1.86127	0	5	0	2.5	5	3	low
776	stu-MIR8020-p3	AACAACATACTTACTGAAAT	up	5.48904	2.45655	0.398941	2.14653	11.7824	0	6.43958	0	29.5416	5.80549	0	0	7	0	29	5	0	middle
780	gma-MIR4995-p3_1ss18GC	TGGCTTGGTTAAGGGAACC	down	0.24866	-2.00776	0.401055	10.0056	2.488	23.7088	0	6.30811	5.60272	0	1.86127	18	0	6	5.5	0	3	middle
781	gma-MIR5368-p3_2ss15CA17AG	GATACCACTCTGGAAGGGCTAGA	down	0.264232	-1.92012	0.401509	346.82	91.6409	825.197	49.6768	165.588	100.849	58.0549	116.019	626.5	54	157.5	99	50	187	middle
782	PC-5p-223214_33	ATGATCTTTTAACTTTGGGTGTGC	down	0.451552	-1.14704	0.402087	9.54982	4.31224	0	12.8792	15.7703	6.11206	0	6.82464	0	14	15	6	0	11	middle
783	stu-MIR7997c-p5_2ss1CT18TC	TGGACTCTTCAAAAATGCTGA	down	0.156852	-2.67253	0.402193	60.1318	9.43178	156.083	17.4789	6.83379	8.65875	12.1915	7.44507	118.5	19	6.5	8.5	10.5	12	middle
784	PC-3p-345266_17	AGAGTCCGAACAACATAGCTGATA	down	0.451879	-1.14599	0.40271	6.30814	2.85052	0	11.0393	7.88514	2.54669	2.90274	3.10211	0	12	7.5	2.5	2.5	5	middle
785	PC-5p-180238_43	ATAGGTTGACCTCTGTTAATGAGT	up	2.67071	1.41722	0.402744	3.06647	8.18965	0	9.19941	0	15.2802	9.28878	0	0	10	0	15	8	0	middle
786	cme-MIR169l-p5_2ss13TA17GT	ATGGAAGTGATGAATATT	up	3.88382	1.95748	0.402834	7.02482	27.2831	21.0745	0	0	65.1953	10.4499	6.20422	16	0	0	64	9	10	middle
787	stu-MIR7984c-p5_2ss10TC22GA	AAAGGTCCTCCATAAAGTTTGATA	down	0.399553	-1.32354	0.403727	2.12462	0.848898	0	3.21979	3.15406	2.54669	0	0	0	3.5	3	2.5	0	0	low
788	stu-MIR7984c-p3_2ss10TC22GA	AAAGGTCCTCCATAAAGTTTGATA	down	0.399553	-1.32354	0.403727	2.12462	0.848898	0	3.21979	3.15406	2.54669	0	0	0	3.5	3	2.5	0	0	low
789	stu-MIR8007b-p3_2ss10TC17CT	GACACTTTTCGAATTTTGAGATT	down	0.399553	-1.32354	0.403727	2.12462	0.848898	0	3.21979	3.15406	2.54669	0	0	0	3.5	3	2.5	0	0	low
791	PC-5p-74802_107	GCGTAAGAACTTAACGGG	down	0.368066	-1.44196	0.405449	8.90654	3.2782	18.4401	8.27947	0	6.11206	0	3.72253	14	9	0	6	0	6	middle
792	PC-5p-55296_138	TTATGAATTCCAAGGTATACA	up	2.6322	1.39627	0.405498	10.395	27.3617	17.123	4.5997	9.46217	56.0272	0	26.0577	13	5	9	55	0	42	middle
793	PC-3p-65914_120	CAATTCCAGGATCTTTAAGGC	down	0.258551	-1.95148	0.406386	16.1056	4.16412	38.1975	10.1193	0	8.14942	0	4.34295	29	11	0	8	0	7	middle
794	ptc-miR394a-5p_R+1	TTGGCATTCTGTCCACCTCCA	down	0.487993	-1.03507	0.406952	3.81412	1.86127	3.95146	2.75982	4.73109	0	0	5.5838	3	3	4.5	0	0	9	low
795	stu-miR5303g_2ss9GA23AT	ATATTTTTAAAGAGTCTGAGCATC	down	0.43002	-1.21752	0.407205	8.36705	3.598	0	15.639	9.46217	2.54669	6.38604	1.86127	0	17	9	2.5	5.5	3	middle
801	gma-MIR6300-p5_2ss7AT18TA_3	TGTAGTTTAGTGGTAAGAATTC	up	7.59115	2.92432	0.410887	2.93848	22.3065	4.61004	0	4.20541	3.56537	3.48329	59.8707	3.5	0	4	3.5	3	96.5	middle
802	gma-MIR6300-p5_2ss7AT18TA_1	TGTAGTTTAGTGGTAAGAA	up	7.59115	2.92432	0.410887	2.93848	22.3065	4.61004	0	4.20541	3.56537	3.48329	59.8707	3.5	0	4	3.5	3	96.5	middle
803	PC-3p-191476_40	TTTAAATCTTTACTTGTGTACACT	up	3.83844	1.94052	0.410977	1.53323	5.88523	0	4.5997	0	0	13.9332	3.72253	0	5	0	0	12	6	middle
804	stu-MIR8007b-p3_2ss1TA22TA	ATCGAGATTCAAACAAGTCTAACT	up	2.52823	1.33813	0.411098	0.919941	2.32582	0	2.75982	0	4.07471	2.90274	0	0	3	0	4	2.5	0	low
806	gma-MIR6300-p5_2ss7AT18TA_4	TGTAGTTTAGTGGTAAGAATTCC	up	7.94305	2.98969	0.411489	2.93848	23.3405	4.61004	0	4.20541	3.56537	3.48329	62.9728	3.5	0	4	3.5	3	101.5	middle
807	gma-MIR6300-p3_2ss7AT18TA_2	TGTAGTTTAGTGGTAAGAATTCC	up	7.94305	2.98969	0.411489	2.93848	23.3405	4.61004	0	4.20541	3.56537	3.48329	62.9728	3.5	0	4	3.5	3	101.5	middle
808	gma-MIR6300-p3_2ss7AT18TA_1	TGTAGTTTAGTGGTAAGAAT	up	7.94305	2.98969	0.411489	2.93848	23.3405	4.61004	0	4.20541	3.56537	3.48329	62.9728	3.5	0	4	3.5	3	101.5	middle
809	gma-MIR6300-p5_2ss7AT18TA_2	TGTAGTTTAGTGGTAAGAAT	up	7.94305	2.98969	0.411489	2.93848	23.3405	4.61004	0	4.20541	3.56537	3.48329	62.9728	3.5	0	4	3.5	3	101.5	middle
811	sly-miR169e-3p	TGGCAAGCATCTTTGGCGACT	down	0.136174	-2.87648	0.412244	248.707	33.8673	666.48	23.9185	55.7217	11.2054	56.8938	33.5028	506	26	53	11	49	54	middle
813	PC-3p-40383_177	AAGTGACTATATGAGAAATCAACT	down	0.673065	-0.571182	0.412854	15.8868	10.6928	9.22007	14.2591	24.1811	3.56537	13.9332	14.5799	7	15.5	23	3.5	12	23.5	middle
814	PC-3p-297982_22	ATGCTGAGAGTTGTTGCAAGCTCC	up	2.72122	1.44425	0.413471	1.83988	5.00671	0	5.51964	0	5.09339	0	9.92675	0	6	0	5	0	16	low
815	gma-miR4995_L-1R+5	GGCAGTGGCTTGGTTAAGGGAACCC	down	0.102153	-3.29119	0.413881	24.1434	2.46633	66.5163	2.75982	3.15406	3.05603	0	4.34295	50.5	3	3	3	0	7	middle
817	PC-5p-339123_18	ATAAAATTAAACAAGTAGATGCAC	down	0.397087	-1.33247	0.414038	9.3746	3.72253	0	16.5589	11.5649	0	0	11.1676	0	18	11	0	0	18	middle
818	PC-3p-265462_26	AGTTGCGACTTTTATGAAAATTGT	down	0.494318	-1.01649	0.414898	2.74037	1.35461	3.29288	2.29985	2.62838	0	4.06384	0	2.5	2.5	2.5	0	3.5	0	low
821	gma-miR5368_L+4R-1	CAAGGGACAGTCTCAGGTAGAC	down	0.295775	-1.75743	0.41664	52.1791	15.4333	124.471	18.3988	13.6676	18.3362	17.4165	10.5472	94.5	20	13	18	15	17	middle
822	PC-3p-300304_21	AGTGCCACGTAGACCGAAAAAGGA	down	0.416659	-1.26306	0.416648	7.05286	2.93864	0	13.7991	7.35947	5.09339	0	3.72253	0	15	7	5	0	6	middle
823	stu-MIR8007a-p3_1ss4CG	AAAGTTAAACTGTTTGACTCTCGA	down	0.411709	-1.2803	0.417079	3.76736	1.55106	0	5.51964	5.78244	0	0	4.65317	0	6	5.5	0	0	7.5	low
824	stu-MIR8007b-p3_1ss4CG	AAAGTTAAACTGTTTGACTCTCGA	down	0.411709	-1.2803	0.417079	3.76736	1.55106	0	5.51964	5.78244	0	0	4.65317	0	6	5.5	0	0	7.5	low
827	cme-MIR160c-p5_2ss13AG17AG	AGCCATGCATGTGTAAGT	up	3.29955	1.72227	0.417979	7.0194	23.1609	13.8301	4.5997	2.62838	54.4992	12.1915	2.7919	10.5	5	2.5	53.5	10.5	4.5	middle
830	PC-5p-182189_43	AGTTACTTGCCAATGCTTTTT	down	0.446294	-1.16393	0.419508	3.99181	1.78152	7.24434	0	4.73109	0	3.48329	1.86127	5.5	0	4.5	0	3	3	low
833	PC-3p-273408_25	AGTGTCATGTAGGCCGAAAAGAGG	up	2.93805	1.55486	0.421018	2.45317	7.20754	0	7.35952	0	6.11206	0	15.5106	0	8	0	6	0	25	middle
834	stu-MIR8019-p3_2ss15GA20GA	AAAAAGAATGACCTAGTTTAACTT	down	0.377566	-1.4052	0.4214	2.56268	0.967581	0	5.05967	2.62838	0	2.90274	0	0	5.5	2.5	0	2.5	0	low
1107	PC-3p-257155_27	ATTATGAGCTTGATTTTATGACAC	up	2.19116	1.13169	0.42283	5.60721	12.2863	0	0	16.8216	6.11206	22.0609	8.68591	0	0	16	6	19	14	middle
1108	hbr-miR6173_R-1	AGCCGTAAACGATGGATAC	down	0.257908	-1.95507	0.423176	4.60806	1.18846	11.1958	0	2.62838	3.56537	0	0	8.5	0	2.5	3.5	0	0	middle
1112	PC-3p-319898_19	AGGTTTGAATCTGAATGATCCAGA	up	2.40786	1.26775	0.425093	1.53323	3.69181	0	4.5997	0	6.11206	0	4.96338	0	5	0	6	0	8	low
1113	PC-5p-182508_43	AACTTTTAAGTCAGTTTGATCAGC	down	0.485889	-1.0413	0.429275	9.76886	4.74658	0	15.639	13.6676	6.11206	8.12768	0	0	17	13	6	7	0	middle
1114	PC-3p-196642_39	TATAATTATTTTGAACAGATA	down	0.419115	-1.25458	0.429967	1.97375	0.827229	3.29288	0	2.62838	0	0	2.48169	2.5	0	2.5	0	0	4	low
1115	mdm-MIR10986-p5_2ss6CG20CA	CTTGGGACCAAAGTCACCAAC	down	0.475016	-1.07395	0.430791	1013.75	481.549	177.816	2019.73	843.71	633.108	663.567	147.971	135	2195.5	802.5	621.5	571.5	238.5	high
1117	PC-5p-269516_25	ATATGTGGACAACTCTAAGGGGCC	up	2.39578	1.2605	0.432579	2.45317	5.87728	0	7.35952	0	10.1868	0	7.44507	0	8	0	10	0	12	middle
1118	PC-5p-339825_18	ACATTAACGTTGTAGGATATATT	up	2.45875	1.29793	0.432595	1.53323	3.76985	0	4.5997	0	0	6.96659	4.34295	0	5	0	0	6	7	low
1119	PC-5p-331505_18	ACAATGGCTGGAGAATTCAGACTA	up	2.45875	1.29793	0.432595	1.53323	3.76985	0	4.5997	0	0	6.96659	4.34295	0	5	0	0	6	7	low
1120	PC-5p-187073_41	AGGTGTCTAAGTGAATTATGCGGC	up	2.77449	1.47222	0.432687	2.1027	5.83394	0	0	6.30811	5.09339	0	12.4084	0	0	6	5	0	20	middle
1121	mtr-MIR2592bj-p3_2ss11TC18AT_1	TTCCCACTGTCCCTGTCT	down	0.368886	-1.43875	0.432859	2.52282	0.930633	5.26861	2.29985	0	0	0	2.7919	4	2.5	0	0	0	4.5	low
1122	mtr-MIR2592bj-p3_2ss11TC18AT_2	TTCCCACTGTCCCTGTCTA	down	0.368886	-1.43875	0.432859	2.52282	0.930633	5.26861	2.29985	0	0	0	2.7919	4	2.5	0	0	0	4.5	low
1123	ptc-miR398a_L+1R-1	TTGTGTTCTCAGGTCACCCCT	up	26.4256	4.72386	0.432953	4.90634	129.653	0	11.0393	3.67973	3.05603	0	385.903	0	12	3.5	3	0	622	middle
1125	stu-MIR8007b-p3_2ss6GA23TA	AAACTATTTGACTCTCGAAAAAAG	down	0.321152	-1.63867	0.433745	3.21977	1.03404	0	2.29985	7.35947	0	0	3.10211	0	2.5	7	0	0	5	low
1126	gma-MIR5368-p3_2ss16CA18AG	AGATACCACTCTGGAAGGGCTAGA	down	0.306063	-1.7081	0.434231	166.153	50.8534	403.049	34.9577	60.4528	80.4755	20.8998	51.1848	306	38	57.5	79	18	82.5	middle
1127	rco-MIR171e-p5	TGTTGGAATGGCTCAATCAAA	up	3.4964	1.80587	0.434893	4.17099	14.5834	12.513	0	0	35.6537	4.06384	4.03274	9.5	0	0	35	3.5	6.5	middle
1128	mdm-MIR171m-p5	TGTTGGAATGGCTCAATCAAA	up	3.4964	1.80587	0.434893	4.17099	14.5834	12.513	0	0	35.6537	4.06384	4.03274	9.5	0	0	35	3.5	6.5	middle
1131	sly-MIR399-p5	GGGCTACACTCTATTGGCATG	up	2.85939	1.51571	0.43575	3.07336	8.78794	9.22007	0	0	7.13074	0	19.2331	7	0	0	7	0	31	middle
1132	stu-MIR8007b-p5_2ss7TA24GC	AAACTGATTGACTCTCGAAAAATC	up	2.34121	1.22725	0.436309	1.53323	3.58962	0	4.5997	0	0	5.80549	4.96338	0	5	0	0	5	8	low
1134	PC-5p-268177_25	AGGTATGTTTCTGAATTTCGATCA	down	0.431552	-1.21239	0.436661	7.35951	3.17601	0	14.719	7.35947	0	5.80549	3.72253	0	16	7	0	5	6	middle
1136	PC-3p-399525_13	AGTGTCATGTAGGACGAAAAGGGG	up	2.33432	1.223	0.437418	2.14653	5.01069	0	6.43958	0	0	6.96659	8.06549	0	7	0	0	6	13	low
1139	gma-MIR5368-p3_1ss19CT_2	TAGAATTCTAACCTTGTGTCAGG	down	0.299918	-1.73736	0.438949	236.441	70.9129	578.889	28.9781	101.455	92.1903	24.3831	96.1654	439.5	31.5	96.5	90.5	21	155	middle
1140	gma-MIR5368-p3_1ss19CT_1	TAGAATTCTAACCTTGTGT	down	0.299918	-1.73736	0.438949	236.441	70.9129	578.889	28.9781	101.455	92.1903	24.3831	96.1654	439.5	31.5	96.5	90.5	21	155	middle
1143	stu-MIR8006-p3_2ss13AG21AG	AAATATACCCTTGAACTATCGTAA	down	0.500938	-0.997296	0.440343	6.22053	3.1161	0	9.19941	9.46217	4.07471	0	5.27359	0	10	9	4	0	8.5	low
1145	stu-MIR8007b-p5_1ss10CT	ATCTTTGACTGTAAATTTTTCATA	down	0.355024	-1.49401	0.441986	2.86932	1.01868	0	2.29985	6.30811	3.05603	0	0	0	2.5	6	3	0	0	low
1146	stu-MIR8007b-p3_1ss10CT	ATCTTTGACTGTAAATTTTTCATA	down	0.355024	-1.49401	0.441986	2.86932	1.01868	0	2.29985	6.30811	3.05603	0	0	0	2.5	6	3	0	0	low
1148	PC-3p-128599_64	AAGGGTTGTGACCATTTGAAAGGT	down	0.406074	-1.30018	0.442231	9.41839	3.82456	0	8.27947	19.9757	7.13074	0	4.34295	0	9	19	7	0	7	middle
1151	PC-5p-227028_32	AAGAATTGTGACCTTTATGAAATG	down	0.498891	-1.0032	0.443813	6.57098	3.2782	0	9.19941	10.5135	6.11206	0	3.72253	0	10	10	6	0	6	middle
1155	ath-miR8175_L+1	CGATCCCCGGCAACGGCGCCA	down	0.311306	-1.6836	0.447268	12.8371	3.99625	31.6117	3.21979	3.67973	5.60272	6.38604	0	24	3.5	3.5	5.5	5.5	0	middle
1158	PC-3p-52709_144	ATTGGCTTGGTATAAACACTCGGT	down	0.789518	-0.340955	0.451198	102.86	81.21	61.9062	105.793	140.881	81.4942	96.3711	65.7647	47	115	134	80	83	106	middle
1161	PC-5p-354564_16	ATGAGAACTTTGGAAAATGTTTT	up	2.29418	1.19798	0.452726	1.75225	4.01999	0	0	5.25676	5.09339	6.96659	0	0	0	5	5	6	0	low
1162	PC-3p-452032_11	ATTTATATTGTCATGAGCTTGATC	up	2.29418	1.19798	0.452726	1.75225	4.01999	0	0	5.25676	5.09339	6.96659	0	0	0	5	5	6	0	low
1169	PC-3p-164274_48	TGTATGCAAGAGCAATGATGG	down	0.398842	-1.32611	0.458153	2.85186	1.13744	5.92719	0	2.62838	0	0	3.41232	4.5	0	2.5	0	0	5.5	low
1171	PC-5p-327960_19	TTATCAAAACACACCTCAAGT	up	3.3031	1.72382	0.459028	0.876127	2.89393	0	0	2.62838	7.13074	0	1.55106	0	0	2.5	7	0	2.5	low
1172	PC-3p-227321_32	AATCTATGCTCGAAATTCCAGAGA	up	2.25737	1.17464	0.459157	2.1027	4.74658	0	0	6.30811	6.11206	8.12768	0	0	0	6	6	7	0	low
1174	stu-MIR8006-p3_2ss14TA21GA	AATGTCCCAAAAGAATGACGAAGG	down	0.449612	-1.15325	0.461092	4.59968	2.06807	0	6.43958	7.35947	0	0	6.20422	0	7	7	0	0	10	low
1175	stu-MIR7997c-p3_2ss12GA23AT	ATTTTTGGAGAATCCGAGCAACTT	up	2.3723	1.24629	0.461368	1.75225	4.15688	0	0	5.25676	0	8.12768	4.34295	0	0	5	0	7	7	low
1177	nta-MIR6164b-p5_2ss1CA21CA	ATTTTCTTAAACTCCGTGCCAAGT	down	0.442587	-1.17597	0.461446	2.10271	0.930633	0	3.67976	2.62838	0	0	2.7919	0	4	2.5	0	0	4.5	low
1178	nta-MIR6164b-p3_2ss1CA21CA	ATTTTCTTAAACTCCGTGCCAAGT	down	0.442587	-1.17597	0.461446	2.10271	0.930633	0	3.67976	2.62838	0	0	2.7919	0	4	2.5	0	0	4.5	low
1181	PC-5p-117415_70	AAATGGCAGAATTGCTGAAACTCC	down	0.47799	-1.06495	0.463316	15.5513	7.43337	0	19.3188	27.3352	0	18.5776	3.72253	0	21	26	0	16	6	middle
1183	PC-3p-468102_10	TCAGTGAAATCGTTTCTAAGTTCT	up	2.69385	1.42967	0.46511	1.53323	4.1303	0	4.5997	0	0	9.28878	3.10211	0	5	0	0	8	5	low
1186	hbr-miR6173	AGCCGTAAACGATGGATACT	down	0.419235	-1.25417	0.465637	5.26466	2.20713	10.5372	0	5.25676	6.6214	0	0	8	0	5	6.5	0	0	middle
1187	PC-3p-461625_11	AAGTTAGATAACAGAAGAACTAAA	up	2.35956	1.23852	0.465853	1.53323	3.61776	0	4.5997	0	7.13074	0	3.72253	0	5	0	7	0	6	low
1190	stu-MIR8007b-p5_1ss3TA	ATACAAACAAGTCTATCTTTGACC	down	0.455415	-1.13475	0.466234	2.12462	0.967581	0	3.21979	3.15406	0	2.90274	0	0	3.5	3	0	2.5	0	low
1193	PC-3p-237647_30	AGACTATGACCGAAATTCCCGAGA	down	0.112403	-3.15325	0.468815	9.19941	1.03404	0	27.5982	0	0	0	3.10211	0	30	0	0	0	5	middle
1194	hbr-MIR6173-p3_1ss4CT_2	CAGTGCTGTAGCTAACGCGT	down	0.281943	-1.82653	0.469138	19.51	5.50069	50.7104	7.81949	0	9.67743	0	6.82464	38.5	8.5	0	9.5	0	11	middle
1195	hbr-MIR6173-p3_1ss4CT_1	CAGTGCTGTAGCTAACGC	down	0.281943	-1.82653	0.469138	19.51	5.50069	50.7104	7.81949	0	9.67743	0	6.82464	38.5	8.5	0	9.5	0	11	middle
1202	hbr-miR6173_L+1R-3	TAGCCGTAAACGATGGAT	down	0.211341	-2.24236	0.471962	27.8753	5.89119	77.7121	2.75982	3.15406	14.7708	2.90274	0	59	3	3	14.5	2.5	0	middle
1203	PC-5p-181846_43	AAAGTTGAATAAGTAGACACAGAC	down	0.387533	-1.36761	0.472426	14.2371	5.51734	0	10.1193	32.5919	0	2.90274	13.6493	0	11	31	0	2.5	22	middle
1206	sly-miR156d-3p	GCTCACTGCTCTATCTGTCACC	down	0.200897	-2.31547	0.474026	410.942	82.5571	1161.73	32.1979	38.9	95.7556	46.4439	105.472	882	35	37	94	40	170	high
1209	sly-miR390b-3p_R-3	CGCTATCCATCCTGAGTT	up	2.0553	1.03935	0.47615	9.98472	20.5216	25.0259	2.29985	2.62838	37.1817	24.3831	0	19	2.5	2.5	36.5	21	0	middle
1213	PC-3p-399830_13	ATTAAGATTGTGGTGTTTTAATCT	down	0.460158	-1.1198	0.4811	4.20543	1.93516	0	7.35952	5.25676	0	5.80549	0	0	8	5	0	5	0	low
1214	PC-3p-131203_62	AAATTAGTAACGGTAGGGGTA	up	2.2807	1.18947	0.482364	2.19526	5.00671	6.58577	0	0	5.09339	0	9.92675	5	0	0	5	0	16	middle
1220	PC-5p-263092_26	AGTAACATTTTACTCCTGAAACGT	up	2.16489	1.11429	0.485054	1.53323	3.31928	0	4.5997	0	0	4.06384	5.89401	0	5	0	0	3.5	9.5	low
1221	hbr-MIR6173-p5_2ss1TG17GA	GAAAGCTAGGGGAGCGAA	down	0.254819	-1.97246	0.486073	21.8167	5.55931	59.9305	5.51964	0	12.2241	2.90274	1.55106	45.5	6	0	12	2.5	2.5	middle
1222	PC-5p-164053_49	AGAAAACTGTTAATTATATGGAGA	down	0.346812	-1.52778	0.486292	5.32251	1.84591	0	13.3391	2.62838	3.05603	0	2.48169	0	14.5	2.5	3	0	4	middle
1223	PC-5p-222651_33	AATAATTTTCTACCCGTTTCGGCC	down	0.44493	-1.16835	0.486563	6.08911	2.70923	0	11.9592	6.30811	0	8.12768	0	0	13	6	0	7	0	middle
1225	PC-5p-365391_16	AAGTAGATACTTAAACTTATATA	down	0.466948	-1.09867	0.487722	3.63594	1.6978	0	4.5997	6.30811	5.09339	0	0	0	5	6	5	0	0	low
1233	PC-3p-318379_19	AGATACATGAGAATCACTTGGACA	up	2.18438	1.12722	0.491483	2.1027	4.5931	0	0	6.30811	5.09339	0	8.68591	0	0	6	5	0	14	low
1241	bol-MIR9410-p3_2ss5TG18TA_1	CTTTGCAGACGACTTAAA	down	0.168226	-2.57153	0.494261	3.07336	0.517018	9.22007	0	0	0	0	1.55106	7	0	0	0	0	2.5	low
1242	bol-MIR9410-p3_2ss5TG18TA_2	CTTTGCAGACGACTTAAAT	down	0.168226	-2.57153	0.494261	3.07336	0.517018	9.22007	0	0	0	0	1.55106	7	0	0	0	0	2.5	low
1243	bol-MIR9410-p3_2ss5TG18TA_3	CTTTGCAGACGACTTAAATA	down	0.168226	-2.57153	0.494261	3.07336	0.517018	9.22007	0	0	0	0	1.55106	7	0	0	0	0	2.5	low
1244	PC-3p-333988_18	AGTGCCACGTAGACTTGAAAAGGG	down	0.477115	-1.06759	0.495145	8.23562	3.92934	0	11.0393	13.6676	0	0	11.788	0	12	13	0	0	19	middle
1245	PC-3p-290440_22	ATAAATGTGCTCTTCAACTTGGCC	down	0.453079	-1.14217	0.496384	5.12537	2.3222	0	10.1193	5.25676	0	6.96659	0	0	11	5	0	6	0	middle
1246	PC-5p-182752_43	AGGACAAAAGTTTTGAAAAATGTT	down	0.488285	-1.03421	0.497436	7.66615	3.74326	0	15.639	7.35947	0	8.12768	3.10211	0	17	7	0	7	5	middle
1247	PC-3p-130015_63	AGGAAAGTTATAAACATTGAA	down	0.454348	-1.13813	0.49765	35.1766	15.9824	0	26.6783	78.8514	5.09339	17.4165	25.4373	0	29	75	5	15	41	middle
1248	PC-5p-310821_20	AGGATTTCGCTGAGAATTGATATG	down	0.439009	-1.18768	0.497977	10.5793	4.64439	0	9.65938	22.0784	0	13.9332	0	0	10.5	21	0	12	0	middle
1251	stu-miR7983-3p_2ss22AC23AG	ACTAATGCCGGTAAAGACTTTCGC	up	2.13809	1.09632	0.499501	0.766617	1.6391	0	2.29985	0	3.05603	0	1.86127	0	2.5	0	3	0	3	low
1254	PC-5p-312811_20	AAAATCGCTGGAACAACAATGATT	up	2.06341	1.04503	0.500471	1.83988	3.79643	0	5.51964	0	0	5.80549	5.5838	0	6	0	0	5	9	low
1257	PC-3p-438466_11	AATATCGATCGGTGGATAAGAATA	down	0.187338	-2.41629	0.503414	5.51964	1.03404	0	16.5589	0	0	0	3.10211	0	18	0	0	0	5	middle
1262	ptc-miR6478_R+2_2ss10GA21GA	CCGACCTTAACTCAGTTGGTAGA	down	0.494746	-1.01524	0.504635	14.3489	7.09906	32.2703	5.51964	5.25676	9.67743	6.96659	4.65317	24.5	6	5	9.5	6	7.5	middle
1264	stu-miR8007b-5p_2ss14TC24GT	ATGTGACACTTTTCGAATTTCGAT	down	0.48573	-1.04177	0.504886	2.39042	1.1611	3.95146	3.21979	0	0	3.48329	0	3	3.5	0	0	3	0	low
1266	fve-MIR166c-p5	TGCGGGGAATGTTGTCTGGCT	up	2.15373	1.10684	0.506818	10.7046	23.0548	21.0745	11.0393	0	52.9712	8.12768	8.06549	16	12	0	52	7	13	middle
1267	ppe-miR530_L-2R+2	TGCATTTGCACCTGCACCTCC	up	2.53346	1.34111	0.506937	23.2628	58.9353	60.5891	9.19941	0	10.1868	22.0609	144.558	46	10	0	10	19	233	middle
1268	stu-MIR8007b-p3_2ss7TC23TC	AAACTGCTTGACTCTCGAAAAACG	down	0.475753	-1.07172	0.507985	5.65104	2.6885	0	6.43958	10.5135	0	0	8.06549	0	7	10	0	0	13	middle
1269	PC-5p-172168_46	ATCTGACTAGTAGTTATTGTCTCA	up	2.20144	1.13844	0.508854	4.64349	10.2223	0	5.51964	8.41082	0	23.222	7.44507	0	6	8	0	20	12	middle
1272	stu-miR8019-3p_L+1R-1_1ss16GA	AAAAAGAATGACCTGATTTGACTT	down	0.489259	-1.03133	0.510285	6.19861	3.03273	0	5.97961	12.6162	0	7.54714	1.55106	0	6.5	12	0	6.5	2.5	middle
1273	stu-miR156f-5p_L-1R+1	TGACAGAAGAGAGTGAGCAT	down	0.201871	-2.30849	0.510533	6.14672	1.24084	18.4401	0	0	0	0	3.72253	14	0	0	0	0	6	middle
1274	PC-3p-402154_13	ATTTTTAAAGCGTCTGAGCAATGC	up	2.35713	1.23703	0.510738	1.75225	4.1303	0	0	5.25676	0	9.28878	3.10211	0	0	5	0	8	5	low
1276	PC-5p-205623_37	AGGCTATGTTGCTCGGACTCTTCA	down	0.409221	-1.28905	0.51133	4.0959	1.67613	0	2.29985	9.98785	2.54669	0	2.48169	0	2.5	9.5	2.5	0	4	low
1277	stu-MIR8007b-p3_2ss12GA22TC	TGTGACTTATAATACTTTTTACGT	down	0.490836	-1.02669	0.511436	2.75981	1.35461	0	4.5997	3.67973	0	4.06384	0	0	5	3.5	0	3.5	0	low
1282	PC-5p-299170_21	ACTTTCTGAACTATTTAATAGTGT	up	2.07527	1.0533	0.514961	2.1027	4.36369	0	0	6.30811	0	8.12768	4.96338	0	0	6	0	7	8	low
1285	stu-MIR8006-p3_1ss7GA_2	GACGGAAGGTATCTGCATACCATT	down	0.425792	-1.23178	0.517029	3.1814	1.35461	7.24434	2.29985	0	0	4.06384	0	5.5	2.5	0	0	3.5	0	low
1286	stu-MIR8006-p3_1ss7GA_1	ATGACGAAGGGTATCTGCATA	down	0.425792	-1.23178	0.517029	3.1814	1.35461	7.24434	2.29985	0	0	4.06384	0	5.5	2.5	0	0	3.5	0	low
1290	PC-3p-463440_11	ACTTGCAGTAACTTATATCAACCT	down	0.220209	-2.18305	0.519713	3.85496	0.848898	0	0	11.5649	2.54669	0	0	0	0	11	2.5	0	0	middle
1307	PC-5p-246030_29	TCTATGTGGCACTATCTTGTAGGC	up	2.24487	1.16663	0.529963	1.83988	4.1303	0	5.51964	0	0	9.28878	3.10211	0	6	0	0	8	5	low
1309	PC-5p-224168_33	ATAAAGTTGAACAAGTAGACACGC	down	0.500097	-0.999719	0.531039	9.28697	4.64439	0	11.0393	16.8216	0	13.9332	0	0	12	16	0	12	0	middle
1310	PC-3p-257354_27	ATATAGTGTCACGTAGGCCGAAAG	down	0.469387	-1.09115	0.531193	8.14799	3.82456	0	5.51964	18.9243	7.13074	0	4.34295	0	6	18	7	0	7	middle
1315	PC-5p-330799_18	AAGAAAACTTTGAATTACATGGGA	down	0.244286	-2.03336	0.532107	4.75303	1.1611	0	14.2591	0	0	3.48329	0	0	15.5	0	0	3	0	middle
1324	stu-MIR156a-p3	GCTCTTTATTCTTCTGTCATC	down	0.341134	-1.55159	0.535365	41.0439	14.0015	113.275	4.5997	5.25676	12.2241	0	29.7803	86	5	5	12	0	48	middle
1326	stu-MIR8006-p5_2ss20GA23GA	ATGTCCCAAAAGTATGACGAAGAG	down	0.252906	-1.98333	0.536639	2.45317	0.620422	0	7.35952	0	0	0	1.86127	0	8	0	0	0	3	low
1327	stu-MIR8006-p5_1ss8CT	AATGTCCTAAAAGTATGACGGAGG	down	0.252908	-1.98332	0.53664	3.67973	0.930633	0	0	11.0392	0	0	2.7919	0	0	10.5	0	0	4.5	middle
1328	stu-MIR8006-p3_1ss8CT	AATGTCCTAAAAGTATGACGGAGG	down	0.252908	-1.98332	0.53664	3.67973	0.930633	0	0	11.0392	0	0	2.7919	0	0	10.5	0	0	4.5	middle
1337	stu-MIR8006-p3_2ss8TA24TC	ATACTTTAGAGACATTGGTGCCCC	down	0.268236	-1.89843	0.544823	1.92748	0.517018	0	0	5.78244	0	0	1.55106	0	0	5.5	0	0	2.5	low
1338	stu-MIR8006-p5_2ss8TA24TC	ATACTTTAGAGACATTGGTGCCCC	down	0.268236	-1.89843	0.544823	1.92748	0.517018	0	0	5.78244	0	0	1.55106	0	0	5.5	0	0	2.5	low
1340	PC-3p-411954_13	ATCATGTAGGCCGAAAAGGGGT	down	0.269766	-1.89022	0.545649	3.83309	1.03404	0	11.4993	0	0	0	3.10211	0	12.5	0	0	0	5	middle
1342	PC-5p-461073_11	TTTCAGATACTTGAGAATCACACT	up	2.00321	1.00231	0.547128	1.53323	3.07139	0	4.5997	0	6.11206	0	3.10211	0	5	0	6	0	5	low
1352	stu-MIR8019-p3_1ss8AG	AAAAAAGGATGACCTGGTTTGACT	down	0.281006	-1.83133	0.551762	1.83988	0.517018	0	5.51964	0	0	0	1.55106	0	6	0	0	0	2.5	low
1365	PC-5p-251549_28	AAAATTAAATAAGTAGACACATGT	down	0.295059	-1.76092	0.559522	3.50451	1.03404	0	0	10.5135	0	0	3.10211	0	0	10	0	0	5	middle
1372	csi-MIR156h-p5	TTGACAGAAGATAGAGAACAC	down	0.299748	-1.73818	0.562141	2.41478	0.723826	7.24434	0	0	0	0	2.17148	5.5	0	0	0	0	3.5	low
1374	ath-miR8175_L+1_1ss3AT	CGTTCCCCGGCAACGGCGCCA	down	0.311106	-1.68452	0.563713	4.39051	1.36592	13.1715	0	0	2.54669	0	1.55106	10	0	0	2.5	0	2.5	middle
1380	PC-3p-561916_7	CATTATTGGAGAGTCCGAGCA	down	0.310589	-1.68692	0.56825	3.32928	1.03404	0	0	9.98785	0	0	3.10211	0	0	9.5	0	0	5	low
1383	stu-MIR8007b-p3_2ss4TG22CT	AATGTCGAGATTCAAACAAGTTTA	down	0.32276	-1.63147	0.570054	4.5997	1.4846	0	13.7991	0	0	2.90274	1.55106	0	15	0	0	2.5	2.5	middle
1394	stu-MIR8007b-p3_2ss23TC24GA	AAACTGTTTGACTCTCGAAAAACA	down	0.321883	-1.63539	0.574696	1.92748	0.620422	0	0	5.78244	0	0	1.86127	0	0	5.5	0	0	3	low
1404	hbr-MIR6173-p5_2ss21AG22GC	TAGATACCCCAGTAGTCCTAGC	down	0.331454	-1.59312	0.580223	3.07336	1.01868	9.22007	0	0	3.05603	0	0	7	0	0	3	0	0	low
1405	PC-5p-325426_19	AATAGTGGACAAGTATTGTTAGAC	down	0.331941	-1.591	0.580506	5.60721	1.86127	0	0	16.8216	0	0	5.5838	0	0	16	0	0	9	middle
1410	stu-MIR8007b-p3_2ss11GA21TC	GTGACTTATAATACTTTTTACGTA	down	0.337208	-1.56829	0.583573	1.53323	0.517018	0	4.5997	0	0	0	1.55106	0	5	0	0	0	2.5	low
1413	csi-MIR169m-p5_1ss14GC	TCCTTGGCTACATCTTTCTTT	down	0.339046	-1.56045	0.584648	5.70767	1.93516	17.123	0	0	0	5.80549	0	13	0	0	0	5	0	middle
1419	stu-miR8006-5p	TAGTTTTTGGACGACAGGGGCACC	down	0.353274	-1.50114	0.593035	1.7562	0.620422	5.26861	0	0	0	0	1.86127	4	0	0	0	0	3	low
1423	stu-MIR8005c-p5	AGGGTTTAGGGTTTAGGGTT	down	0.372996	-1.42277	0.596861	5.36632	2.00162	0	16.099	0	0	2.90274	3.10211	0	17.5	0	0	2.5	5	middle
1426	stu-MIR8007b-p3_2ss16CG18CG	ACTTAAACTGTTTGAGTGTCGAAA	down	0.367863	-1.44276	0.601761	3.37312	1.24084	0	10.1193	0	0	0	3.72253	0	11	0	0	0	6	middle
1427	PC-3p-225932_32	ATGTCACGTAGGACAGTTGTGTCT	down	0.368824	-1.439	0.602341	2.80361	1.03404	0	0	8.41082	0	0	3.10211	0	0	8	0	0	5	low
1431	PC-5p-248700_28	TTTGATTTGCGCATTACTCATG	up	2.65163	1.40688	0.607366	1.53668	4.07471	4.61004	0	0	12.2241	0	0	3.5	0	0	12	0	0	middle
1442	stu-MIR8006-p3_2ss2CT20GC	TTCCAAAAGTATGACGGAGCG	down	0.392527	-1.34914	0.616789	1.31715	0.517018	3.95146	0	0	0	0	1.55106	3	0	0	0	0	2.5	low
1443	stu-MIR8007b-p5_2ss9CT19CT	AAACAAGTTTATCTTTGATCGTAA	down	0.392527	-1.34914	0.616789	1.31715	0.517018	3.95146	0	0	0	0	1.55106	3	0	0	0	0	2.5	low
1444	stu-MIR8007b-p3_2ss9CT19CT	AAACAAGTTTATCTTTGATCGTAA	down	0.392527	-1.34914	0.616789	1.31715	0.517018	3.95146	0	0	0	0	1.55106	3	0	0	0	0	2.5	low
1448	PC-3p-337858_18	AAGGTTGTGACTTTTCGAAAAGGT	down	0.394423	-1.34218	0.617959	4.90631	1.93516	0	0	14.7189	0	5.80549	0	0	0	14	0	5	0	middle
1481	gma-MIR9748-p5_1ss9AT	TAATTCCTTTATGTTTCCTTC	down	0.418696	-1.25603	0.633086	1.97573	0.827229	5.92719	0	0	0	0	2.48169	4.5	0	0	0	0	4	low
1484	stu-MIR8007b-p5_2ss20TC21CT	ATTTCGAGATTCAAACAAGCTTAT	down	0.420715	-1.24909	0.634358	2.29985	0.967581	0	6.89955	0	0	2.90274	0	0	7.5	0	0	2.5	0	low
1487	stu-MIR7983-p5_2ss7TC23CA	TTCTAACGGCACTTAACTAATGAC	down	0.42151	-1.24636	0.634859	1.22659	0.517018	0	3.67976	0	0	0	1.55106	0	4	0	0	0	2.5	low
1488	stu-MIR8006-p3_2ss17GA21CT	AAAAGTATGACGGAGGATATTTGC	down	0.42151	-1.24636	0.634859	1.22659	0.517018	0	3.67976	0	0	0	1.55106	0	4	0	0	0	2.5	low
1489	stu-MIR8006-p5_2ss17GA21CT	AAAAGTATGACGGAGGATATTTGC	down	0.42151	-1.24636	0.634859	1.22659	0.517018	0	3.67976	0	0	0	1.55106	0	4	0	0	0	2.5	low
1490	PC-3p-339052_18	AGAGGATGACTATTATACAGAGGT	down	0.42151	-1.24636	0.634859	2.45317	1.03404	0	7.35952	0	0	0	3.10211	0	8	0	0	0	5	low
1491	PC-5p-327654_19	AAAGTTGAACAAGTAGGCACA	down	0.42151	-1.24636	0.634859	2.45317	1.03404	0	7.35952	0	0	0	3.10211	0	8	0	0	0	5	low
1492	stu-miR5303h_2ss18TA21GA	AACATTTTTGAAGAGTCAGAACAA	down	0.421513	-1.24635	0.634861	1.22658	0.517018	0	0	3.67973	0	0	1.55106	0	0	3.5	0	0	2.5	low
1493	PC-5p-434154_12	ATATTACCCTTACTTCTAACAGAC	down	0.421513	-1.24635	0.634861	2.45316	1.03404	0	0	7.35947	0	0	3.10211	0	0	7	0	0	5	low
1494	PC-3p-433830_12	ATAAAGGATGTATATGCTCTAGTT	down	0.421513	-1.24635	0.634861	2.45316	1.03404	0	0	7.35947	0	0	3.10211	0	0	7	0	0	5	low
1503	PC-5p-410581_13	ATCTCTTTTGGCTTACGTGACACT	down	0.429177	-1.22036	0.639707	3.85496	1.65446	0	0	11.5649	0	0	4.96338	0	0	11	0	0	8	middle
1522	stu-MIR7981-p3_2ss1GA18TA	AGAGTGTGCCACGTAAGACAAAAG	down	0.442589	-1.17596	0.64825	1.4018	0.620422	0	0	4.20541	0	0	1.86127	0	0	4	0	0	3	low
1523	PC-3p-309617_20	ATGTCCGCGTGAACAAATATAAAC	down	0.442589	-1.17596	0.64825	2.80361	1.24084	0	0	8.41082	0	0	3.72253	0	0	8	0	0	6	low
1542	stu-MIR8007b-p5_1ss14CT	AAACTGTTTGACTTTCGAAAAATG	down	0.46016	-1.11979	0.659557	2.1027	0.967581	0	0	6.30811	0	2.90274	0	0	0	6	0	2.5	0	low
1545	PC-3p-385605_14	TCATATGATGTTTTCTCTAGC	down	0.464036	-1.10769	0.662067	2.19526	1.01868	6.58577	0	0	3.05603	0	0	5	0	0	3	0	0	low
1546	stu-MIR8006-p3_2ss9GC17GA	AAAAGTATCACGGAGGATATCTGC	down	0.466903	-1.09881	0.663927	1.9932	0.930633	0	5.97961	0	0	0	2.7919	0	6.5	0	0	0	4.5	low
1550	PC-5p-434889_12	TGTAAAACACTGACTAAACCC	down	0.471032	-1.0861	0.666612	2.63431	1.24084	7.90292	0	0	0	0	3.72253	6	0	0	0	0	6	low
1551	PC-5p-303412_21	TTACTGTTCTGTAACTATAGC	down	0.471032	-1.0861	0.666612	2.19526	1.03404	6.58577	0	0	0	0	3.10211	5	0	0	0	0	5	low
1552	PC-5p-542746_7	ACCCTTTTCGGCCTACGTAACACT	down	0.472091	-1.08286	0.667301	1.53323	0.723826	0	4.5997	0	0	0	2.17148	0	5	0	0	0	3.5	low
1554	stu-miR7983-3p_2ss7GA23AT	ACTAATACCGGTAAAGACTTTATC	down	0.47457	-1.07531	0.668916	2.14653	1.01868	0	6.43958	0	3.05603	0	0	0	7	0	3	0	0	low
1560	gma-MIR6300-p3_2ss6AT17TA	GTAGTTTAGTGGTAAGAATTC	up	2.07254	1.0514	0.674096	1.09763	2.27488	3.29288	0	0	0	0	6.82464	2.5	0	0	0	0	11	low
1561	gma-MIR6300-p5_2ss6AT17TA	GTAGTTTAGTGGTAAGAATTC	up	2.07254	1.0514	0.674096	1.09763	2.27488	3.29288	0	0	0	0	6.82464	2.5	0	0	0	0	11	low
1563	stu-MIR5303g-p3_2ss2AT19CT	TTGATATTTTTGAAGAGTTTGAGC	down	0.48446	-1.04555	0.675381	1.75225	0.848898	0	0	5.25676	2.54669	0	0	0	0	5	2.5	0	0	low
1569	stu-MIR8007b-p5_2ss15CT21AG	AAGTCTATCTTTGATCGTAAGTTT	down	0.491765	-1.02396	0.680175	1.05135	0.517018	0	0	3.15406	0	0	1.55106	0	0	3	0	0	2.5	low
1570	stu-miR7984a_2ss4CT22CT	ATATCGAACTTTGGAAATGACTTT	down	0.491765	-1.02396	0.680175	2.1027	1.03404	0	0	6.30811	0	0	3.10211	0	0	6	0	0	5	low
1573	stu-MIR8007b-p5_2ss13CG19TG	TCGAGATTCAAAGAAGTCGATCTT	down	0.503331	-0.990419	0.687798	1.68656	0.848898	0	5.05967	0	2.54669	0	0	0	5.5	0	2.5	0	0	low
