# Supplementary material for: miR168 targets Argonaute1A mediated miRNAs regulation pathways in response to potassium deficiency stress in tomato
Source: BMC Plant Biol. 2020 Oct 19;20:477. doi: 10.1186/s12870-020-02660-5 (PMC7574427; doi:10.1186/s12870-020-02660-5)
Supplement: Supplementary file 7 — Additional file 7: Table S7. List of the miRNAs whose target genes are predicted. [file 12870_2020_2660_MOESM7_ESM.xlsx]

## Sheet: miRNA
Index	Reporter Name	Target Sequence (5' to 3')
1	PC-3p-111367_74	ATCAAACTTTTAACGAATGGCATA
2	PC-3p-121277_68	AATGCTATTGTTATACACTCTACC
3	PC-3p-121278_68	ATTCACAGTTTTCTTGTAGTGGTA
4	PC-3p-151278_53	TGAGATGAGAATTATTAGTTG
5	PC-3p-156127_51	TGAAATTGTGAACTTTTGCA
6	PC-3p-211989_35	TTTTTGAAGAGTTTGGGCAAC
7	PC-3p-217108_34	ATATAATGAAAACGCGGCATGAGC
8	PC-3p-223467_33	AGAACTAATGTCGCTAAAAGCTTT
9	PC-3p-229938_32	TGAGAAAGTCTAATTTGCCCT
10	PC-3p-276756_24	ATTTTAAATTCTCCGTCCTAA
11	PC-3p-303229_21	CTAGTTCTACGTAGGCCGAAA
12	PC-3p-43897_166	AGTGAAATCGTTTCTAAATTCTAC
13	PC-3p-573191_6	TCAATATATCCCGACCTGAACC
14	PC-3p-68252_116	TTTTGATTTGTATTGTAGGAT
15	PC-3p-73696_109	TATTAATTCCCAGAAAAATCC
16	PC-3p-73717_109	ACATTTTGAAGAGTCTGATCAACA
17	PC-3p-83932_97	AAATTGTATTGACTTGATATAGAC
18	PC-3p-87110_94	TTTGGTGTAAACACTCGGTGC
19	PC-3p-94311_87	TACCTTGGAATTCATAAGATT
20	PC-5p-111229_74	AAAACTGTGAACTATATGGAGATT
21	PC-5p-114314_72	AGTAAAGAAATGCTCAAAACC
22	PC-5p-116146_71	AAACTTGTATAAAATTGAACAGAT
23	PC-5p-122734_67	ATATCTTCTCAGACATGTAACACA
24	PC-5p-13188_395	ACATTGGTACTTCTGCCGTCC
25	PC-5p-140073_58	AAGAATTTAGGAGTGTATTTCACT
26	PC-5p-152552_53	AGAGACTTGATTTCTCTCTTC
27	PC-5p-183715_42	ATGACGTAGTTTGATTTAGAACAT
28	PC-5p-197872_39	ATTGCATGTGATGAAGATTACT
29	PC-5p-203080_37	AAAAATACACTGCTGAAATTTACT
30	PC-5p-211036_35	AAACTTGTATAAAGCTGAACAAGT
31	PC-5p-216354_34	TTTTTCGGCCTACATGACACTATC
32	PC-5p-232863_31	TTTCCATCCCTTTTCGGCCTA
33	PC-5p-234938_31	ATAAAATTGAATAAATAGACAGGC
34	PC-5p-24842_253	GAATTTCATTGAGTATGTTGTTGT
35	PC-5p-250405_28	AGTAAGGCGTAGGTCTCATGTGCC
36	PC-5p-289257_23	AAGGTAGAGAATGATAATACT
37	PC-5p-308303_20	ATGTTGAGATAAGTTATAGTGAGA
38	PC-5p-317340_20	TCACGTGACATATTTAAGACCACA
39	PC-5p-320878_19	TTTTTTGATGGGTTGTGACTTTT
40	PC-5p-341490_17	ACTTAACCATGTATAAAATTGAAT
41	PC-5p-3671_976	ATTTCACTGAAGAACATAGAACCC
42	PC-5p-39124_181	TAAGGATTGGTGGTATCATATC
43	PC-5p-39650_179	AAGCGTTGTCACCTAAGATTCACT
44	PC-5p-41270_174	AACGATTTCACTGAAGAACATAGA
45	PC-5p-43560_167	ACTTCGAGAATGGATTCCTCC
46	PC-5p-590723_6	TGATGAAAATGCTTGTAAATGATG
47	PC-5p-65114_121	AAAATTGAGCAAATGAACACATTC
48	PC-5p-66618_119	AAGGATTGTGGAGTTGCCCTCAAG
49	PC-5p-88621_92	GTTTCACTGAAGAACATAGAACCC
50	ath-MIR166g-p5_1ss18GA	AATGTTGTTTGGCTCGAAGTC
51	ath-miR171a-3p_L-3R+1	TTGAGCCGCGCCAATATCT
52	bna-miR166a_L+2	AATCGGACCAGGCTTCATTCCCC
53	cca-miR396a-3p_L-1R-1_1ss12CT	TTCAAGAAAGTTGTGGGAA
54	dpr-MIR172a-p5_2ss16TG21AT	TGATGATGAGAATCTGGATGTT
55	eun-miR397b-3p_1ss18GC	TCAACGCTGCACTCAATCATG
56	fve-miR156a_L+2_2ss14GT17TA	AATTGACAGAAGATAGAGAGCAC
57	gma-MIR2111f-p3	GTCCTTGGGATGCAGATTATC
58	gma-miR6300_R+6	GTCGTTGTAGTATAGTGGTAAGTA
59	hbr-MIR6173-p3	CTGTGCGTATCGACCCGTG
60	hbr-miR6173	AGCCGTAAACGATGGATACT
61	mtr-miR156a_L+1R-1	TTGACAGAAGAGAGAGAGCAC
62	nta-miR156a_R+1	TGACAGAAGAGAGTGAGCACC
63	ppe-miR858_1ss4GA	CTCATTGTCTGTTCGACCTTG
64	ptc-miR167a_L+2	AATGAAGCTGCCAGCATGATCTA
65	rco-miR171c_L+1	CTGATTGAGCCGTGCCAATATC
66	sly-MIR10530-p5	TTGAATGTTGGGGAACGAACGTCT
67	sly-MIR10535a-p3	AGCTTTAACAAATTTGTGCCAACC
68	sly-MIR10535b-p3	AGCTTTAACAAATTTGTGCCAACC
69	sly-MIR171f-p3	TGATTGAGCCGTGTCAATATC
70	sly-MIR319b-p5	ATCTCCCGACTCATTCATTCA
71	sly-MIR397-p3	TCATCAACGCTAAACTCGATC
72	sly-MIR7981c-p3_2ss3CG22GA	AAGTGTGTCTCTGAGATTTCGAAC
73	sly-MIR9477-p3_2ss4TG19GA	ACAGTTGGTGATAGTTCAAGT
74	sly-miR10530	ACGTCCCTTCCCCATCGTTCAACA
75	sly-miR156d-5p	TGACAGAAGAGAGTGAGCAC
76	sly-miR156e-3p	GCTTACTCTCTATCTGTCACC
77	sly-miR156e-5p	TGATAGAAGAGAGTGAGCAC
78	sly-miR1918	TGTTGGTGAGAGTTCGATTCTC
79	sly-miR390b-5p	AAGCTCAGGAGGGATAGCGCC
80	sly-miR403-5p_R-1	CGTTTGTGCGTGAATCTAAC
81	sly-miR5303_1ss13TC	TTTTTGAAGAGTCCGAGCAAC
82	sly-miR827	TTAGATGAACATCAACAAACA
83	stu-MIR7984b-p3_2ss3CA24TC	ATAATTATAAATAGTAACGTGTCC
84	stu-MIR7984b-p5_2ss3CA24TC	ATAATTATAAATAGTAACGTGTCC
85	stu-MIR8006-p3_1ss8GA_1	ACGGAGGATATCTGCATACCATTT
86	stu-MIR8006-p3_2ss1TA24CT	AATGACGGAGGGTATCTGCATACT
87	stu-MIR8006-p3_2ss21CG22TC	AAAAGTATGACGGAGGGTATGCGC
88	stu-MIR8007b-p3_1ss19TC_2	TTTCGAGATTCAAACAAGCCTATC
89	stu-MIR8007b-p3_1ss22CT	TTCAAACAAGTCTATCTTTGATC
90	stu-MIR8007b-p5_1ss19TC	TTTCGAGATTCAAACAAGCCTATC
91	stu-MIR8007b-p5_1ss22CT	TTCAAACAAGTCTATCTTTGATC
92	stu-MIR8019-p3_1ss16GA	AAAAAAGAATGACCTAGTTTGACT
93	stu-MIR8019-p3_2ss3AT17GA	AATAAAGAATGACCTGATTTGACT
94	stu-MIR8019-p5_1ss16GA	AAAAAAGAATGACCTAGTTTGACT
95	stu-MIR8020-p3_1ss21TG	AACAACATACTTACTGAAATGCC
96	stu-miR166a-5p_L-1R+1	GAATGTTGTCTGGCTCGAGGA
97	stu-miR384-5p_R+1	TTGGCATTCTGTCCACCTCCC
98	stu-miR477a-5p	CCTCTCCCTCAAGGGCTTCTC
99	stu-miR5303g_1ss4TC	ATACTTTTGAAGAGTCTGAGCAAC
100	stu-miR530_L-2R+2	TGCATTTGCACCTGCACCTTA
101	stu-miR7983-3p_2ss16GA23AG	ACTAATGCCGGTAAAAACTTTAGC
102	stu-miR7983-3p_2ss18CA23AG	ACTAATGCCGGTAAAGAATTTAGC
103	stu-miR7983-3p_2ss2CT23AG	ATTAATGCCGGTAAAGACTTTAGC
104	stu-miR8006-5p_2ss14AG17GA	TAGTTTTTGGACGGCAAGGGCACC
105	stu-miR8010_1ss8CT	ATAGGACTCTAGTTAAATTTAGGT
106	stu-miR8019-3p	AAAAGAATGACCTGGTTTGACTTG
107	stu-miR8039_R+3_1ss4CT	TTTTCTATCTGAACTATCACCATC
