# Supplementary material for: miR168 targets Argonaute1A mediated miRNAs regulation pathways in response to potassium deficiency stress in tomato
Source: BMC Plant Biol. 2020 Oct 19;20:477. doi: 10.1186/s12870-020-02660-5 (PMC7574427; doi:10.1186/s12870-020-02660-5)
Supplement: Supplementary file 8 — Additional file 8: Table S8. Target predict annotation for the differentially expressed miRNAs. [file 12870_2020_2660_MOESM8_ESM.xlsx]

## Sheet: Target_predict_annotation
miRNA ID	Transcript ID	Gene ID	Gene Annoation	Range	TSlice	MFEperfect	MFEsite	MFEratio	AllenScore	GO	KEGG
PC-3p-111367_74	mRNA:Solyc10g050860.3.1	mRNA:Solyc10g050860.3.1	polyadenylate-binding protein RBP45-like	1300-1324	1315	-33.8	-26.8	0.792899	7	GO:0005634(nucleus);GO:0008143(poly);GO:0010494(cytoplasmic stress granule);GO:0034605(cellular response to heat)	ko03013(RNA transport)
PC-3p-111367_74	mRNA:Solyc05g046330.4.1	mRNA:Solyc05g046330.4.1	dolichyl-diphosphooligosaccharide--protein glycosyltransferase subunit 2	1950-1973	1964	-33.8	-25.1	0.742604	9	GO:0004579(dolichyl-diphosphooligosaccharide-protein glycotransferase activity);GO:0006487(protein N-linked glycosylation);GO:0008250(oligosaccharyltransferase complex)	ko00510(N-Glycan biosynthesis);ko04141(Protein processing in endoplasmic reticulum)
PC-3p-111367_74	mRNA:Solyc03g079883.1.1	mRNA:Solyc03g079883.1.1	-	178-203	194	-33.8	-24.6	0.727811	7	GO:0005739(mitochondrion)	-
PC-3p-111367_74	mRNA:Solyc06g006015.1.1	mRNA:Solyc06g006015.1.1	riboflavin biosynthesis protein PYRR	109-134	125	-33.8	-24.6	0.727811	7	GO:0005739(mitochondrion)	ko00740(Riboflavin metabolism)
PC-3p-111367_74	mRNA:Solyc02g089730.1.1	mRNA:Solyc02g089730.1.1	-	1019-1043	1034	-33.8	-24.5	0.724852	5	-	-
PC-3p-111367_74	mRNA:Solyc11g044940.1.1	mRNA:Solyc11g044940.1.1	-	918-942	933	-33.8	-24.3	0.718935	9	GO:0004674(protein serine/threonine kinase activity);GO:0005515(protein binding);GO:0005524(ATP binding);GO:0005886(plasma membrane);GO:0009506(plasmodesma);GO:0009755(hormone-mediated signaling pathway);GO:0009786(regulation of asymmetric cell division);GO:0009793(embryo development ending in seed dormancy);GO:0009986(cell surface);GO:0010311(lateral root formation);GO:0016021(integral component…	-
PC-3p-111367_74	mRNA:Solyc06g007620.3.1	mRNA:Solyc06g007620.3.1	-	991-1016	1007	-33.8	-24	0.710059	9	GO:0005576(extracellular region);GO:0005773(vacuole);GO:0008150(biological_process)	-
PC-3p-111367_74	mRNA:Solyc12g008320.2.1	mRNA:Solyc12g008320.2.1	-	1023-1047	1037	-33.8	-23.8	0.704142	5	GO:0005351(carbohydrate:proton symporter activity);GO:0005355(glucose transmembrane transporter activity);GO:0005887(integral component of plasma membrane);GO:0046323(glucose import)	-
PC-3p-111367_74	mRNA:Solyc11g067345.1.1	mRNA:Solyc11g067345.1.1	-	172-197	188	-33.8	-23.58	0.697633	8	GO:0005739(mitochondrion)	-
PC-3p-111367_74	mRNA:Solyc12g042005.1.1	mRNA:Solyc12g042005.1.1	-	109-134	125	-33.8	-23.58	0.697633	8	GO:0016021(integral component of membrane);GO:0042626(ATPase activity, coupled to transmembrane movement of substances);GO:0055085(transmembrane transport)	-
PC-3p-111367_74	mRNA:Solyc11g150135.1.1	mRNA:Solyc11g150135.1.1	lignin-forming anionic peroxidase-like	173-198	189	-33.8	-23.58	0.697633	8	GO:0005739(mitochondrion)	ko00940(Phenylpropanoid biosynthesis)
PC-3p-111367_74	mRNA:Solyc07g150118.1.1	mRNA:Solyc07g150118.1.1	riboflavin biosynthesis protein PYRR	373-398	389	-33.8	-23.58	0.697633	8	GO:0005739(mitochondrion)	ko00740(Riboflavin metabolism)
PC-3p-111367_74	mRNA:Solyc07g055573.1.1	mRNA:Solyc07g055573.1.1	NADH dehydrogenase [ubiquinone] 1 alpha subcomplex subunit 9	373-398	389	-33.8	-23.58	0.697633	8	GO:0005739(mitochondrion)	ko00190(Oxidative phosphorylation)
PC-3p-111367_74	mRNA:Solyc03g112465.1.1	mRNA:Solyc03g112465.1.1	-	193-218	209	-33.8	-23.58	0.697633	8	GO:0005739(mitochondrion)	-
PC-3p-111367_74	mRNA:Solyc09g056397.1.1	mRNA:Solyc09g056397.1.1	-	178-203	194	-33.8	-23.58	0.697633	8	GO:0005739(mitochondrion)	-
PC-3p-111367_74	mRNA:Solyc06g048947.1.1	mRNA:Solyc06g048947.1.1	-	238-263	254	-33.8	-23.58	0.697633	8	GO:0005739(mitochondrion)	-
PC-3p-111367_74	mRNA:Solyc02g037545.1.1	mRNA:Solyc02g037545.1.1	-	351-376	367	-33.8	-23.58	0.697633	8	GO:0005739(mitochondrion)	-
PC-3p-111367_74	mRNA:Solyc12g009535.1.1	mRNA:Solyc12g009535.1.1	lignin-forming anionic peroxidase-like	178-203	194	-33.8	-23.58	0.697633	8	GO:0005739(mitochondrion)	ko00940(Phenylpropanoid biosynthesis)
PC-3p-111367_74	mRNA:Solyc08g078950.3.1	mRNA:Solyc08g078950.3.1	-	772-794	785	-33.8	-23.3	0.689349	8	GO:0005215(transporter activity);GO:0005515(protein binding);GO:0005886(plasma membrane);GO:0006857(oligopeptide transport);GO:0009414(response to water deprivation);GO:0009635(response to herbicide);GO:0009734(auxin-activated signaling pathway);GO:0010167(response to nitrate);GO:0015112(nitrate transmembrane transporter activity);GO:0015293(symporter activity);GO:0015706(nitrate transport);GO:00…	-
PC-3p-111367_74	mRNA:Solyc06g074300.4.1	mRNA:Solyc06g074300.4.1	60S ribosomal protein L10a-1	62-84	75	-33.8	-23.3	0.689349	5	GO:0000470(maturation of LSU-rRNA);GO:0003723(RNA binding);GO:0006412(translation);GO:0022625(cytosolic large ribosomal subunit)	ko03010(Ribosome)
PC-3p-111367_74	mRNA:Solyc03g044668.1.1	mRNA:Solyc03g044668.1.1	-	178-203	194	-33.8	-23.28	0.688757	8	GO:0005739(mitochondrion)	-
PC-3p-111367_74	mRNA:Solyc08g074895.1.1	mRNA:Solyc08g074895.1.1	-	2306-2329	2320	-33.8	-23	0.680473	7	-	-
PC-3p-111367_74	mRNA:Solyc02g030110.2.1	mRNA:Solyc02g030110.2.1	-	1926-1952	1943	-33.8	-22.84	0.67574	9.5	GO:0000938(GARP complex);GO:0006896(Golgi to vacuole transport);GO:0019905(syntaxin binding);GO:0042147(retrograde transport, endosome to Golgi)	-
PC-3p-111367_74	mRNA:Solyc07g061900.3.1	mRNA:Solyc07g061900.3.1	50S ribosomal protein L4	603-629	620	-33.8	-22.8	0.674556	8.5	GO:0003723(RNA binding);GO:0003735(structural constituent of ribosome);GO:0006412(translation);GO:0022626(cytosolic ribosome)	ko03010(Ribosome)
PC-3p-111367_74	mRNA:Solyc06g053370.3.1	mRNA:Solyc06g053370.3.1	-	577-599	590	-33.8	-22.8	0.674556	7	GO:0004252(serine-type endopeptidase activity);GO:0006508(proteolysis);GO:0016021(integral component of membrane)	-
PC-3p-111367_74	mRNA:Solyc05g054180.3.1	mRNA:Solyc05g054180.3.1	-	972-995	986	-33.8	-22.78	0.673964	7.5	GO:0046740(transport of virus in host, cell to cell)	-
PC-3p-111367_74	mRNA:Solyc05g150108.1.1	mRNA:Solyc05g150108.1.1	-	493-518	509	-33.8	-22.78	0.673964	8	GO:0016021(integral component of membrane);GO:0042626(ATPase activity, coupled to transmembrane movement of substances);GO:0055085(transmembrane transport)	-
PC-3p-111367_74	mRNA:Solyc01g011356.1.1	mRNA:Solyc01g011356.1.1	-	373-398	389	-33.8	-22.78	0.673964	8	GO:0005739(mitochondrion)	-
PC-3p-111367_74	mRNA:Solyc09g090780.1.1	mRNA:Solyc09g090780.1.1	-	660-687	678	-33.8	-22.76	0.673373	8.5	GO:0003723(RNA binding);GO:0005739(mitochondrion);GO:0008150(biological_process);GO:0008270(zinc ion binding)	-
PC-3p-111367_74	mRNA:Solyc08g041670.2.1	mRNA:Solyc08g041670.2.1	-	599-623	614	-33.8	-22.6	0.668639	5	GO:0003674(molecular_function);GO:0005634(nucleus);GO:0048579(negative regulation of long-day photoperiodism, flowering);GO:0048587(regulation of short-day photoperiodism, flowering);GO:2000028(regulation of photoperiodism, flowering)	-
PC-3p-111367_74	mRNA:Solyc02g082180.3.1	mRNA:Solyc02g082180.3.1	DNA replication licensing factor MCM6	1678-1701	1692	-33.8	-22.5	0.66568	6	GO:0003677(DNA binding);GO:0005515(protein binding);GO:0005524(ATP binding);GO:0005634(nucleus);GO:0006268(DNA unwinding involved in DNA replication);GO:0006270(DNA replication initiation);GO:0008094(DNA-dependent ATPase activity)	ko03030(DNA replication)
PC-3p-111367_74	mRNA:Solyc01g089970.3.1	mRNA:Solyc01g089970.3.1	nucleoside diphosphate kinase	612-638	629	-33.8	-22.34	0.660947	10	GO:0004550(nucleoside diphosphate kinase activity);GO:0005622(intracellular);GO:0006163(purine nucleotide metabolic process);GO:0006220(pyrimidine nucleotide metabolic process);GO:0009142(nucleoside triphosphate biosynthetic process)	ko00230(Purine metabolism);ko00240(Pyrimidine metabolism);ko04016(MAPK signaling pathway - plant)
PC-3p-111367_74	mRNA:Solyc01g095440.2.1	mRNA:Solyc01g095440.2.1	-	461-485	475	-33.8	-22.2	0.656805	7.5	GO:0003674(molecular_function);GO:0008150(biological_process);GO:0016021(integral component of membrane)	-
PC-3p-111367_74	mRNA:Solyc02g069470.4.1	mRNA:Solyc02g069470.4.1	-	208-233	224	-33.8	-22.1	0.653846	9	GO:0004842(ubiquitin-protein transferase activity);GO:0005576(extracellular region);GO:0008270(zinc ion binding)	-
PC-3p-111367_74	mRNA:Solyc08g080270.3.1	mRNA:Solyc08g080270.3.1	-	456-479	470	-33.8	-22.1	0.653846	10	GO:0030173(integral component of Golgi membrane);GO:0030176(integral component of endoplasmic reticulum membrane);GO:0046964(3'-phosphoadenosine 5'-phosphosulfate transmembrane transporter activity)	-
PC-3p-111367_74	mRNA:Solyc04g007870.3.1	mRNA:Solyc04g007870.3.1	-	1184-1209	1200	-33.8	-22	0.650888	7.5	GO:0005737(cytoplasm);GO:0008150(biological_process);GO:0016021(integral component of membrane);GO:0017022(myosin binding);GO:0030133(transport vesicle)	-
PC-3p-111367_74	mRNA:Solyc01g104490.3.1	mRNA:Solyc01g104490.3.1	-	750-774	763	-33.8	-22	0.650888	7.5	GO:0004197(cysteine-type endopeptidase activity);GO:0005634(nucleus);GO:0005737(cytoplasm);GO:0005813(centrosome);GO:0051307(meiotic chromosome separation);GO:0072686(mitotic spindle);GO:1901970(positive regulation of mitotic sister chromatid separation)	-
PC-3p-121277_68	mRNA:Solyc11g150123.1.1	mRNA:Solyc11g150123.1.1	-	559-581	572	-37.1	-27.2	0.733154	9	-	-
PC-3p-121277_68	mRNA:Solyc07g015870.4.1	mRNA:Solyc07g015870.4.1	polygalacturonase At1g48100	383-406	397	-37.1	-26.8	0.722372	10	GO:0004650(polygalacturonase activity);GO:0005576(extracellular region);GO:0005975(carbohydrate metabolic process);GO:0016829(lyase activity);GO:0071555(cell wall organization)	ko00040(Pentose and glucuronate interconversions)
PC-3p-121277_68	mRNA:Solyc04g054830.4.1	mRNA:Solyc04g054830.4.1	type I inositol polyphosphate 5-phosphatase 10-like	984-1008	998	-37.1	-26.3	0.708895	8	GO:0005737(cytoplasm);GO:0009932(cell tip growth);GO:0010053(root epidermal cell differentiation);GO:0016787(hydrolase activity);GO:0046856(phosphatidylinositol dephosphorylation);GO:0048765(root hair cell differentiation);GO:0048766(root hair initiation)	ko00562(Inositol phosphate metabolism);ko04070(Phosphatidylinositol signaling system)
PC-3p-121277_68	mRNA:Solyc06g008030.3.1	mRNA:Solyc06g008030.3.1	transcription factor PIF1-like isoform X1	803-825	816	-37.1	-26.2	0.706199	8	GO:0003677(DNA binding);GO:0003700(DNA binding transcription factor activity);GO:0005515(protein binding);GO:0005634(nucleus);GO:0006351(transcription, DNA-templated);GO:0006355(regulation of transcription, DNA-templated);GO:0006783(heme biosynthetic process);GO:0009740(gibberellic acid mediated signaling pathway);GO:0009959(negative gravitropism);GO:0010029(regulation of seed germination);GO:001…	ko04075(Plant hormone signal transduction)
PC-3p-121277_68	mRNA:Solyc07g020860.3.1	mRNA:Solyc07g020860.3.1	-	880-902	893	-37.1	-26.2	0.706199	6.5	GO:0004601(peroxidase activity);GO:0005737(cytoplasm);GO:0005829(cytosol);GO:0005886(plasma membrane);GO:0009507(chloroplast);GO:0016020(membrane);GO:0016209(antioxidant activity);GO:0045454(cell redox homeostasis);GO:0046686(response to cadmium ion);GO:0051920(peroxiredoxin activity);GO:0055114(oxidation-reduction process)	-
PC-3p-121277_68	mRNA:Solyc09g008320.4.1	mRNA:Solyc09g008320.4.1	-	263-288	279	-37.1	-26.2	0.706199	6	GO:0004553(hydrolase activity, hydrolyzing O-glycosyl compounds);GO:0005576(extracellular region);GO:0005618(cell wall);GO:0005975(carbohydrate metabolic process);GO:0010411(xyloglucan metabolic process);GO:0016762(xyloglucan:xyloglucosyl transferase activity);GO:0016798(hydrolase activity, acting on glycosyl bonds);GO:0016998(cell wall macromolecule catabolic process);GO:0042546(cell wall biogen…	-
PC-3p-121277_68	mRNA:Solyc01g005580.2.1	mRNA:Solyc01g005580.2.1	-	638-662	653	-37.1	-26	0.700809	9.5	GO:0003674(molecular_function);GO:0005634(nucleus);GO:0008150(biological_process)	-
PC-3p-121277_68	mRNA:Solyc07g064090.3.1	mRNA:Solyc07g064090.3.1	-	75-97	88	-37.1	-25.9	0.698113	9.5	GO:0000003(reproduction);GO:0000166(nucleotide binding);GO:0003700(DNA binding transcription factor activity);GO:0005515(protein binding);GO:0005634(nucleus);GO:0005677(chromatin silencing complex);GO:0005834(heterotrimeric G-protein complex);GO:0006349(regulation of gene expression by genetic imprinting);GO:0006351(transcription, DNA-templated);GO:0006355(regulation of transcription, DNA-templat…	-
PC-3p-121277_68	mRNA:Solyc03g007410.4.1	mRNA:Solyc03g007410.4.1	transcription factor SPEECHLESS	199-222	213	-37.1	-25.8	0.695418	7	GO:0003677(DNA binding);GO:0003700(DNA binding transcription factor activity);GO:0005634(nucleus);GO:0006351(transcription, DNA-templated);GO:0006355(regulation of transcription, DNA-templated);GO:0010374(stomatal complex development);GO:0046983(protein dimerization activity)	ko04016(MAPK signaling pathway - plant)
PC-3p-121277_68	mRNA:Solyc01g087640.3.1	mRNA:Solyc01g087640.3.1	cinnamoyl-CoA reductase 1	172-195	186	-37.1	-25.7	0.692722	7.5	GO:0004022(alcohol dehydrogenase );GO:0005794(Golgi apparatus);GO:0005829(cytosol);GO:0005886(plasma membrane);GO:0009506(plasmodesma);GO:0050662(coenzyme binding)	ko00940(Phenylpropanoid biosynthesis)
PC-3p-121277_68	mRNA:Solyc12g055770.1.1	mRNA:Solyc12g055770.1.1	-	487-509	500	-37.1	-25.6	0.690027	7.5	GO:0000145(exocyst);GO:0005737(cytoplasm);GO:0005829(cytosol);GO:0006887(exocytosis);GO:0006904(vesicle docking involved in exocytosis)	-
PC-3p-121277_68	mRNA:Solyc04g077440.4.1	mRNA:Solyc04g077440.4.1	squalene monooxygenase	1293-1315	1306	-37.1	-25.2	0.679245	6.5	GO:0004506(squalene monooxygenase activity);GO:0005576(extracellular region);GO:0005783(endoplasmic reticulum);GO:0009414(response to water deprivation);GO:0016021(integral component of membrane);GO:0016126(sterol biosynthetic process);GO:0050660(flavin adenine dinucleotide binding);GO:0055114(oxidation-reduction process)	ko00100(Steroid biosynthesis);ko00909(Sesquiterpenoid and triterpenoid biosynthesis)
PC-3p-121277_68	mRNA:Solyc09g075830.3.1	mRNA:Solyc09g075830.3.1	-	911-934	925	-37.1	-24.9	0.671159	7.5	GO:0003674(molecular_function);GO:0005634(nucleus);GO:0005982(starch metabolic process);GO:0006979(response to oxidative stress);GO:0009414(response to water deprivation);GO:0009737(response to abscisic acid);GO:0032502(developmental process);GO:0042752(regulation of circadian rhythm);GO:0048511(rhythmic process)	-
PC-3p-121277_68	mRNA:Solyc01g094810.3.1	mRNA:Solyc01g094810.3.1	ubiquitin-conjugating enzyme E2-23 kDa	226-250	241	-37.1	-24.9	0.671159	7.5	GO:0005737(cytoplasm);GO:0006511(ubiquitin-dependent protein catabolic process);GO:0031625(ubiquitin protein ligase binding);GO:0061630(ubiquitin protein ligase activity)	ko04120(Ubiquitin mediated proteolysis)
PC-3p-121277_68	mRNA:Solyc03g120110.3.1	mRNA:Solyc03g120110.3.1	-	1211-1235	1226	-37.1	-24.9	0.671159	8.5	GO:0004674(protein serine/threonine kinase activity);GO:0005886(plasma membrane);GO:0006468(protein phosphorylation);GO:0006952(defense response);GO:0009506(plasmodesma)	-
PC-3p-121277_68	mRNA:Solyc06g036130.4.1	mRNA:Solyc06g036130.4.1	-	1735-1756	1747	-37.1	-24.7	0.665768	9.5	GO:0006855(drug transmembrane transport)	-
PC-3p-121277_68	mRNA:Solyc09g074420.4.1	mRNA:Solyc09g074420.4.1	-	934-956	947	-37.1	-24.6	0.663073	7	GO:0004252(serine-type endopeptidase activity);GO:0005739(mitochondrion);GO:0006508(proteolysis);GO:0008236(serine-type peptidase activity);GO:0009507(chloroplast);GO:0009533(chloroplast stromal thylakoid);GO:0009535(chloroplast thylakoid membrane);GO:0009570(chloroplast stroma);GO:0009658(chloroplast organization);GO:0009941(chloroplast envelope);GO:0010206(photosystem II repair);GO:0030163(prot…	-
PC-3p-121277_68	mRNA:Solyc06g036217.1.1	mRNA:Solyc06g036217.1.1	-	474-495	486	-37.1	-24.5	0.660377	9	GO:0000293(ferric-chelate reductase activity);GO:0005886(plasma membrane);GO:0006811(ion transport);GO:0016020(membrane);GO:0016021(integral component of membrane);GO:0046872(metal ion binding);GO:0055114(oxidation-reduction process)	-
PC-3p-121277_68	mRNA:Solyc07g055670.1.1	mRNA:Solyc07g055670.1.1	-	315-339	330	-37.1	-24.4	0.657682	8	GO:0004674(protein serine/threonine kinase activity);GO:0005886(plasma membrane);GO:0006468(protein phosphorylation)	-
PC-3p-121277_68	mRNA:Solyc01g108100.3.1	mRNA:Solyc01g108100.3.1	-	1157-1179	1171	-37.1	-24.2	0.652291	8	-	-
PC-3p-121278_68	mRNA:Solyc04g006990.3.1	mRNA:Solyc04g006990.3.1	transcription factor MYC2-like	901-924	915	-36.9	-29.4	0.796748	4.5	GO:0003677(DNA binding);GO:0003700(DNA binding transcription factor activity);GO:0005634(nucleus);GO:0006351(transcription, DNA-templated);GO:0006355(regulation of transcription, DNA-templated);GO:0046983(protein dimerization activity)	ko04016(MAPK signaling pathway - plant);ko04075(Plant hormone signal transduction)
PC-3p-121278_68	mRNA:Solyc11g064770.3.1	mRNA:Solyc11g064770.3.1	NB-ARC domain disease resistance protein	1990-2011	2002	-36.9	-29.3	0.794038	9	GO:0005515(protein binding);GO:0005524(ATP binding);GO:0005576(extracellular region);GO:0006952(defense response);GO:0043531(ADP binding)	ko03040(Spliceosome)
PC-3p-121278_68	mRNA:Solyc01g049910.4.1	mRNA:Solyc01g049910.4.1	membrane-bound transcription factor site-2 protease homolog	624-649	640	-36.9	-28.2	0.764228	8.5	GO:0004222(metalloendopeptidase activity);GO:0005737(cytoplasm);GO:0016021(integral component of membrane);GO:0031293(membrane protein intracellular domain proteolysis)	ko04141(Protein processing in endoplasmic reticulum)
PC-3p-121278_68	mRNA:Solyc08g007730.2.1	mRNA:Solyc08g007730.2.1	-	1286-1308	1299	-36.9	-28.1	0.761518	4.5	GO:0005634(nucleus);GO:0008150(biological_process)	-
PC-3p-121278_68	mRNA:Solyc06g082090.4.1	mRNA:Solyc06g082090.4.1	-	905-929	920	-36.9	-27.9	0.756098	7	GO:0001558(regulation of cell growth);GO:0005634(nucleus);GO:0009734(auxin-activated signaling pathway);GO:0044843(cell cycle G1/S phase transition);GO:0051302(regulation of cell division)	-
PC-3p-121278_68	mRNA:Solyc06g007200.4.1	mRNA:Solyc06g007200.4.1	-	889-914	904	-36.9	-27.9	0.756098	9	GO:0001558(regulation of cell growth);GO:0005634(nucleus);GO:0009734(auxin-activated signaling pathway);GO:0044843(cell cycle G1/S phase transition);GO:0051302(regulation of cell division)	-
PC-3p-121278_68	mRNA:Solyc12g049590.2.1	mRNA:Solyc12g049590.2.1	1-phosphatidylinositol-3-phosphate 5-kinase FAB1B-like	700-723	714	-36.9	-27.7	0.750678	9	GO:0000285(1-phosphatidylinositol-3-phosphate 5-kinase activity);GO:0005524(ATP binding);GO:0005737(cytoplasm);GO:0005739(mitochondrion);GO:0005768(endosome);GO:0006458('de novo' protein folding);GO:0007005(mitochondrion organization);GO:0007033(vacuole organization);GO:0007165(signal transduction);GO:0008270(zinc ion binding);GO:0009555(pollen development);GO:0010008(endosome membrane);GO:001025…	ko00562(Inositol phosphate metabolism);ko04070(Phosphatidylinositol signaling system);ko04145(Phagosome)
PC-3p-121278_68	mRNA:Solyc12g009820.2.1	mRNA:Solyc12g009820.2.1	monogalactosyldiacylglycerol synthase 2	1939-1962	1953	-36.9	-27.7	0.750678	9.5	GO:0006631(fatty acid metabolic process);GO:0009247(glycolipid biosynthetic process);GO:0009507(chloroplast);GO:0009707(chloroplast outer membrane);GO:0016036(cellular response to phosphate starvation);GO:0016757(transferase activity, transferring glycosyl groups);GO:0019374(galactolipid metabolic process);GO:0019375(galactolipid biosynthetic process);GO:0035250(UDP-galactosyltransferase activity…	ko00561(Glycerolipid metabolism)
PC-3p-121278_68	mRNA:Solyc03g078100.3.1	mRNA:Solyc03g078100.3.1	hypothetical protein	1922-1946	1936	-36.9	-27.5	0.745257	6.5	GO:0030599(pectinesterase activity);GO:0046910(pectinesterase inhibitor activity);GO:0071944(cell periphery)	ko00040(Pentose and glucuronate interconversions)
PC-3p-121278_68	mRNA:Solyc02g088800.2.1	mRNA:Solyc02g088800.2.1	-	57-81	72	-36.9	-27.2	0.737127	6	GO:0000145(exocyst);GO:0005829(cytosol);GO:0006887(exocytosis);GO:0006904(vesicle docking involved in exocytosis)	-
PC-3p-121278_68	mRNA:Solyc06g083710.3.1	mRNA:Solyc06g083710.3.1	-	1746-1771	1761	-36.9	-27.1	0.734417	10	GO:0003674(molecular_function);GO:0005634(nucleus);GO:0008150(biological_process)	-
PC-3p-121278_68	mRNA:Solyc07g065080.4.1	mRNA:Solyc07g065080.4.1	-	1088-1112	1103	-36.9	-27.1	0.734417	8	GO:0005829(cytosol);GO:0005884(actin filament);GO:0009846(pollen germination);GO:0009860(pollen tube growth);GO:0030036(actin cytoskeleton organization);GO:0032432(actin filament bundle);GO:0051015(actin filament binding);GO:0051017(actin filament bundle assembly);GO:0051639(actin filament network formation);GO:0051764(actin crosslink formation)	-
PC-3p-121278_68	mRNA:Solyc09g011420.3.1	mRNA:Solyc09g011420.3.1	NHP2-like protein 1	125-149	140	-36.9	-27	0.731707	5.5	GO:0000398(mRNA splicing, via spliceosome);GO:0000470(maturation of LSU-rRNA);GO:0003723(RNA binding);GO:0006412(translation);GO:0022625(cytosolic large ribosomal subunit);GO:0030490(maturation of SSU-rRNA);GO:0031428(box C/D snoRNP complex);GO:0032040(small-subunit processome);GO:0046540(U4/U6 x U5 tri-snRNP complex);GO:0071011(precatalytic spliceosome)	ko03040(Spliceosome);ko03008(Ribosome biogenesis in eukaryotes)
PC-3p-121278_68	mRNA:Solyc07g056460.3.1	mRNA:Solyc07g056460.3.1	probable glutathione S-transferase	401-423	414	-36.9	-26.9	0.728997	7	GO:0004364(glutathione transferase activity);GO:0005737(cytoplasm);GO:0006749(glutathione metabolic process);GO:0009407(toxin catabolic process)	ko00480(Glutathione metabolism)
PC-3p-121278_68	mRNA:Solyc07g052940.4.1	mRNA:Solyc07g052940.4.1	histone-lysine N-methyltransferase ASHH3-like	2908-2931	2922	-36.9	-26.8	0.726287	8.5	GO:0005634(nucleus);GO:0009791(post-embryonic development);GO:0010228(vegetative to reproductive phase transition of meristem);GO:0042800(histone methyltransferase activity );GO:0048440(carpel development);GO:0048443(stamen development)	ko00310(Lysine degradation)
PC-3p-121278_68	mRNA:Solyc04g150157.1.1	mRNA:Solyc04g150157.1.1	-	495-517	509	-36.9	-26.6	0.720867	8.5	-	-
PC-3p-121278_68	mRNA:Solyc06g071620.3.1	mRNA:Solyc06g071620.3.1	DExH-box ATP-dependent RNA helicase DExH12-like	876-900	891	-36.9	-26.4	0.715447	6.5	GO:0003723(RNA binding);GO:0004386(helicase activity);GO:0005515(protein binding);GO:0005524(ATP binding);GO:0005634(nucleus);GO:0005681(spliceosomal complex);GO:0005730(nucleolus);GO:0005829(cytosol);GO:0006397(mRNA processing);GO:0008026(ATP-dependent helicase activity);GO:0008380(RNA splicing);GO:0009793(embryo development ending in seed dormancy);GO:0010228(vegetative to reproductive phase tr…	ko03040(Spliceosome)
PC-3p-121278_68	mRNA:Solyc08g074830.4.1	mRNA:Solyc08g074830.4.1	beta-glucosidase 46	124-147	138	-36.9	-26.4	0.715447	7	GO:0003674(molecular_function);GO:0005634(nucleus);GO:0008150(biological_process)	ko00500(Starch and sucrose metabolism);ko00460(Cyanoamino acid metabolism);ko00940(Phenylpropanoid biosynthesis)
PC-3p-121278_68	mRNA:Solyc02g081500.3.1	mRNA:Solyc02g081500.3.1	-	1365-1388	1379	-36.9	-26.36	0.714363	6	GO:0005886(plasma membrane)	-
PC-3p-121278_68	mRNA:Solyc05g056270.3.1	mRNA:Solyc05g056270.3.1	-	667-694	685	-36.9	-26.36	0.714363	10	GO:0005737(cytoplasm);GO:0006097(glyoxylate cycle);GO:0046912(transferase activity, transferring acyl groups, acyl groups converted into alkyl on transfer)	-
PC-3p-121278_68	mRNA:Solyc03g118290.3.1	mRNA:Solyc03g118290.3.1	auxin response factor 2	1239-1262	1253	-36.9	-26.3	0.712737	6.5	GO:0003700(DNA binding transcription factor activity);GO:0005515(protein binding);GO:0005634(nucleus);GO:0006351(transcription, DNA-templated);GO:0008285(negative regulation of cell proliferation);GO:0009734(auxin-activated signaling pathway);GO:0009737(response to abscisic acid);GO:0009911(positive regulation of flower development);GO:0010047(fruit dehiscence);GO:0010150(leaf senescence);GO:0010…	ko04075(Plant hormone signal transduction)
PC-3p-121278_68	mRNA:Solyc07g017510.3.1	mRNA:Solyc07g017510.3.1	1-phosphatidylinositol-3-phosphate 5-kinase FAB1B	828-851	842	-36.9	-26.2	0.710027	4.5	GO:0000285(1-phosphatidylinositol-3-phosphate 5-kinase activity);GO:0005524(ATP binding);GO:0005737(cytoplasm);GO:0005739(mitochondrion);GO:0005768(endosome);GO:0006458('de novo' protein folding);GO:0007005(mitochondrion organization);GO:0007033(vacuole organization);GO:0007165(signal transduction);GO:0008270(zinc ion binding);GO:0009555(pollen development);GO:0010008(endosome membrane);GO:001025…	ko00562(Inositol phosphate metabolism);ko04070(Phosphatidylinositol signaling system);ko04145(Phagosome)
PC-3p-121278_68	mRNA:Solyc11g005770.2.1	mRNA:Solyc11g005770.2.1	hypothetical protein	1104-1126	1117	-36.9	-26.2	0.710027	5	GO:0030599(pectinesterase activity);GO:0046910(pectinesterase inhibitor activity);GO:0071944(cell periphery)	ko00040(Pentose and glucuronate interconversions)
PC-3p-121278_68	mRNA:Solyc07g041510.3.1	mRNA:Solyc07g041510.3.1	-	1141-1163	1155	-36.9	-26.2	0.710027	6.5	GO:0000993(RNA polymerase II core binding);GO:0006355(regulation of transcription, DNA-templated);GO:0016593(Cdc73/Paf1 complex);GO:0051569(regulation of histone H3-K4 methylation)	-
PC-3p-121278_68	mRNA:Solyc05g056620.2.1	mRNA:Solyc05g056620.2.1	-	471-493	485	-36.9	-26.2	0.710027	7.5	GO:0000977(RNA polymerase II regulatory region sequence-specific DNA binding);GO:0003677(DNA binding);GO:0003700(DNA binding transcription factor activity);GO:0005515(protein binding);GO:0005634(nucleus);GO:0006351(transcription, DNA-templated);GO:0006355(regulation of transcription, DNA-templated);GO:0009908(flower development);GO:0009933(meristem structural organization);GO:0010076(maintenance …	-
PC-3p-121278_68	mRNA:Solyc05g009550.3.1	mRNA:Solyc05g009550.3.1	uncharacterized LOC101258366	980-1004	995	-36.9	-26.1	0.707317	9.5	GO:0005737(cytoplasm);GO:0006979(response to oxidative stress);GO:0015031(protein transport)	ko04144(Endocytosis)
PC-3p-121278_68	mRNA:Solyc03g117970.4.1	mRNA:Solyc03g117970.4.1	poly [ADP-ribose] polymerase 1	1388-1413	1404	-36.9	-26.1	0.707317	8.5	GO:0003910(DNA ligase );GO:0005737(cytoplasm);GO:0006273(lagging strand elongation);GO:0051103(DNA ligation involved in DNA repair)	ko03410(Base excision repair)
PC-3p-121278_68	mRNA:Solyc02g087010.2.1	mRNA:Solyc02g087010.2.1	-	1416-1441	1432	-36.9	-26.1	0.707317	6	GO:0003674(molecular_function);GO:0005576(extracellular region);GO:0005634(nucleus);GO:0008150(biological_process)	-
PC-3p-121278_68	mRNA:Solyc01g079220.4.1	mRNA:Solyc01g079220.4.1	-	535-556	547	-36.9	-26	0.704607	7.5	GO:0005198(structural molecule activity);GO:0005506(iron ion binding);GO:0009507(chloroplast);GO:0009570(chloroplast stroma);GO:0009658(chloroplast organization);GO:0016226(iron-sulfur cluster assembly);GO:0051536(iron-sulfur cluster binding)	-
PC-3p-121278_68	mRNA:Solyc10g050420.3.1	mRNA:Solyc10g050420.3.1	two-component response regulator ORR26-like	287-312	303	-36.9	-26	0.704607	7.5	GO:0000156(phosphorelay response regulator activity);GO:0000160(phosphorelay signal transduction system);GO:0003677(DNA binding);GO:0003700(DNA binding transcription factor activity);GO:0005515(protein binding);GO:0005634(nucleus);GO:0006351(transcription, DNA-templated);GO:0006355(regulation of transcription, DNA-templated);GO:0009735(response to cytokinin);GO:0009736(cytokinin-activated signali…	ko04075(Plant hormone signal transduction)
PC-3p-121278_68	mRNA:Solyc01g109180.4.1	mRNA:Solyc01g109180.4.1	long chain acyl-CoA synthetase 2	1948-1971	1962	-36.9	-25.9	0.701897	7	GO:0003824(catalytic activity);GO:0004467(long-chain fatty acid-CoA ligase activity);GO:0005524(ATP binding);GO:0005634(nucleus);GO:0005783(endoplasmic reticulum);GO:0006631(fatty acid metabolic process);GO:0006633(fatty acid biosynthetic process);GO:0008152(metabolic process);GO:0009506(plasmodesma);GO:0010025(wax biosynthetic process);GO:0010143(cutin biosynthetic process);GO:0010311(lateral ro…	ko00061(Fatty acid biosynthesis);ko00071(Fatty acid degradation);ko04146(Peroxisome)
PC-3p-121278_68	mRNA:Solyc03g123570.3.1	mRNA:Solyc03g123570.3.1	1-phosphatidylinositol-3-phosphate 5-kinase FAB1B-like	752-775	766	-36.9	-25.9	0.701897	8	GO:0000285(1-phosphatidylinositol-3-phosphate 5-kinase activity);GO:0005524(ATP binding);GO:0005737(cytoplasm);GO:0005739(mitochondrion);GO:0005768(endosome);GO:0006458('de novo' protein folding);GO:0007005(mitochondrion organization);GO:0007033(vacuole organization);GO:0007165(signal transduction);GO:0008270(zinc ion binding);GO:0009555(pollen development);GO:0010008(endosome membrane);GO:001025…	ko00562(Inositol phosphate metabolism);ko04070(Phosphatidylinositol signaling system);ko04145(Phagosome)
PC-3p-121278_68	mRNA:Solyc02g070510.3.1	mRNA:Solyc02g070510.3.1	proteasome subunit alpha type-5	838-863	853	-36.9	-25.8	0.699187	9.5	GO:0000502(proteasome complex);GO:0004298(threonine-type endopeptidase activity);GO:0004540(ribonuclease activity);GO:0005634(nucleus);GO:0005737(cytoplasm);GO:0005829(cytosol);GO:0005839(proteasome core complex);GO:0006511(ubiquitin-dependent protein catabolic process);GO:0008233(peptidase activity);GO:0019773(proteasome core complex, alpha-subunit complex);GO:0022626(cytosolic ribosome);GO:0043…	ko03050(Proteasome)
PC-3p-121278_68	mRNA:Solyc06g035690.3.1	mRNA:Solyc06g035690.3.1	-	356-378	370	-36.9	-25.8	0.699187	10	GO:0003674(molecular_function);GO:0005886(plasma membrane);GO:0008150(biological_process);GO:0016021(integral component of membrane)	-
PC-3p-121278_68	mRNA:Solyc03g097960.1.1	mRNA:Solyc03g097960.1.1	-	313-334	325	-36.9	-25.8	0.699187	6.5	GO:0004791(thioredoxin-disulfide reductase activity);GO:0005737(cytoplasm)	-
PC-3p-121278_68	mRNA:Solyc04g072043.1.1	mRNA:Solyc04g072043.1.1	polyadenylate-binding protein 3	413-437	427	-36.9	-25.8	0.699187	7	GO:0000184(nuclear-transcribed mRNA catabolic process, nonsense-mediated decay);GO:0003723(RNA binding);GO:0003729(mRNA binding);GO:0003743(translation initiation factor activity);GO:0005515(protein binding);GO:0005634(nucleus);GO:0005829(cytosol);GO:0006413(translational initiation);GO:0006446(regulation of translational initiation);GO:0009651(response to salt stress);GO:0016032(viral process);G…	ko03013(RNA transport);ko03015(mRNA surveillance pathway);ko03018(RNA degradation)
PC-3p-121278_68	mRNA:Solyc01g079390.4.1	mRNA:Solyc01g079390.4.1	EZ1 protein	1473-1497	1488	-36.9	-25.7	0.696477	6.5	GO:0003700(DNA binding transcription factor activity);GO:0003727(single-stranded RNA binding);GO:0005515(protein binding);GO:0005634(nucleus);GO:0005677(chromatin silencing complex);GO:0006349(regulation of gene expression by genetic imprinting);GO:0006351(transcription, DNA-templated);GO:0006355(regulation of transcription, DNA-templated);GO:0009506(plasmodesma);GO:0009960(endosperm development)…	ko00310(Lysine degradation)
PC-3p-121278_68	mRNA:Solyc01g089870.3.1	mRNA:Solyc01g089870.3.1	-	1669-1694	1684	-36.9	-25.7	0.696477	9	GO:0003729(mRNA binding);GO:0005739(mitochondrion);GO:0009507(chloroplast)	-
PC-3p-121278_68	mRNA:Solyc11g006340.2.1	mRNA:Solyc11g006340.2.1	phosphoribosylaminoimidazole carboxylase	2284-2310	2301	-36.9	-25.7	0.696477	8.5	GO:0004638(phosphoribosylaminoimidazole carboxylase activity);GO:0004639(phosphoribosylaminoimidazolesuccinocarboxamide synthase activity);GO:0006189('de novo' IMP biosynthetic process);GO:0046084(adenine biosynthetic process)	ko00230(Purine metabolism)
PC-3p-121278_68	mRNA:Solyc11g010100.2.1	mRNA:Solyc11g010100.2.1	ras-related protein Rab11D	428-453	443	-36.9	-25.6	0.693767	9.5	GO:0005768(endosome)	ko04144(Endocytosis)
PC-3p-121278_68	mRNA:Solyc02g085360.4.1	mRNA:Solyc02g085360.4.1	cytochrome P450 90B3	1127-1149	1140	-36.9	-25.6	0.693767	6.5	GO:0004497(monooxygenase activity);GO:0005783(endoplasmic reticulum);GO:0007275(multicellular organism development);GO:0010268(brassinosteroid homeostasis);GO:0016125(sterol metabolic process);GO:0016132(brassinosteroid biosynthetic process)	ko00905(Brassinosteroid biosynthesis)
PC-3p-121278_68	mRNA:Solyc12g021190.2.1	mRNA:Solyc12g021190.2.1	-	224-249	238	-36.9	-25.5	0.691057	10	GO:0005634(nucleus)	-
PC-3p-121278_68	mRNA:Solyc01g095590.3.1	mRNA:Solyc01g095590.3.1	-	2561-2584	2575	-36.9	-25.5	0.691057	10	GO:0003674(molecular_function);GO:0005634(nucleus);GO:0005886(plasma membrane);GO:0008150(biological_process)	-
PC-3p-121278_68	mRNA:Solyc02g085220.4.1	mRNA:Solyc02g085220.4.1	-	2681-2705	2695	-36.9	-25.5	0.691057	7	GO:0006886(intracellular protein transport);GO:0009506(plasmodesma);GO:0009793(embryo development ending in seed dormancy);GO:0016192(vesicle-mediated transport)	-
PC-3p-121278_68	mRNA:Solyc07g056660.4.1	mRNA:Solyc07g056660.4.1	-	2682-2706	2696	-36.9	-25.5	0.691057	7	GO:0006886(intracellular protein transport);GO:0009506(plasmodesma);GO:0009793(embryo development ending in seed dormancy);GO:0016192(vesicle-mediated transport)	-
PC-3p-121278_68	mRNA:Solyc01g100960.3.1	mRNA:Solyc01g100960.3.1	glucose-6-phosphate 1-dehydrogenase 4	607-628	619	-36.9	-25.4	0.688347	4.5	GO:0004345(glucose-6-phosphate dehydrogenase activity);GO:0005515(protein binding);GO:0006006(glucose metabolic process);GO:0009051(pentose-phosphate shunt, oxidative branch);GO:0009507(chloroplast);GO:0050661(NADP binding);GO:0055114(oxidation-reduction process)	ko00030(Pentose phosphate pathway);ko00480(Glutathione metabolism)
PC-3p-121278_68	mRNA:Solyc05g050990.1.1	mRNA:Solyc05g050990.1.1	UDP-glucuronate 4-epimerase 3	741-766	756	-36.9	-25.4	0.688347	8.5	GO:0003824(catalytic activity);GO:0005794(Golgi apparatus);GO:0005975(carbohydrate metabolic process);GO:0009225(nucleotide-sugar metabolic process);GO:0016020(membrane);GO:0016021(integral component of membrane);GO:0032580(Golgi cisterna membrane);GO:0050378(UDP-glucuronate 4-epimerase activity)	ko00520(Amino sugar and nucleotide sugar metabolism)
PC-3p-121278_68	mRNA:Solyc03g080010.3.1	mRNA:Solyc03g080010.3.1	endonuclease MutS2	1521-1545	1536	-36.9	-25.4	0.688347	8	GO:0003674(molecular_function)	ko03430(Mismatch repair)
PC-3p-121278_68	mRNA:Solyc04g076680.2.1	mRNA:Solyc04g076680.2.1	-	368-389	380	-36.9	-25.3	0.685637	8	GO:0000977(RNA polymerase II regulatory region sequence-specific DNA binding);GO:0003677(DNA binding);GO:0003700(DNA binding transcription factor activity);GO:0005515(protein binding);GO:0005634(nucleus);GO:0006351(transcription, DNA-templated);GO:0007584(response to nutrient);GO:0008134(transcription factor binding);GO:0010167(response to nitrate);GO:0044212(transcription regulatory region DNA b…	-
PC-3p-121278_68	mRNA:Solyc10g005900.3.1	mRNA:Solyc10g005900.3.1	probable RNA polymerase II transcription factor B subunit 1-1	625-648	639	-36.9	-25.3	0.685637	8	GO:0000439(core TFIIH complex);GO:0005634(nucleus);GO:0006281(DNA repair);GO:0006289(nucleotide-excision repair);GO:0006351(transcription, DNA-templated)	ko03022(Basal transcription factors);ko03420(Nucleotide excision repair)
PC-3p-121278_68	mRNA:Solyc06g084510.4.1	mRNA:Solyc06g084510.4.1	E3 ubiquitin-protein ligase MIEL1	466-487	480	-36.9	-25.3	0.685637	8.5	GO:0005634(nucleus);GO:0008270(zinc ion binding)	ko04120(Ubiquitin mediated proteolysis)
PC-3p-121278_68	mRNA:Solyc01g104910.3.1	mRNA:Solyc01g104910.3.1	-	1812-1839	1830	-36.9	-25.3	0.685637	9	GO:0003674(molecular_function);GO:0005634(nucleus)	-
PC-3p-121278_68	mRNA:Solyc01g099530.3.1	mRNA:Solyc01g099530.3.1	-	658-680	672	-36.9	-25.3	0.685637	7	GO:0003674(molecular_function);GO:0005576(extracellular region);GO:0008150(biological_process)	-
PC-3p-121278_68	mRNA:Solyc01g100200.3.1	mRNA:Solyc01g100200.3.1	DELLA protein GAI	2081-2106	2097	-36.9	-25.2	0.682927	7.5	GO:0003700(DNA binding transcription factor activity);GO:0005634(nucleus);GO:0006355(regulation of transcription, DNA-templated);GO:0043565(sequence-specific DNA binding)	ko04075(Plant hormone signal transduction)
PC-3p-121278_68	mRNA:Solyc09g005100.4.1	mRNA:Solyc09g005100.4.1	-	815-839	830	-36.9	-25.2	0.682927	6	GO:0003677(DNA binding);GO:0005524(ATP binding);GO:0005634(nucleus);GO:0006260(DNA replication);GO:0006351(transcription, DNA-templated);GO:0006355(regulation of transcription, DNA-templated);GO:0006790(sulfur compound metabolic process);GO:0009150(purine ribonucleotide metabolic process);GO:0046872(metal ion binding);GO:0046983(protein dimerization activity);GO:0047627(adenylylsulfatase activity…	-
PC-3p-121278_68	mRNA:Solyc08g008040.3.1	mRNA:Solyc08g008040.3.1	-	125-147	138	-36.9	-25.2	0.682927	9	GO:0000462(maturation of SSU-rRNA from tricistronic rRNA transcript );GO:0005730(nucleolus);GO:0032040(small-subunit processome);GO:0070181(small ribosomal subunit rRNA binding)	-
PC-3p-121278_68	mRNA:Solyc01g088570.3.1	mRNA:Solyc01g088570.3.1	acyl carrier protein 1	528-550	541	-36.9	-25.1	0.680217	8	GO:0000035(acyl binding);GO:0000036(acyl carrier activity);GO:0005739(mitochondrion);GO:0005759(mitochondrial matrix);GO:0005829(cytosol);GO:0006633(fatty acid biosynthetic process);GO:0009245(lipid A biosynthetic process);GO:0031177(phosphopantetheine binding);GO:0055114(oxidation-reduction process);GO:0070469(respiratory chain)	ko00190(Oxidative phosphorylation)
PC-3p-121278_68	mRNA:Solyc07g025170.3.1	mRNA:Solyc07g025170.3.1	-	1190-1216	1207	-36.9	-25.1	0.680217	9	GO:0000145(exocyst);GO:0005546(phosphatidylinositol-4,5-bisphosphate binding);GO:0005886(plasma membrane);GO:0006887(exocytosis);GO:0006893(Golgi to plasma membrane transport);GO:0017049(GTP-Rho binding);GO:0051601(exocyst localization)	-
PC-3p-121278_68	mRNA:Solyc04g008720.4.1	mRNA:Solyc04g008720.4.1	-	1795-1822	1813	-36.9	-25.1	0.680217	9.5	GO:0005737(cytoplasm);GO:0007019(microtubule depolymerization);GO:0008352(katanin complex);GO:0043622(cortical microtubule organization);GO:0051013(microtubule severing);GO:0080008(Cul4-RING E3 ubiquitin ligase complex)	-
PC-3p-121278_68	mRNA:Solyc12g009560.2.1	mRNA:Solyc12g009560.2.1	EIN3-binding F-box protein 1	1635-1658	1649	-36.9	-25.08	0.679675	7.5	GO:0005515(protein binding);GO:0005634(nucleus);GO:0006511(ubiquitin-dependent protein catabolic process);GO:0009723(response to ethylene);GO:0009873(ethylene-activated signaling pathway);GO:0010105(negative regulation of ethylene-activated signaling pathway);GO:0016567(protein ubiquitination);GO:0019005(SCF ubiquitin ligase complex)	ko04016(MAPK signaling pathway - plant);ko04075(Plant hormone signal transduction)
PC-3p-121278_68	mRNA:Solyc12g013740.3.1	mRNA:Solyc12g013740.3.1	-	1442-1464	1455	-36.9	-25	0.677507	8.5	GO:0006952(defense response);GO:0007165(signal transduction);GO:0016021(integral component of membrane);GO:0016301(kinase activity)	-
PC-3p-121278_68	mRNA:Solyc01g067790.3.1	mRNA:Solyc01g067790.3.1	-	3052-3076	3066	-36.9	-25	0.677507	9.5	GO:0003674(molecular_function);GO:0005634(nucleus);GO:0008150(biological_process)	-
PC-3p-121278_68	mRNA:Solyc02g062120.3.1	mRNA:Solyc02g062120.3.1	uncharacterized LOC107858982	270-294	284	-36.9	-25	0.677507	8.5	GO:0003674(molecular_function);GO:0008150(biological_process);GO:0016021(integral component of membrane)	ko04130(SNARE interactions in vesicular transport)
PC-3p-121278_68	mRNA:Solyc05g055870.3.1	mRNA:Solyc05g055870.3.1	-	8-32	23	-36.9	-25	0.677507	8.5	GO:0003674(molecular_function);GO:0005634(nucleus);GO:0009793(embryo development ending in seed dormancy)	-
PC-3p-121278_68	mRNA:Solyc05g008270.3.1	mRNA:Solyc05g008270.3.1	-	684-706	697	-36.9	-24.9	0.674797	8.5	-	-
PC-3p-121278_68	mRNA:Solyc08g081505.1.1	mRNA:Solyc08g081505.1.1	-	2344-2368	2358	-36.9	-24.9	0.674797	10	-	-
PC-3p-121278_68	mRNA:Solyc01g099220.3.1	mRNA:Solyc01g099220.3.1	-	2451-2476	2467	-36.9	-24.9	0.674797	8.5	GO:0005634(nucleus);GO:0016035(zeta DNA polymerase complex);GO:0042276(error-prone translesion synthesis)	-
PC-3p-121278_68	mRNA:Solyc08g081690.3.1	mRNA:Solyc08g081690.3.1	NADPH oxidase	1314-1336	1328	-36.9	-24.9	0.674797	8	GO:0005886(plasma membrane)	ko04016(MAPK signaling pathway - plant);ko04626(Plant-pathogen interaction)
PC-3p-121278_68	mRNA:Solyc05g014160.4.1	mRNA:Solyc05g014160.4.1	-	488-510	501	-36.9	-24.9	0.674797	8	GO:0005096(GTPase activator activity);GO:0005737(cytoplasm);GO:0005886(plasma membrane)	-
PC-3p-121278_68	mRNA:Solyc09g011170.3.1	mRNA:Solyc09g011170.3.1	-	1340-1363	1354	-36.9	-24.84	0.673171	6.5	GO:0004674(protein serine/threonine kinase activity);GO:0005829(cytosol);GO:0006355(regulation of transcription, DNA-templated);GO:0006468(protein phosphorylation);GO:0035556(intracellular signal transduction)	-
PC-3p-121278_68	mRNA:Solyc09g057660.3.1	mRNA:Solyc09g057660.3.1	-	828-849	840	-36.9	-24.8	0.672087	6	GO:0003755(peptidyl-prolyl cis-trans isomerase activity);GO:0005528(FK506 binding);GO:0005789(endoplasmic reticulum membrane);GO:0061077(chaperone-mediated protein folding)	-
PC-3p-121278_68	mRNA:Solyc02g079550.3.1	mRNA:Solyc02g079550.3.1	-	1104-1129	1120	-36.9	-24.8	0.672087	7.5	GO:0004674(protein serine/threonine kinase activity);GO:0005886(plasma membrane);GO:0006468(protein phosphorylation);GO:0009506(plasmodesma);GO:0031625(ubiquitin protein ligase binding);GO:0045087(innate immune response)	-
PC-3p-121278_68	mRNA:Solyc11g008770.2.1	mRNA:Solyc11g008770.2.1	-	2212-2238	2229	-36.9	-24.8	0.672087	10	GO:0005509(calcium ion binding);GO:0005739(mitochondrion);GO:0006875(cellular metal ion homeostasis)	-
PC-3p-121278_68	mRNA:Solyc01g094920.3.1	mRNA:Solyc01g094920.3.1	-	145-169	160	-36.9	-24.7	0.669377	10	GO:0005634(nucleus);GO:0005783(endoplasmic reticulum);GO:0016021(integral component of membrane);GO:0016301(kinase activity);GO:0016310(phosphorylation);GO:0016757(transferase activity, transferring glycosyl groups)	-
PC-3p-121278_68	mRNA:Solyc04g081660.3.1	mRNA:Solyc04g081660.3.1	-	375-399	390	-36.9	-24.6	0.666667	9	GO:0005515(protein binding);GO:0005634(nucleus);GO:0007049(cell cycle);GO:0016538(cyclin-dependent protein serine/threonine kinase regulator activity);GO:0051301(cell division);GO:0051726(regulation of cell cycle)	-
PC-3p-121278_68	mRNA:Solyc11g005160.1.1	mRNA:Solyc11g005160.1.1	-	928-952	943	-36.9	-24.6	0.666667	10	GO:0003677(DNA binding);GO:0005634(nucleus);GO:0005694(chromosome);GO:0005737(cytoplasm);GO:0006260(DNA replication);GO:0006284(base-excision repair);GO:0006302(double-strand break repair);GO:0006310(DNA recombination);GO:0009378(four-way junction helicase activity);GO:0032508(DNA duplex unwinding);GO:0043140(ATP-dependent 3'-5' DNA helicase activity)	-
PC-3p-121278_68	mRNA:Solyc08g076570.3.1	mRNA:Solyc08g076570.3.1	phosphatidylinositol-glycan biosynthesis class X protein	377-400	391	-36.9	-24.6	0.666667	7	-	ko00563(Glycosylphosphatidylinositol)
PC-3p-121278_68	mRNA:Solyc01g081280.3.1	mRNA:Solyc01g081280.3.1	-	116-138	130	-36.9	-24.5	0.663957	9.5	-	-
PC-3p-121278_68	mRNA:Solyc04g005670.3.1	mRNA:Solyc04g005670.3.1	-	987-1012	1001	-36.9	-24.5	0.663957	10	GO:0003674(molecular_function);GO:0005634(nucleus);GO:0005777(peroxisome);GO:0008150(biological_process)	-
PC-3p-121278_68	mRNA:Solyc01g111870.3.1	mRNA:Solyc01g111870.3.1	-	7404-7427	7418	-36.9	-24.5	0.663957	8	GO:0005634(nucleus);GO:0006281(DNA repair);GO:0016301(kinase activity)	-
PC-3p-121278_68	mRNA:Solyc12g094600.3.1	mRNA:Solyc12g094600.3.1	-	557-581	572	-36.9	-24.5	0.663957	7	GO:0005515(protein binding);GO:0005634(nucleus);GO:0007049(cell cycle);GO:0016538(cyclin-dependent protein serine/threonine kinase regulator activity);GO:0051301(cell division);GO:0051726(regulation of cell cycle)	-
PC-3p-121278_68	mRNA:Solyc10g079450.2.1	mRNA:Solyc10g079450.2.1	-	1557-1580	1570	-36.9	-24.4	0.661247	8	GO:0005768(endosome);GO:0005774(vacuolar membrane);GO:0005802(trans-Golgi network);GO:0008757(S-adenosylmethionine-dependent methyltransferase activity);GO:0032259(methylation)	-
PC-3p-121278_68	mRNA:Solyc08g075700.3.1	mRNA:Solyc08g075700.3.1	60S ribosomal protein L13-1	214-241	232	-36.9	-24.4	0.661247	9.5	GO:0003723(RNA binding);GO:0003735(structural constituent of ribosome);GO:0006412(translation);GO:0022625(cytosolic large ribosomal subunit)	ko03010(Ribosome)
PC-3p-121278_68	mRNA:Solyc03g051720.1.1	mRNA:Solyc03g051720.1.1	alcohol dehydrogenase 2	81-103	94	-36.9	-24.4	0.661247	9	GO:0000166(nucleotide binding);GO:0001666(response to hypoxia);GO:0004022(alcohol dehydrogenase );GO:0005737(cytoplasm);GO:0005794(Golgi apparatus);GO:0005829(cytosol);GO:0005886(plasma membrane);GO:0006970(response to osmotic stress);GO:0008270(zinc ion binding);GO:0009409(response to cold);GO:0009413(response to flooding);GO:0009414(response to water deprivation);GO:0009651(response to salt str…	ko00010(Glycolysis / Gluconeogenesis);ko00071(Fatty acid degradation);ko00592(alpha-Linolenic acid metabolism);ko00350(Tyrosine metabolism)
PC-3p-121278_68	mRNA:Solyc01g006360.4.1	mRNA:Solyc01g006360.4.1	-	1372-1395	1387	-36.9	-24.3	0.658537	9.5	GO:0000148(1,3-beta-D-glucan synthase complex);GO:0003843(1,3-beta-D-glucan synthase activity);GO:0005886(plasma membrane)	-
PC-3p-121278_68	mRNA:Solyc02g089340.4.1	mRNA:Solyc02g089340.4.1	-	2673-2695	2687	-36.9	-24.3	0.658537	9	GO:0005739(mitochondrion);GO:0009536(plastid)	-
PC-3p-121278_68	mRNA:Solyc01g060260.4.1	mRNA:Solyc01g060260.4.1	-	126-148	140	-36.9	-24.3	0.658537	10	GO:0003674(molecular_function);GO:0008150(biological_process);GO:0009507(chloroplast)	-
PC-3p-121278_68	mRNA:Solyc10g085540.1.1	mRNA:Solyc10g085540.1.1	-	1064-1093	1084	-36.9	-24.3	0.658537	10	GO:0004252(serine-type endopeptidase activity);GO:0005618(cell wall)	-
PC-3p-121278_68	mRNA:Solyc01g057855.1.1	mRNA:Solyc01g057855.1.1	-	161-184	175	-36.9	-24.3	0.658537	9.5	GO:0004175(endopeptidase activity);GO:0005634(nucleus);GO:0016926(protein desumoylation);GO:0016929(SUMO-specific protease activity)	-
PC-3p-121278_68	mRNA:Solyc03g005590.2.1	mRNA:Solyc03g005590.2.1	E3 ubiquitin-protein ligase	3185-3208	3199	-36.9	-24.3	0.658537	6	GO:0003682(chromatin binding);GO:0005737(cytoplasm);GO:0007165(signal transduction);GO:0008536(Ran GTPase binding);GO:0035091(phosphatidylinositol binding)	ko04120(Ubiquitin mediated proteolysis)
PC-3p-121278_68	mRNA:Solyc08g066490.3.1	mRNA:Solyc08g066490.3.1	-	1761-1786	1777	-36.9	-24.28	0.657995	8	GO:0004672(protein kinase activity);GO:0004674(protein serine/threonine kinase activity);GO:0005524(ATP binding);GO:0005783(endoplasmic reticulum);GO:0005886(plasma membrane);GO:0006468(protein phosphorylation);GO:0007169(transmembrane receptor protein tyrosine kinase signaling pathway);GO:0009506(plasmodesma);GO:0016021(integral component of membrane);GO:0016301(kinase activity)	-
PC-3p-121278_68	mRNA:Solyc01g097500.4.1	mRNA:Solyc01g097500.4.1	-	1343-1367	1357	-36.9	-24.2	0.655827	7.5	GO:0006468(protein phosphorylation)	-
PC-3p-121278_68	mRNA:Solyc06g062500.4.1	mRNA:Solyc06g062500.4.1	60S ribosomal protein L28-1	317-343	334	-36.9	-24.2	0.655827	10	GO:0003735(structural constituent of ribosome);GO:0006412(translation);GO:0022625(cytosolic large ribosomal subunit)	ko03010(Ribosome)
PC-3p-121278_68	mRNA:Solyc12g098780.2.1	mRNA:Solyc12g098780.2.1	-	1218-1242	1233	-36.9	-24.2	0.655827	6.5	-	-
PC-3p-121278_68	mRNA:Solyc04g076510.3.1	mRNA:Solyc04g076510.3.1	-	655-678	669	-36.9	-24.2	0.655827	8.5	GO:0005543(phospholipid binding);GO:0012505(endomembrane system);GO:0019898(extrinsic component of membrane)	-
PC-3p-121278_68	mRNA:Solyc03g121330.3.1	mRNA:Solyc03g121330.3.1	60S ribosomal protein L28-1	240-266	257	-36.9	-24.2	0.655827	9	GO:0003735(structural constituent of ribosome);GO:0006412(translation);GO:0022625(cytosolic large ribosomal subunit)	ko03010(Ribosome)
PC-3p-121278_68	mRNA:Solyc08g077210.4.1	mRNA:Solyc08g077210.4.1	type IV inositol polyphosphate 5-phosphatase 3	2077-2100	2091	-36.9	-24.2	0.655827	9.5	GO:0004439(phosphatidylinositol-4,5-bisphosphate 5-phosphatase activity);GO:0004445(inositol-polyphosphate 5-phosphatase activity);GO:0005737(cytoplasm);GO:0009737(response to abscisic acid);GO:0009738(abscisic acid-activated signaling pathway);GO:0009845(seed germination);GO:0032957(inositol trisphosphate metabolic process);GO:0034485(phosphatidylinositol-3,4,5-trisphosphate 5-phosphatase activi…	ko00562(Inositol phosphate metabolism);ko04070(Phosphatidylinositol signaling system)
PC-3p-121278_68	mRNA:Solyc11g062180.1.1	mRNA:Solyc11g062180.1.1	-	129-155	146	-36.9	-24.12	0.653659	9	GO:0005515(protein binding)	-
PC-3p-121278_68	mRNA:Solyc11g066780.3.1	mRNA:Solyc11g066780.3.1	-	2484-2505	2496	-36.9	-24.1	0.653117	8.5	GO:0003677(DNA binding);GO:0005634(nucleus);GO:0006355(regulation of transcription, DNA-templated)	-
PC-3p-121278_68	mRNA:Solyc01g108650.3.1	mRNA:Solyc01g108650.3.1	-	304-326	317	-36.9	-24.1	0.653117	9.5	GO:0003674(molecular_function);GO:0009507(chloroplast);GO:0009658(chloroplast organization);GO:0009793(embryo development ending in seed dormancy);GO:0016021(integral component of membrane)	-
PC-3p-121278_68	mRNA:Solyc01g094960.3.1	mRNA:Solyc01g094960.3.1	mitogen-activated protein kinase 5	1299-1324	1315	-36.9	-24.1	0.653117	7.5	GO:0000911(cytokinesis by cell plate formation);GO:0004672(protein kinase activity);GO:0004707(MAP kinase activity);GO:0005515(protein binding);GO:0005524(ATP binding);GO:0005634(nucleus);GO:0005737(cytoplasm);GO:0005829(cytosol);GO:0005874(microtubule);GO:0006468(protein phosphorylation);GO:0006972(hyperosmotic response);GO:0007112(male meiosis cytokinesis);GO:0007165(signal transduction);GO:000…	ko04016(MAPK signaling pathway - plant)
PC-3p-121278_68	mRNA:Solyc04g005460.1.1	mRNA:Solyc04g005460.1.1	-	1296-1321	1311	-36.9	-24.1	0.653117	9.5	GO:0003674(molecular_function);GO:0005739(mitochondrion);GO:0008150(biological_process);GO:0043231(intracellular membrane-bounded organelle)	-
PC-3p-121278_68	mRNA:Solyc06g069500.3.1	mRNA:Solyc06g069500.3.1	-	4629-4653	4644	-36.9	-24	0.650407	9	GO:0003674(molecular_function);GO:0005634(nucleus);GO:0008150(biological_process)	-
PC-3p-121278_68	mRNA:Solyc12g006290.2.1	mRNA:Solyc12g006290.2.1	-	833-854	846	-36.9	-24	0.650407	10	GO:0005515(protein binding);GO:0005783(endoplasmic reticulum);GO:0005789(endoplasmic reticulum membrane);GO:0005886(plasma membrane);GO:0008150(biological_process);GO:0009506(plasmodesma);GO:0016021(integral component of membrane)	-
PC-3p-121278_68	mRNA:Solyc11g069520.2.1	mRNA:Solyc11g069520.2.1	-	1405-1429	1419	-36.9	-24	0.650407	7.5	GO:0015015(heparan sulfate proteoglycan biosynthetic process, enzymatic modification);GO:0017095(heparan sulfate 6-O-sulfotransferase activity)	-
PC-3p-121278_68	mRNA:Solyc09g055230.3.1	mRNA:Solyc09g055230.3.1	-	2007-2030	2021	-36.9	-24	0.650407	10	GO:0005515(protein binding);GO:0005524(ATP binding);GO:0005634(nucleus);GO:0005737(cytoplasm);GO:0006351(transcription, DNA-templated);GO:0006355(regulation of transcription, DNA-templated);GO:0016787(hydrolase activity);GO:0019538(protein metabolic process);GO:1902347(response to strigolactone)	-
PC-3p-151278_53	mRNA:Solyc09g018450.3.1	mRNA:Solyc09g018450.3.1	ubiquitin-activating enzyme E1 2	490-509	500	-29.3	-25.3	0.863481	3.5	GO:0004839(ubiquitin activating enzyme activity);GO:0004842(ubiquitin-protein transferase activity);GO:0005634(nucleus);GO:0005829(cytosol);GO:0019941(modification-dependent protein catabolic process)	ko04120(Ubiquitin mediated proteolysis)
PC-3p-151278_53	mRNA:Solyc11g072160.3.1	mRNA:Solyc11g072160.3.1	-	2024-2044	2035	-29.3	-24.6	0.83959	9	GO:0003746(translation elongation factor activity);GO:0005634(nucleus);GO:0006414(translational elongation)	-
PC-3p-151278_53	mRNA:Solyc06g059760.3.1	mRNA:Solyc06g059760.3.1	peroxisomal (S)-2-hydroxy-acid oxidase GLO5-like	3026-3046	3037	-29.3	-23.6	0.805461	3	GO:0001666(response to hypoxia);GO:0003677(DNA binding);GO:0003712(transcription cofactor activity);GO:0005515(protein binding);GO:0005634(nucleus);GO:0005654(nucleoplasm);GO:0006351(transcription, DNA-templated);GO:0006355(regulation of transcription, DNA-templated);GO:0006974(cellular response to DNA damage stimulus);GO:0006979(response to oxidative stress);GO:0007275(multicellular organism dev…	ko00630(Glyoxylate and dicarboxylate metabolism);ko04146(Peroxisome)
PC-3p-151278_53	mRNA:Solyc06g072790.3.1	mRNA:Solyc06g072790.3.1	ERAD-associated E3 ubiquitin-protein ligase HRD1B	2715-2735	2726	-29.3	-23.6	0.805461	6	GO:0000209(protein polyubiquitination);GO:0000836(Hrd1p ubiquitin ligase complex);GO:0030433(ubiquitin-dependent ERAD pathway);GO:0030968(endoplasmic reticulum unfolded protein response);GO:0036513(Derlin-1 retrotranslocation complex);GO:0044322(endoplasmic reticulum quality control compartment);GO:0051082(unfolded protein binding);GO:1990381(ubiquitin-specific protease binding)	ko04141(Protein processing in endoplasmic reticulum);ko04120(Ubiquitin mediated proteolysis)
PC-3p-151278_53	mRNA:Solyc10g084370.3.1	mRNA:Solyc10g084370.3.1	protein LHY isoform X1	979-1000	990	-29.3	-23.4	0.798635	6	GO:0003677(DNA binding);GO:0003700(DNA binding transcription factor activity);GO:0005634(nucleus);GO:0006351(transcription, DNA-templated);GO:0006355(regulation of transcription, DNA-templated);GO:0009651(response to salt stress);GO:0009723(response to ethylene);GO:0009733(response to auxin);GO:0009737(response to abscisic acid);GO:0009739(response to gibberellin);GO:0009751(response to salicylic…	ko04712(Circadian rhythm - plant)
PC-3p-151278_53	mRNA:Solyc07g063750.3.1	mRNA:Solyc07g063750.3.1	-	1620-1641	1632	-29.3	-23.4	0.798635	4	GO:0004674(protein serine/threonine kinase activity);GO:0005886(plasma membrane);GO:0006468(protein phosphorylation);GO:0006952(defense response);GO:0009506(plasmodesma)	-
PC-3p-151278_53	mRNA:Solyc06g076440.3.1	mRNA:Solyc06g076440.3.1	-	370-390	381	-29.3	-23.38	0.797952	8	GO:0005385(zinc ion transmembrane transporter activity);GO:0005773(vacuole);GO:0010043(response to zinc ion);GO:0016020(membrane);GO:0061088(regulation of sequestering of zinc ion)	-
PC-3p-151278_53	mRNA:Solyc02g090850.3.1	mRNA:Solyc02g090850.3.1	-	1350-1370	1361	-29.3	-23.1	0.788396	7.5	-	-
PC-3p-151278_53	mRNA:Solyc08g078130.4.1	mRNA:Solyc08g078130.4.1	crotonase/enoyl-coenzyme A (CoA) hydratase superfamily	754-774	765	-29.3	-22.8	0.778157	9	GO:0003824(catalytic activity);GO:0004300(enoyl-CoA hydratase activity);GO:0005739(mitochondrion);GO:0006635(fatty acid beta-oxidation);GO:0008152(metabolic process)	ko00280(Valine,ko leucine and isoleucine degradation)
PC-3p-151278_53	mRNA:Solyc01g006680.4.1	mRNA:Solyc01g006680.4.1	-	1293-1313	1304	-29.3	-22.78	0.777474	8	GO:0003700(DNA binding transcription factor activity);GO:0005515(protein binding);GO:0005634(nucleus);GO:0005737(cytoplasm);GO:0007623(circadian rhythm);GO:0009908(flower development);GO:0042752(regulation of circadian rhythm);GO:0046872(metal ion binding);GO:0046975(histone methyltransferase activity );GO:0051213(dioxygenase activity);GO:0055114(oxidation-reduction process);GO:0070544(histone H3…	-
PC-3p-151278_53	mRNA:Solyc10g006520.3.1	mRNA:Solyc10g006520.3.1	-	818-838	829	-29.3	-22.7	0.774744	6.5	GO:0000103(sulfate assimilation);GO:0005737(cytoplasm);GO:0006457(protein folding);GO:0015035(protein disulfide oxidoreductase activity);GO:0016671(oxidoreductase activity, acting on a sulfur group of donors, disulfide as acceptor);GO:0034599(cellular response to oxidative stress);GO:0045454(cell redox homeostasis);GO:0055114(oxidation-reduction process)	-
PC-3p-151278_53	mRNA:Solyc01g090670.3.1	mRNA:Solyc01g090670.3.1	nucleoporin-like protein	2302-2323	2314	-29.3	-22.6	0.771331	5	GO:0005543(phospholipid binding);GO:0006405(RNA export from nucleus);GO:0006606(protein import into nucleus);GO:0017056(structural constituent of nuclear pore);GO:0044613(nuclear pore central transport channel);GO:0071426(ribonucleoprotein complex export from nucleus)	ko03013(RNA transport)
PC-3p-151278_53	mRNA:Solyc05g018910.2.1	mRNA:Solyc05g018910.2.1	-	193-213	204	-29.3	-22.6	0.771331	6	GO:0004674(protein serine/threonine kinase activity);GO:0005886(plasma membrane)	-
PC-3p-151278_53	mRNA:Solyc08g066040.1.1	mRNA:Solyc08g066040.1.1	-	182-204	195	-29.3	-22.6	0.771331	6.5	GO:0019915(lipid storage)	-
PC-3p-151278_53	mRNA:Solyc05g053380.4.1	mRNA:Solyc05g053380.4.1	probable WRKY transcription factor 33	205-224	216	-29.3	-22.3	0.761092	5	GO:0003677(DNA binding);GO:0003700(DNA binding transcription factor activity);GO:0005634(nucleus);GO:0006351(transcription, DNA-templated);GO:0006355(regulation of transcription, DNA-templated);GO:0009617(response to bacterium);GO:0010200(response to chitin);GO:0042742(defense response to bacterium);GO:0043565(sequence-specific DNA binding);GO:0045893(positive regulation of transcription, DNA-tem…	ko04016(MAPK signaling pathway - plant);ko04626(Plant-pathogen interaction)
PC-3p-151278_53	mRNA:Solyc06g065660.1.1	mRNA:Solyc06g065660.1.1	mitogen-activated protein kinase kinase kinase 2-like	89-109	100	-29.3	-22.2	0.757679	4.5	GO:0005737(cytoplasm)	ko04016(MAPK signaling pathway - plant)
PC-3p-151278_53	mRNA:Solyc01g028803.1.1	mRNA:Solyc01g028803.1.1	-	1536-1556	1547	-29.3	-22.2	0.757679	5	GO:0004497(monooxygenase activity);GO:0007275(multicellular organism development);GO:0010268(brassinosteroid homeostasis);GO:0016125(sterol metabolic process);GO:0016132(brassinosteroid biosynthetic process)	-
PC-3p-151278_53	mRNA:Solyc03g063560.3.1	mRNA:Solyc03g063560.3.1	ferredoxin-dependent glutamate synthase	1620-1640	1631	-29.3	-22.2	0.757679	6	GO:0005737(cytoplasm);GO:0006537(glutamate biosynthetic process);GO:0015930(glutamate synthase activity);GO:0019676(ammonia assimilation cycle)	ko00630(Glyoxylate and dicarboxylate metabolism);ko00910(Nitrogen metabolism)
PC-3p-151278_53	mRNA:Solyc09g075800.4.1	mRNA:Solyc09g075800.4.1	-	1819-1839	1830	-29.3	-22	0.750853	6.5	GO:0005247(voltage-gated chloride channel activity);GO:0005253(anion channel activity);GO:0005622(intracellular);GO:0005802(trans-Golgi network);GO:0009826(unidimensional cell growth);GO:0010038(response to metal ion);GO:0016021(integral component of membrane);GO:0030002(cellular anion homeostasis);GO:0034707(chloride channel complex);GO:0034765(regulation of ion transmembrane transport)	-
PC-3p-151278_53	mRNA:Solyc04g050470.4.1	mRNA:Solyc04g050470.4.1	uncharacterized LOC107016805	97-117	108	-29.3	-21.9	0.74744	5.5	GO:0003674(molecular_function);GO:0008150(biological_process);GO:0009507(chloroplast);GO:0009535(chloroplast thylakoid membrane);GO:0016021(integral component of membrane)	ko03018(RNA degradation)
PC-3p-151278_53	mRNA:Solyc02g071320.4.1	mRNA:Solyc02g071320.4.1	-	1588-1609	1600	-29.3	-21.82	0.74471	9	-	-
PC-3p-151278_53	mRNA:Solyc06g075980.3.1	mRNA:Solyc06g075980.3.1	-	817-836	827	-29.3	-21.7	0.740614	7	GO:0005215(transporter activity);GO:0005634(nucleus);GO:0005739(mitochondrion);GO:0006810(transport)	-
PC-3p-151278_53	mRNA:Solyc12g099100.2.1	mRNA:Solyc12g099100.2.1	dihydrolipoyl dehydrogenase	1117-1139	1130	-29.3	-21.7	0.740614	10	GO:0034602(oxoglutarate dehydrogenase )	ko00010(Glycolysis / Gluconeogenesis);ko00020(Citrate cycle );ko00620(Pyruvate metabolism);ko00630(Glyoxylate and dicarboxylate metabolism);ko00640(Propanoate metabolism);ko00260(Glycine,ko serine and threonine metabolism);ko00280(Valine,ko leucine and isoleucine degradation)
PC-3p-151278_53	mRNA:Solyc03g119240.3.1	mRNA:Solyc03g119240.3.1	-	518-539	530	-29.3	-21.6	0.737201	6.5	GO:0004674(protein serine/threonine kinase activity);GO:0005886(plasma membrane);GO:0007166(cell surface receptor signaling pathway)	-
PC-3p-151278_53	mRNA:Solyc09g090330.3.1	mRNA:Solyc09g090330.3.1	-	516-536	527	-29.3	-21.5	0.733788	5.5	GO:0005198(structural molecule activity);GO:0005634(nucleus);GO:0005886(plasma membrane);GO:0009507(chloroplast);GO:0009534(chloroplast thylakoid);GO:0009535(chloroplast thylakoid membrane);GO:0009579(thylakoid);GO:0009658(chloroplast organization);GO:0009941(chloroplast envelope);GO:0010193(response to ozone);GO:0010287(plastoglobule);GO:0016020(membrane);GO:0031977(thylakoid lumen);GO:0042742(d…	-
PC-3p-151278_53	mRNA:Solyc04g072031.1.1	mRNA:Solyc04g072031.1.1	ras-related protein Rab7-like	390-411	401	-29.3	-21.5	0.733788	6.5	GO:0003674(molecular_function);GO:0005576(extracellular region);GO:0005739(mitochondrion);GO:0005773(vacuole);GO:0008150(biological_process);GO:0016021(integral component of membrane)	ko04144(Endocytosis);ko04145(Phagosome)
PC-3p-151278_53	mRNA:Solyc04g072050.4.1	mRNA:Solyc04g072050.4.1	ras-related protein Rab7-like	569-590	580	-29.3	-21.5	0.733788	6.5	GO:0003674(molecular_function);GO:0005576(extracellular region);GO:0005739(mitochondrion);GO:0005773(vacuole);GO:0008150(biological_process);GO:0016021(integral component of membrane)	ko04144(Endocytosis);ko04145(Phagosome)
PC-3p-151278_53	mRNA:Solyc04g081100.3.1	mRNA:Solyc04g081100.3.1	-	8244-8265	8255	-29.3	-21.4	0.730375	5.5	GO:0005739(mitochondrion);GO:0008131(primary amine oxidase activity);GO:0055114(oxidation-reduction process)	-
PC-3p-151278_53	mRNA:Solyc07g063020.3.1	mRNA:Solyc07g063020.3.1	early nodulin-like protein 2	1967-1986	1978	-29.3	-21.3	0.726962	5	GO:0046658(anchored component of plasma membrane)	ko00230(Purine metabolism);ko00240(Pyrimidine metabolism);ko03020(RNA polymerase)
PC-3p-151278_53	mRNA:Solyc07g063020.3.1	mRNA:Solyc07g063020.3.1	early nodulin-like protein 2	1391-1410	1402	-29.3	-21.3	0.726962	5	GO:0046658(anchored component of plasma membrane)	ko00230(Purine metabolism);ko00240(Pyrimidine metabolism);ko03020(RNA polymerase)
PC-3p-151278_53	mRNA:Solyc07g063020.3.1	mRNA:Solyc07g063020.3.1	early nodulin-like protein 2	1823-1842	1834	-29.3	-21.3	0.726962	5	GO:0046658(anchored component of plasma membrane)	ko00230(Purine metabolism);ko00240(Pyrimidine metabolism);ko03020(RNA polymerase)
PC-3p-151278_53	mRNA:Solyc07g063020.3.1	mRNA:Solyc07g063020.3.1	early nodulin-like protein 2	1535-1554	1546	-29.3	-21.3	0.726962	5	GO:0046658(anchored component of plasma membrane)	ko00230(Purine metabolism);ko00240(Pyrimidine metabolism);ko03020(RNA polymerase)
PC-3p-151278_53	mRNA:Solyc08g066630.2.1	mRNA:Solyc08g066630.2.1	-	368-388	379	-29.3	-21.2	0.723549	4.5	GO:0005634(nucleus)	-
PC-3p-151278_53	mRNA:Solyc07g052400.3.1	mRNA:Solyc07g052400.3.1	-	2807-2829	2818	-29.3	-21.1	0.720137	7.5	GO:0004970(ionotropic glutamate receptor activity);GO:0005217(intracellular ligand-gated ion channel activity);GO:0005234(extracellularly glutamate-gated ion channel activity);GO:0005262(calcium channel activity);GO:0005515(protein binding);GO:0005576(extracellular region);GO:0005886(plasma membrane);GO:0006811(ion transport);GO:0006816(calcium ion transport);GO:0006874(cellular calcium ion homeo…	-
PC-3p-151278_53	mRNA:Solyc11g044340.3.1	mRNA:Solyc11g044340.3.1	pre-mRNA-processing protein 40A	220-240	231	-29.3	-21.1	0.720137	5	GO:0000398(mRNA splicing, via spliceosome);GO:0003723(RNA binding);GO:0005685(U1 snRNP);GO:0071004(U2-type prespliceosome)	ko03040(Spliceosome)
PC-3p-151278_53	mRNA:Solyc03g096950.4.1	mRNA:Solyc03g096950.4.1	-	1044-1065	1055	-29.3	-21.1	0.720137	7	GO:0005351(carbohydrate:proton symporter activity);GO:0005355(glucose transmembrane transporter activity);GO:0005887(integral component of plasma membrane);GO:0046323(glucose import)	-
PC-3p-151278_53	mRNA:Solyc07g044710.2.1	mRNA:Solyc07g044710.2.1	3-hydroxyisobutyryl-CoA hydrolase-like protein 5	1221-1237	1228	-29.3	-20.9	0.713311	5	GO:0003860(3-hydroxyisobutyryl-CoA hydrolase activity);GO:0005737(cytoplasm);GO:0006635(fatty acid beta-oxidation);GO:0080167(response to karrikin)	ko00640(Propanoate metabolism);ko00280(Valine,ko leucine and isoleucine degradation);ko00410(beta-Alanine metabolism)
PC-3p-151278_53	mRNA:Solyc07g043717.1.1	mRNA:Solyc07g043717.1.1	3-hydroxyisobutyryl-CoA hydrolase-like protein 5	1217-1233	1224	-29.3	-20.9	0.713311	5.5	GO:0003860(3-hydroxyisobutyryl-CoA hydrolase activity);GO:0005737(cytoplasm);GO:0006635(fatty acid beta-oxidation);GO:0080167(response to karrikin)	ko00640(Propanoate metabolism);ko00280(Valine,ko leucine and isoleucine degradation);ko00410(beta-Alanine metabolism)
PC-3p-151278_53	mRNA:Solyc07g044720.3.1	mRNA:Solyc07g044720.3.1	3-hydroxyisobutyryl-CoA hydrolase-like protein 5	1280-1296	1287	-29.3	-20.9	0.713311	5.5	GO:0003860(3-hydroxyisobutyryl-CoA hydrolase activity);GO:0005737(cytoplasm);GO:0006635(fatty acid beta-oxidation);GO:0080167(response to karrikin)	ko00640(Propanoate metabolism);ko00280(Valine,ko leucine and isoleucine degradation);ko00410(beta-Alanine metabolism)
PC-3p-151278_53	mRNA:Solyc08g068190.3.1	mRNA:Solyc08g068190.3.1	aldehyde dehydrogenase family 2 member B7	39-60	51	-29.3	-20.8	0.709898	7.5	GO:0004029(aldehyde dehydrogenase )	ko00010(Glycolysis / Gluconeogenesis);ko00053(Ascorbate and aldarate metabolism);ko00620(Pyruvate metabolism);ko00071(Fatty acid degradation);ko00561(Glycerolipid metabolism);ko00280(Valine,ko leucine and isoleucine degradation);ko00310(Lysine degradation);ko00330(Arginine and proline metabolism);ko00340(Histidine metabolism);ko00380(Tryptophan metabolism);ko00410(beta-Alanine metabolism);ko00903…
PC-3p-151278_53	mRNA:Solyc05g025920.3.1	mRNA:Solyc05g025920.3.1	uncharacterized LOC101264326	148-166	157	-29.3	-20.8	0.709898	4.5	GO:0005516(calmodulin binding);GO:0005634(nucleus);GO:0009733(response to auxin)	ko04075(Plant hormone signal transduction)
PC-3p-151278_53	mRNA:Solyc06g075020.3.1	mRNA:Solyc06g075020.3.1	-	2357-2378	2368	-29.3	-20.8	0.709898	7.5	GO:0005886(plasma membrane);GO:0016021(integral component of membrane);GO:0042626(ATPase activity, coupled to transmembrane movement of substances)	ko02010(ABC transporters)
PC-3p-151278_53	mRNA:Solyc04g058110.3.1	mRNA:Solyc04g058110.3.1	-	2119-2140	2131	-29.3	-20.72	0.707167	7.5	GO:0004674(protein serine/threonine kinase activity);GO:0005886(plasma membrane);GO:0006468(protein phosphorylation);GO:0009506(plasmodesma);GO:0031625(ubiquitin protein ligase binding);GO:0045087(innate immune response)	-
PC-3p-151278_53	mRNA:Solyc04g008390.3.1	mRNA:Solyc04g008390.3.1	-	54-75	66	-29.3	-20.72	0.707167	7.5	GO:0004674(protein serine/threonine kinase activity);GO:0005886(plasma membrane);GO:0006468(protein phosphorylation);GO:0009506(plasmodesma);GO:0031625(ubiquitin protein ligase binding);GO:0045087(innate immune response)	-
PC-3p-151278_53	mRNA:Solyc11g070110.3.1	mRNA:Solyc11g070110.3.1	clathrin interactor EPSIN 1-like	1086-1106	1097	-29.3	-20.7	0.706485	6	GO:0002020(protease binding);GO:0005515(protein binding);GO:0005543(phospholipid binding);GO:0005737(cytoplasm);GO:0005770(late endosome);GO:0005794(Golgi apparatus);GO:0005884(actin filament);GO:0006623(protein targeting to vacuole);GO:0009579(thylakoid);GO:0030136(clathrin-coated vesicle);GO:0030276(clathrin binding)	ko04144(Endocytosis)
PC-3p-151278_53	mRNA:Solyc01g105560.3.1	mRNA:Solyc01g105560.3.1	GTP cyclohydrolase II / 3,4-dihydroxy-2-butanone-4-phosphate synthase	457-476	468	-29.3	-20.7	0.706485	6	GO:0003935(GTP cyclohydrolase II activity);GO:0005525(GTP binding);GO:0008686(3,4-dihydroxy-2-butanone-4-phosphate synthase activity);GO:0009231(riboflavin biosynthetic process);GO:0009507(chloroplast);GO:0009570(chloroplast stroma);GO:0016020(membrane);GO:0046872(metal ion binding)	ko00740(Riboflavin metabolism);ko00790(Folate biosynthesis)
PC-3p-151278_53	mRNA:Solyc06g054020.3.1	mRNA:Solyc06g054020.3.1	-	475-496	486	-29.3	-20.7	0.706485	6.5	GO:0003724(RNA helicase activity);GO:0005515(protein binding);GO:0005524(ATP binding);GO:0005737(cytoplasm);GO:0009616(virus induced gene silencing);GO:0016787(hydrolase activity);GO:0035194(posttranscriptional gene silencing by RNA)	-
PC-3p-151278_53	mRNA:Solyc10g083340.3.1	mRNA:Solyc10g083340.3.1	hypothetical protein	1253-1273	1264	-29.3	-20.7	0.706485	6	GO:0003677(DNA binding);GO:0003700(DNA binding transcription factor activity);GO:0005634(nucleus);GO:0006351(transcription, DNA-templated);GO:0006355(regulation of transcription, DNA-templated)	ko04933(AGE-RAGE signaling pathway in diabetic complications)
PC-3p-151278_53	mRNA:Solyc03g007750.3.1	mRNA:Solyc03g007750.3.1	-	673-693	684	-29.3	-20.68	0.705802	8.5	GO:0003674(molecular_function);GO:0005634(nucleus);GO:0008150(biological_process)	-
PC-3p-151278_53	mRNA:Solyc07g064910.3.1	mRNA:Solyc07g064910.3.1	EH domain-containing protein 1-like	530-552	542	-29.3	-20.6	0.703072	6	GO:0005509(calcium ion binding);GO:0005515(protein binding);GO:0005525(GTP binding);GO:0005737(cytoplasm);GO:0005768(endosome);GO:0005886(plasma membrane);GO:0006897(endocytosis);GO:0009506(plasmodesma);GO:0010008(endosome membrane);GO:0016020(membrane);GO:0016787(hydrolase activity);GO:0032456(endocytic recycling);GO:0042538(hyperosmotic salinity response);GO:0043231(intracellular membrane-bound…	ko04144(Endocytosis)
PC-3p-151278_53	mRNA:Solyc12g009420.3.1	mRNA:Solyc12g009420.3.1	polygalacturonase QRT2	1530-1550	1541	-29.3	-20.6	0.703072	7	GO:0004601(peroxidase activity);GO:0009505(plant-type cell wall);GO:0009664(plant-type cell wall organization)	ko00040(Pentose and glucuronate interconversions)
PC-3p-151278_53	mRNA:Solyc08g015750.3.1	mRNA:Solyc08g015750.3.1	-	1748-1770	1759	-29.3	-20.5	0.699659	8	GO:0004842(ubiquitin-protein transferase activity);GO:0005634(nucleus);GO:0006511(ubiquitin-dependent protein catabolic process)	-
PC-3p-151278_53	mRNA:Solyc07g007930.3.1	mRNA:Solyc07g007930.3.1	probable galactinol--sucrose galactosyltransferase 6	617-637	628	-29.3	-20.5	0.699659	6	GO:0003824(catalytic activity);GO:0004553(hydrolase activity, hydrolyzing O-glycosyl compounds);GO:0005737(cytoplasm);GO:0006979(response to oxidative stress);GO:0009506(plasmodesma);GO:0034484(raffinose catabolic process);GO:0047274(galactinol-sucrose galactosyltransferase activity);GO:0052692(raffinose alpha-galactosidase activity);GO:0080167(response to karrikin)	ko00052(Galactose metabolism)
PC-3p-151278_53	mRNA:Solyc02g063050.3.1	mRNA:Solyc02g063050.3.1	-	926-946	937	-29.3	-20.5	0.699659	7.5	GO:0003674(molecular_function);GO:0005634(nucleus);GO:0008150(biological_process)	-
PC-3p-151278_53	mRNA:Solyc06g068120.4.1	mRNA:Solyc06g068120.4.1	-	909-929	920	-29.3	-20.5	0.699659	7.5	GO:0003674(molecular_function);GO:0008150(biological_process)	-
PC-3p-151278_53	mRNA:Solyc01g006460.3.1	mRNA:Solyc01g006460.3.1	-	991-1011	1002	-29.3	-20.48	0.698976	8.5	GO:0003674(molecular_function);GO:0005634(nucleus);GO:0006281(DNA repair);GO:0006310(DNA recombination);GO:0030915(Smc5-Smc6 complex)	-
PC-3p-151278_53	mRNA:Solyc11g013080.3.1	mRNA:Solyc11g013080.3.1	ALBINO3-like protein 2	172-194	183	-29.3	-20.4	0.696246	8	GO:0009535(chloroplast thylakoid membrane);GO:0016020(membrane);GO:0016021(integral component of membrane);GO:0051205(protein insertion into membrane)	ko03060(Protein export)
PC-3p-151278_53	mRNA:Solyc04g063290.3.1	mRNA:Solyc04g063290.3.1	40S ribosomal protein S2-3-like	971-991	982	-29.3	-20.4	0.696246	7.5	GO:0003735(structural constituent of ribosome);GO:0006412(translation);GO:0022627(cytosolic small ribosomal subunit)	ko03010(Ribosome)
PC-3p-151278_53	mRNA:Solyc11g010240.3.1	mRNA:Solyc11g010240.3.1	-	1551-1570	1562	-29.3	-20.4	0.696246	9	GO:0003714(transcription corepressor activity);GO:0005634(nucleus)	-
PC-3p-151278_53	mRNA:Solyc10g084240.3.1	mRNA:Solyc10g084240.3.1	peroxidase 21	897-917	908	-29.3	-20.4	0.696246	4.5	GO:0004601(peroxidase activity);GO:0009505(plant-type cell wall);GO:0009664(plant-type cell wall organization)	ko00940(Phenylpropanoid biosynthesis)
PC-3p-151278_53	mRNA:Solyc02g082840.3.1	mRNA:Solyc02g082840.3.1	-	1229-1250	1241	-29.3	-20.4	0.696246	10	GO:0000795(synaptonemal complex);GO:0007131(reciprocal meiotic recombination)	-
PC-3p-151278_53	mRNA:Solyc04g082330.3.1	mRNA:Solyc04g082330.3.1	-	874-893	885	-29.3	-20.4	0.696246	5.5	GO:0000462(maturation of SSU-rRNA from tricistronic rRNA transcript );GO:0000479(endonucleolytic cleavage of tricistronic rRNA transcript );GO:0003924(GTPase activity);GO:0005525(GTP binding);GO:0030688(preribosome, small subunit precursor);GO:0034511(U3 snoRNA binding)	-
PC-3p-151278_53	mRNA:Solyc03g063650.1.1	mRNA:Solyc03g063650.1.1	-	129-148	140	-29.3	-20.3	0.692833	5	GO:0004674(protein serine/threonine kinase activity);GO:0005886(plasma membrane);GO:0006468(protein phosphorylation)	-
PC-3p-151278_53	mRNA:Solyc02g079540.2.1	mRNA:Solyc02g079540.2.1	-	1529-1549	1540	-29.3	-20.3	0.692833	5.5	GO:0004674(protein serine/threonine kinase activity);GO:0005886(plasma membrane);GO:0006468(protein phosphorylation);GO:0009506(plasmodesma);GO:0031625(ubiquitin protein ligase binding);GO:0045087(innate immune response)	-
PC-3p-151278_53	mRNA:Solyc12g009920.1.1	mRNA:Solyc12g009920.1.1	zeatin O-glucosyltransferase-like	33-54	45	-29.3	-20.3	0.692833	5	GO:0008194(UDP-glycosyltransferase activity);GO:0009813(flavonoid biosynthetic process);GO:0043231(intracellular membrane-bounded organelle);GO:0052696(flavonoid glucuronidation)	ko00908(Zeatin biosynthesis)
PC-3p-151278_53	mRNA:Solyc05g018390.3.1	mRNA:Solyc05g018390.3.1	-	1925-1945	1936	-29.3	-20.3	0.692833	9	GO:0005515(protein binding);GO:0005634(nucleus);GO:0005677(chromatin silencing complex);GO:0006351(transcription, DNA-templated);GO:0006355(regulation of transcription, DNA-templated);GO:0009409(response to cold);GO:0009908(flower development);GO:0009909(regulation of flower development);GO:0010048(vernalization response);GO:0016571(histone methylation);GO:0016607(nuclear speck);GO:0031062(positi…	-
PC-3p-151278_53	mRNA:Solyc02g079530.4.1	mRNA:Solyc02g079530.4.1	-	1674-1694	1685	-29.3	-20.3	0.692833	5.5	GO:0004674(protein serine/threonine kinase activity);GO:0005886(plasma membrane);GO:0006468(protein phosphorylation);GO:0009506(plasmodesma);GO:0031625(ubiquitin protein ligase binding);GO:0045087(innate immune response)	-
PC-3p-151278_53	mRNA:Solyc09g074660.3.1	mRNA:Solyc09g074660.3.1	spermatogenesis-associated protein 20 isoform X1	1652-1671	1662	-29.3	-20.3	0.692833	6.5	GO:0005576(extracellular region);GO:0009507(chloroplast)	ko00240(Pyrimidine metabolism)
PC-3p-151278_53	mRNA:Solyc02g069370.3.1	mRNA:Solyc02g069370.3.1	ras-related protein RABF2a	795-815	806	-29.3	-20.2	0.68942	7	GO:0005768(endosome);GO:0030139(endocytic vesicle)	ko04144(Endocytosis);ko04145(Phagosome)
PC-3p-151278_53	mRNA:Solyc08g066580.4.1	mRNA:Solyc08g066580.4.1	nuclear pore complex protein NUP85	2109-2128	2119	-29.3	-20.2	0.68942	7	GO:0006406(mRNA export from nucleus);GO:0006606(protein import into nucleus);GO:0017056(structural constituent of nuclear pore);GO:0031080(nuclear pore outer ring);GO:0045893(positive regulation of transcription, DNA-templated)	ko03013(RNA transport)
PC-3p-151278_53	mRNA:Solyc04g071650.4.1	mRNA:Solyc04g071650.4.1	-	3029-3050	3040	-29.3	-20.2	0.68942	8.5	GO:0000977(RNA polymerase II regulatory region sequence-specific DNA binding);GO:0005794(Golgi apparatus);GO:0005886(plasma membrane);GO:0009833(plant-type primary cell wall biogenesis);GO:0016021(integral component of membrane);GO:0016757(transferase activity, transferring glycosyl groups);GO:0016759(cellulose synthase activity);GO:0016760(cellulose synthase );GO:0030244(cellulose biosynthetic p…	-
PC-3p-151278_53	mRNA:Solyc09g030450.3.1	mRNA:Solyc09g030450.3.1	-	467-486	477	-29.3	-20.2	0.68942	5	GO:0004672(protein kinase activity);GO:0004674(protein serine/threonine kinase activity);GO:0005524(ATP binding);GO:0005886(plasma membrane);GO:0006468(protein phosphorylation);GO:0007169(transmembrane receptor protein tyrosine kinase signaling pathway);GO:0016021(integral component of membrane);GO:0016301(kinase activity)	-
PC-3p-151278_53	mRNA:Solyc10g006750.4.1	mRNA:Solyc10g006750.4.1	-	346-365	355	-29.3	-20.2	0.68942	4.5	GO:0003700(DNA binding transcription factor activity);GO:0005622(intracellular);GO:0005634(nucleus);GO:0006355(regulation of transcription, DNA-templated);GO:0008270(zinc ion binding)	-
PC-3p-151278_53	mRNA:Solyc02g093620.2.1	mRNA:Solyc02g093620.2.1	-	1380-1401	1392	-29.3	-20.2	0.68942	6.5	GO:0003723(RNA binding);GO:0004519(endonuclease activity);GO:0005739(mitochondrion);GO:0009451(RNA modification);GO:0043231(intracellular membrane-bounded organelle)	-
PC-3p-151278_53	mRNA:Solyc04g008130.3.1	mRNA:Solyc04g008130.3.1	disease resistance protein PRF	1594-1614	1605	-29.3	-20.18	0.688737	8.5	GO:0005524(ATP binding);GO:0005634(nucleus);GO:0005737(cytoplasm);GO:0005886(plasma membrane);GO:0006952(defense response);GO:0007165(signal transduction);GO:0009626(plant-type hypersensitive response);GO:0009814(defense response, incompatible interaction);GO:0043531(ADP binding)	ko04626(Plant-pathogen interaction)
PC-3p-151278_53	mRNA:Solyc07g066520.3.1	mRNA:Solyc07g066520.3.1	-	501-522	512	-29.3	-20.1	0.686007	7.5	GO:0005886(plasma membrane);GO:0006810(transport);GO:0022857(transmembrane transporter activity)	-
PC-3p-151278_53	mRNA:Solyc04g055200.3.1	mRNA:Solyc04g055200.3.1	asparagine synthetase [glutamine-hydrolyzing] 2	97-117	108	-29.3	-20.1	0.686007	6.5	GO:0004066(asparagine synthase );GO:0005829(cytosol);GO:0006529(asparagine biosynthetic process);GO:0006541(glutamine metabolic process);GO:0042803(protein homodimerization activity)	ko00250(Alanine,ko aspartate and glutamate metabolism)
PC-3p-151278_53	mRNA:Solyc00g320430.1.1	mRNA:Solyc00g320430.1.1	-	29-48	39	-29.3	-20.1	0.686007	5.5	-	-
PC-3p-151278_53	mRNA:Solyc06g005290.3.1	mRNA:Solyc06g005290.3.1	-	996-1018	1008	-29.3	-20.1	0.686007	6	GO:0030173(integral component of Golgi membrane);GO:0030176(integral component of endoplasmic reticulum membrane);GO:0046964(3'-phosphoadenosine 5'-phosphosulfate transmembrane transporter activity)	-
PC-3p-151278_53	mRNA:Solyc10g086760.2.1	mRNA:Solyc10g086760.2.1	tubulin beta-2 chain	330-349	340	-29.3	-20	0.682594	6	GO:0005198(structural molecule activity);GO:0005618(cell wall);GO:0005730(nucleolus);GO:0005737(cytoplasm);GO:0005794(Golgi apparatus);GO:0005886(plasma membrane);GO:0007017(microtubule-based process);GO:0009506(plasmodesma);GO:0009651(response to salt stress);GO:0045298(tubulin complex);GO:0046686(response to cadmium ion)	ko04145(Phagosome)
PC-3p-151278_53	mRNA:Solyc12g089080.3.1	mRNA:Solyc12g089080.3.1	arabinosyltransferase RRA3-like	209-229	220	-29.3	-20	0.682594	7.5	GO:0000139(Golgi membrane);GO:0005768(endosome);GO:0005794(Golgi apparatus);GO:0005802(trans-Golgi network);GO:0016021(integral component of membrane);GO:0016757(transferase activity, transferring glycosyl groups);GO:0042546(cell wall biogenesis);GO:0071555(cell wall organization);GO:0080147(root hair cell development)	ko00514(Other types of O-glycan biosynthesis)
PC-3p-151278_53	mRNA:Solyc01g091370.4.1	mRNA:Solyc01g091370.4.1	-	197-217	208	-29.3	-19.98	0.681911	6.5	GO:0003677(DNA binding);GO:0003680(AT DNA binding);GO:0005634(nucleus);GO:0005654(nucleoplasm);GO:0005730(nucleolus);GO:0005737(cytoplasm);GO:0005739(mitochondrion);GO:0006351(transcription, DNA-templated);GO:0006355(regulation of transcription, DNA-templated);GO:0043565(sequence-specific DNA binding);GO:0098687(chromosomal region)	-
PC-3p-151278_53	mRNA:Solyc04g082900.4.1	mRNA:Solyc04g082900.4.1	-	1332-1352	1343	-29.3	-19.98	0.681911	7.5	GO:0000778(condensed nuclear chromosome kinetochore);GO:0004672(protein kinase activity);GO:0007094(mitotic spindle assembly checkpoint);GO:0051754(meiotic sister chromatid cohesion, centromeric)	-
PC-3p-151278_53	mRNA:Solyc01g081430.4.1	mRNA:Solyc01g081430.4.1	-	3233-3253	3244	-29.3	-19.9	0.679181	6.5	GO:0003700(DNA binding transcription factor activity);GO:0005634(nucleus);GO:0043565(sequence-specific DNA binding);GO:0044212(transcription regulatory region DNA binding)	-
PC-3p-151278_53	mRNA:Solyc02g093190.3.1	mRNA:Solyc02g093190.3.1	histone-lysine N-methyltransferase CLF-like	4157-4179	4168	-29.3	-19.9	0.679181	7.5	GO:0003700(DNA binding transcription factor activity);GO:0003727(single-stranded RNA binding);GO:0005515(protein binding);GO:0005634(nucleus);GO:0006349(regulation of gene expression by genetic imprinting);GO:0006351(transcription, DNA-templated);GO:0006355(regulation of transcription, DNA-templated);GO:0009294(DNA mediated transformation);GO:0009908(flower development);GO:0009965(leaf morphogene…	ko00310(Lysine degradation)
PC-3p-151278_53	mRNA:Solyc12g006940.2.1	mRNA:Solyc12g006940.2.1	-	471-492	482	-29.3	-19.9	0.679181	8.5	GO:0043161(proteasome-mediated ubiquitin-dependent protein catabolic process);GO:0061630(ubiquitin protein ligase activity)	-
PC-3p-151278_53	mRNA:Solyc04g150145.1.1	mRNA:Solyc04g150145.1.1	probable ubiquitin thioesterase DG1039	203-223	214	-29.3	-19.9	0.679181	5.5	GO:0000977(RNA polymerase II regulatory region sequence-specific DNA binding);GO:0003700(DNA binding transcription factor activity);GO:0005634(nucleus);GO:0006357(regulation of transcription by RNA polymerase II)	ko04144(Endocytosis)
PC-3p-151278_53	mRNA:Solyc10g083920.2.1	mRNA:Solyc10g083920.2.1	serine/threonine protein phosphatase 2A 57 kDa regulatory subunit B' beta isoform	187-209	200	-29.3	-19.9	0.679181	6.5	GO:0000159(protein phosphatase type 2A complex);GO:0005515(protein binding);GO:0005634(nucleus);GO:0005737(cytoplasm);GO:0007165(signal transduction);GO:0009742(brassinosteroid mediated signaling pathway);GO:0019888(protein phosphatase regulator activity)	ko03015(mRNA surveillance pathway)
PC-3p-151278_53	mRNA:Solyc12g096580.2.1	mRNA:Solyc12g096580.2.1	-	1591-1610	1602	-29.3	-19.8	0.675768	7	GO:0005774(vacuolar membrane);GO:0009932(cell tip growth);GO:0015079(potassium ion transmembrane transporter activity)	-
PC-3p-151278_53	mRNA:Solyc02g080070.3.1	mRNA:Solyc02g080070.3.1	-	2042-2062	2052	-29.3	-19.8	0.675768	7	GO:0004674(protein serine/threonine kinase activity);GO:0005886(plasma membrane);GO:0006468(protein phosphorylation);GO:0006952(defense response);GO:0009506(plasmodesma)	-
PC-3p-151278_53	mRNA:Solyc02g094090.4.1	mRNA:Solyc02g094090.4.1	-	458-477	468	-29.3	-19.8	0.675768	5.5	GO:0000139(Golgi membrane);GO:0000938(GARP complex);GO:0005515(protein binding);GO:0005794(Golgi apparatus);GO:0006896(Golgi to vacuole transport);GO:0009860(pollen tube growth);GO:0010008(endosome membrane);GO:0012505(endomembrane system);GO:0015031(protein transport);GO:0017137(Rab GTPase binding);GO:0019905(syntaxin binding);GO:0019953(sexual reproduction);GO:0032456(endocytic recycling);GO:00…	-
PC-3p-151278_53	mRNA:Solyc08g075540.5.1.1	mRNA:Solyc08g075540.5.1.1	-	1130-1151	1141	-29.3	-19.8	0.675768	10	GO:0005739(mitochondrion);GO:0005743(mitochondrial inner membrane);GO:0009409(response to cold);GO:0009916(alternative oxidase activity);GO:0016021(integral component of membrane);GO:0031930(mitochondria-nucleus signaling pathway);GO:0045333(cellular respiration);GO:0046872(metal ion binding);GO:0055114(oxidation-reduction process);GO:0070469(respiratory chain);GO:0102721(ubiquinol:oxygen oxidore…	-
PC-3p-151278_53	mRNA:Solyc06g050130.3.1	mRNA:Solyc06g050130.3.1	alpha-galactosidase 3	481-500	492	-29.3	-19.8	0.675768	8.5	GO:0009505(plant-type cell wall)	ko00052(Galactose metabolism);ko00561(Glycerolipid metabolism);ko00600(Sphingolipid metabolism);ko00603(Glycosphingolipid biosynthesis - globo and isoglobo series)
PC-3p-151278_53	mRNA:Solyc07g043330.3.1	mRNA:Solyc07g043330.3.1	hypothetical protein	359-379	370	-29.3	-19.8	0.675768	5.5	GO:0003700(DNA binding transcription factor activity);GO:0005634(nucleus);GO:0006355(regulation of transcription, DNA-templated);GO:0043565(sequence-specific DNA binding);GO:0048366(leaf development);GO:0090610(bundle sheath cell fate specification)	ko04075(Plant hormone signal transduction)
PC-3p-151278_53	mRNA:Solyc01g091740.4.1	mRNA:Solyc01g091740.4.1	-	1256-1277	1267	-29.3	-19.8	0.675768	8.5	GO:0005634(nucleus);GO:0005737(cytoplasm)	-
PC-3p-151278_53	mRNA:Solyc03g045140.4.1	mRNA:Solyc03g045140.4.1	-	1930-1954	1944	-29.3	-19.74	0.67372	8	GO:0005737(cytoplasm);GO:0008757(S-adenosylmethionine-dependent methyltransferase activity);GO:0032259(methylation)	-
PC-3p-151278_53	mRNA:Solyc02g079990.3.1	mRNA:Solyc02g079990.3.1	-	1867-1890	1880	-29.3	-19.7	0.672355	8	GO:0004674(protein serine/threonine kinase activity);GO:0005886(plasma membrane);GO:0006468(protein phosphorylation);GO:0006952(defense response);GO:0009506(plasmodesma)	-
PC-3p-151278_53	mRNA:Solyc07g049320.4.1	mRNA:Solyc07g049320.4.1	-	57-78	68	-29.3	-19.7	0.672355	7.5	GO:0005737(cytoplasm);GO:0009506(plasmodesma);GO:0016020(membrane);GO:0016021(integral component of membrane);GO:0022857(transmembrane transporter activity);GO:0055085(transmembrane transport)	-
PC-3p-151278_53	mRNA:Solyc07g053990.4.1	mRNA:Solyc07g053990.4.1	uncharacterized protein LOC101785211	1337-1356	1348	-29.3	-19.7	0.672355	8.5	GO:0003674(molecular_function);GO:0005634(nucleus);GO:0008150(biological_process)	ko00380(Tryptophan metabolism)
PC-3p-151278_53	mRNA:Solyc06g010010.3.1	mRNA:Solyc06g010010.3.1	-	133-152	143	-29.3	-19.7	0.672355	5.5	GO:0005886(plasma membrane);GO:0006952(defense response)	-
PC-3p-151278_53	mRNA:Solyc02g088280.3.1	mRNA:Solyc02g088280.3.1	-	299-321	310	-29.3	-19.7	0.672355	8.5	-	-
PC-3p-151278_53	mRNA:Solyc06g062600.3.1	mRNA:Solyc06g062600.3.1	protein HOTHEAD	876-895	886	-29.3	-19.6	0.668942	6	GO:0005576(extracellular region);GO:0007267(cell-cell signaling);GO:0009553(embryo sac development);GO:0010430(fatty acid omega-oxidation);GO:0016614(oxidoreductase activity, acting on CH-OH group of donors);GO:0016832(aldehyde-lyase activity);GO:0046593(mandelonitrile lyase activity);GO:0050660(flavin adenine dinucleotide binding);GO:0055114(oxidation-reduction process)	ko00073(Cutin,ko suberine and wax biosynthesis)
PC-3p-151278_53	mRNA:Solyc07g066550.4.1	mRNA:Solyc07g066550.4.1	-	2096-2117	2108	-29.3	-19.6	0.668942	7.5	GO:0004674(protein serine/threonine kinase activity);GO:0005886(plasma membrane)	-
PC-3p-151278_53	mRNA:Solyc12g099090.3.1	mRNA:Solyc12g099090.3.1	-	628-648	639	-29.3	-19.6	0.668942	7.5	GO:0003729(mRNA binding);GO:0005634(nucleus);GO:0008150(biological_process)	-
PC-3p-151278_53	mRNA:Solyc07g064330.3.1	mRNA:Solyc07g064330.3.1	DNA polymerase I B	1683-1703	1694	-29.3	-19.6	0.668942	5	GO:0003887(DNA-directed DNA polymerase activity);GO:0005737(cytoplasm);GO:0006261(DNA-dependent DNA replication);GO:0008409(5'-3' exonuclease activity)	ko00230(Purine metabolism);ko00240(Pyrimidine metabolism);ko03030(DNA replication);ko03410(Base excision repair);ko03420(Nucleotide excision repair);ko03440(Homologous recombination)
PC-3p-151278_53	mRNA:Solyc04g071320.4.1	mRNA:Solyc04g071320.4.1	-	686-707	698	-29.3	-19.6	0.668942	9	GO:0003674(molecular_function);GO:0005634(nucleus);GO:0005829(cytosol);GO:0008150(biological_process)	-
PC-3p-151278_53	mRNA:Solyc02g079580.4.1	mRNA:Solyc02g079580.4.1	-	1202-1225	1215	-29.3	-19.6	0.668942	6.5	GO:0004674(protein serine/threonine kinase activity);GO:0005886(plasma membrane);GO:0006468(protein phosphorylation);GO:0006952(defense response);GO:0009506(plasmodesma)	-
PC-3p-151278_53	mRNA:Solyc10g051260.3.1	mRNA:Solyc10g051260.3.1	-	291-310	301	-29.3	-19.6	0.668942	6.5	-	-
PC-3p-151278_53	mRNA:Solyc11g008740.2.1	mRNA:Solyc11g008740.2.1	-	3032-3052	3043	-29.3	-19.6	0.668942	6.5	GO:0000775(chromosome, centromeric region);GO:0000798(nuclear cohesin complex);GO:0003682(chromatin binding);GO:0005634(nucleus);GO:0006302(double-strand break repair);GO:0007062(sister chromatid cohesion);GO:0051301(cell division);GO:0070601(centromeric sister chromatid cohesion)	-
PC-3p-151278_53	mRNA:Solyc03g059030.4.1	mRNA:Solyc03g059030.4.1	-	689-708	700	-29.3	-19.6	0.668942	6.5	GO:0000079(regulation of cyclin-dependent protein serine/threonine kinase activity);GO:0007346(regulation of mitotic cell cycle);GO:0012505(endomembrane system)	-
PC-3p-151278_53	mRNA:Solyc07g009180.1.1	mRNA:Solyc07g009180.1.1	putative late blight resistance protein homolog R1B-14	1562-1583	1573	-29.3	-19.6	0.668942	7.5	GO:0005524(ATP binding);GO:0005634(nucleus);GO:0005737(cytoplasm);GO:0005886(plasma membrane);GO:0006952(defense response);GO:0007165(signal transduction);GO:0009626(plant-type hypersensitive response);GO:0009814(defense response, incompatible interaction);GO:0043531(ADP binding)	ko04626(Plant-pathogen interaction)
PC-3p-151278_53	mRNA:Solyc07g040750.2.1	mRNA:Solyc07g040750.2.1	eukaryotic initiation factor 4A-9-like	95-112	103	-29.3	-19.54	0.666894	6	GO:0004004(ATP-dependent RNA helicase activity);GO:0006413(translational initiation);GO:0010468(regulation of gene expression);GO:0010501(RNA secondary structure unwinding)	ko03013(RNA transport)
PC-3p-151278_53	mRNA:Solyc12g096770.1.1	mRNA:Solyc12g096770.1.1	acetyl-CoA-benzylalcohol acetyltransferase-like	144-164	155	-29.3	-19.52	0.666212	7	GO:0005737(cytoplasm);GO:0016740(transferase activity);GO:0016747(transferase activity, transferring acyl groups other than amino-acyl groups)	ko00940(Phenylpropanoid biosynthesis);ko00945(Stilbenoid,ko diarylheptanoid and gingerol biosynthesis);ko00941(Flavonoid biosynthesis)
PC-3p-151278_53	mRNA:Solyc01g109060.4.1	mRNA:Solyc01g109060.4.1	-	2070-2091	2082	-29.3	-19.5	0.665529	7	GO:0003674(molecular_function);GO:0005739(mitochondrion);GO:0008150(biological_process)	-
PC-3p-151278_53	mRNA:Solyc04g079190.4.1	mRNA:Solyc04g079190.4.1	-	368-390	381	-29.3	-19.5	0.665529	10	GO:0005634(nucleus);GO:0052689(carboxylic ester hydrolase activity)	-
PC-3p-151278_53	mRNA:Solyc07g056000.2.1	mRNA:Solyc07g056000.2.1	-	69-91	82	-29.3	-19.5	0.665529	5	GO:0005576(extracellular region);GO:0005618(cell wall);GO:0010411(xyloglucan metabolic process);GO:0016762(xyloglucan:xyloglucosyl transferase activity);GO:0016798(hydrolase activity, acting on glycosyl bonds);GO:0033946(xyloglucan-specific endo-beta-1,4-glucanase activity);GO:0042546(cell wall biogenesis);GO:0048046(apoplast);GO:0071555(cell wall organization)	-
PC-3p-151278_53	mRNA:Solyc05g012640.3.1	mRNA:Solyc05g012640.3.1	-	2615-2634	2625	-29.3	-19.5	0.665529	5.5	GO:0003674(molecular_function);GO:0008150(biological_process)	-
PC-3p-151278_53	mRNA:Solyc01g087750.4.1	mRNA:Solyc01g087750.4.1	putative NAD kinase 3	161-182	173	-29.3	-19.48	0.664846	9	GO:0003674(molecular_function);GO:0005739(mitochondrion);GO:0007275(multicellular organism development);GO:0009507(chloroplast);GO:0009536(plastid);GO:0009706(chloroplast inner membrane);GO:0009941(chloroplast envelope);GO:0016021(integral component of membrane)	ko00760(Nicotinate and nicotinamide metabolism)
PC-3p-151278_53	mRNA:Solyc04g007070.3.1	mRNA:Solyc04g007070.3.1	putative late blight resistance protein homolog R1B-14	2558-2575	2566	-29.3	-19.4	0.662116	6.5	GO:0005524(ATP binding);GO:0005634(nucleus);GO:0005737(cytoplasm);GO:0005886(plasma membrane);GO:0006952(defense response);GO:0007165(signal transduction);GO:0009626(plant-type hypersensitive response);GO:0009814(defense response, incompatible interaction);GO:0043531(ADP binding)	ko04626(Plant-pathogen interaction)
PC-3p-151278_53	mRNA:Solyc04g011440.4.1	mRNA:Solyc04g011440.4.1	heat shock protein 70-3	998-1018	1009	-29.3	-19.4	0.662116	7	GO:0005524(ATP binding);GO:0005618(cell wall);GO:0005634(nucleus);GO:0005739(mitochondrion);GO:0005774(vacuolar membrane);GO:0005794(Golgi apparatus);GO:0005829(cytosol);GO:0005886(plasma membrane);GO:0006351(transcription, DNA-templated);GO:0006355(regulation of transcription, DNA-templated);GO:0006457(protein folding);GO:0006986(response to unfolded protein);GO:0009266(response to temperature s…	ko03040(Spliceosome);ko04141(Protein processing in endoplasmic reticulum);ko04144(Endocytosis)
PC-3p-151278_53	mRNA:Solyc12g088920.2.1	mRNA:Solyc12g088920.2.1	-	2599-2619	2609	-29.3	-19.4	0.662116	6.5	GO:0004722(protein serine/threonine phosphatase activity);GO:0005739(mitochondrion)	-
PC-3p-151278_53	mRNA:Solyc02g063510.1.1	mRNA:Solyc02g063510.1.1	-	249-269	260	-29.3	-19.4	0.662116	5	GO:0003674(molecular_function);GO:0008150(biological_process);GO:0009507(chloroplast)	-
PC-3p-151278_53	mRNA:Solyc01g105310.3.1	mRNA:Solyc01g105310.3.1	-	251-272	262	-29.3	-19.4	0.662116	7.5	GO:0005634(nucleus);GO:0006508(proteolysis);GO:0008234(cysteine-type peptidase activity)	-
PC-3p-151278_53	mRNA:Solyc12g014460.2.1	mRNA:Solyc12g014460.2.1	EH domain-containing protein 1-like	481-503	493	-29.3	-19.4	0.662116	7	GO:0005509(calcium ion binding);GO:0005515(protein binding);GO:0005525(GTP binding);GO:0005737(cytoplasm);GO:0005768(endosome);GO:0005886(plasma membrane);GO:0006897(endocytosis);GO:0009506(plasmodesma);GO:0010008(endosome membrane);GO:0016020(membrane);GO:0016787(hydrolase activity);GO:0032456(endocytic recycling);GO:0042538(hyperosmotic salinity response);GO:0043231(intracellular membrane-bound…	ko04144(Endocytosis)
PC-3p-151278_53	mRNA:Solyc08g082680.3.1	mRNA:Solyc08g082680.3.1	-	811-832	822	-29.3	-19.4	0.662116	9	GO:0005575(cellular_component);GO:0016567(protein ubiquitination);GO:0016740(transferase activity);GO:0046872(metal ion binding)	-
PC-3p-151278_53	mRNA:Solyc01g095240.3.1	mRNA:Solyc01g095240.3.1	-	380-400	391	-29.3	-19.4	0.662116	5.5	-	-
PC-3p-151278_53	mRNA:Solyc07g066260.3.1	mRNA:Solyc07g066260.3.1	-	1222-1242	1233	-29.3	-19.3	0.658703	6	GO:0004722(protein serine/threonine phosphatase activity);GO:0005886(plasma membrane);GO:0006470(protein dephosphorylation);GO:0046872(metal ion binding)	-
PC-3p-151278_53	mRNA:Solyc04g005530.3.1	mRNA:Solyc04g005530.3.1	-	124-145	135	-29.3	-19.3	0.658703	8	GO:0009507(chloroplast);GO:0016021(integral component of membrane)	-
PC-3p-151278_53	mRNA:Solyc01g111610.3.1	mRNA:Solyc01g111610.3.1	-	770-790	781	-29.3	-19.3	0.658703	6	GO:0005737(cytoplasm)	-
PC-3p-151278_53	mRNA:Solyc01g090780.3.1	mRNA:Solyc01g090780.3.1	CCR4-NOT transcription complex subunit 1	2339-2357	2349	-29.3	-19.3	0.658703	7.5	GO:0000288(nuclear-transcribed mRNA catabolic process, deadenylation-dependent decay);GO:0000932(P-body);GO:0017148(negative regulation of translation);GO:0030015(CCR4-NOT core complex)	ko03018(RNA degradation)
PC-3p-151278_53	mRNA:Solyc09g031780.3.1	mRNA:Solyc09g031780.3.1	-	2723-2744	2735	-29.3	-19.3	0.658703	9	GO:0005515(protein binding);GO:0009507(chloroplast);GO:0009536(plastid);GO:0009658(chloroplast organization);GO:0009941(chloroplast envelope);GO:0016020(membrane);GO:0016021(integral component of membrane);GO:0031897(Tic complex);GO:0045037(protein import into chloroplast stroma);GO:0061927(TOC-TIC supercomplex I)	-
PC-3p-151278_53	mRNA:Solyc09g076040.3.1	mRNA:Solyc09g076040.3.1	-	34-52	44	-29.3	-19.3	0.658703	5	GO:0004526(ribonuclease P activity);GO:0005655(nucleolar ribonuclease P complex);GO:0090502(RNA phosphodiester bond hydrolysis, endonucleolytic)	-
PC-3p-151278_53	mRNA:Solyc09g065640.3.1	mRNA:Solyc09g065640.3.1	-	545-564	555	-29.3	-19.3	0.658703	5	GO:0005515(protein binding);GO:0005634(nucleus);GO:0009873(ethylene-activated signaling pathway);GO:0010364(regulation of ethylene biosynthetic process);GO:0016567(protein ubiquitination)	-
PC-3p-151278_53	mRNA:Solyc12g056480.2.1	mRNA:Solyc12g056480.2.1	protein STAY-GREEN	623-644	634	-29.3	-19.3	0.658703	6	GO:0009507(chloroplast);GO:0010271(regulation of chlorophyll catabolic process)	ko00860(Porphyrin and chlorophyll metabolism)
PC-3p-151278_53	mRNA:Solyc01g073690.2.1	mRNA:Solyc01g073690.2.1	V-type proton ATPase subunit D	1034-1054	1045	-29.3	-19.3	0.658703	7.5	GO:0000325(plant-type vacuole);GO:0005773(vacuole);GO:0005774(vacuolar membrane);GO:0005794(Golgi apparatus);GO:0005886(plasma membrane);GO:0016020(membrane);GO:0042626(ATPase activity, coupled to transmembrane movement of substances)	ko00190(Oxidative phosphorylation);ko04145(Phagosome)
PC-3p-151278_53	mRNA:Solyc03g113770.3.1	mRNA:Solyc03g113770.3.1	pyridoxine/pyridoxamine 5'-phosphate oxidase 1	560-581	572	-29.3	-19.22	0.655973	6	GO:0005739(mitochondrion);GO:0052856(NADHX epimerase activity);GO:0052857(NADPHX epimerase activity)	ko00750(Vitamin B6 metabolism)
PC-3p-151278_53	mRNA:Solyc01g099400.4.1	mRNA:Solyc01g099400.4.1	-	707-724	715	-29.3	-19.22	0.655973	9	GO:0000045(autophagosome assembly);GO:0000422(autophagy of mitochondrion);GO:0005829(cytosol);GO:0006497(protein lipidation);GO:0019898(extrinsic component of membrane);GO:0032266(phosphatidylinositol-3-phosphate binding);GO:0034045(phagophore assembly site membrane);GO:0034497(protein localization to phagophore assembly site);GO:0044804(autophagy of nucleus);GO:0080025(phosphatidylinositol-3,5-b…	-
PC-3p-151278_53	mRNA:Solyc02g086590.3.1	mRNA:Solyc02g086590.3.1	-	1627-1647	1638	-29.3	-19.2	0.65529	7	GO:0004674(protein serine/threonine kinase activity);GO:0005886(plasma membrane);GO:0006468(protein phosphorylation);GO:0006952(defense response);GO:0009506(plasmodesma)	-
PC-3p-151278_53	mRNA:Solyc03g114770.3.1	mRNA:Solyc03g114770.3.1	-	58-78	68	-29.3	-19.2	0.65529	5.5	GO:0005634(nucleus);GO:0005938(cell cortex);GO:0007049(cell cycle);GO:0008356(asymmetric cell division);GO:0009786(regulation of asymmetric cell division);GO:0009826(unidimensional cell growth);GO:0010374(stomatal complex development);GO:0019897(extrinsic component of plasma membrane)	-
PC-3p-151278_53	mRNA:Solyc06g075390.4.1	mRNA:Solyc06g075390.4.1	exosome complex component RRP43-like	685-705	696	-29.3	-19.2	0.65529	7	GO:0000176(nuclear exosome );GO:0000177(cytoplasmic exosome );GO:0000467(exonucleolytic trimming to generate mature 3'-end of 5.8S rRNA from tricistronic rRNA transcript );GO:0017091(AU-rich element binding);GO:0034427(nuclear-transcribed mRNA catabolic process, exonucleolytic, 3'-5');GO:0034473(U1 snRNA 3'-end processing);GO:0034475(U4 snRNA 3'-end processing);GO:0034476(U5 snRNA 3'-end processi…	ko03018(RNA degradation)
PC-3p-151278_53	mRNA:Solyc04g050620.3.1	mRNA:Solyc04g050620.3.1	-	1652-1672	1663	-29.3	-19.2	0.65529	6.5	GO:0016020(membrane);GO:0016709(oxidoreductase activity, acting on paired donors, with incorporation or reduction of molecular oxygen, NAD);GO:0044550(secondary metabolite biosynthetic process)	-
PC-3p-151278_53	mRNA:Solyc06g017970.4.1	mRNA:Solyc06g017970.4.1	-	5112-5134	5123	-29.3	-19.2	0.65529	10	GO:0000151(ubiquitin ligase complex);GO:0004842(ubiquitin-protein transferase activity);GO:0016567(protein ubiquitination);GO:0043130(ubiquitin binding)	-
PC-3p-151278_53	mRNA:Solyc10g006850.4.1	mRNA:Solyc10g006850.4.1	probable ADP-ribosylation factor GTPase-activating protein AGD5	1887-1912	1903	-29.3	-19.2	0.65529	8.5	GO:0003677(DNA binding);GO:0005096(GTPase activator activity);GO:0005634(nucleus);GO:0005768(endosome);GO:0005802(trans-Golgi network);GO:0005829(cytosol);GO:0010227(floral organ abscission);GO:0016192(vesicle-mediated transport);GO:0046872(metal ion binding);GO:0090630(activation of GTPase activity)	ko04144(Endocytosis)
PC-3p-151278_53	mRNA:Solyc07g037960.1.1	mRNA:Solyc07g037960.1.1	ectonucleotide pyrophosphatase/phosphodiesterase family member 3-like	155-174	165	-29.3	-19.2	0.65529	9	GO:0005634(nucleus);GO:0005773(vacuole);GO:0008152(metabolic process);GO:0009117(nucleotide metabolic process);GO:0016021(integral component of membrane);GO:0016787(hydrolase activity);GO:0035529(NADH pyrophosphatase activity)	ko00500(Starch and sucrose metabolism);ko00230(Purine metabolism);ko00240(Pyrimidine metabolism);ko00740(Riboflavin metabolism);ko00760(Nicotinate and nicotinamide metabolism);ko00770(Pantothenate and CoA biosynthesis)
PC-3p-151278_53	mRNA:Solyc05g013510.4.1	mRNA:Solyc05g013510.4.1	-	321-341	332	-29.3	-19.2	0.65529	5	GO:0005315(inorganic phosphate transmembrane transporter activity);GO:0005887(integral component of plasma membrane);GO:0035435(phosphate ion transmembrane transport)	-
PC-3p-151278_53	mRNA:Solyc10g005125.1.1	mRNA:Solyc10g005125.1.1	-	2822-2842	2833	-29.3	-19.2	0.65529	8	GO:0003723(RNA binding);GO:0004525(ribonuclease III activity);GO:0005634(nucleus);GO:0005737(cytoplasm);GO:0016442(RISC complex);GO:0030422(production of siRNA involved in RNA interference)	-
PC-3p-151278_53	mRNA:Solyc01g009870.3.1	mRNA:Solyc01g009870.3.1	glycerophosphodiester phosphodiesterase GDPD3-like	244-264	254	-29.3	-19.2	0.65529	4	GO:0008889(glycerophosphodiester phosphodiesterase activity);GO:0030643(cellular phosphate ion homeostasis);GO:0046475(glycerophospholipid catabolic process)	ko00564(Glycerophospholipid metabolism)
PC-3p-151278_53	mRNA:Solyc05g005840.4.1	mRNA:Solyc05g005840.4.1	-	507-528	519	-29.3	-19.18	0.654608	8.5	GO:0005886(plasma membrane);GO:0006810(transport);GO:0022857(transmembrane transporter activity)	-
PC-3p-151278_53	mRNA:Solyc12g015850.1.1	mRNA:Solyc12g015850.1.1	-	876-895	886	-29.3	-19.1	0.651877	5	GO:0008643(carbohydrate transport);GO:0016020(membrane);GO:0016021(integral component of membrane)	-
PC-3p-151278_53	mRNA:Solyc03g115440.3.1	mRNA:Solyc03g115440.3.1	-	278-299	289	-29.3	-19.1	0.651877	6.5	GO:0003674(molecular_function);GO:0005634(nucleus);GO:0008150(biological_process)	-
PC-3p-151278_53	mRNA:Solyc01g099090.3.1	mRNA:Solyc01g099090.3.1	-	98-117	108	-29.3	-19.1	0.651877	7.5	GO:0004567(beta-mannosidase activity);GO:0005975(carbohydrate metabolic process);GO:0043231(intracellular membrane-bounded organelle)	-
PC-3p-151278_53	mRNA:Solyc02g083640.4.1	mRNA:Solyc02g083640.4.1	-	845-865	856	-29.3	-19.1	0.651877	8.5	GO:0005634(nucleus);GO:0007049(cell cycle);GO:0051301(cell division)	-
PC-3p-151278_53	mRNA:Solyc03g121720.2.1	mRNA:Solyc03g121720.2.1	succinic semialdehyde reductase isoform2	666-686	677	-29.3	-19.1	0.651877	6.5	GO:0004616(phosphogluconate dehydrogenase );GO:0005739(mitochondrion);GO:0009507(chloroplast);GO:0009570(chloroplast stroma);GO:0016616(oxidoreductase activity, acting on the CH-OH group of donors, NAD or NADP as acceptor);GO:0030267(glyoxylate reductase )	ko00630(Glyoxylate and dicarboxylate metabolism);ko00650(Butanoate metabolism)
PC-3p-151278_53	mRNA:Solyc06g082100.4.1	mRNA:Solyc06g082100.4.1	DExH-box ATP-dependent RNA helicase DExH12	379-399	390	-29.3	-19.1	0.651877	8	GO:0003723(RNA binding);GO:0004386(helicase activity);GO:0005515(protein binding);GO:0005524(ATP binding);GO:0005634(nucleus);GO:0005681(spliceosomal complex);GO:0005730(nucleolus);GO:0005829(cytosol);GO:0006397(mRNA processing);GO:0008026(ATP-dependent helicase activity);GO:0008380(RNA splicing);GO:0009793(embryo development ending in seed dormancy);GO:0010228(vegetative to reproductive phase tr…	ko03040(Spliceosome)
PC-3p-151278_53	mRNA:Solyc02g085965.1.1	mRNA:Solyc02g085965.1.1	caffeoylshikimate esterase-like	254-272	263	-29.3	-19.1	0.651877	4.5	GO:0006629(lipid metabolic process);GO:0016020(membrane);GO:0016298(lipase activity)	ko00561(Glycerolipid metabolism)
PC-3p-151278_53	mRNA:Solyc01g049660.2.1	mRNA:Solyc01g049660.2.1	-	32-55	46	-29.3	-19.1	0.651877	8.5	GO:0004842(ubiquitin-protein transferase activity);GO:0019005(SCF ubiquitin ligase complex);GO:0031146(SCF-dependent proteasomal ubiquitin-dependent protein catabolic process)	-
PC-3p-151278_53	mRNA:Solyc02g036360.1.1	mRNA:Solyc02g036360.1.1	-	1571-1592	1582	-29.3	-19.1	0.651877	9.5	GO:0005737(cytoplasm);GO:0005829(cytosol)	-
PC-3p-151278_53	mRNA:Solyc07g065000.3.1	mRNA:Solyc07g065000.3.1	-	1535-1556	1545	-29.3	-19.1	0.651877	7.5	GO:0003677(DNA binding);GO:0005634(nucleus);GO:0006355(regulation of transcription, DNA-templated);GO:0046872(metal ion binding)	-
PC-3p-151278_53	mRNA:Solyc01g080290.3.1	mRNA:Solyc01g080290.3.1	-	283-302	293	-29.3	-19.1	0.651877	9	GO:0003674(molecular_function);GO:0005739(mitochondrion);GO:0008150(biological_process);GO:0016020(membrane);GO:0016021(integral component of membrane)	-
PC-3p-151278_53	mRNA:Solyc07g063020.3.1	mRNA:Solyc07g063020.3.1	early nodulin-like protein 2	1679-1698	1690	-29.3	-19.1	0.651877	6	GO:0046658(anchored component of plasma membrane)	ko00230(Purine metabolism);ko00240(Pyrimidine metabolism);ko03020(RNA polymerase)
PC-3p-151278_53	mRNA:Solyc02g150113.1.1	mRNA:Solyc02g150113.1.1	-	68-87	78	-29.3	-19.1	0.651877	5	GO:0008643(carbohydrate transport);GO:0016020(membrane);GO:0016021(integral component of membrane)	-
PC-3p-151278_53	mRNA:Solyc08g066800.4.1	mRNA:Solyc08g066800.4.1	phospholipase D alpha	3119-3139	3130	-29.3	-19.1	0.651877	5.5	GO:0034638(phosphatidylcholine catabolic process)	ko00564(Glycerophospholipid metabolism);ko00565(Ether lipid metabolism);ko04144(Endocytosis)
PC-3p-151278_53	mRNA:Solyc09g091730.4.1	mRNA:Solyc09g091730.4.1	probable pectinesterase 55	209-229	220	-29.3	-19.1	0.651877	8	GO:0005576(extracellular region);GO:0005618(cell wall);GO:0009505(plant-type cell wall);GO:0030599(pectinesterase activity);GO:0042545(cell wall modification);GO:0045330(aspartyl esterase activity);GO:0045490(pectin catabolic process)	ko00040(Pentose and glucuronate interconversions)
PC-3p-156127_51	mRNA:Solyc12g038430.3.1	mRNA:Solyc12g038430.3.1	heat shock cognate 70 kDa protein-like	27-46	37	-27.5	-25.6	0.930909	2.5	GO:0005634(nucleus);GO:0043565(sequence-specific DNA binding);GO:0045944(positive regulation of transcription by RNA polymerase II)	ko03040(Spliceosome);ko04141(Protein processing in endoplasmic reticulum);ko04144(Endocytosis)
PC-3p-156127_51	mRNA:Solyc08g075100.4.1	mRNA:Solyc08g075100.4.1	-	1362-1381	1372	-27.5	-23.8	0.865455	5	GO:0003743(translation initiation factor activity);GO:0005576(extracellular region);GO:0006413(translational initiation);GO:0009507(chloroplast)	-
PC-3p-156127_51	mRNA:Solyc04g076220.3.1	mRNA:Solyc04g076220.3.1	-	657-678	669	-27.5	-23.3	0.847273	3.5	GO:0003680(AT DNA binding);GO:0003700(DNA binding transcription factor activity);GO:0005634(nucleus);GO:0006351(transcription, DNA-templated);GO:0006355(regulation of transcription, DNA-templated)	-
PC-3p-156127_51	mRNA:Solyc03g026310.4.1	mRNA:Solyc03g026310.4.1	ABC transporter B family member 28	1897-1916	1907	-27.5	-23	0.836364	3.5	GO:0016021(integral component of membrane);GO:0042626(ATPase activity, coupled to transmembrane movement of substances);GO:0055085(transmembrane transport)	ko02010(ABC transporters)
PC-3p-156127_51	mRNA:Solyc06g050110.2.1	mRNA:Solyc06g050110.2.1	gibberellin 20 oxidase 2-like	208-226	217	-27.5	-22.4	0.814545	5.5	GO:0009416(response to light stimulus);GO:0009686(gibberellin biosynthetic process);GO:0009740(gibberellic acid mediated signaling pathway);GO:0009826(unidimensional cell growth);GO:0009908(flower development);GO:0045544(gibberellin 20-oxidase activity)	ko00904(Diterpenoid biosynthesis)
PC-3p-156127_51	mRNA:Solyc12g013600.3.1	mRNA:Solyc12g013600.3.1	-	1210-1229	1220	-27.5	-22.4	0.814545	4	GO:0005524(ATP binding)	-
PC-3p-156127_51	mRNA:Solyc01g094860.4.1	mRNA:Solyc01g094860.4.1	-	2433-2452	2443	-27.5	-22.3	0.810909	4	GO:0005886(plasma membrane)	-
PC-3p-156127_51	mRNA:Solyc12g011000.2.1	mRNA:Solyc12g011000.2.1	citrate synthase	661-685	676	-27.5	-22.2	0.807273	8	GO:0004108(citrate );GO:0005777(peroxisome);GO:0006099(tricarboxylic acid cycle);GO:0006635(fatty acid beta-oxidation);GO:0009506(plasmodesma)	ko00020(Citrate cycle );ko00630(Glyoxylate and dicarboxylate metabolism)
PC-3p-156127_51	mRNA:Solyc10g084140.2.1	mRNA:Solyc10g084140.2.1	ferrochelatase-2	1086-1106	1097	-27.5	-22	0.8	5	GO:0004325(ferrochelatase activity);GO:0006783(heme biosynthetic process)	ko00860(Porphyrin and chlorophyll metabolism)
PC-3p-156127_51	mRNA:Solyc08g065480.3.1	mRNA:Solyc08g065480.3.1	ferrochelatase-2	1229-1249	1240	-27.5	-22	0.8	5	GO:0004325(ferrochelatase activity);GO:0006783(heme biosynthetic process)	ko00860(Porphyrin and chlorophyll metabolism)
PC-3p-156127_51	mRNA:Solyc08g077370.4.1	mRNA:Solyc08g077370.4.1	-	596-615	606	-27.5	-21.8	0.792727	5	GO:0005345(purine nucleobase transmembrane transporter activity);GO:0006863(purine nucleobase transport);GO:0009507(chloroplast);GO:0016020(membrane);GO:0016021(integral component of membrane)	-
PC-3p-156127_51	mRNA:Solyc05g008200.4.1	mRNA:Solyc05g008200.4.1	putative 1-phosphatidylinositol-3-phosphate 5-kinase FAB1C	4856-4875	4866	-27.5	-21.78	0.792	7.5	GO:0000285(1-phosphatidylinositol-3-phosphate 5-kinase activity);GO:0005524(ATP binding);GO:0005634(nucleus);GO:0006458('de novo' protein folding);GO:0010008(endosome membrane);GO:0016308(1-phosphatidylinositol-4-phosphate 5-kinase activity);GO:0042147(retrograde transport, endosome to Golgi);GO:0044183(protein binding involved in protein folding);GO:0051082(unfolded protein binding);GO:0061077(c…	ko00562(Inositol phosphate metabolism);ko04070(Phosphatidylinositol signaling system);ko04145(Phagosome)
PC-3p-156127_51	mRNA:Solyc11g012670.1.1	mRNA:Solyc11g012670.1.1	-	257-277	268	-27.5	-21.2	0.770909	6	GO:0000166(nucleotide binding);GO:0003729(mRNA binding);GO:0004519(endonuclease activity);GO:0009451(RNA modification);GO:0009507(chloroplast);GO:0009570(chloroplast stroma);GO:0009658(chloroplast organization);GO:0031425(chloroplast RNA processing);GO:0045727(positive regulation of translation)	-
PC-3p-156127_51	mRNA:Solyc01g080610.3.1	mRNA:Solyc01g080610.3.1	-	850-870	861	-27.5	-21.1	0.767273	4.5	GO:0000786(nucleosome);GO:0003677(DNA binding);GO:0005634(nucleus);GO:0006334(nucleosome assembly);GO:0031492(nucleosomal DNA binding)	-
PC-3p-156127_51	mRNA:Solyc04g016550.4.1	mRNA:Solyc04g016550.4.1	folylpolyglutamate synthase	38-58	48	-27.5	-21.1	0.767273	6	GO:0004326(tetrahydrofolylpolyglutamate synthase activity);GO:0005759(mitochondrial matrix);GO:0006730(one-carbon metabolic process);GO:0008841(dihydrofolate synthase activity);GO:0009853(photorespiration);GO:0090351(seedling development)	ko00790(Folate biosynthesis)
PC-3p-156127_51	mRNA:Solyc02g067740.4.1	mRNA:Solyc02g067740.4.1	-	1224-1244	1235	-27.5	-21.1	0.767273	5.5	GO:0005634(nucleus);GO:0008308(voltage-gated anion channel activity);GO:0031307(integral component of mitochondrial outer membrane);GO:1900057(positive regulation of leaf senescence)	-
PC-3p-156127_51	mRNA:Solyc01g080720.4.1	mRNA:Solyc01g080720.4.1	-	378-398	389	-27.5	-21.1	0.767273	4.5	GO:0005575(cellular_component);GO:0008150(biological_process)	-
PC-3p-156127_51	mRNA:Solyc12g011030.3.1	mRNA:Solyc12g011030.3.1	-	905-924	915	-27.5	-21	0.763636	4.5	GO:0004553(hydrolase activity, hydrolyzing O-glycosyl compounds);GO:0005576(extracellular region);GO:0005618(cell wall);GO:0010411(xyloglucan metabolic process);GO:0016762(xyloglucan:xyloglucosyl transferase activity);GO:0016798(hydrolase activity, acting on glycosyl bonds);GO:0042546(cell wall biogenesis);GO:0048046(apoplast);GO:0071555(cell wall organization)	-
PC-3p-156127_51	mRNA:Solyc12g011023.1.1	mRNA:Solyc12g011023.1.1	-	877-896	887	-27.5	-21	0.763636	4.5	GO:0004553(hydrolase activity, hydrolyzing O-glycosyl compounds);GO:0005576(extracellular region);GO:0005618(cell wall);GO:0010411(xyloglucan metabolic process);GO:0016762(xyloglucan:xyloglucosyl transferase activity);GO:0016798(hydrolase activity, acting on glycosyl bonds);GO:0042546(cell wall biogenesis);GO:0048046(apoplast);GO:0071555(cell wall organization)	-
PC-3p-156127_51	mRNA:Solyc12g098680.3.1	mRNA:Solyc12g098680.3.1	eukaryotic translation initiation factor 3 subunit H	810-828	820	-27.5	-21	0.763636	4	GO:0003743(translation initiation factor activity);GO:0005515(protein binding);GO:0005737(cytoplasm);GO:0005829(cytosol);GO:0005852(eukaryotic translation initiation factor 3 complex);GO:0006413(translational initiation);GO:0009733(response to auxin);GO:0009737(response to abscisic acid);GO:0009738(abscisic acid-activated signaling pathway);GO:0009744(response to sucrose);GO:0009749(response to g…	ko03013(RNA transport)
PC-3p-156127_51	mRNA:Solyc08g065440.4.1	mRNA:Solyc08g065440.4.1	-	657-677	667	-27.5	-20.9	0.76	7.5	-	-
PC-3p-156127_51	mRNA:Solyc09g014710.4.1	mRNA:Solyc09g014710.4.1	-	2195-2214	2205	-27.5	-20.9	0.76	10	GO:0004674(protein serine/threonine kinase activity);GO:0005886(plasma membrane);GO:0007166(cell surface receptor signaling pathway)	-
PC-3p-156127_51	mRNA:Solyc03g083580.3.1	mRNA:Solyc03g083580.3.1	-	104-124	115	-27.5	-20.9	0.76	6	GO:0004222(metalloendopeptidase activity);GO:0005739(mitochondrion);GO:0006518(peptide metabolic process);GO:0009535(chloroplast thylakoid membrane)	-
PC-3p-156127_51	mRNA:Solyc02g092840.1.1	mRNA:Solyc02g092840.1.1	-	947-966	957	-27.5	-20.8	0.756364	5	GO:0003824(catalytic activity);GO:0005794(Golgi apparatus);GO:0008378(galactosyltransferase activity);GO:0009969(xyloglucan biosynthetic process);GO:0016020(membrane)	-
PC-3p-156127_51	mRNA:Solyc02g084280.3.1	mRNA:Solyc02g084280.3.1	nuclear pore complex protein NUP98B-like	565-584	575	-27.5	-20.8	0.756364	7	GO:0000973(posttranscriptional tethering of RNA polymerase II gene DNA at nuclear periphery);GO:0003723(RNA binding);GO:0006405(RNA export from nucleus);GO:0006606(protein import into nucleus);GO:0008139(nuclear localization sequence binding);GO:0017056(structural constituent of nuclear pore);GO:0034398(telomere tethering at nuclear periphery);GO:0044614(nuclear pore cytoplasmic filaments)	ko03013(RNA transport)
PC-3p-156127_51	mRNA:Solyc07g026770.3.1	mRNA:Solyc07g026770.3.1	uncharacterized LOC101266345	66-85	76	-27.5	-20.8	0.756364	7	GO:0005739(mitochondrion)	ko00190(Oxidative phosphorylation)
PC-3p-156127_51	mRNA:Solyc05g041530.3.1	mRNA:Solyc05g041530.3.1	eukaryotic translation initiation factor 3 subunit F-like	876-895	886	-27.5	-20.7	0.752727	6.5	GO:0008150(biological_process);GO:0009507(chloroplast);GO:0016787(hydrolase activity)	ko03013(RNA transport)
PC-3p-156127_51	mRNA:Solyc03g114500.4.1	mRNA:Solyc03g114500.4.1	enolase 1	850-869	860	-27.5	-20.7	0.752727	7.5	GO:0000015(phosphopyruvate hydratase complex);GO:0000287(magnesium ion binding);GO:0004634(phosphopyruvate hydratase activity);GO:0006096(glycolytic process);GO:0009507(chloroplast);GO:0009570(chloroplast stroma);GO:0009735(response to cytokinin);GO:0010090(trichome morphogenesis)	ko00010(Glycolysis / Gluconeogenesis);ko03018(RNA degradation)
PC-3p-156127_51	mRNA:Solyc10g084240.3.1	mRNA:Solyc10g084240.3.1	peroxidase 21	508-527	518	-27.5	-20.7	0.752727	6.5	GO:0004601(peroxidase activity);GO:0009505(plant-type cell wall);GO:0009664(plant-type cell wall organization)	ko00940(Phenylpropanoid biosynthesis)
PC-3p-156127_51	mRNA:Solyc12g094590.2.1	mRNA:Solyc12g094590.2.1	-	371-390	381	-27.5	-20.7	0.752727	8.5	GO:0005768(endosome);GO:0005794(Golgi apparatus);GO:0005802(trans-Golgi network);GO:0006004(fucose metabolic process);GO:0006486(protein glycosylation);GO:0016021(integral component of membrane);GO:0016757(transferase activity, transferring glycosyl groups)	-
PC-3p-156127_51	mRNA:Solyc08g082830.3.1	mRNA:Solyc08g082830.3.1	glutamine-dependent NAD(+) synthetase	929-949	940	-27.5	-20.6	0.749091	4.5	GO:0003952(NAD+ synthase );GO:0004359(glutaminase activity);GO:0005737(cytoplasm);GO:0009435(NAD biosynthetic process)	ko00760(Nicotinate and nicotinamide metabolism)
PC-3p-156127_51	mRNA:Solyc09g089670.3.1	mRNA:Solyc09g089670.3.1	-	588-608	599	-27.5	-20.6	0.749091	5.5	GO:0005783(endoplasmic reticulum);GO:0005794(Golgi apparatus);GO:0016021(integral component of membrane)	-
PC-3p-156127_51	mRNA:Solyc05g015610.3.1	mRNA:Solyc05g015610.3.1	histidine kinase 3	2521-2541	2532	-27.5	-20.5	0.745455	6	GO:0000155(phosphorelay sensor kinase activity);GO:0000160(phosphorelay signal transduction system);GO:0004673(protein histidine kinase activity);GO:0004721(phosphoprotein phosphatase activity);GO:0005034(osmosensor activity);GO:0005515(protein binding);GO:0005789(endoplasmic reticulum membrane);GO:0005886(plasma membrane);GO:0006970(response to osmotic stress);GO:0009116(nucleoside metabolic pro…	ko04075(Plant hormone signal transduction)
PC-3p-156127_51	mRNA:Solyc07g062740.4.1	mRNA:Solyc07g062740.4.1	-	510-528	520	-27.5	-20.5	0.745455	4.5	-	-
PC-3p-156127_51	mRNA:Solyc03g116000.1.1	mRNA:Solyc03g116000.1.1	hypothetical protein	1129-1149	1140	-27.5	-20.4	0.741818	6.5	GO:0005739(mitochondrion);GO:0008150(biological_process);GO:0008270(zinc ion binding)	ko03440(Homologous recombination)
PC-3p-156127_51	mRNA:Solyc08g007750.4.1	mRNA:Solyc08g007750.4.1	-	371-391	382	-27.5	-20.4	0.741818	5	GO:0005634(nucleus);GO:0008150(biological_process)	-
PC-3p-156127_51	mRNA:Solyc02g063130.4.1	mRNA:Solyc02g063130.4.1	ubiquitin receptor RAD23c	953-972	963	-27.5	-20.4	0.741818	5	GO:0003684(damaged DNA binding);GO:0005515(protein binding);GO:0005634(nucleus);GO:0005737(cytoplasm);GO:0006289(nucleotide-excision repair);GO:0031593(polyubiquitin modification-dependent protein binding);GO:0043130(ubiquitin binding);GO:0043161(proteasome-mediated ubiquitin-dependent protein catabolic process);GO:0070628(proteasome binding)	ko04141(Protein processing in endoplasmic reticulum);ko03420(Nucleotide excision repair)
PC-3p-156127_51	mRNA:Solyc02g067200.4.1	mRNA:Solyc02g067200.4.1	-	816-835	826	-27.5	-20.4	0.741818	7.5	GO:0005739(mitochondrion);GO:0008150(biological_process);GO:0009451(RNA modification)	-
PC-3p-156127_51	mRNA:Solyc08g008085.1.1	mRNA:Solyc08g008085.1.1	-	2134-2153	2144	-27.5	-20.4	0.741818	8	-	-
PC-3p-156127_51	mRNA:Solyc09g075620.3.1	mRNA:Solyc09g075620.3.1	-	166-184	176	-27.5	-20.22	0.735273	9	-	-
PC-3p-156127_51	mRNA:Solyc09g072710.4.1	mRNA:Solyc09g072710.4.1	lecithin:cholesterol acyltransferase	79-98	89	-27.5	-20.2	0.734545	4	GO:0004607(phosphatidylcholine-sterol O-acyltransferase activity);GO:0005783(endoplasmic reticulum);GO:0006629(lipid metabolic process);GO:0010150(leaf senescence);GO:0016021(integral component of membrane);GO:0016127(sterol catabolic process);GO:0031090(organelle membrane);GO:0034434(sterol esterification);GO:0043231(intracellular membrane-bounded organelle);GO:0080095(phosphatidylethanolamine-s…	ko00561(Glycerolipid metabolism)
PC-3p-156127_51	mRNA:Solyc11g006200.2.1	mRNA:Solyc11g006200.2.1	-	1207-1225	1217	-27.5	-20.1	0.730909	5.5	GO:0003700(DNA binding transcription factor activity);GO:0005515(protein binding);GO:0005634(nucleus);GO:0006355(regulation of transcription, DNA-templated);GO:0010228(vegetative to reproductive phase transition of meristem)	-
PC-3p-156127_51	mRNA:Solyc09g065580.4.1	mRNA:Solyc09g065580.4.1	-	1057-1076	1067	-27.5	-20.1	0.730909	6	GO:0019748(secondary metabolic process);GO:0051213(dioxygenase activity)	-
PC-3p-156127_51	mRNA:Solyc01g094530.4.1	mRNA:Solyc01g094530.4.1	acyl-CoA thioesterase 2	300-319	310	-27.5	-20.1	0.730909	7.5	GO:0005777(peroxisome);GO:0005782(peroxisomal matrix);GO:0006637(acyl-CoA metabolic process);GO:0030551(cyclic nucleotide binding);GO:0047617(acyl-CoA hydrolase activity)	ko00062(Fatty acid elongation);ko01040(Biosynthesis of unsaturated fatty acids)
PC-3p-156127_51	mRNA:Solyc11g072820.3.1	mRNA:Solyc11g072820.3.1	-	2131-2151	2142	-27.5	-20.1	0.730909	6.5	GO:0005871(kinesin complex);GO:0007018(microtubule-based movement);GO:0008574(ATP-dependent microtubule motor activity, plus-end-directed)	-
PC-3p-156127_51	mRNA:Solyc07g006890.1.1	mRNA:Solyc07g006890.1.1	cytochrome P450 94A1-like	542-561	552	-27.5	-20	0.727273	8.5	GO:0005506(iron ion binding);GO:0009507(chloroplast);GO:0009611(response to wounding);GO:0009694(jasmonic acid metabolic process);GO:0016021(integral component of membrane);GO:0016705(oxidoreductase activity, acting on paired donors, with incorporation or reduction of molecular oxygen);GO:0019825(oxygen binding);GO:0020037(heme binding);GO:0052694(jasmonoyl-isoleucine-12-hydroxylase activity);GO:…	ko00073(Cutin,ko suberine and wax biosynthesis)
PC-3p-156127_51	mRNA:Solyc05g024450.1.1	mRNA:Solyc05g024450.1.1	-	195-214	205	-27.5	-20	0.727273	5.5	-	-
PC-3p-156127_51	mRNA:Solyc10g076670.3.1	mRNA:Solyc10g076670.3.1	leucoanthocyanidin dioxygenase	344-363	354	-27.5	-20	0.727273	7.5	GO:0051213(dioxygenase activity)	ko00941(Flavonoid biosynthesis)
PC-3p-156127_51	mRNA:Solyc10g045050.1.1	mRNA:Solyc10g045050.1.1	enolase 1	215-234	225	-27.5	-20	0.727273	8.5	GO:0000015(phosphopyruvate hydratase complex);GO:0000287(magnesium ion binding);GO:0004634(phosphopyruvate hydratase activity);GO:0006096(glycolytic process);GO:0009507(chloroplast);GO:0009570(chloroplast stroma);GO:0009735(response to cytokinin);GO:0010090(trichome morphogenesis)	ko00010(Glycolysis / Gluconeogenesis);ko03018(RNA degradation)
PC-3p-156127_51	mRNA:Solyc11g005230.1.1	mRNA:Solyc11g005230.1.1	-	235-254	245	-27.5	-19.98	0.726545	5.5	GO:0003674(molecular_function);GO:0005634(nucleus);GO:0005737(cytoplasm);GO:0007623(circadian rhythm);GO:0009585(red, far-red light phototransduction);GO:0010017(red or far-red light signaling pathway);GO:0042752(regulation of circadian rhythm)	-
PC-3p-156127_51	mRNA:Solyc08g080820.1.1	mRNA:Solyc08g080820.1.1	-	1057-1077	1068	-27.5	-19.9	0.723636	6.5	GO:0005576(extracellular region);GO:0008150(biological_process)	-
PC-3p-156127_51	mRNA:Solyc10g085190.2.1	mRNA:Solyc10g085190.2.1	leucoanthocyanidin dioxygenase-like	341-360	351	-27.5	-19.9	0.723636	7	GO:0051213(dioxygenase activity)	ko00941(Flavonoid biosynthesis)
PC-3p-156127_51	mRNA:Solyc08g082620.3.1	mRNA:Solyc08g082620.3.1	3-oxoacyl-[acyl-carrier-protein] synthase I	1543-1562	1553	-27.5	-19.9	0.723636	4.5	GO:0004312(fatty acid synthase activity);GO:0004315(3-oxoacyl-[acyl-carrier-protein] synthase activity);GO:0006633(fatty acid biosynthetic process);GO:0006636(unsaturated fatty acid biosynthetic process);GO:0009507(chloroplast);GO:0009536(plastid);GO:0009570(chloroplast stroma);GO:0009631(cold acclimation);GO:0009793(embryo development ending in seed dormancy)	ko00061(Fatty acid biosynthesis);ko00780(Biotin metabolism)
PC-3p-156127_51	mRNA:Solyc04g072320.3.1	mRNA:Solyc04g072320.3.1	-	203-225	213	-27.5	-19.9	0.723636	7.5	-	-
PC-3p-156127_51	mRNA:Solyc06g073060.3.1	mRNA:Solyc06g073060.3.1	-	35-55	46	-27.5	-19.9	0.723636	5	GO:0006508(proteolysis);GO:0008237(metallopeptidase activity);GO:0009850(auxin metabolic process);GO:0010178(IAA-amino acid conjugate hydrolase activity);GO:0046872(metal ion binding)	-
PC-3p-156127_51	mRNA:Solyc07g040710.3.1	mRNA:Solyc07g040710.3.1	isoamylase 1	896-914	906	-27.5	-19.9	0.723636	7	GO:0005516(calmodulin binding);GO:0005634(nucleus);GO:0005737(cytoplasm)	ko00500(Starch and sucrose metabolism)
PC-3p-156127_51	mRNA:Solyc10g009200.3.1	mRNA:Solyc10g009200.3.1	-	24-42	34	-27.5	-19.9	0.723636	5	GO:0003674(molecular_function);GO:0005634(nucleus);GO:0008150(biological_process)	-
PC-3p-156127_51	mRNA:Solyc03g121590.3.1	mRNA:Solyc03g121590.3.1	-	1511-1530	1521	-27.5	-19.9	0.723636	7.5	GO:0000139(Golgi membrane);GO:0005525(GTP binding);GO:0005634(nucleus);GO:0005737(cytoplasm);GO:0005774(vacuolar membrane);GO:0005783(endoplasmic reticulum);GO:0005789(endoplasmic reticulum membrane);GO:0005886(plasma membrane);GO:0006888(ER to Golgi vesicle-mediated transport);GO:0009832(plant-type cell wall biogenesis);GO:0009932(cell tip growth);GO:0010053(root epidermal cell differentiation);…	-
PC-3p-156127_51	mRNA:Solyc05g023750.3.1	mRNA:Solyc05g023750.3.1	ADP-ribosylation factor GTPase-activating protein AGD3	1236-1255	1246	-27.5	-19.86	0.722182	9.5	GO:0005096(GTPase activator activity);GO:0005515(protein binding);GO:0005737(cytoplasm);GO:0005794(Golgi apparatus);GO:0005829(cytosol);GO:0005886(plasma membrane);GO:0006897(endocytosis);GO:0009733(response to auxin);GO:0009965(leaf morphogenesis);GO:0010051(xylem and phloem pattern formation);GO:0010087(phloem or xylem histogenesis);GO:0016192(vesicle-mediated transport);GO:0030140(trans-Golgi …	ko04144(Endocytosis)
PC-3p-156127_51	mRNA:Solyc12g008970.3.1	mRNA:Solyc12g008970.3.1	diacylglycerol O-acyltransferase 1	1366-1386	1376	-27.5	-19.8	0.72	7.5	GO:0004144(diacylglycerol O-acyltransferase activity);GO:0005789(endoplasmic reticulum membrane);GO:0009941(chloroplast envelope);GO:0019432(triglyceride biosynthetic process)	ko00561(Glycerolipid metabolism)
PC-3p-156127_51	mRNA:Solyc03g113350.3.1	mRNA:Solyc03g113350.3.1	-	1141-1160	1151	-27.5	-19.8	0.72	5.5	GO:0005634(nucleus);GO:0008150(biological_process)	-
PC-3p-156127_51	mRNA:Solyc01g086870.3.1	mRNA:Solyc01g086870.3.1	-	261-279	270	-27.5	-19.8	0.72	5	GO:0001046(core promoter sequence-specific DNA binding);GO:0001228(transcriptional activator activity, RNA polymerase II transcription regulatory region sequence-specific DNA binding);GO:0005634(nucleus);GO:0006366(transcription by RNA polymerase II)	-
PC-3p-156127_51	mRNA:Solyc02g082050.3.1	mRNA:Solyc02g082050.3.1	-	1986-2004	1996	-27.5	-19.8	0.72	7.5	GO:0005515(protein binding)	-
PC-3p-156127_51	mRNA:Solyc09g014780.3.1	mRNA:Solyc09g014780.3.1	regulatory-associated protein of TOR 1	1573-1594	1584	-27.5	-19.8	0.72	4	GO:0000166(nucleotide binding);GO:0005515(protein binding);GO:0005737(cytoplasm);GO:0008361(regulation of cell size);GO:0009267(cellular response to starvation);GO:0009793(embryo development ending in seed dormancy);GO:0010492(maintenance of shoot apical meristem identity);GO:0010506(regulation of autophagy);GO:0030307(positive regulation of cell growth);GO:0030674(protein binding, bridging);GO:0…	ko04136(Autophagy - other eukaryotes)
PC-3p-156127_51	mRNA:Solyc09g018150.1.1	mRNA:Solyc09g018150.1.1	-	520-541	530	-27.5	-19.8	0.72	7.5	GO:0003677(DNA binding);GO:0003700(DNA binding transcription factor activity);GO:0005634(nucleus);GO:0006351(transcription, DNA-templated);GO:0006355(regulation of transcription, DNA-templated);GO:0009793(embryo development ending in seed dormancy);GO:0046983(protein dimerization activity)	-
PC-3p-156127_51	mRNA:Solyc07g042760.1.1	mRNA:Solyc07g042760.1.1	-	120-140	130	-27.5	-19.8	0.72	10	GO:0005739(mitochondrion);GO:0008150(biological_process);GO:0043231(intracellular membrane-bounded organelle)	-
PC-3p-156127_51	mRNA:Solyc05g010680.2.1	mRNA:Solyc05g010680.2.1	-	758-777	768	-27.5	-19.8	0.72	4.5	GO:0005634(nucleus);GO:0016787(hydrolase activity)	-
PC-3p-156127_51	mRNA:Solyc05g008910.3.1	mRNA:Solyc05g008910.3.1	-	382-400	392	-27.5	-19.7	0.716364	6.5	GO:0005829(cytosol);GO:0016787(hydrolase activity)	-
PC-3p-156127_51	mRNA:Solyc11g008140.3.1	mRNA:Solyc11g008140.3.1	probable pectate lyase 13	581-597	591	-27.5	-19.7	0.716364	7.5	GO:0005886(plasma membrane);GO:0030570(pectate lyase activity);GO:0031225(anchored component of membrane)	ko00040(Pentose and glucuronate interconversions)
PC-3p-156127_51	mRNA:Solyc10g008550.3.1	mRNA:Solyc10g008550.3.1	-	710-730	720	-27.5	-19.7	0.716364	5.5	GO:0005886(plasma membrane);GO:0015031(protein transport);GO:0016021(integral component of membrane);GO:0022857(transmembrane transporter activity);GO:0030658(transport vesicle membrane)	-
PC-3p-156127_51	mRNA:Solyc10g078420.2.1	mRNA:Solyc10g078420.2.1	-	833-851	843	-27.5	-19.7	0.716364	4	GO:0003674(molecular_function);GO:0005739(mitochondrion);GO:0008150(biological_process);GO:0016021(integral component of membrane)	-
PC-3p-156127_51	mRNA:Solyc11g066850.3.1	mRNA:Solyc11g066850.3.1	-	874-893	884	-27.5	-19.7	0.716364	7	GO:0000373(Group II intron splicing);GO:0003723(RNA binding);GO:0004519(endonuclease activity);GO:0005739(mitochondrion);GO:0009451(RNA modification);GO:0009507(chloroplast);GO:0043231(intracellular membrane-bounded organelle);GO:0045292(mRNA cis splicing, via spliceosome);GO:0048564(photosystem I assembly)	-
PC-3p-156127_51	mRNA:Solyc02g068510.2.1	mRNA:Solyc02g068510.2.1	-	562-582	572	-27.5	-19.62	0.713455	10	GO:0005739(mitochondrion);GO:0008150(biological_process)	-
PC-3p-156127_51	mRNA:Solyc03g059393.1.1	mRNA:Solyc03g059393.1.1	-	159-177	168	-27.5	-19.6	0.712727	8.5	-	-
PC-3p-156127_51	mRNA:Solyc11g011080.3.1	mRNA:Solyc11g011080.3.1	-	2041-2059	2050	-27.5	-19.6	0.712727	5.5	GO:0005515(protein binding)	-
PC-3p-156127_51	mRNA:Solyc02g072230.3.1	mRNA:Solyc02g072230.3.1	-	1024-1043	1034	-27.5	-19.6	0.712727	5	GO:0000166(nucleotide binding);GO:0005634(nucleus);GO:0005737(cytoplasm);GO:0005834(heterotrimeric G-protein complex);GO:0008150(biological_process)	-
PC-3p-156127_51	mRNA:Solyc05g050110.3.1	mRNA:Solyc05g050110.3.1	-	1282-1301	1292	-27.5	-19.6	0.712727	5	GO:0003674(molecular_function);GO:0008150(biological_process);GO:0009507(chloroplast)	-
PC-3p-156127_51	mRNA:Solyc01g105550.1.1	mRNA:Solyc01g105550.1.1	AT1 protein	603-623	614	-27.5	-19.6	0.712727	8	GO:0005737(cytoplasm);GO:0016740(transferase activity);GO:0016747(transferase activity, transferring acyl groups other than amino-acyl groups)	ko00940(Phenylpropanoid biosynthesis);ko00945(Stilbenoid,ko diarylheptanoid and gingerol biosynthesis);ko00941(Flavonoid biosynthesis)
PC-3p-156127_51	mRNA:Solyc12g019860.2.1	mRNA:Solyc12g019860.2.1	general negative regulator of transcription subunit 3	2686-2705	2696	-27.5	-19.6	0.712727	9	GO:0000288(nuclear-transcribed mRNA catabolic process, deadenylation-dependent decay);GO:0000932(P-body);GO:0017148(negative regulation of translation);GO:0030015(CCR4-NOT core complex)	ko03018(RNA degradation)
PC-3p-156127_51	mRNA:Solyc12g007010.2.1	mRNA:Solyc12g007010.2.1	-	1324-1343	1334	-27.5	-19.6	0.712727	8.5	GO:0005524(ATP binding);GO:0009507(chloroplast);GO:0009570(chloroplast stroma);GO:0016226(iron-sulfur cluster assembly);GO:0046872(metal ion binding);GO:0051536(iron-sulfur cluster binding)	-
PC-3p-156127_51	mRNA:Solyc06g065830.3.1	mRNA:Solyc06g065830.3.1	-	1002-1023	1012	-27.5	-19.58	0.712	10	GO:0016021(integral component of membrane)	-
PC-3p-156127_51	mRNA:Solyc02g092080.2.1	mRNA:Solyc02g092080.2.1	60S ribosomal protein L23a	334-354	345	-27.5	-19.5	0.709091	6	GO:0000027(ribosomal large subunit assembly);GO:0003735(structural constituent of ribosome);GO:0006412(translation);GO:0022625(cytosolic large ribosomal subunit)	ko03010(Ribosome)
PC-3p-156127_51	mRNA:Solyc06g071770.4.1	mRNA:Solyc06g071770.4.1	-	2034-2055	2045	-27.5	-19.5	0.709091	6	GO:0005515(protein binding);GO:0005737(cytoplasm);GO:0005773(vacuole);GO:0008270(zinc ion binding);GO:0015031(protein transport);GO:0016236(macroautophagy);GO:0043130(ubiquitin binding);GO:0051258(protein polymerization)	-
PC-3p-156127_51	mRNA:Solyc02g093580.4.1	mRNA:Solyc02g093580.4.1	probable pectate lyase P18	498-516	508	-27.5	-19.5	0.709091	4	GO:0005576(extracellular region);GO:0016829(lyase activity);GO:0030570(pectate lyase activity);GO:0045490(pectin catabolic process);GO:0046872(metal ion binding)	ko00040(Pentose and glucuronate interconversions)
PC-3p-156127_51	mRNA:Solyc01g108490.3.1	mRNA:Solyc01g108490.3.1	-	1470-1491	1482	-27.5	-19.5	0.709091	5	GO:0004185(serine-type carboxypeptidase activity);GO:0051603(proteolysis involved in cellular protein catabolic process)	-
PC-3p-156127_51	mRNA:Solyc05g050010.3.1	mRNA:Solyc05g050010.3.1	1-aminocyclopropane 1-carboxylate synthase	872-893	883	-27.5	-19.5	0.709091	5.5	GO:0005737(cytoplasm);GO:0009693(ethylene biosynthetic process);GO:0016847(1-aminocyclopropane-1-carboxylate synthase activity);GO:0030170(pyridoxal phosphate binding)	ko00270(Cysteine and methionine metabolism)
PC-3p-156127_51	mRNA:Solyc01g103310.4.1	mRNA:Solyc01g103310.4.1	-	2342-2365	2352	-27.5	-19.4	0.705455	9.5	GO:0003677(DNA binding);GO:0005634(nucleus)	-
PC-3p-156127_51	mRNA:Solyc06g073210.4.1	mRNA:Solyc06g073210.4.1	-	671-691	681	-27.5	-19.4	0.705455	10	GO:0003700(DNA binding transcription factor activity);GO:0005634(nucleus);GO:0006355(regulation of transcription, DNA-templated);GO:0009585(red, far-red light phototransduction);GO:0009639(response to red or far red light);GO:0010018(far-red light signaling pathway);GO:0042753(positive regulation of circadian rhythm);GO:0045893(positive regulation of transcription, DNA-templated)	-
PC-3p-156127_51	mRNA:Solyc09g009105.1.1	mRNA:Solyc09g009105.1.1	gibberellin 20 oxidase 1-like	205-223	214	-27.5	-19.4	0.705455	7	GO:0009416(response to light stimulus);GO:0009686(gibberellin biosynthetic process);GO:0009740(gibberellic acid mediated signaling pathway);GO:0009826(unidimensional cell growth);GO:0009908(flower development);GO:0045544(gibberellin 20-oxidase activity)	ko00904(Diterpenoid biosynthesis)
PC-3p-156127_51	mRNA:Solyc01g103340.4.1	mRNA:Solyc01g103340.4.1	-	2539-2562	2549	-27.5	-19.4	0.705455	9.5	GO:0003677(DNA binding);GO:0005634(nucleus)	-
PC-3p-156127_51	mRNA:Solyc01g150153.1.1	mRNA:Solyc01g150153.1.1	-	2015-2038	2025	-27.5	-19.4	0.705455	9.5	GO:0003677(DNA binding);GO:0005634(nucleus)	-
PC-3p-156127_51	mRNA:Solyc08g068010.2.1	mRNA:Solyc08g068010.2.1	-	702-722	713	-27.5	-19.4	0.705455	7.5	GO:0003674(molecular_function);GO:0005575(cellular_component);GO:0008150(biological_process)	-
PC-3p-156127_51	mRNA:Solyc04g078690.3.1	mRNA:Solyc04g078690.3.1	-	583-602	593	-27.5	-19.3	0.701818	5.5	GO:0003677(DNA binding);GO:0003700(DNA binding transcription factor activity);GO:0005515(protein binding);GO:0005634(nucleus);GO:0006351(transcription, DNA-templated);GO:0006355(regulation of transcription, DNA-templated);GO:0007623(circadian rhythm);GO:0009409(response to cold);GO:0009908(flower development);GO:0010114(response to red light);GO:0010154(fruit development);GO:0010187(negative regu…	-
PC-3p-156127_51	mRNA:Solyc01g103873.1.1	mRNA:Solyc01g103873.1.1	basic leucine zipper 61-like	1400-1420	1411	-27.5	-19.3	0.701818	4	GO:0003677(DNA binding);GO:0003700(DNA binding transcription factor activity);GO:0005634(nucleus);GO:0006355(regulation of transcription, DNA-templated)	ko04141(Protein processing in endoplasmic reticulum)
PC-3p-156127_51	mRNA:Solyc11g069340.2.1	mRNA:Solyc11g069340.2.1	-	1743-1762	1753	-27.5	-19.3	0.701818	4	GO:0003676(nucleic acid binding);GO:0003677(DNA binding);GO:0005634(nucleus);GO:0006396(RNA processing);GO:0008173(RNA methyltransferase activity);GO:0046872(metal ion binding)	-
PC-3p-156127_51	mRNA:Solyc06g011668.1.1	mRNA:Solyc06g011668.1.1	-	9-28	19	-27.5	-19.3	0.701818	5.5	-	-
PC-3p-156127_51	mRNA:Solyc12g014470.2.1	mRNA:Solyc12g014470.2.1	-	293-312	303	-27.5	-19.3	0.701818	4	GO:0000774(adenyl-nucleotide exchange factor activity);GO:0001405(presequence translocase-associated import motor);GO:0005507(copper ion binding);GO:0005524(ATP binding);GO:0005739(mitochondrion);GO:0005759(mitochondrial matrix);GO:0006457(protein folding);GO:0009411(response to UV);GO:0009507(chloroplast);GO:0030150(protein import into mitochondrial matrix);GO:0042803(protein homodimerization ac…	-
PC-3p-156127_51	mRNA:Solyc05g056550.3.1	mRNA:Solyc05g056550.3.1	serine/threonine-protein kinase SAPK7	1198-1217	1208	-27.5	-19.3	0.701818	5	GO:0004674(protein serine/threonine kinase activity);GO:0005634(nucleus);GO:0005737(cytoplasm);GO:0006468(protein phosphorylation);GO:0035556(intracellular signal transduction)	ko04016(MAPK signaling pathway - plant);ko04075(Plant hormone signal transduction)
PC-3p-156127_51	mRNA:Solyc11g010490.3.1	mRNA:Solyc11g010490.3.1	-	1458-1481	1471	-27.5	-19.3	0.701818	7	GO:0005507(copper ion binding);GO:0016722(oxidoreductase activity, oxidizing metal ions)	-
PC-3p-156127_51	mRNA:Solyc05g006050.3.1	mRNA:Solyc05g006050.3.1	-	997-1016	1007	-27.5	-19.3	0.701818	5	GO:0005515(protein binding);GO:0005634(nucleus);GO:0007049(cell cycle);GO:0016538(cyclin-dependent protein serine/threonine kinase regulator activity);GO:0051301(cell division);GO:0051726(regulation of cell cycle)	-
PC-3p-156127_51	mRNA:Solyc02g088390.4.1	mRNA:Solyc02g088390.4.1	early nodulin-like protein 2	54-73	64	-27.5	-19.3	0.701818	5.5	GO:0046658(anchored component of plasma membrane)	ko00230(Purine metabolism);ko00240(Pyrimidine metabolism);ko03020(RNA polymerase)
PC-3p-156127_51	mRNA:Solyc12g100300.2.1	mRNA:Solyc12g100300.2.1	-	717-736	727	-27.5	-19.2	0.698182	5.5	GO:0005385(zinc ion transmembrane transporter activity);GO:0010043(response to zinc ion);GO:0016020(membrane);GO:0061088(regulation of sequestering of zinc ion)	-
PC-3p-156127_51	mRNA:Solyc01g079520.3.1	mRNA:Solyc01g079520.3.1	DNA mismatch repair protein MSH6	2405-2421	2415	-27.5	-19.2	0.698182	7.5	GO:0000228(nuclear chromosome);GO:0000400(four-way junction DNA binding);GO:0000710(meiotic mismatch repair);GO:0003684(damaged DNA binding);GO:0007131(reciprocal meiotic recombination);GO:0009411(response to UV);GO:0032137(guanine/thymine mispair binding);GO:0032138(single base insertion or deletion binding);GO:0032301(MutSalpha complex);GO:0043570(maintenance of DNA repeat elements);GO:0045910(…	ko03430(Mismatch repair)
PC-3p-156127_51	mRNA:Solyc04g063230.3.1	mRNA:Solyc04g063230.3.1	-	2338-2358	2348	-27.5	-19.2	0.698182	8.5	GO:0005768(endosome);GO:0005774(vacuolar membrane);GO:0005802(trans-Golgi network);GO:0008757(S-adenosylmethionine-dependent methyltransferase activity);GO:0032259(methylation)	-
PC-3p-156127_51	mRNA:Solyc07g061890.1.1	mRNA:Solyc07g061890.1.1	-	234-253	244	-27.5	-19.2	0.698182	10	-	-
PC-3p-156127_51	mRNA:Solyc03g095410.3.1	mRNA:Solyc03g095410.3.1	-	2470-2487	2480	-27.5	-19.2	0.698182	7	GO:0000145(exocyst);GO:0003674(molecular_function);GO:0005737(cytoplasm);GO:0005829(cytosol);GO:0005886(plasma membrane);GO:0006887(exocytosis);GO:0006893(Golgi to plasma membrane transport);GO:0009506(plasmodesma);GO:0016020(membrane);GO:0060321(acceptance of pollen)	-
PC-3p-156127_51	mRNA:Solyc07g054670.4.1	mRNA:Solyc07g054670.4.1	-	741-760	751	-27.5	-19.1	0.694545	5	GO:0003954(NADH dehydrogenase activity);GO:0005739(mitochondrion)	-
PC-3p-156127_51	mRNA:Solyc04g051350.3.1	mRNA:Solyc04g051350.3.1	ribonucleoside-diphosphate reductase large subunit	2462-2483	2474	-27.5	-19.1	0.694545	8	GO:0004748(ribonucleoside-diphosphate reductase activity, thioredoxin disulfide as acceptor);GO:0005971(ribonucleoside-diphosphate reductase complex);GO:0009263(deoxyribonucleotide biosynthetic process)	ko00230(Purine metabolism);ko00240(Pyrimidine metabolism);ko00480(Glutathione metabolism)
PC-3p-156127_51	mRNA:Solyc11g012480.3.1	mRNA:Solyc11g012480.3.1	thymidine kinase a-like	495-515	505	-27.5	-19.1	0.694545	9.5	GO:0004797(thymidine kinase activity);GO:0006259(DNA metabolic process);GO:0046104(thymidine metabolic process)	ko00240(Pyrimidine metabolism)
PC-3p-156127_51	mRNA:Solyc10g084140.2.1	mRNA:Solyc10g084140.2.1	ferrochelatase-2	378-397	388	-27.5	-19.1	0.694545	7	GO:0004325(ferrochelatase activity);GO:0006783(heme biosynthetic process)	ko00860(Porphyrin and chlorophyll metabolism)
PC-3p-156127_51	mRNA:Solyc05g053830.3.1	mRNA:Solyc05g053830.3.1	protein transport protein SEC23-like	2671-2691	2682	-27.5	-19.1	0.694545	5	GO:0005215(transporter activity);GO:0005737(cytoplasm);GO:0005829(cytosol);GO:0006810(transport);GO:0006886(intracellular protein transport);GO:0008270(zinc ion binding);GO:0030127(COPII vesicle coat);GO:0090114(COPII-coated vesicle budding)	ko04141(Protein processing in endoplasmic reticulum)
PC-3p-156127_51	mRNA:Solyc04g012060.3.1	mRNA:Solyc04g012060.3.1	ribonucleoside-diphosphate reductase large subunit-like	2420-2441	2432	-27.5	-19.1	0.694545	8	GO:0004748(ribonucleoside-diphosphate reductase activity, thioredoxin disulfide as acceptor);GO:0005971(ribonucleoside-diphosphate reductase complex);GO:0009263(deoxyribonucleotide biosynthetic process)	ko00230(Purine metabolism);ko00240(Pyrimidine metabolism);ko00480(Glutathione metabolism)
PC-3p-156127_51	mRNA:Solyc05g013720.3.1	mRNA:Solyc05g013720.3.1	alpha-galactosidase	1854-1871	1864	-27.5	-19.1	0.694545	7	GO:0004557(alpha-galactosidase activity);GO:0005576(extracellular region);GO:0005618(cell wall);GO:0005829(cytosol)	ko00052(Galactose metabolism);ko00561(Glycerolipid metabolism);ko00600(Sphingolipid metabolism);ko00603(Glycosphingolipid biosynthesis - globo and isoglobo series)
PC-3p-156127_51	mRNA:Solyc06g083640.4.1	mRNA:Solyc06g083640.4.1	-	990-1007	998	-27.5	-19.1	0.694545	5	-	-
PC-3p-156127_51	mRNA:Solyc03g026300.4.1	mRNA:Solyc03g026300.4.1	-	769-787	778	-27.5	-19.1	0.694545	7.5	GO:0003674(molecular_function);GO:0005886(plasma membrane);GO:0008150(biological_process);GO:0016021(integral component of membrane)	-
PC-3p-156127_51	mRNA:Solyc08g007950.3.1	mRNA:Solyc08g007950.3.1	-	2341-2361	2351	-27.5	-19.1	0.694545	9	GO:0003723(RNA binding);GO:0005730(nucleolus);GO:0032040(small-subunit processome)	-
PC-3p-156127_51	mRNA:Solyc04g074720.3.1	mRNA:Solyc04g074720.3.1	-	1575-1593	1585	-27.5	-19.02	0.691636	9.5	GO:0003674(molecular_function);GO:0005634(nucleus);GO:0008150(biological_process)	-
PC-3p-156127_51	mRNA:Solyc06g059990.4.1	mRNA:Solyc06g059990.4.1	cis-prenyltransferase 6	260-281	271	-27.5	-19	0.690909	7.5	GO:0002094(polyprenyltransferase activity);GO:0005829(cytosol);GO:0006486(protein glycosylation);GO:0009507(chloroplast);GO:0009570(chloroplast stroma);GO:0009668(plastid membrane organization);GO:0016094(polyprenol biosynthetic process);GO:0019408(dolichol biosynthetic process);GO:0045547(dehydrodolichyl diphosphate synthase activity)	ko00900(Terpenoid backbone biosynthesis)
PC-3p-156127_51	mRNA:Solyc03g019770.4.1	mRNA:Solyc03g019770.4.1	-	701-722	712	-27.5	-19	0.690909	6	GO:0007165(signal transduction);GO:0008289(lipid binding);GO:0035091(phosphatidylinositol binding)	-
PC-3p-156127_51	mRNA:Solyc11g007290.1.1	mRNA:Solyc11g007290.1.1	hypothetical protein	2471-2490	2480	-27.5	-19	0.690909	5	GO:0005886(plasma membrane);GO:0016021(integral component of membrane);GO:0042626(ATPase activity, coupled to transmembrane movement of substances)	ko02010(ABC transporters)
PC-3p-156127_51	mRNA:Solyc03g063290.3.1	mRNA:Solyc03g063290.3.1	-	392-416	404	-27.5	-19	0.690909	8.5	GO:0005575(cellular_component);GO:0016787(hydrolase activity)	-
PC-3p-156127_51	mRNA:Solyc06g076490.3.1	mRNA:Solyc06g076490.3.1	-	1128-1148	1138	-27.5	-19	0.690909	8.5	GO:0003674(molecular_function);GO:0005634(nucleus);GO:0008150(biological_process)	-
PC-3p-156127_51	mRNA:Solyc07g053920.3.1	mRNA:Solyc07g053920.3.1	mannan endo-1	1836-1856	1846	-27.5	-19	0.690909	5.5	GO:0016985(mannan endo-1,4-beta-mannosidase activity);GO:0046355(mannan catabolic process)	ko00051(Fructose and mannose metabolism)
PC-3p-156127_51	mRNA:Solyc03g007420.3.1	mRNA:Solyc03g007420.3.1	-	667-685	676	-27.5	-19	0.690909	7	GO:0001228(transcriptional activator activity, RNA polymerase II transcription regulatory region sequence-specific DNA binding);GO:0005634(nucleus);GO:0006357(regulation of transcription by RNA polymerase II)	-
PC-3p-156127_51	mRNA:Solyc06g084240.2.1	mRNA:Solyc06g084240.2.1	copalyl diphosphate synthase	841-862	851	-27.5	-18.98	0.690182	9	GO:0000287(magnesium ion binding);GO:0009507(chloroplast);GO:0009686(gibberellin biosynthetic process);GO:0009740(gibberellic acid mediated signaling pathway);GO:0009905(ent-copalyl diphosphate synthase activity);GO:0010333(terpene synthase activity)	ko00904(Diterpenoid biosynthesis)
PC-3p-156127_51	mRNA:Solyc02g093590.3.1	mRNA:Solyc02g093590.3.1	two-component response regulator-like PRR95	1257-1278	1267	-27.5	-18.98	0.690182	10	GO:0005634(nucleus)	ko04712(Circadian rhythm - plant)
PC-3p-156127_51	mRNA:Solyc02g090510.3.1	mRNA:Solyc02g090510.3.1	-	2123-2142	2133	-27.5	-18.96	0.689455	8	GO:0004683(calmodulin-dependent protein kinase activity);GO:0005516(calmodulin binding);GO:0005634(nucleus);GO:0005737(cytoplasm);GO:0005886(plasma membrane);GO:0009738(abscisic acid-activated signaling pathway);GO:0009931(calcium-dependent protein serine/threonine kinase activity);GO:0018105(peptidyl-serine phosphorylation);GO:0035556(intracellular signal transduction);GO:0046777(protein autopho…	-
PC-3p-156127_51	mRNA:Solyc01g103610.4.1	mRNA:Solyc01g103610.4.1	putative late blight resistance protein homolog R1B-14	1614-1633	1624	-27.5	-18.9	0.687273	7	GO:0043161(proteasome-mediated ubiquitin-dependent protein catabolic process);GO:0061630(ubiquitin protein ligase activity)	ko04626(Plant-pathogen interaction)
PC-3p-156127_51	mRNA:Solyc01g094550.3.1	mRNA:Solyc01g094550.3.1	acyl-CoA thioesterase 2	319-338	329	-27.5	-18.9	0.687273	8.5	GO:0005777(peroxisome);GO:0005782(peroxisomal matrix);GO:0006637(acyl-CoA metabolic process);GO:0030551(cyclic nucleotide binding);GO:0047617(acyl-CoA hydrolase activity)	ko00062(Fatty acid elongation);ko01040(Biosynthesis of unsaturated fatty acids)
PC-3p-156127_51	mRNA:Solyc08g076720.4.1	mRNA:Solyc08g076720.4.1	ABC transporter B family member 2-like	3087-3112	3103	-27.5	-18.9	0.687273	8.5	GO:0016021(integral component of membrane);GO:0042626(ATPase activity, coupled to transmembrane movement of substances);GO:0055085(transmembrane transport)	ko02010(ABC transporters)
PC-3p-156127_51	mRNA:Solyc01g103710.4.1	mRNA:Solyc01g103710.4.1	-	397-416	407	-27.5	-18.9	0.687273	5.5	GO:0005886(plasma membrane);GO:0006952(defense response)	-
PC-3p-156127_51	mRNA:Solyc12g005760.2.1	mRNA:Solyc12g005760.2.1	-	988-1007	998	-27.5	-18.9	0.687273	5.5	GO:0005515(protein binding);GO:0005739(mitochondrion);GO:0005778(peroxisomal membrane);GO:0007031(peroxisome organization);GO:0015031(protein transport);GO:0016021(integral component of membrane)	-
PC-3p-156127_51	mRNA:Solyc06g059980.3.1	mRNA:Solyc06g059980.3.1	-	400-418	410	-27.5	-18.9	0.687273	5	GO:0005794(Golgi apparatus);GO:0009507(chloroplast)	-
PC-3p-156127_51	mRNA:Solyc02g091860.3.1	mRNA:Solyc02g091860.3.1	-	3273-3295	3286	-27.5	-18.8	0.683636	10	GO:0004674(protein serine/threonine kinase activity);GO:0005524(ATP binding);GO:0005886(plasma membrane);GO:0006468(protein phosphorylation);GO:0007169(transmembrane receptor protein tyrosine kinase signaling pathway);GO:0009506(plasmodesma);GO:0010102(lateral root morphogenesis);GO:0010468(regulation of gene expression);GO:0016021(integral component of membrane);GO:0016301(kinase activity)	-
PC-3p-156127_51	mRNA:Solyc02g062750.4.1	mRNA:Solyc02g062750.4.1	-	475-495	486	-27.5	-18.8	0.683636	6.5	GO:0005351(carbohydrate:proton symporter activity);GO:0005355(glucose transmembrane transporter activity);GO:0005887(integral component of plasma membrane);GO:0046323(glucose import)	-
PC-3p-156127_51	mRNA:Solyc01g079450.3.1	mRNA:Solyc01g079450.3.1	-	1533-1551	1543	-27.5	-18.8	0.683636	6	GO:0003674(molecular_function);GO:0005575(cellular_component);GO:0008150(biological_process)	-
PC-3p-156127_51	mRNA:Solyc04g010030.1.1	mRNA:Solyc04g010030.1.1	probable ubiquitin-conjugating enzyme E2 24	882-901	892	-27.5	-18.8	0.683636	7	GO:0000103(sulfate assimilation);GO:0006457(protein folding);GO:0009507(chloroplast);GO:0015035(protein disulfide oxidoreductase activity);GO:0016671(oxidoreductase activity, acting on a sulfur group of donors, disulfide as acceptor);GO:0034599(cellular response to oxidative stress);GO:0045454(cell redox homeostasis);GO:0055114(oxidation-reduction process)	ko04120(Ubiquitin mediated proteolysis)
PC-3p-156127_51	mRNA:Solyc11g022540.3.1	mRNA:Solyc11g022540.3.1	-	393-413	404	-27.5	-18.8	0.683636	8	GO:0016021(integral component of membrane)	-
PC-3p-156127_51	mRNA:Solyc07g063920.3.1	mRNA:Solyc07g063920.3.1	-	860-879	870	-27.5	-18.8	0.683636	7.5	GO:0009705(plant-type vacuole membrane);GO:0016021(integral component of membrane)	-
PC-3p-156127_51	mRNA:Solyc10g079260.2.1	mRNA:Solyc10g079260.2.1	-	439-458	449	-27.5	-18.8	0.683636	4	GO:0009507(chloroplast);GO:0009536(plastid);GO:0009706(chloroplast inner membrane);GO:0009941(chloroplast envelope);GO:0010208(pollen wall assembly);GO:0015245(fatty acid transmembrane transporter activity);GO:0015908(fatty acid transport);GO:0016021(integral component of membrane);GO:0055088(lipid homeostasis);GO:0071668(plant-type cell wall assembly);GO:1902001(fatty acid transmembrane transpor…	-
PC-3p-156127_51	mRNA:Solyc12g098420.3.1	mRNA:Solyc12g098420.3.1	-	450-469	460	-27.5	-18.8	0.683636	10	GO:0003676(nucleic acid binding);GO:0005737(cytoplasm);GO:0005829(cytosol);GO:0008150(biological_process)	-
PC-3p-156127_51	mRNA:Solyc01g006930.3.1	mRNA:Solyc01g006930.3.1	-	438-459	450	-27.5	-18.8	0.683636	5.5	GO:0003677(DNA binding);GO:0003700(DNA binding transcription factor activity);GO:0005634(nucleus);GO:0006351(transcription, DNA-templated);GO:0006355(regulation of transcription, DNA-templated);GO:0016602(CCAAT-binding factor complex)	-
PC-3p-156127_51	mRNA:Solyc05g017980.3.1	mRNA:Solyc05g017980.3.1	-	108-127	118	-27.5	-18.8	0.683636	6.5	GO:0005737(cytoplasm);GO:0005819(spindle);GO:0007010(cytoskeleton organization);GO:0008017(microtubule binding);GO:0009524(phragmoplast);GO:0009832(plant-type cell wall biogenesis);GO:0010005(cortical microtubule, transverse to long axis);GO:0010051(xylem and phloem pattern formation);GO:0071555(cell wall organization)	-
PC-3p-156127_51	mRNA:Solyc01g009640.3.1	mRNA:Solyc01g009640.3.1	exopolygalacturonase-like	301-321	311	-27.5	-18.8	0.683636	9	GO:0005575(cellular_component);GO:0019863(IgE binding);GO:0045490(pectin catabolic process);GO:0047911(galacturan 1,4-alpha-galacturonidase activity)	ko00040(Pentose and glucuronate interconversions)
PC-3p-156127_51	mRNA:Solyc03g007390.4.1	mRNA:Solyc03g007390.4.1	-	2009-2028	2019	-27.5	-18.8	0.683636	6.5	GO:0003674(molecular_function);GO:0003723(RNA binding);GO:0005739(mitochondrion);GO:0008150(biological_process)	-
PC-3p-156127_51	mRNA:Solyc10g085380.2.1	mRNA:Solyc10g085380.2.1	xanthoxin dehydrogenase	66-85	76	-27.5	-18.7	0.68	5.5	GO:0005737(cytoplasm);GO:0016491(oxidoreductase activity);GO:0055114(oxidation-reduction process)	ko00906(Carotenoid biosynthesis)
PC-3p-156127_51	mRNA:Solyc11g005630.1.1	mRNA:Solyc11g005630.1.1	-	2016-2035	2026	-27.5	-18.7	0.68	6.5	GO:0004674(protein serine/threonine kinase activity);GO:0005886(plasma membrane);GO:0006468(protein phosphorylation)	-
PC-3p-156127_51	mRNA:Solyc01g081110.4.1	mRNA:Solyc01g081110.4.1	-	1304-1324	1315	-27.5	-18.7	0.68	6.5	GO:0003723(RNA binding);GO:0004519(endonuclease activity);GO:0005515(protein binding);GO:0006397(mRNA processing);GO:0008270(zinc ion binding);GO:0009507(chloroplast);GO:0031425(chloroplast RNA processing);GO:1900865(chloroplast RNA modification)	-
PC-3p-156127_51	mRNA:Solyc02g021260.3.1	mRNA:Solyc02g021260.3.1	-	1574-1594	1585	-27.5	-18.7	0.68	7.5	-	-
PC-3p-156127_51	mRNA:Solyc09g025280.1.1	mRNA:Solyc09g025280.1.1	mitogen-activated protein kinase kinase 5-like	412-431	421	-27.5	-18.7	0.68	6.5	GO:0003677(DNA binding);GO:0005634(nucleus);GO:0005739(mitochondrion);GO:0006355(regulation of transcription, DNA-templated);GO:0007275(multicellular organism development);GO:0009299(mRNA transcription);GO:0009416(response to light stimulus);GO:0090698(post-embryonic plant morphogenesis)	ko04016(MAPK signaling pathway - plant);ko04075(Plant hormone signal transduction);ko04626(Plant-pathogen interaction)
PC-3p-156127_51	mRNA:Solyc04g079470.3.1	mRNA:Solyc04g079470.3.1	nuclear pore complex protein NUP98A-like	1444-1470	1461	-27.5	-18.7	0.68	9.5	GO:0004867(serine-type endopeptidase inhibitor activity);GO:0005615(extracellular space)	ko03013(RNA transport)
PC-3p-156127_51	mRNA:Solyc04g055120.3.1	mRNA:Solyc04g055120.3.1	ABC transporter D family member 1	1853-1872	1863	-27.5	-18.7	0.68	8	GO:0000166(nucleotide binding);GO:0005324(long-chain fatty acid transporter activity);GO:0005515(protein binding);GO:0005524(ATP binding);GO:0005739(mitochondrion);GO:0005743(mitochondrial inner membrane);GO:0005777(peroxisome);GO:0005778(peroxisomal membrane);GO:0005782(peroxisomal matrix);GO:0006633(fatty acid biosynthetic process);GO:0006635(fatty acid beta-oxidation);GO:0007031(peroxisome org…	ko02010(ABC transporters);ko04146(Peroxisome)
PC-3p-156127_51	mRNA:Solyc09g090180.1.1	mRNA:Solyc09g090180.1.1	mitogen-activated protein kinase kinase 5-like	502-521	511	-27.5	-18.7	0.68	6.5	GO:0003677(DNA binding);GO:0005634(nucleus);GO:0005739(mitochondrion);GO:0006355(regulation of transcription, DNA-templated);GO:0007275(multicellular organism development);GO:0009299(mRNA transcription);GO:0009416(response to light stimulus);GO:0090698(post-embryonic plant morphogenesis)	ko04016(MAPK signaling pathway - plant);ko04075(Plant hormone signal transduction);ko04626(Plant-pathogen interaction)
PC-3p-156127_51	mRNA:Solyc04g007900.3.1	mRNA:Solyc04g007900.3.1	-	841-860	851	-27.5	-18.7	0.68	7.5	GO:0003674(molecular_function);GO:0005737(cytoplasm);GO:0005886(plasma membrane);GO:0006979(response to oxidative stress);GO:0016021(integral component of membrane)	-
PC-3p-156127_51	mRNA:Solyc11g069280.2.1	mRNA:Solyc11g069280.2.1	-	719-737	728	-27.5	-18.7	0.68	7	GO:0003674(molecular_function);GO:0005576(extracellular region)	-
PC-3p-156127_51	mRNA:Solyc10g019110.2.1	mRNA:Solyc10g019110.2.1	-	1824-1843	1834	-27.5	-18.7	0.68	10	GO:0000145(exocyst);GO:0003674(molecular_function);GO:0005737(cytoplasm);GO:0005829(cytosol);GO:0005886(plasma membrane);GO:0006887(exocytosis);GO:0006893(Golgi to plasma membrane transport);GO:0009506(plasmodesma);GO:0016020(membrane);GO:0060321(acceptance of pollen)	-
PC-3p-156127_51	mRNA:Solyc09g010285.1.1	mRNA:Solyc09g010285.1.1	amidophosphoribosyltransferase	2820-2839	2830	-27.5	-18.7	0.68	5.5	GO:0000373(Group II intron splicing);GO:0003677(DNA binding);GO:0003723(RNA binding);GO:0003964(RNA-directed DNA polymerase activity);GO:0004519(endonuclease activity);GO:0005739(mitochondrion);GO:0006278(RNA-dependent DNA biosynthetic process);GO:0006314(intron homing);GO:0007005(mitochondrion organization);GO:0008380(RNA splicing);GO:0009507(chloroplast);GO:0009845(seed germination);GO:0032885(…	ko00230(Purine metabolism);ko00250(Alanine,ko aspartate and glutamate metabolism)
PC-3p-156127_51	mRNA:Solyc05g056420.4.1	mRNA:Solyc05g056420.4.1	diacylglycerol kinase 2	1594-1617	1605	-27.5	-18.7	0.68	8.5	GO:0003951(NAD+ kinase activity);GO:0004143(diacylglycerol kinase activity);GO:0005524(ATP binding);GO:0005634(nucleus);GO:0006952(defense response);GO:0007205(protein kinase C-activating G-protein coupled receptor signaling pathway);GO:0009409(response to cold);GO:0009611(response to wounding);GO:0016021(integral component of membrane);GO:0016310(phosphorylation);GO:0035556(intracellular signal …	ko00561(Glycerolipid metabolism);ko00564(Glycerophospholipid metabolism);ko04070(Phosphatidylinositol signaling system)
PC-3p-156127_51	mRNA:Solyc11g067000.3.1	mRNA:Solyc11g067000.3.1	ABC transporter G family member 2	1784-1803	1794	-27.5	-18.7	0.68	8.5	GO:0005886(plasma membrane);GO:0016021(integral component of membrane);GO:0042626(ATPase activity, coupled to transmembrane movement of substances)	ko02010(ABC transporters)
PC-3p-156127_51	mRNA:Solyc02g014830.4.1	mRNA:Solyc02g014830.4.1	-	780-799	790	-27.5	-18.7	0.68	5.5	GO:0004185(serine-type carboxypeptidase activity);GO:0005773(vacuole);GO:0051603(proteolysis involved in cellular protein catabolic process)	-
PC-3p-156127_51	mRNA:Solyc06g082490.4.1	mRNA:Solyc06g082490.4.1	alpha-1	461-481	472	-27.5	-18.7	0.68	5	GO:0016757(transferase activity, transferring glycosyl groups);GO:0033577(protein glycosylation in endoplasmic reticulum)	ko00510(N-Glycan biosynthesis)
PC-3p-156127_51	mRNA:Solyc07g007590.1.1	mRNA:Solyc07g007590.1.1	arogenate dehydrogenase 2	675-695	685	-27.5	-18.7	0.68	8	GO:0004665(prephenate dehydrogenase );GO:0006571(tyrosine biosynthetic process);GO:0008977(prephenate dehydrogenase );GO:0009507(chloroplast);GO:0033730(arogenate dehydrogenase );GO:0055114(oxidation-reduction process)	ko00400(Phenylalanine,ko tyrosine and tryptophan biosynthesis)
PC-3p-156127_51	mRNA:Solyc02g094380.3.1	mRNA:Solyc02g094380.3.1	serine/threonine-protein kinase CDL1	345-364	355	-27.5	-18.68	0.679273	8.5	GO:0002221(pattern recognition receptor signaling pathway);GO:0004672(protein kinase activity);GO:0004674(protein serine/threonine kinase activity);GO:0004675(transmembrane receptor protein serine/threonine kinase activity);GO:0005515(protein binding);GO:0005524(ATP binding);GO:0005886(plasma membrane);GO:0006952(defense response);GO:0007166(cell surface receptor signaling pathway);GO:0009816(def…	ko04626(Plant-pathogen interaction)
PC-3p-156127_51	mRNA:Solyc02g093210.3.1	mRNA:Solyc02g093210.3.1	-	1558-1579	1569	-27.5	-18.6	0.676364	7.5	GO:0005886(plasma membrane);GO:0006629(lipid metabolic process);GO:0008081(phosphoric diester hydrolase activity);GO:0046658(anchored component of plasma membrane)	-
PC-3p-156127_51	mRNA:Solyc04g057980.3.1	mRNA:Solyc04g057980.3.1	-	603-622	613	-27.5	-18.6	0.676364	5.5	GO:0009507(chloroplast);GO:0009535(chloroplast thylakoid membrane);GO:0010258(NADH dehydrogenase complex );GO:0010598(NAD);GO:0016655(oxidoreductase activity, acting on NAD);GO:0048038(quinone binding);GO:0055114(oxidation-reduction process)	-
PC-3p-156127_51	mRNA:Solyc07g005030.4.1	mRNA:Solyc07g005030.4.1	-	4636-4655	4646	-27.5	-18.6	0.676364	5.5	GO:0003723(RNA binding);GO:0004525(ribonuclease III activity);GO:0005634(nucleus);GO:0005737(cytoplasm);GO:0016442(RISC complex);GO:0030422(production of siRNA involved in RNA interference)	-
PC-3p-156127_51	mRNA:Solyc05g040050.3.1	mRNA:Solyc05g040050.3.1	-	1032-1050	1041	-27.5	-18.6	0.676364	7.5	GO:0005737(cytoplasm);GO:0006457(protein folding)	-
PC-3p-156127_51	mRNA:Solyc10g074900.2.1	mRNA:Solyc10g074900.2.1	-	1844-1863	1853	-27.5	-18.6	0.676364	7.5	GO:0004674(protein serine/threonine kinase activity);GO:0005524(ATP binding);GO:0005886(plasma membrane);GO:0006468(protein phosphorylation);GO:0007169(transmembrane receptor protein tyrosine kinase signaling pathway);GO:0009507(chloroplast);GO:0009755(hormone-mediated signaling pathway);GO:0016301(kinase activity)	-
PC-3p-156127_51	mRNA:Solyc02g082480.3.1	mRNA:Solyc02g082480.3.1	-	3131-3150	3141	-27.5	-18.6	0.676364	10	GO:0004930(G-protein coupled receptor activity);GO:0004970(ionotropic glutamate receptor activity);GO:0005217(intracellular ligand-gated ion channel activity);GO:0005576(extracellular region);GO:0006811(ion transport);GO:0006874(cellular calcium ion homeostasis);GO:0007186(G-protein coupled receptor signaling pathway);GO:0007267(cell-cell signaling);GO:0009416(response to light stimulus);GO:00096…	-
PC-3p-156127_51	mRNA:Solyc12g008570.3.1	mRNA:Solyc12g008570.3.1	arginine--tRNA ligase	388-406	398	-27.5	-18.6	0.676364	6.5	GO:0004814(arginine-tRNA ligase activity);GO:0005737(cytoplasm);GO:0006420(arginyl-tRNA aminoacylation)	ko00970(Aminoacyl-tRNA biosynthesis)
PC-3p-156127_51	mRNA:Solyc02g092490.3.1	mRNA:Solyc02g092490.3.1	-	275-294	284	-27.5	-18.6	0.676364	5.5	GO:0004596(peptide alpha-N-acetyltransferase activity);GO:0006474(N-terminal protein amino acid acetylation);GO:0031248(protein acetyltransferase complex)	-
PC-3p-156127_51	mRNA:Solyc04g008380.4.1	mRNA:Solyc04g008380.4.1	-	1182-1201	1192	-27.5	-18.6	0.676364	7.5	GO:0003677(DNA binding);GO:0003700(DNA binding transcription factor activity);GO:0005634(nucleus);GO:0006351(transcription, DNA-templated);GO:0006355(regulation of transcription, DNA-templated);GO:0009723(response to ethylene);GO:0043565(sequence-specific DNA binding);GO:0050793(regulation of developmental process)	-
PC-3p-156127_51	mRNA:Solyc01g109560.3.1	mRNA:Solyc01g109560.3.1	-	1344-1365	1356	-27.5	-18.58	0.675636	9	GO:0005515(protein binding)	-
PC-3p-156127_51	mRNA:Solyc12g038720.1.1	mRNA:Solyc12g038720.1.1	-	73-92	83	-27.5	-18.5	0.672727	6.5	-	-
PC-3p-156127_51	mRNA:Solyc10g054030.2.1	mRNA:Solyc10g054030.2.1	-	520-539	529	-27.5	-18.5	0.672727	7.5	GO:0005634(nucleus)	-
PC-3p-156127_51	mRNA:Solyc08g080430.2.1	mRNA:Solyc08g080430.2.1	-	1358-1382	1373	-27.5	-18.5	0.672727	9.5	GO:0004497(monooxygenase activity);GO:0007275(multicellular organism development);GO:0010268(brassinosteroid homeostasis);GO:0016125(sterol metabolic process);GO:0016132(brassinosteroid biosynthetic process)	-
PC-3p-156127_51	mRNA:Solyc03g059420.4.1	mRNA:Solyc03g059420.4.1	-	48-65	56	-27.5	-18.5	0.672727	4	GO:0000775(chromosome, centromeric region);GO:0003682(chromatin binding);GO:0005515(protein binding);GO:0005634(nucleus);GO:0006302(double-strand break repair);GO:0007062(sister chromatid cohesion);GO:0007076(mitotic chromosome condensation);GO:0009793(embryo development ending in seed dormancy);GO:0010468(regulation of gene expression);GO:0034508(centromere complex assembly);GO:0046872(metal ion…	-
PC-3p-156127_51	mRNA:Solyc12g098570.2.1	mRNA:Solyc12g098570.2.1	-	2243-2262	2253	-27.5	-18.5	0.672727	7.5	GO:0004672(protein kinase activity);GO:0004675(transmembrane receptor protein serine/threonine kinase activity);GO:0005524(ATP binding);GO:0005576(extracellular region);GO:0005794(Golgi apparatus);GO:0005829(cytosol);GO:0005886(plasma membrane);GO:0006468(protein phosphorylation);GO:0007166(cell surface receptor signaling pathway);GO:0009506(plasmodesma);GO:0016021(integral component of membrane)	-
PC-3p-156127_51	mRNA:Solyc07g017970.3.1	mRNA:Solyc07g017970.3.1	-	121-141	131	-27.5	-18.5	0.672727	7.5	GO:0003674(molecular_function);GO:0005575(cellular_component);GO:0008150(biological_process)	-
PC-3p-156127_51	mRNA:Solyc12g056180.3.1	mRNA:Solyc12g056180.3.1	1-aminocyclopropane-1-carboxylate synthase-like	520-541	531	-27.5	-18.5	0.672727	5	GO:0005515(protein binding);GO:0005737(cytoplasm);GO:0006952(defense response);GO:0006979(response to oxidative stress);GO:0009611(response to wounding);GO:0009612(response to mechanical stimulus);GO:0009693(ethylene biosynthetic process);GO:0009723(response to ethylene);GO:0009733(response to auxin);GO:0009753(response to jasmonic acid);GO:0009835(fruit ripening);GO:0010087(phloem or xylem histo…	ko00270(Cysteine and methionine metabolism)
PC-3p-156127_51	mRNA:Solyc06g069670.4.1	mRNA:Solyc06g069670.4.1	-	287-305	296	-27.5	-18.5	0.672727	7	GO:0003779(actin binding);GO:0004721(phosphoprotein phosphatase activity);GO:0005737(cytoplasm);GO:0005819(spindle);GO:0008017(microtubule binding);GO:0009524(phragmoplast);GO:0009556(microsporogenesis);GO:0009574(preprophase band);GO:0051015(actin filament binding);GO:0051017(actin filament bundle assembly)	-
PC-3p-156127_51	mRNA:Solyc08g068400.4.1	mRNA:Solyc08g068400.4.1	eukaryotic translation initiation factor 3 subunit F-like	860-879	870	-27.5	-18.5	0.672727	8.5	GO:0008150(biological_process);GO:0009507(chloroplast);GO:0016787(hydrolase activity)	ko03013(RNA transport)
PC-3p-156127_51	mRNA:Solyc05g047550.4.1	mRNA:Solyc05g047550.4.1	-	1706-1729	1720	-27.5	-18.5	0.672727	7	GO:0004672(protein kinase activity);GO:0005524(ATP binding);GO:0005886(plasma membrane);GO:0006468(protein phosphorylation);GO:0006950(response to stress);GO:0016301(kinase activity);GO:0016787(hydrolase activity);GO:0046777(protein autophosphorylation)	-
PC-3p-156127_51	mRNA:Solyc11g068690.2.1	mRNA:Solyc11g068690.2.1	-	900-919	910	-27.5	-18.5	0.672727	8	-	-
PC-3p-156127_51	mRNA:Solyc06g050550.4.1	mRNA:Solyc06g050550.4.1	-	1172-1192	1183	-27.5	-18.5	0.672727	7.5	GO:0005768(endosome);GO:0006897(endocytosis);GO:0016050(vesicle organization);GO:0019898(extrinsic component of membrane);GO:0035091(phosphatidylinositol binding)	ko04144(Endocytosis)
PC-3p-156127_51	mRNA:Solyc08g066120.4.1	mRNA:Solyc08g066120.4.1	probable polyribonucleotide nucleotidyltransferase 1	255-273	265	-27.5	-18.5	0.672727	7	GO:0000175(3'-5'-exoribonuclease activity);GO:0000957(mitochondrial RNA catabolic process);GO:0003676(nucleic acid binding);GO:0003723(RNA binding);GO:0004654(polyribonucleotide nucleotidyltransferase activity);GO:0006364(rRNA processing);GO:0006397(mRNA processing);GO:0006401(RNA catabolic process);GO:0006402(mRNA catabolic process);GO:0008033(tRNA processing);GO:0009507(chloroplast);GO:0009570(…	ko00230(Purine metabolism);ko00240(Pyrimidine metabolism);ko03018(RNA degradation)
PC-3p-156127_51	mRNA:Solyc05g015610.3.1	mRNA:Solyc05g015610.3.1	histidine kinase 3	1582-1599	1590	-27.5	-18.5	0.672727	5.5	GO:0000155(phosphorelay sensor kinase activity);GO:0000160(phosphorelay signal transduction system);GO:0004673(protein histidine kinase activity);GO:0004721(phosphoprotein phosphatase activity);GO:0005034(osmosensor activity);GO:0005515(protein binding);GO:0005789(endoplasmic reticulum membrane);GO:0005886(plasma membrane);GO:0006970(response to osmotic stress);GO:0009116(nucleoside metabolic pro…	ko04075(Plant hormone signal transduction)
PC-3p-156127_51	mRNA:Solyc01g010067.1.1	mRNA:Solyc01g010067.1.1	-	917-936	927	-27.5	-18.4	0.669091	8.5	GO:0000719(photoreactive repair);GO:0003904(deoxyribodipyrimidine photo-lyase activity)	-
PC-3p-156127_51	mRNA:Solyc08g080930.1.1	mRNA:Solyc08g080930.1.1	-	1009-1027	1018	-27.5	-18.4	0.669091	8.5	GO:0005509(calcium ion binding);GO:0005544(calcium-dependent phospholipid binding);GO:0005886(plasma membrane)	-
PC-3p-156127_51	mRNA:Solyc02g090200.3.1	mRNA:Solyc02g090200.3.1	-	201-220	211	-27.5	-18.4	0.669091	8	GO:0003674(molecular_function);GO:0005634(nucleus);GO:0008150(biological_process)	-
PC-3p-156127_51	mRNA:Solyc10g086420.1.1	mRNA:Solyc10g086420.1.1	-	1412-1432	1423	-27.5	-18.4	0.669091	10	GO:0003674(molecular_function);GO:0005739(mitochondrion);GO:0042538(hyperosmotic salinity response)	-
PC-3p-156127_51	mRNA:Solyc04g051460.4.1	mRNA:Solyc04g051460.4.1	-	16-34	25	-27.5	-18.4	0.669091	7	GO:0005634(nucleus);GO:0016301(kinase activity);GO:0016310(phosphorylation)	-
PC-3p-156127_51	mRNA:Solyc09g005080.1.1	mRNA:Solyc09g005080.1.1	-	1625-1645	1635	-27.5	-18.4	0.669091	7	GO:0005886(plasma membrane);GO:0006952(defense response);GO:0007165(signal transduction);GO:0016021(integral component of membrane);GO:0016301(kinase activity)	-
PC-3p-156127_51	mRNA:Solyc06g075640.2.1	mRNA:Solyc06g075640.2.1	-	1505-1523	1514	-27.5	-18.4	0.669091	5.5	GO:0005634(nucleus);GO:0007140(male meiotic nuclear division);GO:0009556(microsporogenesis);GO:0051301(cell division);GO:0051321(meiotic cell cycle)	-
PC-3p-156127_51	mRNA:Solyc10g011940.1.1	mRNA:Solyc10g011940.1.1	-	1922-1941	1932	-27.5	-18.4	0.669091	7.5	GO:0005634(nucleus);GO:0071339(MLL1 complex)	-
PC-3p-156127_51	mRNA:Solyc05g018567.1.1	mRNA:Solyc05g018567.1.1	-	599-618	609	-27.5	-18.4	0.669091	8.5	GO:0000719(photoreactive repair);GO:0003904(deoxyribodipyrimidine photo-lyase activity)	-
PC-3p-156127_51	mRNA:Solyc04g074250.3.1	mRNA:Solyc04g074250.3.1	-	2697-2716	2707	-27.5	-18.4	0.669091	7.5	GO:0005634(nucleus);GO:0006351(transcription, DNA-templated);GO:0006355(regulation of transcription, DNA-templated);GO:0008327(methyl-CpG binding)	-
PC-3p-156127_51	mRNA:Solyc01g087095.2.1	mRNA:Solyc01g087095.2.1	-	3991-4013	4002	-27.5	-18.4	0.669091	8.5	GO:0000333(telomerase catalytic core complex);GO:0003721(telomerase RNA reverse transcriptase activity);GO:0007004(telomere maintenance via telomerase);GO:0042162(telomeric DNA binding);GO:0070034(telomerase RNA binding)	-
PC-3p-156127_51	mRNA:Solyc09g005090.1.1	mRNA:Solyc09g005090.1.1	-	1631-1651	1641	-27.5	-18.4	0.669091	7	GO:0005576(extracellular region);GO:0006952(defense response);GO:0007165(signal transduction);GO:0016021(integral component of membrane);GO:0016301(kinase activity)	-
PC-3p-156127_51	mRNA:Solyc06g072110.4.1	mRNA:Solyc06g072110.4.1	-	1033-1053	1043	-27.5	-18.4	0.669091	6	GO:0007165(signal transduction);GO:0008289(lipid binding);GO:0035091(phosphatidylinositol binding)	-
PC-3p-156127_51	mRNA:Solyc02g083780.3.1	mRNA:Solyc02g083780.3.1	-	162-182	173	-27.5	-18.4	0.669091	7	GO:0005634(nucleus);GO:0006281(DNA repair);GO:0016301(kinase activity)	-
PC-3p-156127_51	mRNA:Solyc09g011720.3.1	mRNA:Solyc09g011720.3.1	-	1421-1439	1431	-27.5	-18.4	0.669091	6.5	GO:0003674(molecular_function);GO:0005634(nucleus);GO:0008150(biological_process)	-
PC-3p-156127_51	mRNA:Solyc01g103150.3.1	mRNA:Solyc01g103150.3.1	-	1126-1147	1138	-27.5	-18.38	0.668364	6	GO:0005739(mitochondrion);GO:0008375(acetylglucosaminyltransferase activity);GO:0016021(integral component of membrane);GO:0016757(transferase activity, transferring glycosyl groups)	-
PC-3p-156127_51	mRNA:Solyc05g051153.1.1	mRNA:Solyc05g051153.1.1	-	54-73	64	-27.5	-18.3	0.665455	5.5	GO:0003677(DNA binding);GO:0005739(mitochondrion);GO:0006351(transcription, DNA-templated);GO:0006355(regulation of transcription, DNA-templated);GO:0008131(primary amine oxidase activity);GO:0009911(positive regulation of flower development);GO:0010228(vegetative to reproductive phase transition of meristem);GO:0016491(oxidoreductase activity);GO:0016575(histone deacetylation);GO:0055114(oxidati…	-
PC-3p-156127_51	mRNA:Solyc01g096930.3.1	mRNA:Solyc01g096930.3.1	-	2522-2541	2532	-27.5	-18.3	0.665455	7.5	GO:0004012(phospholipid-translocating ATPase activity);GO:0005886(plasma membrane)	-
PC-3p-156127_51	mRNA:Solyc11g010620.3.1	mRNA:Solyc11g010620.3.1	-	3189-3209	3199	-27.5	-18.3	0.665455	8	-	-
PC-3p-156127_51	mRNA:Solyc04g080960.4.1	mRNA:Solyc04g080960.4.1	-	1065-1083	1074	-27.5	-18.3	0.665455	6.5	GO:0004197(cysteine-type endopeptidase activity);GO:0005615(extracellular space);GO:0005764(lysosome);GO:0051603(proteolysis involved in cellular protein catabolic process)	-
PC-3p-156127_51	mRNA:Solyc05g009690.3.1	mRNA:Solyc05g009690.3.1	-	146-165	156	-27.5	-18.3	0.665455	9.5	GO:0003674(molecular_function);GO:0009507(chloroplast);GO:0016021(integral component of membrane)	-
PC-3p-156127_51	mRNA:Solyc01g096830.3.1	mRNA:Solyc01g096830.3.1	-	3548-3568	3559	-27.5	-18.3	0.665455	7	GO:0005887(integral component of plasma membrane);GO:0006874(cellular calcium ion homeostasis);GO:0019829(cation-transporting ATPase activity);GO:0043231(intracellular membrane-bounded organelle)	-
PC-3p-156127_51	mRNA:Solyc09g005900.2.1	mRNA:Solyc09g005900.2.1	-	1207-1226	1217	-27.5	-18.3	0.665455	5	GO:0005739(mitochondrion);GO:0005829(cytosol);GO:0008150(biological_process)	-
PC-3p-156127_51	mRNA:Solyc10g084800.2.1	mRNA:Solyc10g084800.2.1	-	925-944	935	-27.5	-18.3	0.665455	5	GO:0005515(protein binding);GO:0005634(nucleus);GO:0005783(endoplasmic reticulum);GO:0005794(Golgi apparatus);GO:0005829(cytosol);GO:0006869(lipid transport);GO:0007338(single fertilization);GO:0008142(oxysterol binding);GO:0008202(steroid metabolic process);GO:0009567(double fertilization forming a zygote and endosperm);GO:0032934(sterol binding)	-
PC-3p-156127_51	mRNA:Solyc05g051150.1.1	mRNA:Solyc05g051150.1.1	-	53-73	64	-27.5	-18.3	0.665455	7.5	GO:0003677(DNA binding);GO:0005739(mitochondrion);GO:0006351(transcription, DNA-templated);GO:0006355(regulation of transcription, DNA-templated);GO:0008131(primary amine oxidase activity);GO:0009911(positive regulation of flower development);GO:0010228(vegetative to reproductive phase transition of meristem);GO:0016491(oxidoreductase activity);GO:0016575(histone deacetylation);GO:0055114(oxidati…	-
PC-3p-156127_51	mRNA:Solyc07g055570.1.1	mRNA:Solyc07g055570.1.1	-	2-22	13	-27.5	-18.3	0.665455	6	GO:0004674(protein serine/threonine kinase activity);GO:0005886(plasma membrane);GO:0006468(protein phosphorylation)	-
PC-3p-156127_51	mRNA:Solyc02g083040.1.1	mRNA:Solyc02g083040.1.1	-	402-421	411	-27.5	-18.3	0.665455	4.5	GO:0003674(molecular_function);GO:0008150(biological_process);GO:0009507(chloroplast)	-
PC-3p-156127_51	mRNA:Solyc09g007310.3.1	mRNA:Solyc09g007310.3.1	E3 ubiquitin-protein ligase UPL4	2480-2501	2492	-27.5	-18.3	0.665455	7	GO:0004842(ubiquitin-protein transferase activity);GO:0005634(nucleus);GO:0005737(cytoplasm)	ko04120(Ubiquitin mediated proteolysis)
PC-3p-156127_51	mRNA:Solyc12g040644.1.1	mRNA:Solyc12g040644.1.1	-	1161-1182	1170	-27.5	-18.3	0.665455	9.5	-	-
PC-3p-156127_51	mRNA:Solyc05g054520.4.1	mRNA:Solyc05g054520.4.1	-	409-428	419	-27.5	-18.3	0.665455	6	GO:0004662(CAAX-protein geranylgeranyltransferase activity);GO:0005953(CAAX-protein geranylgeranyltransferase complex);GO:0018344(protein geranylgeranylation)	-
PC-3p-156127_51	mRNA:Solyc05g008120.4.1	mRNA:Solyc05g008120.4.1	-	758-776	768	-27.5	-18.3	0.665455	9.5	GO:0005634(nucleus);GO:0005737(cytoplasm);GO:0006457(protein folding)	-
PC-3p-156127_51	mRNA:Solyc01g100103.1.1	mRNA:Solyc01g100103.1.1	-	1197-1218	1206	-27.5	-18.3	0.665455	9.5	-	-
PC-3p-156127_51	mRNA:Solyc01g066260.2.1	mRNA:Solyc01g066260.2.1	-	246-265	256	-27.5	-18.3	0.665455	6.5	-	-
PC-3p-156127_51	mRNA:Solyc10g008990.4.1	mRNA:Solyc10g008990.4.1	-	1691-1710	1701	-27.5	-18.3	0.665455	6	GO:0003674(molecular_function);GO:0008150(biological_process);GO:0009507(chloroplast)	-
PC-3p-156127_51	mRNA:Solyc07g043350.3.1	mRNA:Solyc07g043350.3.1	-	619-639	630	-27.5	-18.2	0.661818	8.5	-	-
PC-3p-156127_51	mRNA:Solyc01g102300.3.1	mRNA:Solyc01g102300.3.1	transcription factor PIF3	1533-1552	1543	-27.5	-18.2	0.661818	7	GO:0005634(nucleus)	ko04075(Plant hormone signal transduction);ko04712(Circadian rhythm - plant)
PC-3p-156127_51	mRNA:Solyc08g065480.3.1	mRNA:Solyc08g065480.3.1	ferrochelatase-2	521-540	531	-27.5	-18.2	0.661818	6.5	GO:0004325(ferrochelatase activity);GO:0006783(heme biosynthetic process)	ko00860(Porphyrin and chlorophyll metabolism)
PC-3p-156127_51	mRNA:Solyc07g048120.3.1	mRNA:Solyc07g048120.3.1	uncharacterized protein LOC107496751	1484-1502	1493	-27.5	-18.2	0.661818	7	GO:0005634(nucleus)	ko04141(Protein processing in endoplasmic reticulum)
PC-3p-156127_51	mRNA:Solyc04g071440.3.1	mRNA:Solyc04g071440.3.1	-	845-865	856	-27.5	-18.2	0.661818	6	GO:0005929(cilium);GO:0035091(phosphatidylinositol binding);GO:0061512(protein localization to cilium)	-
PC-3p-156127_51	mRNA:Solyc08g066990.4.1	mRNA:Solyc08g066990.4.1	-	2058-2077	2068	-27.5	-18.2	0.661818	9.5	GO:0005249(voltage-gated potassium channel activity);GO:0005887(integral component of plasma membrane);GO:0042391(regulation of membrane potential)	-
PC-3p-156127_51	mRNA:Solyc01g066290.2.1	mRNA:Solyc01g066290.2.1	-	255-274	265	-27.5	-18.2	0.661818	6	-	-
PC-3p-156127_51	mRNA:Solyc06g065260.3.1	mRNA:Solyc06g065260.3.1	-	3009-3028	3019	-27.5	-18.2	0.661818	8	GO:0001653(peptide receptor activity);GO:0004674(protein serine/threonine kinase activity);GO:0004714(transmembrane receptor protein tyrosine kinase activity);GO:0005515(protein binding);GO:0005524(ATP binding);GO:0005886(plasma membrane);GO:0006468(protein phosphorylation);GO:0006970(response to osmotic stress);GO:0007169(transmembrane receptor protein tyrosine kinase signaling pathway);GO:00105…	-
PC-3p-156127_51	mRNA:Solyc06g009260.3.1	mRNA:Solyc06g009260.3.1	-	462-479	471	-27.5	-18.2	0.661818	7.5	GO:0004045(aminoacyl-tRNA hydrolase activity);GO:0005762(mitochondrial large ribosomal subunit);GO:0016149(translation release factor activity, codon specific);GO:0016150(translation release factor activity, codon nonspecific);GO:0043022(ribosome binding);GO:0070126(mitochondrial translational termination);GO:0072344(rescue of stalled ribosome)	-
PC-3p-156127_51	mRNA:Solyc07g043340.1.1	mRNA:Solyc07g043340.1.1	-	128-148	139	-27.5	-18.2	0.661818	8.5	-	-
PC-3p-156127_51	mRNA:Solyc05g024330.1.1	mRNA:Solyc05g024330.1.1	-	374-394	385	-27.5	-18.2	0.661818	8.5	-	-
PC-3p-156127_51	mRNA:Solyc07g008900.4.1	mRNA:Solyc07g008900.4.1	-	2610-2628	2619	-27.5	-18.2	0.661818	8	GO:0004252(serine-type endopeptidase activity);GO:0005618(cell wall)	-
PC-3p-156127_51	mRNA:Solyc04g054875.1.1	mRNA:Solyc04g054875.1.1	-	303-323	313	-27.5	-18.2	0.661818	6	-	-
PC-3p-156127_51	mRNA:Solyc07g043350.3.1	mRNA:Solyc07g043350.3.1	-	82-102	93	-27.5	-18.2	0.661818	8.5	-	-
PC-3p-156127_51	mRNA:Solyc07g055160.4.1	mRNA:Solyc07g055160.4.1	phospholipase A1-IIbeta-like	331-349	341	-27.5	-18.2	0.661818	6.5	GO:0004806(triglyceride lipase activity);GO:0005737(cytoplasm);GO:0006629(lipid metabolic process);GO:0008970(phosphatidylcholine 1-acylhydrolase activity);GO:0009507(chloroplast);GO:0009650(UV protection);GO:0016042(lipid catabolic process);GO:0071493(cellular response to UV-B)	ko00220(Arginine biosynthesis)
PC-3p-156127_51	mRNA:Solyc12g042015.1.1	mRNA:Solyc12g042015.1.1	-	963-984	973	-27.5	-18.2	0.661818	7	GO:0000977(RNA polymerase II regulatory region sequence-specific DNA binding);GO:0003677(DNA binding);GO:0003700(DNA binding transcription factor activity);GO:0005515(protein binding);GO:0005634(nucleus);GO:0006351(transcription, DNA-templated);GO:0007275(multicellular organism development);GO:0008134(transcription factor binding);GO:0009960(endosperm development);GO:0045944(positive regulation o…	-
PC-3p-156127_51	mRNA:Solyc01g088690.3.1	mRNA:Solyc01g088690.3.1	-	839-856	848	-27.5	-18.2	0.661818	7.5	GO:0004675(transmembrane receptor protein serine/threonine kinase activity);GO:0005524(ATP binding);GO:0005886(plasma membrane);GO:0006952(defense response);GO:0016301(kinase activity)	-
PC-3p-156127_51	mRNA:Solyc11g012820.2.1	mRNA:Solyc11g012820.2.1	replication factor C subunit 2	853-871	863	-27.5	-18.2	0.661818	7.5	GO:0003689(DNA clamp loader activity);GO:0005663(DNA replication factor C complex);GO:0006261(DNA-dependent DNA replication)	ko03030(DNA replication);ko03420(Nucleotide excision repair);ko03430(Mismatch repair)
PC-3p-156127_51	mRNA:Solyc03g123410.1.1	mRNA:Solyc03g123410.1.1	-	129-148	139	-27.5	-18.2	0.661818	5.5	GO:0005618(cell wall);GO:0033609(oxalate metabolic process);GO:0046564(oxalate decarboxylase activity)	-
PC-3p-156127_51	mRNA:Solyc04g080260.4.1	mRNA:Solyc04g080260.4.1	hypothetical protein	990-1009	1000	-27.5	-18.2	0.661818	7.5	GO:0004553(hydrolase activity, hydrolyzing O-glycosyl compounds);GO:0030247(polysaccharide binding);GO:0046658(anchored component of plasma membrane)	ko00500(Starch and sucrose metabolism)
PC-3p-156127_51	mRNA:Solyc10g078510.3.1	mRNA:Solyc10g078510.3.1	-	1844-1863	1854	-27.5	-18.2	0.661818	5.5	GO:0004553(hydrolase activity, hydrolyzing O-glycosyl compounds);GO:0030247(polysaccharide binding);GO:0046658(anchored component of plasma membrane)	-
PC-3p-156127_51	mRNA:Solyc01g103160.3.1	mRNA:Solyc01g103160.3.1	-	2650-2669	2659	-27.5	-18.2	0.661818	7	GO:0003723(RNA binding);GO:0004519(endonuclease activity);GO:0005515(protein binding);GO:0005634(nucleus);GO:0005739(mitochondrion);GO:0006351(transcription, DNA-templated);GO:0006355(regulation of transcription, DNA-templated);GO:0009451(RNA modification);GO:0009793(embryo development ending in seed dormancy);GO:0051301(cell division)	-
PC-3p-156127_51	mRNA:Solyc01g079370.4.1	mRNA:Solyc01g079370.4.1	DELLA protein RGL1-like	1755-1776	1765	-27.5	-18.2	0.661818	10	GO:0003700(DNA binding transcription factor activity);GO:0005634(nucleus);GO:0006355(regulation of transcription, DNA-templated);GO:0043565(sequence-specific DNA binding)	ko04075(Plant hormone signal transduction)
PC-3p-156127_51	mRNA:Solyc11g071900.1.1	mRNA:Solyc11g071900.1.1	-	75-92	85	-27.5	-18.18	0.661091	9.5	-	-
PC-3p-156127_51	mRNA:Solyc02g090180.3.1	mRNA:Solyc02g090180.3.1	-	1590-1612	1603	-27.5	-18.14	0.659636	6.5	GO:0004252(serine-type endopeptidase activity);GO:0005737(cytoplasm);GO:0006508(proteolysis)	-
PC-3p-156127_51	mRNA:Solyc09g091650.3.1	mRNA:Solyc09g091650.3.1	-	1539-1559	1549	-27.5	-18.1	0.658182	7.5	GO:0005524(ATP binding);GO:0005575(cellular_component)	-
PC-3p-156127_51	mRNA:Solyc01g098680.2.1	mRNA:Solyc01g098680.2.1	-	1070-1090	1080	-27.5	-18.1	0.658182	7.5	GO:0005886(plasma membrane);GO:0006952(defense response);GO:0007165(signal transduction);GO:0016301(kinase activity)	-
PC-3p-156127_51	mRNA:Solyc01g099790.3.1	mRNA:Solyc01g099790.3.1	-	40-59	50	-27.5	-18.1	0.658182	7	GO:0003677(DNA binding);GO:0004842(ubiquitin-protein transferase activity);GO:0005634(nucleus);GO:0016567(protein ubiquitination)	-
PC-3p-156127_51	mRNA:Solyc04g050240.3.1	mRNA:Solyc04g050240.3.1	vacuolar protein sorting-associated protein 26A	1055-1076	1065	-27.5	-18.1	0.658182	9.5	GO:0005768(endosome);GO:0006886(intracellular protein transport);GO:0030904(retromer complex);GO:0042147(retrograde transport, endosome to Golgi)	ko04144(Endocytosis)
PC-3p-156127_51	mRNA:Solyc09g075830.3.1	mRNA:Solyc09g075830.3.1	-	690-709	700	-27.5	-18.1	0.658182	8.5	GO:0003674(molecular_function);GO:0005634(nucleus);GO:0005982(starch metabolic process);GO:0006979(response to oxidative stress);GO:0009414(response to water deprivation);GO:0009737(response to abscisic acid);GO:0032502(developmental process);GO:0042752(regulation of circadian rhythm);GO:0048511(rhythmic process)	-
PC-3p-156127_51	mRNA:Solyc02g079590.3.1	mRNA:Solyc02g079590.3.1	-	2777-2796	2787	-27.5	-18.1	0.658182	6	GO:0004674(protein serine/threonine kinase activity);GO:0005886(plasma membrane);GO:0006468(protein phosphorylation);GO:0006952(defense response);GO:0009506(plasmodesma);GO:0031625(ubiquitin protein ligase binding)	-
PC-3p-156127_51	mRNA:Solyc12g035670.3.1	mRNA:Solyc12g035670.3.1	-	4327-4348	4337	-27.5	-18.1	0.658182	9.5	GO:0003674(molecular_function);GO:0005634(nucleus);GO:0034399(nuclear periphery);GO:0044030(regulation of DNA methylation);GO:0060968(regulation of gene silencing);GO:0090065(regulation of production of siRNA involved in RNA interference)	-
PC-3p-156127_51	mRNA:Solyc07g008520.3.1	mRNA:Solyc07g008520.3.1	-	1369-1387	1379	-27.5	-18.1	0.658182	7.5	GO:0005215(transporter activity);GO:0005886(plasma membrane);GO:0006807(nitrogen compound metabolic process);GO:0006857(oligopeptide transport);GO:0009506(plasmodesma);GO:0015031(protein transport);GO:0016020(membrane);GO:0016021(integral component of membrane);GO:0022857(transmembrane transporter activity);GO:0042937(tripeptide transmembrane transporter activity);GO:0042938(dipeptide transport);…	-
PC-3p-156127_51	mRNA:Solyc01g098990.4.1	mRNA:Solyc01g098990.4.1	-	1215-1234	1226	-27.5	-18.1	0.658182	6	GO:0003674(molecular_function);GO:0008150(biological_process);GO:0009507(chloroplast)	-
PC-3p-156127_51	mRNA:Solyc07g018190.4.1	mRNA:Solyc07g018190.4.1	-	987-1006	997	-27.5	-18	0.654545	5	GO:0004674(protein serine/threonine kinase activity);GO:0005524(ATP binding);GO:0005886(plasma membrane);GO:0006468(protein phosphorylation);GO:0007169(transmembrane receptor protein tyrosine kinase signaling pathway);GO:0009507(chloroplast);GO:0016021(integral component of membrane);GO:0016301(kinase activity)	-
PC-3p-156127_51	mRNA:Solyc04g007510.4.1	mRNA:Solyc04g007510.4.1	DExH-box ATP-dependent RNA helicase DExH5	205-224	215	-27.5	-18	0.654545	5.5	GO:0004004(ATP-dependent RNA helicase activity);GO:0005634(nucleus);GO:0005737(cytoplasm);GO:0006396(RNA processing)	ko03018(RNA degradation)
PC-3p-156127_51	mRNA:Solyc08g080800.1.1	mRNA:Solyc08g080800.1.1	-	862-882	873	-27.5	-18	0.654545	8	GO:0003674(molecular_function);GO:0005576(extracellular region);GO:0008150(biological_process);GO:0016021(integral component of membrane)	-
PC-3p-156127_51	mRNA:Solyc08g021920.4.1	mRNA:Solyc08g021920.4.1	-	1773-1792	1783	-27.5	-18	0.654545	6.5	GO:0005634(nucleus);GO:0005770(late endosome);GO:0005773(vacuole);GO:0005774(vacuolar membrane);GO:0005783(endoplasmic reticulum);GO:0005794(Golgi apparatus);GO:0005802(trans-Golgi network);GO:0005886(plasma membrane);GO:0006457(protein folding);GO:0006623(protein targeting to vacuole);GO:0006897(endocytosis);GO:0006898(receptor-mediated endocytosis);GO:0007032(endosome organization);GO:0007033(v…	-
PC-3p-156127_51	mRNA:Solyc06g059960.4.1	mRNA:Solyc06g059960.4.1	histone-lysine N-methyltransferase ASHH2	5150-5170	5160	-27.5	-18	0.654545	6	GO:0001525(angiogenesis);GO:0001570(vasculogenesis);GO:0001763(morphogenesis of a branching structure);GO:0001843(neural tube closure);GO:0002376(immune system process);GO:0005634(nucleus);GO:0005694(chromosome);GO:0006281(DNA repair);GO:0006298(mismatch repair);GO:0006351(transcription, DNA-templated);GO:0006355(regulation of transcription, DNA-templated);GO:0006368(transcription elongation from…	ko00310(Lysine degradation)
PC-3p-156127_51	mRNA:Solyc08g016080.3.1	mRNA:Solyc08g016080.3.1	-	335-354	345	-27.5	-18	0.654545	5.5	GO:0006413(translational initiation);GO:0009507(chloroplast);GO:0009570(chloroplast stroma);GO:0009941(chloroplast envelope)	-
PC-3p-156127_51	mRNA:Solyc01g079660.2.1	mRNA:Solyc01g079660.2.1	-	715-734	725	-27.5	-18	0.654545	5.5	GO:0003674(molecular_function);GO:0008150(biological_process)	-
PC-3p-156127_51	mRNA:Solyc11g006740.3.1	mRNA:Solyc11g006740.3.1	-	682-702	693	-27.5	-18	0.654545	7.5	GO:0003674(molecular_function);GO:0005634(nucleus);GO:0009793(embryo development ending in seed dormancy)	-
PC-3p-156127_51	mRNA:Solyc11g071920.3.1	mRNA:Solyc11g071920.3.1	-	397-415	406	-27.5	-18	0.654545	6	GO:0004721(phosphoprotein phosphatase activity);GO:0004722(protein serine/threonine phosphatase activity);GO:0005634(nucleus);GO:0005829(cytosol);GO:0005886(plasma membrane);GO:0009742(brassinosteroid mediated signaling pathway);GO:0046872(metal ion binding)	-
PC-3p-156127_51	mRNA:Solyc03g062940.3.1	mRNA:Solyc03g062940.3.1	peroxisomal targeting signal type 2 receptor	258-278	268	-27.5	-18	0.654545	9	GO:0005053(peroxisome matrix targeting signal-2 binding);GO:0005515(protein binding);GO:0005634(nucleus);GO:0006625(protein targeting to peroxisome);GO:0080008(Cul4-RING E3 ubiquitin ligase complex)	ko04146(Peroxisome)
PC-3p-156127_51	mRNA:Solyc04g011560.4.1	mRNA:Solyc04g011560.4.1	UBP1-associated protein 2B-like	1076-1095	1086	-27.5	-18	0.654545	8	GO:0003723(RNA binding);GO:0005634(nucleus);GO:0005737(cytoplasm);GO:0006952(defense response);GO:0008219(cell death);GO:0009693(ethylene biosynthetic process);GO:0010150(leaf senescence)	ko03040(Spliceosome)
PC-3p-156127_51	mRNA:Solyc06g071560.3.1	mRNA:Solyc06g071560.3.1	serine/threonine protein phosphatase 2A 55 kDa regulatory subunit B beta isoform	751-770	761	-27.5	-18	0.654545	5	GO:0000159(protein phosphatase type 2A complex);GO:0000166(nucleotide binding);GO:0000278(mitotic cell cycle);GO:0004722(protein serine/threonine phosphatase activity);GO:0005515(protein binding);GO:0005737(cytoplasm);GO:0005829(cytosol);GO:0006470(protein dephosphorylation);GO:0019888(protein phosphatase regulator activity);GO:0032502(developmental process);GO:0050790(regulation of catalytic act…	ko03015(mRNA surveillance pathway)
PC-3p-156127_51	mRNA:Solyc11g042440.1.1	mRNA:Solyc11g042440.1.1	-	45-65	55	-27.5	-18	0.654545	8.5	GO:0003674(molecular_function);GO:0005634(nucleus);GO:0008150(biological_process)	-
PC-3p-156127_51	mRNA:Solyc04g078610.4.1	mRNA:Solyc04g078610.4.1	-	2638-2659	2649	-27.5	-18	0.654545	5.5	GO:0005871(kinesin complex);GO:0007018(microtubule-based movement);GO:0008574(ATP-dependent microtubule motor activity, plus-end-directed)	-
PC-3p-156127_51	mRNA:Solyc02g087770.3.1	mRNA:Solyc02g087770.3.1	aldose 1-epimerase	952-971	962	-27.5	-18	0.654545	10	GO:0004034(aldose 1-epimerase activity);GO:0005737(cytoplasm);GO:0006006(glucose metabolic process);GO:0006012(galactose metabolic process);GO:0030246(carbohydrate binding)	ko00010(Glycolysis / Gluconeogenesis);ko00052(Galactose metabolism)
PC-3p-156127_51	mRNA:Solyc01g095160.3.1	mRNA:Solyc01g095160.3.1	-	825-845	836	-27.5	-18	0.654545	4.5	GO:0005739(mitochondrion);GO:0008150(biological_process);GO:0008270(zinc ion binding)	-
PC-3p-156127_51	mRNA:Solyc04g080830.4.1	mRNA:Solyc04g080830.4.1	-	1370-1389	1380	-27.5	-18	0.654545	7.5	GO:0005634(nucleus);GO:0005737(cytoplasm);GO:0008150(biological_process);GO:0008270(zinc ion binding);GO:0009507(chloroplast);GO:0043231(intracellular membrane-bounded organelle)	-
PC-3p-156127_51	mRNA:Solyc07g047770.4.1	mRNA:Solyc07g047770.4.1	histidine kinase 2	2717-2734	2725	-27.5	-18	0.654545	6	GO:0000155(phosphorelay sensor kinase activity);GO:0000160(phosphorelay signal transduction system);GO:0004673(protein histidine kinase activity);GO:0004721(phosphoprotein phosphatase activity);GO:0005034(osmosensor activity);GO:0005515(protein binding);GO:0005789(endoplasmic reticulum membrane);GO:0005886(plasma membrane);GO:0006970(response to osmotic stress);GO:0009414(response to water depriv…	ko04075(Plant hormone signal transduction)
PC-3p-156127_51	mRNA:Solyc01g102800.3.1	mRNA:Solyc01g102800.3.1	histidine--tRNA ligase	1443-1466	1457	-27.5	-17.9	0.650909	8	GO:0004821(histidine-tRNA ligase activity);GO:0005739(mitochondrion);GO:0006427(histidyl-tRNA aminoacylation);GO:0032543(mitochondrial translation)	ko00970(Aminoacyl-tRNA biosynthesis)
PC-3p-156127_51	mRNA:Solyc12g014600.2.1	mRNA:Solyc12g014600.2.1	heterogeneous nuclear ribonucleoprotein 1-like	1144-1163	1155	-27.5	-17.9	0.650909	6	GO:0003723(RNA binding);GO:0003729(mRNA binding);GO:0005634(nucleus)	ko03015(mRNA surveillance pathway)
PC-3p-156127_51	mRNA:Solyc07g064120.2.1	mRNA:Solyc07g064120.2.1	putative multidrug resistance protein	1396-1415	1406	-27.5	-17.9	0.650909	5	GO:0016021(integral component of membrane);GO:0042626(ATPase activity, coupled to transmembrane movement of substances);GO:0055085(transmembrane transport)	ko02010(ABC transporters)
PC-3p-156127_51	mRNA:Solyc07g053020.3.1	mRNA:Solyc07g053020.3.1	disease resistance protein RPM1	1425-1444	1435	-27.5	-17.9	0.650909	7	GO:0005515(protein binding);GO:0005524(ATP binding);GO:0005634(nucleus);GO:0005886(plasma membrane);GO:0006952(defense response);GO:0007165(signal transduction);GO:0043531(ADP binding);GO:0043621(protein self-association);GO:0050829(defense response to Gram-negative bacterium)	ko04626(Plant-pathogen interaction)
PC-3p-156127_51	mRNA:Solyc04g005020.3.1	mRNA:Solyc04g005020.3.1	protein JINGUBANG	697-715	707	-27.5	-17.9	0.650909	4.5	GO:0000166(nucleotide binding);GO:0005737(cytoplasm);GO:0005834(heterotrimeric G-protein complex);GO:0008150(biological_process)	ko04120(Ubiquitin mediated proteolysis)
PC-3p-156127_51	mRNA:Solyc12g099270.2.1	mRNA:Solyc12g099270.2.1	receptor-like protein 12	552-571	562	-27.5	-17.9	0.650909	10	GO:0005515(protein binding)	ko04016(MAPK signaling pathway - plant)
PC-3p-156127_51	mRNA:Solyc02g085810.3.1	mRNA:Solyc02g085810.3.1	-	5117-5136	5127	-27.5	-17.9	0.650909	6.5	GO:0005794(Golgi apparatus);GO:0006897(endocytosis);GO:0008104(protein localization);GO:0016020(membrane);GO:0030139(endocytic vesicle);GO:0042147(retrograde transport, endosome to Golgi)	-
PC-3p-156127_51	mRNA:Solyc07g064690.1.1	mRNA:Solyc07g064690.1.1	-	103-120	112	-27.5	-17.9	0.650909	5.5	GO:0005773(vacuole);GO:0005840(ribosome);GO:0009507(chloroplast)	-
PC-3p-156127_51	mRNA:Solyc01g088720.3.1	mRNA:Solyc01g088720.3.1	-	1765-1785	1775	-27.5	-17.9	0.650909	7.5	GO:0000126(transcription factor TFIIIB complex);GO:0005634(nucleus);GO:0006355(regulation of transcription, DNA-templated);GO:0006383(transcription by RNA polymerase III);GO:0017025(TBP-class protein binding);GO:0070897(DNA-templated transcriptional preinitiation complex assembly)	-
PC-3p-156127_51	mRNA:Solyc04g055120.3.1	mRNA:Solyc04g055120.3.1	ABC transporter D family member 1	783-801	793	-27.5	-17.9	0.650909	8.5	GO:0000166(nucleotide binding);GO:0005324(long-chain fatty acid transporter activity);GO:0005515(protein binding);GO:0005524(ATP binding);GO:0005739(mitochondrion);GO:0005743(mitochondrial inner membrane);GO:0005777(peroxisome);GO:0005778(peroxisomal membrane);GO:0005782(peroxisomal matrix);GO:0006633(fatty acid biosynthetic process);GO:0006635(fatty acid beta-oxidation);GO:0007031(peroxisome org…	ko02010(ABC transporters);ko04146(Peroxisome)
PC-3p-156127_51	mRNA:Solyc11g040180.3.1	mRNA:Solyc11g040180.3.1	mRNA-capping enzyme-like	628-647	638	-27.5	-17.9	0.650909	8.5	GO:0004484(mRNA guanylyltransferase activity);GO:0005634(nucleus);GO:0006370(7-methylguanosine mRNA capping);GO:0006397(mRNA processing);GO:0009506(plasmodesma)	ko03015(mRNA surveillance pathway)
PC-3p-156127_51	mRNA:Solyc07g062630.1.1	mRNA:Solyc07g062630.1.1	ABC transporter G family member 10-like	1714-1734	1725	-27.5	-17.9	0.650909	9	GO:0005886(plasma membrane);GO:0016021(integral component of membrane);GO:0042626(ATPase activity, coupled to transmembrane movement of substances)	ko02010(ABC transporters)
PC-3p-156127_51	mRNA:Solyc05g050980.3.1	mRNA:Solyc05g050980.3.1	3-phosphoshikimate 1-carboxyvinyltransferase 2	823-842	833	-27.5	-17.9	0.650909	8	GO:0003866(3-phosphoshikimate 1-carboxyvinyltransferase activity);GO:0005737(cytoplasm);GO:0009423(chorismate biosynthetic process)	ko00400(Phenylalanine,ko tyrosine and tryptophan biosynthesis)
PC-3p-156127_51	mRNA:Solyc09g098280.3.1	mRNA:Solyc09g098280.3.1	eukaryotic translation initiation factor 3 subunit H	918-936	928	-27.5	-17.9	0.650909	8	GO:0003743(translation initiation factor activity);GO:0005515(protein binding);GO:0005737(cytoplasm);GO:0005829(cytosol);GO:0005852(eukaryotic translation initiation factor 3 complex);GO:0006413(translational initiation);GO:0009733(response to auxin);GO:0009737(response to abscisic acid);GO:0009738(abscisic acid-activated signaling pathway);GO:0009744(response to sucrose);GO:0009749(response to g…	ko03013(RNA transport)
PC-3p-156127_51	mRNA:Solyc05g014390.4.1	mRNA:Solyc05g014390.4.1	putative ABC transporter C family member 15	1116-1137	1128	-27.5	-17.9	0.650909	10	GO:0055085(transmembrane transport)	ko02010(ABC transporters)
PC-3p-156127_51	mRNA:Solyc09g011930.3.1	mRNA:Solyc09g011930.3.1	mRNA-capping enzyme-like	1278-1297	1288	-27.5	-17.9	0.650909	7.5	GO:0004484(mRNA guanylyltransferase activity);GO:0005634(nucleus);GO:0006370(7-methylguanosine mRNA capping);GO:0006397(mRNA processing);GO:0009506(plasmodesma)	ko03015(mRNA surveillance pathway)
PC-3p-156127_51	mRNA:Solyc06g082610.4.1	mRNA:Solyc06g082610.4.1	-	2001-2024	2013	-27.5	-17.9	0.650909	8.5	GO:0004672(protein kinase activity);GO:0004674(protein serine/threonine kinase activity);GO:0005524(ATP binding);GO:0005886(plasma membrane);GO:0006468(protein phosphorylation);GO:0007169(transmembrane receptor protein tyrosine kinase signaling pathway);GO:0016021(integral component of membrane);GO:0016301(kinase activity)	-
PC-3p-156127_51	mRNA:Solyc03g121080.3.1	mRNA:Solyc03g121080.3.1	-	1099-1118	1109	-27.5	-17.9	0.650909	8.5	-	-
PC-3p-156127_51	mRNA:Solyc05g056580.3.1	mRNA:Solyc05g056580.3.1	-	1673-1692	1683	-27.5	-17.88	0.650182	8.5	GO:0005768(endosome);GO:0005774(vacuolar membrane);GO:0005802(trans-Golgi network);GO:0008757(S-adenosylmethionine-dependent methyltransferase activity);GO:0032259(methylation)	-
PC-3p-211989_35	mRNA:Solyc11g007360.1.1	mRNA:Solyc11g007360.1.1	-	705-725	716	-32.4	-31	0.95679	1	-	-
PC-3p-211989_35	mRNA:Solyc09g008790.4.1	mRNA:Solyc09g008790.4.1	-	1960-1980	1971	-32.4	-29.4	0.907407	3.5	GO:0000245(spliceosomal complex assembly);GO:0004672(protein kinase activity);GO:0004674(protein serine/threonine kinase activity);GO:0005634(nucleus);GO:0005737(cytoplasm);GO:0006468(protein phosphorylation);GO:0006979(response to oxidative stress);GO:0016301(kinase activity);GO:0035556(intracellular signal transduction);GO:0050684(regulation of mRNA processing)	-
PC-3p-211989_35	mRNA:Solyc01g006710.4.1	mRNA:Solyc01g006710.4.1	DExH-box ATP-dependent RNA helicase DExH3	2535-2555	2546	-32.4	-28.4	0.876543	6.5	GO:0004004(ATP-dependent RNA helicase activity);GO:0005634(nucleus);GO:0005737(cytoplasm);GO:0006396(RNA processing)	ko03018(RNA degradation)
PC-3p-211989_35	mRNA:Solyc08g079800.4.1	mRNA:Solyc08g079800.4.1	-	545-565	556	-32.4	-28.3	0.873457	1.5	GO:0005737(cytoplasm);GO:0008757(S-adenosylmethionine-dependent methyltransferase activity);GO:0032259(methylation)	-
PC-3p-211989_35	mRNA:Solyc11g008350.2.1	mRNA:Solyc11g008350.2.1	armadillo repeat-containing kinesin-like protein 1	2928-2948	2939	-32.4	-28.2	0.87037	6	GO:0005871(kinesin complex);GO:0007018(microtubule-based movement);GO:0008104(protein localization);GO:0008574(ATP-dependent microtubule motor activity, plus-end-directed);GO:0030705(cytoskeleton-dependent intracellular transport)	ko04144(Endocytosis)
PC-3p-211989_35	mRNA:Solyc05g007570.4.1	mRNA:Solyc05g007570.4.1	-	2515-2535	2526	-32.4	-27.8	0.858025	2	GO:0003723(RNA binding);GO:0003735(structural constituent of ribosome);GO:0006412(translation);GO:0022625(cytosolic large ribosomal subunit);GO:0042254(ribosome biogenesis)	-
PC-3p-211989_35	mRNA:Solyc06g073030.3.1	mRNA:Solyc06g073030.3.1	-	1024-1044	1035	-32.4	-27.4	0.845679	8.5	GO:0005739(mitochondrion);GO:0008150(biological_process);GO:0016020(membrane)	-
PC-3p-211989_35	mRNA:Solyc06g059750.3.1	mRNA:Solyc06g059750.3.1	peroxisomal (S)-2-hydroxy-acid oxidase GLO5-like	1585-1605	1596	-32.4	-27.3	0.842593	5.5	GO:0001666(response to hypoxia);GO:0003677(DNA binding);GO:0003712(transcription cofactor activity);GO:0005515(protein binding);GO:0005634(nucleus);GO:0005654(nucleoplasm);GO:0006351(transcription, DNA-templated);GO:0006355(regulation of transcription, DNA-templated);GO:0006974(cellular response to DNA damage stimulus);GO:0006979(response to oxidative stress);GO:0007275(multicellular organism dev…	ko00630(Glyoxylate and dicarboxylate metabolism);ko04146(Peroxisome)
PC-3p-211989_35	mRNA:Solyc04g024710.4.1	mRNA:Solyc04g024710.4.1	-	379-399	390	-32.4	-27.1	0.83642	5.5	GO:0005737(cytoplasm);GO:0006508(proteolysis);GO:0008234(cysteine-type peptidase activity)	-
PC-3p-211989_35	mRNA:Solyc08g007420.3.1	mRNA:Solyc08g007420.3.1	L-lactate dehydrogenase	1219-1239	1230	-32.4	-26.9	0.830247	3.5	GO:0004457(lactate dehydrogenase activity);GO:0005737(cytoplasm);GO:0005829(cytosol);GO:0005886(plasma membrane);GO:0009651(response to salt stress);GO:0009737(response to abscisic acid)	ko00010(Glycolysis / Gluconeogenesis);ko00620(Pyruvate metabolism);ko00640(Propanoate metabolism);ko00270(Cysteine and methionine metabolism)
PC-3p-211989_35	mRNA:Solyc08g080640.2.1	mRNA:Solyc08g080640.2.1	-	561-581	572	-32.4	-26.6	0.820988	3.5	GO:0005576(extracellular region);GO:0009651(response to salt stress);GO:0009816(defense response to bacterium, incompatible interaction);GO:0009817(defense response to fungus, incompatible interaction);GO:0051707(response to other organism)	-
PC-3p-211989_35	mRNA:Solyc06g060380.3.1	mRNA:Solyc06g060380.3.1	-	2888-2909	2900	-32.4	-26.2	0.808642	5.5	GO:0000785(chromatin);GO:0005634(nucleus);GO:0005739(mitochondrion);GO:0005829(cytosol);GO:0006281(DNA repair);GO:0007064(mitotic sister chromatid cohesion);GO:0009507(chloroplast);GO:0009556(microsporogenesis)	-
PC-3p-211989_35	mRNA:Solyc12g056040.1.1	mRNA:Solyc12g056040.1.1	-	130-151	142	-32.4	-26	0.802469	6	-	-
PC-3p-211989_35	mRNA:Solyc07g005730.4.1	mRNA:Solyc07g005730.4.1	-	344-364	355	-32.4	-25.8	0.796296	3.5	GO:0009409(response to cold);GO:0016021(integral component of membrane);GO:0042538(hyperosmotic salinity response)	-
PC-3p-211989_35	mRNA:Solyc01g094210.2.1	mRNA:Solyc01g094210.2.1	carbonyl reductase-like	1076-1096	1087	-32.4	-25.7	0.79321	3	GO:0005737(cytoplasm);GO:0009505(plant-type cell wall);GO:0016491(oxidoreductase activity)	ko00902(Monoterpenoid biosynthesis)
PC-3p-211989_35	mRNA:Solyc04g008510.3.1	mRNA:Solyc04g008510.3.1	uncharacterized LOC105351367	777-796	788	-32.4	-25.5	0.787037	5	GO:0005515(protein binding);GO:0005634(nucleus);GO:0005737(cytoplasm);GO:0008150(biological_process);GO:0030674(protein binding, bridging)	ko00970(Aminoacyl-tRNA biosynthesis)
PC-3p-211989_35	mRNA:Solyc06g048510.4.1	mRNA:Solyc06g048510.4.1	-	617-636	628	-32.4	-25.5	0.787037	6.5	GO:0000045(autophagosome assembly);GO:0000422(autophagy of mitochondrion);GO:0005829(cytosol);GO:0006497(protein lipidation);GO:0019898(extrinsic component of membrane);GO:0032266(phosphatidylinositol-3-phosphate binding);GO:0034045(phagophore assembly site membrane);GO:0034497(protein localization to phagophore assembly site);GO:0044804(autophagy of nucleus);GO:0080025(phosphatidylinositol-3,5-b…	-
PC-3p-211989_35	mRNA:Solyc09g008120.4.1	mRNA:Solyc09g008120.4.1	pre-mRNA-splicing factor ATP-dependent RNA helicase DEAH10	1263-1283	1274	-32.4	-25.4	0.783951	6.5	GO:0004004(ATP-dependent RNA helicase activity);GO:0005737(cytoplasm);GO:0006396(RNA processing)	ko03040(Spliceosome)
PC-3p-211989_35	mRNA:Solyc08g005860.3.1	mRNA:Solyc08g005860.3.1	-	1634-1654	1645	-32.4	-25.3	0.780864	9	GO:0005634(nucleus);GO:0009941(chloroplast envelope);GO:0015846(polyamine transport);GO:0019808(polyamine binding);GO:0042597(periplasmic space)	-
PC-3p-211989_35	mRNA:Solyc01g009500.4.1	mRNA:Solyc01g009500.4.1	30S ribosomal protein S13	1342-1362	1353	-32.4	-25.3	0.780864	9	GO:0016787(hydrolase activity)	ko03010(Ribosome)
PC-3p-211989_35	mRNA:Solyc01g091370.4.1	mRNA:Solyc01g091370.4.1	-	755-775	766	-32.4	-25.2	0.777778	3	GO:0003677(DNA binding);GO:0003680(AT DNA binding);GO:0005634(nucleus);GO:0005654(nucleoplasm);GO:0005730(nucleolus);GO:0005737(cytoplasm);GO:0005739(mitochondrion);GO:0006351(transcription, DNA-templated);GO:0006355(regulation of transcription, DNA-templated);GO:0043565(sequence-specific DNA binding);GO:0098687(chromosomal region)	-
PC-3p-211989_35	mRNA:Solyc06g052080.4.1	mRNA:Solyc06g052080.4.1	-	830-850	841	-32.4	-25.2	0.777778	3.5	GO:0000398(mRNA splicing, via spliceosome);GO:0035614(snRNA stem-loop binding)	-
PC-3p-211989_35	mRNA:Solyc03g111260.3.1	mRNA:Solyc03g111260.3.1	-	2864-2884	2875	-32.4	-25.2	0.777778	7	GO:0003824(catalytic activity);GO:0009507(chloroplast);GO:0009658(chloroplast organization);GO:0009793(embryo development ending in seed dormancy);GO:0009942(longitudinal axis specification);GO:0060918(auxin transport)	-
PC-3p-211989_35	mRNA:Solyc03g031780.4.1	mRNA:Solyc03g031780.4.1	-	837-857	848	-32.4	-25.2	0.777778	4	-	-
PC-3p-211989_35	mRNA:Solyc01g007800.3.1	mRNA:Solyc01g007800.3.1	hypothetical protein	682-702	693	-32.4	-25.1	0.774691	3	GO:0005515(protein binding);GO:0005634(nucleus);GO:0008150(biological_process)	ko00970(Aminoacyl-tRNA biosynthesis)
PC-3p-211989_35	mRNA:Solyc09g013150.4.1	mRNA:Solyc09g013150.4.1	-	1704-1725	1716	-32.4	-25.1	0.774691	2.5	GO:0005315(inorganic phosphate transmembrane transporter activity);GO:0009536(plastid);GO:0016021(integral component of membrane);GO:0098656(anion transmembrane transport)	-
PC-3p-211989_35	mRNA:Solyc05g053750.3.1	mRNA:Solyc05g053750.3.1	triacylglycerol lipase 2-like	791-811	802	-32.4	-25	0.771605	3.5	GO:0002213(defense response to insect);GO:0003824(catalytic activity);GO:0004806(triglyceride lipase activity);GO:0005576(extracellular region);GO:0016042(lipid catabolic process);GO:0016298(lipase activity)	ko00100(Steroid biosynthesis)
PC-3p-211989_35	mRNA:Solyc05g008910.3.1	mRNA:Solyc05g008910.3.1	-	683-703	694	-32.4	-25	0.771605	4.5	GO:0005829(cytosol);GO:0016787(hydrolase activity)	-
PC-3p-211989_35	mRNA:Solyc03g097450.4.1	mRNA:Solyc03g097450.4.1	-	1951-1971	1962	-32.4	-25	0.771605	3.5	GO:0003677(DNA binding);GO:0005634(nucleus);GO:0006338(chromatin remodeling);GO:0006351(transcription, DNA-templated);GO:0006355(regulation of transcription, DNA-templated);GO:0007275(multicellular organism development);GO:0016514(SWI/SNF complex);GO:0016569(covalent chromatin modification)	-
PC-3p-211989_35	mRNA:Solyc12g007100.2.1	mRNA:Solyc12g007100.2.1	-	1000-1020	1011	-32.4	-24.9	0.768519	5	GO:0005524(ATP binding);GO:0005886(plasma membrane);GO:0009507(chloroplast);GO:0016887(ATPase activity);GO:0019538(protein metabolic process)	-
PC-3p-211989_35	mRNA:Solyc06g005620.3.1	mRNA:Solyc06g005620.3.1	-	1050-1070	1061	-32.4	-24.8	0.765432	3.5	GO:0005385(zinc ion transmembrane transporter activity);GO:0016020(membrane);GO:0071577(zinc II ion transmembrane transport)	-
PC-3p-211989_35	mRNA:Solyc06g075150.3.1	mRNA:Solyc06g075150.3.1	auxin response factor 19-like isoform X1	2230-2250	2241	-32.4	-24.8	0.765432	5.5	GO:0003677(DNA binding);GO:0003700(DNA binding transcription factor activity);GO:0005515(protein binding);GO:0005634(nucleus);GO:0006351(transcription, DNA-templated);GO:0006355(regulation of transcription, DNA-templated);GO:0007389(pattern specification process);GO:0009733(response to auxin);GO:0009734(auxin-activated signaling pathway);GO:0035198(miRNA binding);GO:0048829(root cap development);…	ko04075(Plant hormone signal transduction)
PC-3p-211989_35	mRNA:Solyc11g011090.1.1	mRNA:Solyc11g011090.1.1	-	6905-6925	6916	-32.4	-24.6	0.759259	5.5	GO:0005515(protein binding)	-
PC-3p-211989_35	mRNA:Solyc09g009550.4.1	mRNA:Solyc09g009550.4.1	30S ribosomal protein S13	1064-1084	1075	-32.4	-24.6	0.759259	4	GO:0016787(hydrolase activity)	ko03010(Ribosome)
PC-3p-211989_35	mRNA:Solyc10g083960.2.1	mRNA:Solyc10g083960.2.1	probable FAD synthase	61-81	72	-32.4	-24.5	0.756173	6	GO:0005737(cytoplasm);GO:0016740(transferase activity)	ko00740(Riboflavin metabolism)
PC-3p-211989_35	mRNA:Solyc09g005500.3.1	mRNA:Solyc09g005500.3.1	-	464-484	475	-32.4	-24.5	0.756173	5.5	GO:0003674(molecular_function);GO:0005634(nucleus);GO:0005737(cytoplasm);GO:0006952(defense response);GO:0009507(chloroplast);GO:0009607(response to biotic stimulus)	-
PC-3p-211989_35	mRNA:Solyc04g076610.3.1	mRNA:Solyc04g076610.3.1	-	433-453	444	-32.4	-24.4	0.753086	9	GO:0003674(molecular_function);GO:0005634(nucleus);GO:0009414(response to water deprivation);GO:0009506(plasmodesma);GO:0009737(response to abscisic acid);GO:0016021(integral component of membrane);GO:0042538(hyperosmotic salinity response)	-
PC-3p-211989_35	mRNA:Solyc06g073530.3.1	mRNA:Solyc06g073530.3.1	-	2667-2685	2678	-32.4	-24.4	0.753086	6.5	GO:0003682(chromatin binding);GO:0004521(endoribonuclease activity);GO:0005515(protein binding);GO:0005634(nucleus);GO:0005654(nucleoplasm);GO:0005719(nuclear euchromatin);GO:0005730(nucleolus);GO:0005829(cytosol);GO:0006306(DNA methylation);GO:0006342(chromatin silencing);GO:0006351(transcription, DNA-templated);GO:0006417(regulation of translation);GO:0009816(defense response to bacterium, inco…	-
PC-3p-211989_35	mRNA:Solyc11g066840.3.1	mRNA:Solyc11g066840.3.1	-	99-119	110	-32.4	-24.3	0.75	9.5	GO:0003676(nucleic acid binding);GO:0004407(histone deacetylase activity);GO:0005634(nucleus);GO:0005730(nucleolus);GO:0006351(transcription, DNA-templated);GO:0006355(regulation of transcription, DNA-templated);GO:0008270(zinc ion binding);GO:0009294(DNA mediated transformation);GO:0009944(polarity specification of adaxial/abaxial axis);GO:0010162(seed dormancy process);GO:0046872(metal ion bind…	-
PC-3p-211989_35	mRNA:Solyc10g017880.2.1	mRNA:Solyc10g017880.2.1	-	1130-1149	1140	-32.4	-24.3	0.75	4	GO:0003674(molecular_function);GO:0005634(nucleus);GO:0008150(biological_process)	-
PC-3p-211989_35	mRNA:Solyc08g075300.4.1	mRNA:Solyc08g075300.4.1	-	512-532	523	-32.4	-24.3	0.75	6	GO:0000932(P-body);GO:0003729(mRNA binding);GO:0005515(protein binding);GO:0005829(cytosol);GO:0006397(mRNA processing);GO:0010606(positive regulation of cytoplasmic mRNA processing body assembly);GO:0017148(negative regulation of translation);GO:0031087(deadenylation-independent decapping of nuclear-transcribed mRNA);GO:0033962(cytoplasmic mRNA processing body assembly);GO:0042803(protein homodi…	-
PC-3p-211989_35	mRNA:Solyc10g082000.3.1	mRNA:Solyc10g082000.3.1	-	328-348	339	-32.4	-24.3	0.75	9	GO:0005737(cytoplasm);GO:0006351(transcription, DNA-templated);GO:0006355(regulation of transcription, DNA-templated);GO:0019538(protein metabolic process)	-
PC-3p-211989_35	mRNA:Solyc02g081910.2.1	mRNA:Solyc02g081910.2.1	-	3268-3290	3281	-32.4	-24.2	0.746914	10	GO:0004674(protein serine/threonine kinase activity);GO:0005886(plasma membrane);GO:0006468(protein phosphorylation)	-
PC-3p-211989_35	mRNA:Solyc02g088650.1.1	mRNA:Solyc02g088650.1.1	-	337-359	350	-32.4	-24.1	0.743827	7	GO:0003674(molecular_function);GO:0005739(mitochondrion);GO:0008150(biological_process)	-
PC-3p-211989_35	mRNA:Solyc02g083000.1.1	mRNA:Solyc02g083000.1.1	-	198-219	210	-32.4	-24.1	0.743827	7.5	GO:0003674(molecular_function);GO:0008150(biological_process);GO:0009507(chloroplast)	-
PC-3p-211989_35	mRNA:Solyc02g083030.1.1	mRNA:Solyc02g083030.1.1	-	198-219	210	-32.4	-24.1	0.743827	7.5	GO:0003674(molecular_function);GO:0008150(biological_process);GO:0009507(chloroplast)	-
PC-3p-211989_35	mRNA:Solyc11g017475.1.1	mRNA:Solyc11g017475.1.1	-	763-782	773	-32.4	-24.1	0.743827	2	GO:0003674(molecular_function);GO:0005634(nucleus);GO:0008150(biological_process);GO:0016021(integral component of membrane)	-
PC-3p-211989_35	mRNA:Solyc10g083780.1.1	mRNA:Solyc10g083780.1.1	vacuolar protein-sorting-associated protein 37 homolog 1	305-325	316	-32.4	-24.1	0.743827	9.5	GO:0000813(ESCRT I complex);GO:0005515(protein binding);GO:0005634(nucleus);GO:0015031(protein transport)	ko04144(Endocytosis)
PC-3p-211989_35	mRNA:Solyc01g009410.3.1	mRNA:Solyc01g009410.3.1	peroxidase 57-like	614-632	623	-32.4	-23.9	0.737654	3.5	GO:0004601(peroxidase activity);GO:0009505(plant-type cell wall);GO:0009664(plant-type cell wall organization)	ko00940(Phenylpropanoid biosynthesis)
PC-3p-211989_35	mRNA:Solyc09g055460.3.1	mRNA:Solyc09g055460.3.1	50S ribosomal protein L20	68-88	79	-32.4	-23.9	0.737654	8.5	GO:0000027(ribosomal large subunit assembly);GO:0003735(structural constituent of ribosome);GO:0005761(mitochondrial ribosome)	ko03010(Ribosome)
PC-3p-211989_35	mRNA:Solyc01g107510.3.1	mRNA:Solyc01g107510.3.1	-	464-484	475	-32.4	-23.9	0.737654	3.5	GO:0003684(damaged DNA binding);GO:0003887(DNA-directed DNA polymerase activity);GO:0005634(nucleus);GO:0006281(DNA repair);GO:0006974(cellular response to DNA damage stimulus);GO:0010224(response to UV-B);GO:0042276(error-prone translesion synthesis);GO:0046872(metal ion binding)	-
PC-3p-211989_35	mRNA:Solyc05g052790.3.1	mRNA:Solyc05g052790.3.1	-	1047-1067	1058	-32.4	-23.9	0.737654	8.5	GO:0005783(endoplasmic reticulum);GO:0005794(Golgi apparatus);GO:0005886(plasma membrane);GO:0008514(organic anion transmembrane transporter activity);GO:0008643(carbohydrate transport);GO:0016021(integral component of membrane)	-
PC-3p-211989_35	mRNA:Solyc04g028580.3.1	mRNA:Solyc04g028580.3.1	-	147-166	158	-32.4	-23.8	0.734568	4.5	GO:0003676(nucleic acid binding);GO:0003700(DNA binding transcription factor activity);GO:0005515(protein binding);GO:0005634(nucleus);GO:0006351(transcription, DNA-templated);GO:0006355(regulation of transcription, DNA-templated);GO:0009741(response to brassinosteroid);GO:0009826(unidimensional cell growth);GO:0033169(histone H3-K9 demethylation);GO:0046872(metal ion binding);GO:0048577(negative…	-
PC-3p-211989_35	mRNA:Solyc01g095210.3.1	mRNA:Solyc01g095210.3.1	-	228-249	239	-32.4	-23.8	0.734568	6.5	GO:0003674(molecular_function);GO:0005794(Golgi apparatus);GO:0007030(Golgi organization)	-
PC-3p-211989_35	mRNA:Solyc02g083900.3.1	mRNA:Solyc02g083900.3.1	-	8354-8374	8365	-32.4	-23.7	0.731481	6.5	GO:0005634(nucleus);GO:0006281(DNA repair);GO:0016301(kinase activity)	-
PC-3p-211989_35	mRNA:Solyc07g063310.3.1	mRNA:Solyc07g063310.3.1	-	1008-1030	1019	-32.4	-23.7	0.731481	8	GO:0003824(catalytic activity);GO:0005634(nucleus);GO:0005886(plasma membrane);GO:0009787(regulation of abscisic acid-activated signaling pathway);GO:0010231(maintenance of seed dormancy);GO:0010427(abscisic acid binding);GO:0019898(extrinsic component of membrane)	-
PC-3p-211989_35	mRNA:Solyc06g050160.4.1	mRNA:Solyc06g050160.4.1	-	1452-1472	1463	-32.4	-23.7	0.731481	7	GO:0003700(DNA binding transcription factor activity);GO:0005634(nucleus);GO:0006351(transcription, DNA-templated);GO:0006355(regulation of transcription, DNA-templated);GO:0008289(lipid binding);GO:0009827(plant-type cell wall modification);GO:0042335(cuticle development);GO:0043481(anthocyanin accumulation in tissues in response to UV light);GO:0043565(sequence-specific DNA binding);GO:0048364(…	-
PC-3p-211989_35	mRNA:Solyc05g009850.4.1	mRNA:Solyc05g009850.4.1	-	543-563	554	-32.4	-23.6	0.728395	7	GO:0000978(RNA polymerase II proximal promoter sequence-specific DNA binding);GO:0005634(nucleus)	-
PC-3p-211989_35	mRNA:Solyc04g082180.4.1	mRNA:Solyc04g082180.4.1	alcohol dehydrogenase	2542-2562	2553	-32.4	-23.6	0.728395	3	GO:0004022(alcohol dehydrogenase );GO:0004181(metallocarboxypeptidase activity);GO:0005737(cytoplasm);GO:0006508(proteolysis);GO:0008270(zinc ion binding);GO:0016021(integral component of membrane);GO:0055114(oxidation-reduction process)	ko00010(Glycolysis / Gluconeogenesis);ko00071(Fatty acid degradation);ko00350(Tyrosine metabolism)
PC-3p-211989_35	mRNA:Solyc01g094840.3.1	mRNA:Solyc01g094840.3.1	superoxide dismutase 2	248-268	259	-32.4	-23.58	0.727778	6.5	GO:0005634(nucleus);GO:0008270(zinc ion binding);GO:0016567(protein ubiquitination);GO:0016740(transferase activity);GO:0046872(metal ion binding)	ko04146(Peroxisome)
PC-3p-211989_35	mRNA:Solyc10g009620.3.1	mRNA:Solyc10g009620.3.1	jasmonic acid-amido synthetase JAR1-like	889-909	900	-32.4	-23.5	0.725309	7.5	GO:0009416(response to light stimulus);GO:0009733(response to auxin)	ko04075(Plant hormone signal transduction)
PC-3p-211989_35	mRNA:Solyc07g043120.1.1	mRNA:Solyc07g043120.1.1	-	69-89	80	-32.4	-23.5	0.725309	10	GO:0009813(flavonoid biosynthetic process);GO:0043231(intracellular membrane-bounded organelle);GO:0052696(flavonoid glucuronidation);GO:0080043(quercetin 3-O-glucosyltransferase activity);GO:0080044(quercetin 7-O-glucosyltransferase activity)	-
PC-3p-211989_35	mRNA:Solyc10g009600.1.1	mRNA:Solyc10g009600.1.1	jasmonic acid-amido synthetase JAR1-like	499-519	510	-32.4	-23.5	0.725309	7.5	GO:0009416(response to light stimulus);GO:0009733(response to auxin)	ko04075(Plant hormone signal transduction)
PC-3p-211989_35	mRNA:Solyc10g009610.2.1	mRNA:Solyc10g009610.2.1	jasmonic acid-amido synthetase JAR1-like	756-776	767	-32.4	-23.5	0.725309	7.5	GO:0009416(response to light stimulus);GO:0009733(response to auxin)	ko04075(Plant hormone signal transduction)
PC-3p-211989_35	mRNA:Solyc00g500218.1.1	mRNA:Solyc00g500218.1.1	jasmonic acid-amido synthetase JAR1-like	945-965	956	-32.4	-23.5	0.725309	7.5	GO:0009416(response to light stimulus);GO:0009733(response to auxin)	ko04075(Plant hormone signal transduction)
PC-3p-211989_35	mRNA:Solyc00g500214.1.1	mRNA:Solyc00g500214.1.1	jasmonic acid-amido synthetase JAR1-like	325-345	336	-32.4	-23.5	0.725309	7.5	GO:0009416(response to light stimulus);GO:0009733(response to auxin)	ko04075(Plant hormone signal transduction)
PC-3p-211989_35	mRNA:Solyc09g092250.3.1	mRNA:Solyc09g092250.3.1	-	975-998	989	-32.4	-23.5	0.725309	8.5	GO:0003676(nucleic acid binding);GO:0005634(nucleus);GO:0008150(biological_process)	-
PC-3p-211989_35	mRNA:Solyc01g090290.4.1	mRNA:Solyc01g090290.4.1	-	481-500	492	-32.4	-23.5	0.725309	9	GO:0008180(COP9 signalosome)	-
PC-3p-211989_35	mRNA:Solyc04g074350.3.1	mRNA:Solyc04g074350.3.1	-	1091-1111	1102	-32.4	-23.5	0.725309	8.5	GO:0009813(flavonoid biosynthetic process);GO:0043231(intracellular membrane-bounded organelle);GO:0052696(flavonoid glucuronidation);GO:0080043(quercetin 3-O-glucosyltransferase activity);GO:0080044(quercetin 7-O-glucosyltransferase activity)	-
PC-3p-211989_35	mRNA:Solyc11g012400.2.1	mRNA:Solyc11g012400.2.1	-	557-580	571	-32.4	-23.4	0.722222	5	GO:0005737(cytoplasm);GO:0008150(biological_process)	-
PC-3p-211989_35	mRNA:Solyc02g090980.1.1	mRNA:Solyc02g090980.1.1	mitogen-activated protein kinase kinase kinase A-like	164-185	176	-32.4	-23.4	0.722222	8	GO:0005737(cytoplasm)	ko04016(MAPK signaling pathway - plant)
PC-3p-211989_35	mRNA:Solyc01g008100.3.1	mRNA:Solyc01g008100.3.1	-	970-990	981	-32.4	-23.3	0.719136	5	GO:0005773(vacuole);GO:0008150(biological_process);GO:0009507(chloroplast);GO:0016757(transferase activity, transferring glycosyl groups)	-
PC-3p-211989_35	mRNA:Solyc10g006090.4.1	mRNA:Solyc10g006090.4.1	-	417-436	428	-32.4	-23.3	0.719136	8.5	GO:0003700(DNA binding transcription factor activity);GO:0005634(nucleus);GO:0007165(signal transduction);GO:0009911(positive regulation of flower development);GO:0010228(vegetative to reproductive phase transition of meristem);GO:0050832(defense response to fungus)	-
PC-3p-211989_35	mRNA:Solyc12g009140.3.1	mRNA:Solyc12g009140.3.1	proteasome subunit alpha type-6	528-548	539	-32.4	-23.3	0.719136	8	GO:0000502(proteasome complex);GO:0004298(threonine-type endopeptidase activity);GO:0005634(nucleus);GO:0005737(cytoplasm);GO:0005839(proteasome core complex);GO:0006511(ubiquitin-dependent protein catabolic process);GO:0008233(peptidase activity);GO:0022626(cytosolic ribosome)	ko03050(Proteasome)
PC-3p-211989_35	mRNA:Solyc01g009740.3.1	mRNA:Solyc01g009740.3.1	protein TIFY 9-like	936-956	947	-32.4	-23.3	0.719136	7	GO:0003714(transcription corepressor activity);GO:0005634(nucleus);GO:0009611(response to wounding);GO:0031347(regulation of defense response);GO:1903507(negative regulation of nucleic acid-templated transcription);GO:2000022(regulation of jasmonic acid mediated signaling pathway)	ko04075(Plant hormone signal transduction)
PC-3p-211989_35	mRNA:Solyc11g066640.1.1	mRNA:Solyc11g066640.1.1	agmatine coumaroyltransferase-2-like	1269-1286	1277	-32.4	-23.3	0.719136	4	GO:0047634(agmatine N4-coumaroyltransferase activity)	ko00940(Phenylpropanoid biosynthesis);ko00945(Stilbenoid,ko diarylheptanoid and gingerol biosynthesis);ko00941(Flavonoid biosynthesis)
PC-3p-211989_35	mRNA:Solyc08g076720.4.1	mRNA:Solyc08g076720.4.1	ABC transporter B family member 2-like	3502-3523	3513	-32.4	-23.2	0.716049	7.5	GO:0016021(integral component of membrane);GO:0042626(ATPase activity, coupled to transmembrane movement of substances);GO:0055085(transmembrane transport)	ko02010(ABC transporters)
PC-3p-211989_35	mRNA:Solyc10g008820.4.1	mRNA:Solyc10g008820.4.1	hypothetical protein	983-1003	994	-32.4	-23.2	0.716049	6	GO:0005576(extracellular region);GO:0016042(lipid catabolic process);GO:0016298(lipase activity);GO:0016788(hydrolase activity, acting on ester bonds);GO:0052689(carboxylic ester hydrolase activity)	ko00561(Glycerolipid metabolism)
PC-3p-211989_35	mRNA:Solyc03g005170.3.1	mRNA:Solyc03g005170.3.1	uncharacterized protein LOC107952742 isoform X1	2324-2346	2337	-32.4	-23.2	0.716049	10	GO:0003677(DNA binding);GO:0005634(nucleus);GO:0006355(regulation of transcription, DNA-templated);GO:0016746(transferase activity, transferring acyl groups);GO:0046872(metal ion binding)	ko00071(Fatty acid degradation);ko00592(alpha-Linolenic acid metabolism);ko01040(Biosynthesis of unsaturated fatty acids);ko04146(Peroxisome)
PC-3p-211989_35	mRNA:Solyc03g063880.3.1	mRNA:Solyc03g063880.3.1	1-acyl-sn-glycerol-3-phosphate acyltransferase 2	1189-1209	1200	-32.4	-23.2	0.716049	6.5	GO:0003841(1-acylglycerol-3-phosphate O-acyltransferase activity);GO:0005515(protein binding);GO:0005576(extracellular region);GO:0005783(endoplasmic reticulum);GO:0005789(endoplasmic reticulum membrane);GO:0007275(multicellular organism development);GO:0016021(integral component of membrane);GO:0016024(CDP-diacylglycerol biosynthetic process)	ko00561(Glycerolipid metabolism);ko00564(Glycerophospholipid metabolism)
PC-3p-211989_35	mRNA:Solyc10g006350.3.1	mRNA:Solyc10g006350.3.1	-	2489-2509	2500	-32.4	-23.2	0.716049	8	GO:0007275(multicellular organism development);GO:0008017(microtubule binding);GO:0009507(chloroplast);GO:0009826(unidimensional cell growth);GO:0010005(cortical microtubule, transverse to long axis);GO:0010031(circumnutation)	-
PC-3p-211989_35	mRNA:Solyc04g082000.4.1	mRNA:Solyc04g082000.4.1	phospholipase D delta-like	2898-2918	2909	-32.4	-23.2	0.716049	4.5	GO:0004630(phospholipase D activity);GO:0005509(calcium ion binding);GO:0005773(vacuole);GO:0005886(plasma membrane);GO:0009409(response to cold);GO:0009506(plasmodesma);GO:0009789(positive regulation of abscisic acid-activated signaling pathway);GO:0012501(programmed cell death);GO:0016020(membrane);GO:0016042(lipid catabolic process);GO:0046470(phosphatidylcholine metabolic process);GO:0046473(…	ko00564(Glycerophospholipid metabolism);ko00565(Ether lipid metabolism);ko04144(Endocytosis)
PC-3p-211989_35	mRNA:Solyc10g083063.1.1	mRNA:Solyc10g083063.1.1	ABC transporter C family member 12-like	6172-6192	6183	-32.4	-23.2	0.716049	6.5	-	ko02010(ABC transporters)
PC-3p-211989_35	mRNA:Solyc04g072530.2.1	mRNA:Solyc04g072530.2.1	-	1082-1102	1093	-32.4	-23.2	0.716049	2	-	-
PC-3p-211989_35	mRNA:Solyc03g113860.2.1	mRNA:Solyc03g113860.2.1	-	586-607	597	-32.4	-23.1	0.712963	8.5	GO:0005737(cytoplasm);GO:0070043(rRNA )	-
PC-3p-211989_35	mRNA:Solyc06g065270.4.1	mRNA:Solyc06g065270.4.1	adenylate kinase	512-531	523	-32.4	-23.1	0.712963	6	GO:0004017(adenylate kinase activity);GO:0005524(ATP binding);GO:0009507(chloroplast);GO:0009570(chloroplast stroma)	ko00230(Purine metabolism);ko00730(Thiamine metabolism)
PC-3p-211989_35	mRNA:Solyc08g060830.4.1	mRNA:Solyc08g060830.4.1	1-acyl-sn-glycerol-3-phosphate acyltransferase 2-like	69-89	80	-32.4	-23.1	0.712963	6	GO:0003841(1-acylglycerol-3-phosphate O-acyltransferase activity);GO:0005515(protein binding);GO:0005576(extracellular region);GO:0005783(endoplasmic reticulum);GO:0005789(endoplasmic reticulum membrane);GO:0007275(multicellular organism development);GO:0016021(integral component of membrane);GO:0016024(CDP-diacylglycerol biosynthetic process)	ko00561(Glycerolipid metabolism);ko00564(Glycerophospholipid metabolism)
PC-3p-211989_35	mRNA:Solyc01g087070.4.1	mRNA:Solyc01g087070.4.1	-	100-121	111	-32.4	-23.1	0.712963	8.5	GO:0003735(structural constituent of ribosome);GO:0006412(translation)	-
PC-3p-211989_35	mRNA:Solyc07g063080.4.1	mRNA:Solyc07g063080.4.1	-	1149-1166	1157	-32.4	-23.1	0.712963	6	GO:0000266(mitochondrial fission);GO:0000911(cytokinesis by cell plate formation);GO:0003924(GTPase activity);GO:0005525(GTP binding);GO:0005737(cytoplasm);GO:0008017(microtubule binding);GO:0016020(membrane)	ko04144(Endocytosis)
PC-3p-211989_35	mRNA:Solyc01g104790.4.1	mRNA:Solyc01g104790.4.1	-	1063-1084	1074	-32.4	-23.1	0.712963	5	-	-
PC-3p-211989_35	mRNA:Solyc01g105510.3.1	mRNA:Solyc01g105510.3.1	-	762-783	773	-32.4	-23.02	0.710494	10	GO:0003674(molecular_function);GO:0008150(biological_process);GO:0009507(chloroplast);GO:0016021(integral component of membrane)	-
PC-3p-211989_35	mRNA:Solyc05g051580.3.1	mRNA:Solyc05g051580.3.1	26S protease regulatory subunit 6B homolog	2025-2045	2036	-32.4	-23	0.709877	4	GO:0005886(plasma membrane);GO:0009416(response to light stimulus);GO:0010087(phloem or xylem histogenesis);GO:0010305(leaf vascular tissue pattern formation);GO:0010588(cotyledon vascular tissue pattern formation);GO:0016567(protein ubiquitination);GO:0048367(shoot system development);GO:0080022(primary root development)	ko03050(Proteasome)
PC-3p-211989_35	mRNA:Solyc08g079060.4.1	mRNA:Solyc08g079060.4.1	probable trehalose-phosphate phosphatase F	1551-1573	1563	-32.4	-23	0.709877	6	GO:0004805(trehalose-phosphatase activity);GO:0005737(cytoplasm);GO:0005992(trehalose biosynthetic process)	ko00500(Starch and sucrose metabolism)
PC-3p-211989_35	mRNA:Solyc01g065643.1.1	mRNA:Solyc01g065643.1.1	WD repeat-containing protein 43	429-449	440	-32.4	-23	0.709877	4	-	ko03008(Ribosome biogenesis in eukaryotes)
PC-3p-211989_35	mRNA:Solyc09g089990.3.1	mRNA:Solyc09g089990.3.1	thioredoxin reductase 1-like	460-481	472	-32.4	-23	0.709877	8	GO:0005618(cell wall);GO:0033609(oxalate metabolic process);GO:0046564(oxalate decarboxylase activity)	ko00450(Selenocompound metabolism)
PC-3p-211989_35	mRNA:Solyc01g089850.4.1	mRNA:Solyc01g089850.4.1	leucyl aminopeptidase	327-350	340	-32.4	-23	0.709877	9	GO:0000079(regulation of cyclin-dependent protein serine/threonine kinase activity);GO:0004693(cyclin-dependent protein serine/threonine kinase activity);GO:0005515(protein binding);GO:0007049(cell cycle);GO:0019901(protein kinase binding);GO:0051301(cell division);GO:0051726(regulation of cell cycle)	ko00480(Glutathione metabolism)
PC-3p-211989_35	mRNA:Solyc10g007000.3.1	mRNA:Solyc10g007000.3.1	probable ubiquitin-conjugating enzyme E2 25	2368-2388	2379	-32.4	-23	0.709877	10	GO:0005737(cytoplasm);GO:0031625(ubiquitin protein ligase binding);GO:0061630(ubiquitin protein ligase activity)	ko04120(Ubiquitin mediated proteolysis)
PC-3p-211989_35	mRNA:Solyc01g009245.1.1	mRNA:Solyc01g009245.1.1	-	95-115	106	-32.4	-23	0.709877	7	GO:0003674(molecular_function);GO:0008150(biological_process);GO:0009507(chloroplast)	-
PC-3p-211989_35	mRNA:Solyc01g099560.3.1	mRNA:Solyc01g099560.3.1	(+)-neomenthol dehydrogenase-like	798-818	809	-32.4	-23	0.709877	8	GO:0005737(cytoplasm);GO:0009505(plant-type cell wall);GO:0016491(oxidoreductase activity)	ko00902(Monoterpenoid biosynthesis)
PC-3p-211989_35	mRNA:Solyc04g058190.3.1	mRNA:Solyc04g058190.3.1	-	1831-1850	1842	-32.4	-23	0.709877	9	GO:0003677(DNA binding);GO:0005634(nucleus);GO:0006355(regulation of transcription, DNA-templated)	-
PC-3p-211989_35	mRNA:Solyc01g102990.3.1	mRNA:Solyc01g102990.3.1	-	398-418	409	-32.4	-22.9	0.70679	8	GO:0004176(ATP-dependent peptidase activity);GO:0005524(ATP binding);GO:0005759(mitochondrial matrix);GO:0006508(proteolysis);GO:0030163(protein catabolic process)	-
PC-3p-211989_35	mRNA:Solyc01g008310.4.1	mRNA:Solyc01g008310.4.1	phenylalanine--tRNA ligase beta subunit	352-372	363	-32.4	-22.9	0.70679	9	GO:0004826(phenylalanine-tRNA ligase activity);GO:0006432(phenylalanyl-tRNA aminoacylation);GO:0009328(phenylalanine-tRNA ligase complex)	ko00970(Aminoacyl-tRNA biosynthesis)
PC-3p-211989_35	mRNA:Solyc08g023600.1.1	mRNA:Solyc08g023600.1.1	-	87-107	98	-32.4	-22.9	0.70679	4.5	-	-
PC-3p-211989_35	mRNA:Solyc07g009450.1.1	mRNA:Solyc07g009450.1.1	-	16-36	27	-32.4	-22.9	0.70679	6	-	-
PC-3p-211989_35	mRNA:Solyc07g062390.4.1	mRNA:Solyc07g062390.4.1	-	234-254	245	-32.4	-22.9	0.70679	8.5	GO:0005929(cilium);GO:0035091(phosphatidylinositol binding);GO:0061512(protein localization to cilium)	-
PC-3p-211989_35	mRNA:Solyc06g082300.4.1	mRNA:Solyc06g082300.4.1	-	1366-1386	1377	-32.4	-22.9	0.70679	4	GO:0009813(flavonoid biosynthetic process);GO:0043231(intracellular membrane-bounded organelle);GO:0052696(flavonoid glucuronidation);GO:0080043(quercetin 3-O-glucosyltransferase activity);GO:0080044(quercetin 7-O-glucosyltransferase activity)	-
PC-3p-211989_35	mRNA:Solyc07g150103.1.1	mRNA:Solyc07g150103.1.1	-	626-648	637	-32.4	-22.8	0.703704	7	GO:0046658(anchored component of plasma membrane)	-
PC-3p-211989_35	mRNA:Solyc08g079570.3.1	mRNA:Solyc08g079570.3.1	methylsterol monooxygenase 1-1	246-270	261	-32.4	-22.8	0.703704	7.5	GO:0000254(C-4 methylsterol oxidase activity);GO:0003824(catalytic activity);GO:0005789(endoplasmic reticulum membrane);GO:0016020(membrane);GO:0016126(sterol biosynthetic process);GO:0016491(oxidoreductase activity);GO:0080064(4,4-dimethyl-9beta,19-cyclopropylsterol oxidation)	ko00100(Steroid biosynthesis)
PC-3p-211989_35	mRNA:Solyc07g150104.1.1	mRNA:Solyc07g150104.1.1	-	660-682	671	-32.4	-22.8	0.703704	7	GO:0046658(anchored component of plasma membrane)	-
PC-3p-211989_35	mRNA:Solyc01g065490.4.1	mRNA:Solyc01g065490.4.1	NADP-dependent D-sorbitol-6-phosphate dehydrogenase-like	1017-1037	1028	-32.4	-22.8	0.703704	6.5	GO:0004033(aldo-keto reductase );GO:0005737(cytoplasm);GO:0005886(plasma membrane);GO:0009941(chloroplast envelope);GO:0016491(oxidoreductase activity);GO:0055114(oxidation-reduction process)	ko00040(Pentose and glucuronate interconversions);ko00051(Fructose and mannose metabolism);ko00052(Galactose metabolism);ko00561(Glycerolipid metabolism);ko00790(Folate biosynthesis)
PC-3p-211989_35	mRNA:Solyc09g008480.4.1	mRNA:Solyc09g008480.4.1	phosphatidylinositol 4-phosphate 5-kinase 9	1720-1741	1732	-32.4	-22.8	0.703704	8	GO:0005515(protein binding);GO:0005524(ATP binding);GO:0005634(nucleus);GO:0005829(cytosol);GO:0005975(carbohydrate metabolic process);GO:0006520(cellular amino acid metabolic process);GO:0016020(membrane);GO:0016308(1-phosphatidylinositol-4-phosphate 5-kinase activity)	ko00562(Inositol phosphate metabolism);ko04070(Phosphatidylinositol signaling system);ko04144(Endocytosis)
PC-3p-211989_35	mRNA:Solyc08g006970.4.1	mRNA:Solyc08g006970.4.1	uncharacterized LOC105775527	1386-1406	1396	-32.4	-22.8	0.703704	8.5	GO:0005886(plasma membrane);GO:0007165(signal transduction)	ko00970(Aminoacyl-tRNA biosynthesis)
PC-3p-211989_35	mRNA:Solyc09g059440.1.1	mRNA:Solyc09g059440.1.1	-	880-901	892	-32.4	-22.8	0.703704	7	GO:0000727(double-strand break repair via break-induced replication);GO:0003682(chromatin binding);GO:0003688(DNA replication origin binding);GO:0003697(single-stranded DNA binding);GO:0005656(nuclear pre-replicative complex);GO:0006267(pre-replicative complex assembly involved in nuclear cell cycle DNA replication);GO:0006270(DNA replication initiation);GO:0031261(DNA replication preinitiation c…	-
PC-3p-211989_35	mRNA:Solyc09g005425.1.1	mRNA:Solyc09g005425.1.1	-	533-553	544	-32.4	-22.7	0.700617	9.5	GO:0003674(molecular_function);GO:0005634(nucleus);GO:0005737(cytoplasm);GO:0006952(defense response);GO:0009507(chloroplast);GO:0009607(response to biotic stimulus)	-
PC-3p-211989_35	mRNA:Solyc03g122170.4.1	mRNA:Solyc03g122170.4.1	peroxisomal (S)-2-hydroxy-acid oxidase GLO4	967-987	978	-32.4	-22.7	0.700617	7.5	GO:0005737(cytoplasm);GO:0005777(peroxisome);GO:0008891(glycolate oxidase activity);GO:0009854(oxidative photosynthetic carbon pathway);GO:0010181(FMN binding);GO:0016491(oxidoreductase activity);GO:0042742(defense response to bacterium);GO:0050665(hydrogen peroxide biosynthetic process);GO:0052852(very-long-chain-);GO:0052853(long-chain-);GO:0052854(medium-chain-);GO:0055114(oxidation-reduction …	ko00630(Glyoxylate and dicarboxylate metabolism);ko04146(Peroxisome)
PC-3p-211989_35	mRNA:Solyc10g084280.2.1	mRNA:Solyc10g084280.2.1	protein gar2	279-299	290	-32.4	-22.7	0.700617	10	GO:0005516(calmodulin binding);GO:0005634(nucleus);GO:0005886(plasma membrane);GO:0008150(biological_process)	ko03015(mRNA surveillance pathway)
PC-3p-211989_35	mRNA:Solyc03g116830.4.1	mRNA:Solyc03g116830.4.1	-	638-660	650	-32.4	-22.7	0.700617	9	GO:0005768(endosome);GO:0006897(endocytosis);GO:0016050(vesicle organization);GO:0019898(extrinsic component of membrane);GO:0035091(phosphatidylinositol binding)	-
PC-3p-211989_35	mRNA:Solyc10g007050.3.1	mRNA:Solyc10g007050.3.1	probable bifunctional methylthioribulose-1-phosphate dehydratase/enolase-phosphatase E1 1	756-777	768	-32.4	-22.7	0.700617	8	GO:0000287(magnesium ion binding);GO:0005737(cytoplasm);GO:0005829(cytosol);GO:0009507(chloroplast);GO:0009570(chloroplast stroma);GO:0016787(hydrolase activity);GO:0019509(L-methionine salvage from methylthioadenosine);GO:0043874(acireductone synthase activity);GO:0046570(methylthioribulose 1-phosphate dehydratase activity)	ko00270(Cysteine and methionine metabolism)
PC-3p-211989_35	mRNA:Solyc04g064920.4.1	mRNA:Solyc04g064920.4.1	-	537-557	548	-32.4	-22.7	0.700617	7.5	GO:0005737(cytoplasm);GO:0120009(intermembrane lipid transfer);GO:0120013(intermembrane lipid transfer activity)	-
PC-3p-211989_35	mRNA:Solyc03g006000.3.1	mRNA:Solyc03g006000.3.1	-	657-677	668	-32.4	-22.7	0.700617	8.5	GO:0000302(response to reactive oxygen species);GO:0003677(DNA binding);GO:0003700(DNA binding transcription factor activity);GO:0005515(protein binding);GO:0005634(nucleus);GO:0005737(cytoplasm);GO:0006351(transcription, DNA-templated);GO:0006355(regulation of transcription, DNA-templated);GO:0010200(response to chitin);GO:0042803(protein homodimerization activity);GO:0043565(sequence-specific D…	-
PC-3p-211989_35	mRNA:Solyc11g069610.3.1	mRNA:Solyc11g069610.3.1	-	1086-1107	1098	-32.4	-22.7	0.700617	6.5	-	-
PC-3p-211989_35	mRNA:Solyc05g055480.3.1	mRNA:Solyc05g055480.3.1	NAC domain-containing protein 66-like	1627-1647	1638	-32.4	-22.7	0.700617	4.5	GO:0000976(transcription regulatory region sequence-specific DNA binding);GO:0002237(response to molecule of bacterial origin);GO:0003677(DNA binding);GO:0003700(DNA binding transcription factor activity);GO:0005515(protein binding);GO:0005634(nucleus);GO:0005730(nucleolus);GO:0006351(transcription, DNA-templated);GO:0006355(regulation of transcription, DNA-templated);GO:0006952(defense response)…	ko03013(RNA transport);ko03015(mRNA surveillance pathway);ko03018(RNA degradation)
PC-3p-211989_35	mRNA:Solyc01g008800.3.1	mRNA:Solyc01g008800.3.1	-	3949-3968	3959	-32.4	-22.7	0.700617	5.5	GO:0005515(protein binding)	-
PC-3p-211989_35	mRNA:Solyc05g055760.3.1	mRNA:Solyc05g055760.3.1	isopentenyl diphosphate isomerase	861-881	872	-32.4	-22.6	0.697531	4.5	GO:0004452(isopentenyl-diphosphate delta-isomerase activity);GO:0005829(cytosol);GO:0008299(isoprenoid biosynthetic process);GO:0009240(isopentenyl diphosphate biosynthetic process);GO:0009507(chloroplast);GO:0009536(plastid);GO:0015979(photosynthesis);GO:0015995(chlorophyll biosynthetic process);GO:0016787(hydrolase activity);GO:0046872(metal ion binding);GO:0050992(dimethylallyl diphosphate bio…	ko00900(Terpenoid backbone biosynthesis)
PC-3p-211989_35	mRNA:Solyc09g092540.1.1	mRNA:Solyc09g092540.1.1	-	581-600	591	-32.4	-22.6	0.697531	9	-	-
PC-3p-211989_35	mRNA:Solyc01g099790.3.1	mRNA:Solyc01g099790.3.1	-	1201-1221	1212	-32.4	-22.6	0.697531	8	GO:0003677(DNA binding);GO:0004842(ubiquitin-protein transferase activity);GO:0005634(nucleus);GO:0016567(protein ubiquitination)	-
PC-3p-211989_35	mRNA:Solyc01g068620.4.1	mRNA:Solyc01g068620.4.1	-	556-576	567	-32.4	-22.6	0.697531	8.5	GO:0010239(chloroplast mRNA processing);GO:0031426(polycistronic mRNA processing);GO:0042644(chloroplast nucleoid)	-
PC-3p-211989_35	mRNA:Solyc01g009760.3.1	mRNA:Solyc01g009760.3.1	uncharacterized LOC100792815	496-516	507	-32.4	-22.6	0.697531	10	GO:0003674(molecular_function);GO:0005737(cytoplasm);GO:0009793(embryo development ending in seed dormancy);GO:0009845(seed germination);GO:0010029(regulation of seed germination);GO:0098755(maintenance of seed dormancy by absisic acid)	ko04141(Protein processing in endoplasmic reticulum);ko04120(Ubiquitin mediated proteolysis);ko03420(Nucleotide excision repair)
PC-3p-211989_35	mRNA:Solyc12g006870.2.1	mRNA:Solyc12g006870.2.1	acyl-protein thioesterase 2	207-227	218	-32.4	-22.6	0.697531	8	GO:0002084(protein depalmitoylation);GO:0005737(cytoplasm);GO:0008474(palmitoyl-);GO:0052689(carboxylic ester hydrolase activity)	ko00564(Glycerophospholipid metabolism)
PC-3p-211989_35	mRNA:Solyc09g056170.3.1	mRNA:Solyc09g056170.3.1	-	617-637	628	-32.4	-22.6	0.697531	6	GO:0005737(cytoplasm);GO:0005884(actin filament);GO:0032432(actin filament bundle);GO:0051015(actin filament binding);GO:0051017(actin filament bundle assembly);GO:0051639(actin filament network formation);GO:0051764(actin crosslink formation)	-
PC-3p-211989_35	mRNA:Solyc02g072000.3.1	mRNA:Solyc02g072000.3.1	-	965-985	976	-32.4	-22.6	0.697531	8	GO:0000302(response to reactive oxygen species);GO:0003677(DNA binding);GO:0003700(DNA binding transcription factor activity);GO:0005515(protein binding);GO:0005634(nucleus);GO:0005737(cytoplasm);GO:0006351(transcription, DNA-templated);GO:0006355(regulation of transcription, DNA-templated);GO:0010200(response to chitin);GO:0042803(protein homodimerization activity);GO:0043565(sequence-specific D…	-
PC-3p-211989_35	mRNA:Solyc08g081000.3.1	mRNA:Solyc08g081000.3.1	-	1584-1604	1595	-32.4	-22.6	0.697531	8.5	GO:0003700(DNA binding transcription factor activity);GO:0005634(nucleus);GO:0006355(regulation of transcription, DNA-templated)	-
PC-3p-211989_35	mRNA:Solyc11g067080.3.1	mRNA:Solyc11g067080.3.1	-	1128-1147	1139	-32.4	-22.6	0.697531	9.5	GO:0004674(protein serine/threonine kinase activity);GO:0005634(nucleus);GO:0005737(cytoplasm);GO:0005886(plasma membrane);GO:0035556(intracellular signal transduction)	-
PC-3p-211989_35	mRNA:Solyc10g083500.2.1	mRNA:Solyc10g083500.2.1	-	3546-3567	3558	-32.4	-22.5	0.694444	3	GO:0004674(protein serine/threonine kinase activity);GO:0005634(nucleus);GO:0005737(cytoplasm);GO:0005886(plasma membrane);GO:0035556(intracellular signal transduction)	-
PC-3p-211989_35	mRNA:Solyc10g087040.3.1	mRNA:Solyc10g087040.3.1	alkane hydroxylase MAH1-like	231-252	242	-32.4	-22.5	0.694444	6.5	GO:0005576(extracellular region);GO:0019825(oxygen binding)	ko00073(Cutin,ko suberine and wax biosynthesis)
PC-3p-211989_35	mRNA:Solyc01g087450.3.1	mRNA:Solyc01g087450.3.1	-	2302-2322	2313	-32.4	-22.5	0.694444	7	GO:0003674(molecular_function);GO:0005739(mitochondrion);GO:0008150(biological_process)	-
PC-3p-211989_35	mRNA:Solyc10g045237.1.1	mRNA:Solyc10g045237.1.1	-	688-710	701	-32.4	-22.5	0.694444	5.5	-	-
PC-3p-211989_35	mRNA:Solyc07g045370.3.1	mRNA:Solyc07g045370.3.1	-	409-429	420	-32.4	-22.5	0.694444	6	GO:0000460(maturation of 5.8S rRNA);GO:0000470(maturation of LSU-rRNA);GO:0000478(endonucleolytic cleavage involved in rRNA processing);GO:0006325(chromatin organization);GO:0030687(preribosome, large subunit precursor)	-
PC-3p-211989_35	mRNA:Solyc11g066005.1.1	mRNA:Solyc11g066005.1.1	uncharacterized LOC103707976	243-263	254	-32.4	-22.5	0.694444	7.5	GO:0003723(RNA binding);GO:0003964(RNA-directed DNA polymerase activity);GO:0005737(cytoplasm);GO:0006278(RNA-dependent DNA biosynthetic process);GO:0015074(DNA integration)	ko00511(Other glycan degradation)
PC-3p-211989_35	mRNA:Solyc06g074480.3.1	mRNA:Solyc06g074480.3.1	-	632-652	643	-32.4	-22.5	0.694444	8	GO:0004674(protein serine/threonine kinase activity);GO:0005634(nucleus);GO:0005737(cytoplasm);GO:0005886(plasma membrane);GO:0035556(intracellular signal transduction)	-
PC-3p-211989_35	mRNA:Solyc06g063140.4.1	mRNA:Solyc06g063140.4.1	26S protease regulatory subunit 7 homolog A	1281-1301	1292	-32.4	-22.5	0.694444	7	GO:0008540(proteasome regulatory particle, base subcomplex);GO:0017025(TBP-class protein binding);GO:0030433(ubiquitin-dependent ERAD pathway);GO:0031595(nuclear proteasome complex);GO:0031597(cytosolic proteasome complex);GO:0036402(proteasome-activating ATPase activity);GO:0045899(positive regulation of RNA polymerase II transcriptional preinitiation complex assembly)	ko03050(Proteasome)
PC-3p-211989_35	mRNA:Solyc08g077500.4.1	mRNA:Solyc08g077500.4.1	-	10078-10099	10090	-32.4	-22.4	0.691358	5	GO:0005622(intracellular);GO:0006623(protein targeting to vacuole);GO:0019898(extrinsic component of membrane);GO:0045053(protein retention in Golgi apparatus)	-
PC-3p-211989_35	mRNA:Solyc02g081680.4.1	mRNA:Solyc02g081680.4.1	-	193-215	206	-32.4	-22.4	0.691358	10	GO:0005654(nucleoplasm);GO:0005730(nucleolus);GO:0030690(Noc1p-Noc2p complex);GO:0030691(Noc2p-Noc3p complex);GO:0042273(ribosomal large subunit biogenesis)	-
PC-3p-211989_35	mRNA:Solyc03g007040.4.1	mRNA:Solyc03g007040.4.1	-	1924-1944	1935	-32.4	-22.4	0.691358	7.5	GO:0006813(potassium ion transport);GO:0015079(potassium ion transmembrane transporter activity);GO:0015299(solute:proton antiporter activity);GO:0015386(potassium:proton antiporter activity);GO:0016020(membrane);GO:0016021(integral component of membrane);GO:0022890(inorganic cation transmembrane transporter activity);GO:0071805(potassium ion transmembrane transport);GO:1902600(proton transmembra…	-
PC-3p-211989_35	mRNA:Solyc03g117990.1.1	mRNA:Solyc03g117990.1.1	-	1016-1035	1027	-32.4	-22.4	0.691358	5	GO:0003674(molecular_function);GO:0005575(cellular_component);GO:0008150(biological_process)	-
PC-3p-211989_35	mRNA:Solyc06g007710.4.1	mRNA:Solyc06g007710.4.1	-	264-284	275	-32.4	-22.4	0.691358	9.5	GO:0005742(mitochondrial outer membrane translocase complex);GO:0030150(protein import into mitochondrial matrix)	-
PC-3p-211989_35	mRNA:Solyc03g025330.4.1	mRNA:Solyc03g025330.4.1	-	268-288	279	-32.4	-22.4	0.691358	9	GO:0009507(chloroplast);GO:0016021(integral component of membrane)	-
PC-3p-211989_35	mRNA:Solyc01g096920.3.1	mRNA:Solyc01g096920.3.1	uncharacterized protein LOC105631110 isoform X1	478-499	489	-32.4	-22.4	0.691358	9	GO:0000492(box C/D snoRNP assembly);GO:0005634(nucleus);GO:0030515(snoRNA binding)	ko03015(mRNA surveillance pathway)
PC-3p-211989_35	mRNA:Solyc08g006930.3.1	mRNA:Solyc08g006930.3.1	photosystem I reaction center subunit psaK	9-30	21	-32.4	-22.4	0.691358	4	GO:0009507(chloroplast);GO:0009522(photosystem I);GO:0009534(chloroplast thylakoid);GO:0009535(chloroplast thylakoid membrane);GO:0009579(thylakoid);GO:0015979(photosynthesis);GO:0016020(membrane);GO:0016021(integral component of membrane);GO:0016168(chlorophyll binding)	ko00195(Photosynthesis)
PC-3p-211989_35	mRNA:Solyc10g008470.3.1	mRNA:Solyc10g008470.3.1	-	1218-1238	1229	-32.4	-22.4	0.691358	8.5	GO:0003674(molecular_function);GO:0005737(cytoplasm)	-
PC-3p-211989_35	mRNA:Solyc11g045675.1.1	mRNA:Solyc11g045675.1.1	-	626-646	637	-32.4	-22.3	0.688272	8.5	GO:0005759(mitochondrial matrix);GO:0006790(sulfur compound metabolic process);GO:0008198(ferrous iron binding);GO:0016226(iron-sulfur cluster assembly);GO:0051537(2 iron, 2 sulfur cluster binding);GO:0051539(4 iron, 4 sulfur cluster binding);GO:0097428(protein maturation by iron-sulfur cluster transfer)	-
PC-3p-211989_35	mRNA:Solyc01g016418.1.1	mRNA:Solyc01g016418.1.1	-	641-661	652	-32.4	-22.3	0.688272	8.5	GO:0005759(mitochondrial matrix);GO:0006790(sulfur compound metabolic process);GO:0008198(ferrous iron binding);GO:0016226(iron-sulfur cluster assembly);GO:0051537(2 iron, 2 sulfur cluster binding);GO:0051539(4 iron, 4 sulfur cluster binding);GO:0097428(protein maturation by iron-sulfur cluster transfer)	-
PC-3p-211989_35	mRNA:Solyc02g080650.3.1	mRNA:Solyc02g080650.3.1	-	739-759	750	-32.4	-22.3	0.688272	8	GO:0005737(cytoplasm);GO:0009793(embryo development ending in seed dormancy)	-
PC-3p-211989_35	mRNA:Solyc10g054350.2.1	mRNA:Solyc10g054350.2.1	disease resistance protein RPM1	12-31	22	-32.4	-22.3	0.688272	7	-	ko04626(Plant-pathogen interaction)
PC-3p-211989_35	mRNA:Solyc02g092940.3.1	mRNA:Solyc02g092940.3.1	-	616-636	627	-32.4	-22.3	0.688272	10	GO:0004672(protein kinase activity);GO:0004674(protein serine/threonine kinase activity);GO:0005524(ATP binding);GO:0005576(extracellular region);GO:0006468(protein phosphorylation);GO:0007169(transmembrane receptor protein tyrosine kinase signaling pathway);GO:0016021(integral component of membrane);GO:0016301(kinase activity);GO:0016310(phosphorylation)	-
PC-3p-211989_35	mRNA:Solyc03g095310.3.1	mRNA:Solyc03g095310.3.1	-	844-865	856	-32.4	-22.3	0.688272	5	GO:0004497(monooxygenase activity)	-
PC-3p-211989_35	mRNA:Solyc03g019910.3.1	mRNA:Solyc03g019910.3.1	60S ribosomal protein L32-like	791-812	803	-32.4	-22.3	0.688272	8	GO:0003674(molecular_function);GO:0005634(nucleus);GO:0008150(biological_process)	ko03010(Ribosome)
PC-3p-211989_35	mRNA:Solyc10g047630.2.1	mRNA:Solyc10g047630.2.1	beta-ureidopropionase	526-547	538	-32.4	-22.3	0.688272	7.5	GO:0003837(beta-ureidopropionase activity);GO:0005737(cytoplasm);GO:0005829(cytosol);GO:0006212(uracil catabolic process);GO:0006807(nitrogen compound metabolic process);GO:0016811(hydrolase activity, acting on carbon-nitrogen );GO:0019483(beta-alanine biosynthetic process);GO:0043562(cellular response to nitrogen levels)	ko00240(Pyrimidine metabolism);ko00410(beta-Alanine metabolism);ko00770(Pantothenate and CoA biosynthesis)
PC-3p-211989_35	mRNA:Solyc07g053220.2.1	mRNA:Solyc07g053220.2.1	-	2260-2280	2271	-32.4	-22.3	0.688272	6.5	GO:0004674(protein serine/threonine kinase activity);GO:0005886(plasma membrane);GO:0006468(protein phosphorylation)	-
PC-3p-211989_35	mRNA:Solyc05g006980.3.1	mRNA:Solyc05g006980.3.1	-	1305-1323	1316	-32.4	-22.3	0.688272	6	GO:0003700(DNA binding transcription factor activity);GO:0005634(nucleus);GO:0006351(transcription, DNA-templated);GO:0006355(regulation of transcription, DNA-templated);GO:0009637(response to blue light);GO:0030308(negative regulation of cell growth);GO:0043565(sequence-specific DNA binding);GO:0045893(positive regulation of transcription, DNA-templated);GO:0048510(regulation of timing of transi…	-
PC-3p-211989_35	mRNA:Solyc05g007890.4.1	mRNA:Solyc05g007890.4.1	hypothetical protein	761-781	772	-32.4	-22.2	0.685185	9.5	GO:0003700(DNA binding transcription factor activity);GO:0005634(nucleus);GO:0006355(regulation of transcription, DNA-templated)	ko04933(AGE-RAGE signaling pathway in diabetic complications)
PC-3p-211989_35	mRNA:Solyc11g067080.3.1	mRNA:Solyc11g067080.3.1	-	1394-1414	1405	-32.4	-22.2	0.685185	6	GO:0004674(protein serine/threonine kinase activity);GO:0005634(nucleus);GO:0005737(cytoplasm);GO:0005886(plasma membrane);GO:0035556(intracellular signal transduction)	-
PC-3p-211989_35	mRNA:Solyc09g007300.3.1	mRNA:Solyc09g007300.3.1	subtilisin-like protease SBT6.1	550-571	562	-32.4	-22.2	0.685185	6	GO:0004252(serine-type endopeptidase activity);GO:0005618(cell wall)	ko04141(Protein processing in endoplasmic reticulum)
PC-3p-211989_35	mRNA:Solyc08g082860.4.1	mRNA:Solyc08g082860.4.1	probable trehalase	2141-2161	2152	-32.4	-22.2	0.685185	7	GO:0004555(alpha,alpha-trehalase activity);GO:0005993(trehalose catabolic process)	ko00500(Starch and sucrose metabolism)
PC-3p-211989_35	mRNA:Solyc07g042500.4.1	mRNA:Solyc07g042500.4.1	-	3768-3788	3779	-32.4	-22.2	0.685185	10	GO:0004175(endopeptidase activity);GO:0005634(nucleus);GO:0016926(protein desumoylation);GO:0016929(SUMO-specific protease activity)	-
PC-3p-211989_35	mRNA:Solyc03g120270.4.1	mRNA:Solyc03g120270.4.1	-	908-928	919	-32.4	-22.2	0.685185	8	GO:0006886(intracellular protein transport);GO:0006888(ER to Golgi vesicle-mediated transport);GO:0006890(retrograde vesicle-mediated transport, Golgi to ER);GO:0006891(intra-Golgi vesicle-mediated transport);GO:0030126(COPI vesicle coat)	-
PC-3p-211989_35	mRNA:Solyc07g005950.4.1	mRNA:Solyc07g005950.4.1	-	2298-2318	2309	-32.4	-22.2	0.685185	6	GO:0000079(regulation of cyclin-dependent protein serine/threonine kinase activity);GO:0005675(holo TFIIH complex);GO:0006281(DNA repair);GO:0006357(regulation of transcription by RNA polymerase II)	-
PC-3p-211989_35	mRNA:Solyc07g044930.3.1	mRNA:Solyc07g044930.3.1	DExH-box ATP-dependent RNA helicase DExH6	271-291	282	-32.4	-22.2	0.685185	9	GO:0004004(ATP-dependent RNA helicase activity);GO:0005634(nucleus);GO:0005737(cytoplasm);GO:0006396(RNA processing)	ko03018(RNA degradation)
PC-3p-211989_35	mRNA:Solyc03g120720.3.1	mRNA:Solyc03g120720.3.1	protein disulfide isomerase-like 1-6	1544-1564	1555	-32.4	-22.2	0.685185	6.5	GO:0003756(protein disulfide isomerase activity);GO:0005783(endoplasmic reticulum);GO:0006457(protein folding);GO:0034976(response to endoplasmic reticulum stress)	ko04141(Protein processing in endoplasmic reticulum)
PC-3p-211989_35	mRNA:Solyc11g006220.2.1	mRNA:Solyc11g006220.2.1	-	1110-1130	1121	-32.4	-22.2	0.685185	9.5	GO:0000146(microfilament motor activity);GO:0003774(motor activity);GO:0005634(nucleus);GO:0007015(actin filament organization);GO:0009860(pollen tube growth);GO:0016459(myosin complex);GO:0030048(actin filament-based movement);GO:0051640(organelle localization)	-
PC-3p-211989_35	mRNA:Solyc03g043920.4.1	mRNA:Solyc03g043920.4.1	-	345-365	356	-32.4	-22.2	0.685185	5	GO:0000139(Golgi membrane);GO:0005768(endosome);GO:0005794(Golgi apparatus);GO:0005802(trans-Golgi network);GO:0008378(galactosyltransferase activity);GO:0009969(xyloglucan biosynthetic process);GO:0010192(mucilage biosynthetic process);GO:0010214(seed coat development);GO:0010392(galactoglucomannan metabolic process);GO:0016021(integral component of membrane);GO:0016740(transferase activity);GO:…	-
PC-3p-211989_35	mRNA:Solyc10g150143.1.1	mRNA:Solyc10g150143.1.1	alkane hydroxylase MAH1-like isoform X1	807-828	819	-32.4	-22.2	0.685185	7.5	GO:0005576(extracellular region)	ko00073(Cutin,ko suberine and wax biosynthesis)
PC-3p-211989_35	mRNA:Solyc09g013160.3.1	mRNA:Solyc09g013160.3.1	-	2060-2080	2071	-32.4	-22.1	0.682099	6	GO:0000166(nucleotide binding);GO:0005634(nucleus);GO:0080008(Cul4-RING E3 ubiquitin ligase complex)	-
PC-3p-211989_35	mRNA:Solyc04g082560.4.1	mRNA:Solyc04g082560.4.1	epidermal growth factor receptor substrate 15-like 1	962-982	973	-32.4	-22.1	0.682099	5	GO:0005509(calcium ion binding);GO:0005829(cytosol);GO:0005886(plasma membrane)	ko04144(Endocytosis)
PC-3p-211989_35	mRNA:Solyc11g070100.2.1	mRNA:Solyc11g070100.2.1	protein HEADING DATE 3B-like	1785-1805	1796	-32.4	-22.1	0.682099	9.5	GO:0003700(DNA binding transcription factor activity);GO:0005515(protein binding);GO:0005634(nucleus);GO:0006351(transcription, DNA-templated);GO:0006355(regulation of transcription, DNA-templated);GO:0007623(circadian rhythm);GO:0008022(protein C-terminus binding);GO:0009409(response to cold);GO:0009585(red, far-red light phototransduction);GO:0009733(response to auxin);GO:0009737(response to ab…	ko04712(Circadian rhythm - plant)
PC-3p-211989_35	mRNA:Solyc08g079550.1.1	mRNA:Solyc08g079550.1.1	-	2281-2302	2292	-32.4	-22.1	0.682099	8.5	GO:0005634(nucleus);GO:0008150(biological_process)	-
PC-3p-211989_35	mRNA:Solyc01g081030.4.1	mRNA:Solyc01g081030.4.1	pre-mRNA-splicing factor ATP-dependent RNA helicase DEAH10	1838-1858	1849	-32.4	-22.1	0.682099	8.5	GO:0003714(transcription corepressor activity);GO:0005634(nucleus)	ko03040(Spliceosome)
PC-3p-211989_35	mRNA:Solyc06g071880.4.1	mRNA:Solyc06g071880.4.1	60S ribosomal protein L17-1-like	9-29	20	-32.4	-22.1	0.682099	7	GO:0003735(structural constituent of ribosome);GO:0005773(vacuole);GO:0005774(vacuolar membrane);GO:0005794(Golgi apparatus);GO:0005829(cytosol);GO:0005840(ribosome);GO:0005886(plasma membrane);GO:0006412(translation);GO:0009506(plasmodesma);GO:0009507(chloroplast);GO:0022625(cytosolic large ribosomal subunit)	ko03010(Ribosome)
PC-3p-211989_35	mRNA:Solyc01g007260.3.1	mRNA:Solyc01g007260.3.1	-	447-467	458	-32.4	-22.1	0.682099	7.5	GO:0005737(cytoplasm);GO:0006351(transcription, DNA-templated);GO:0006355(regulation of transcription, DNA-templated);GO:0019538(protein metabolic process)	-
PC-3p-211989_35	mRNA:Solyc02g084410.3.1	mRNA:Solyc02g084410.3.1	-	824-843	834	-32.4	-22.1	0.682099	9	GO:0004462(lactoylglutathione lyase activity);GO:0005737(cytoplasm);GO:0005975(carbohydrate metabolic process);GO:0016829(lyase activity)	-
PC-3p-211989_35	mRNA:Solyc10g079370.3.1	mRNA:Solyc10g079370.3.1	transcription initiation factor IIB-2	820-843	834	-32.4	-22.1	0.682099	7	GO:0005634(nucleus);GO:0005737(cytoplasm);GO:0006355(regulation of transcription, DNA-templated);GO:0017025(TBP-class protein binding);GO:0046872(metal ion binding);GO:0070897(DNA-templated transcriptional preinitiation complex assembly)	ko03022(Basal transcription factors)
PC-3p-211989_35	mRNA:Solyc11g007610.2.1	mRNA:Solyc11g007610.2.1	-	908-928	919	-32.4	-22.1	0.682099	9.5	GO:0004004(ATP-dependent RNA helicase activity);GO:0010501(RNA secondary structure unwinding)	-
PC-3p-211989_35	mRNA:Solyc06g066730.3.1	mRNA:Solyc06g066730.3.1	-	1069-1089	1080	-32.4	-22.1	0.682099	8	GO:0006886(intracellular protein transport);GO:0006888(ER to Golgi vesicle-mediated transport);GO:0006890(retrograde vesicle-mediated transport, Golgi to ER);GO:0006891(intra-Golgi vesicle-mediated transport);GO:0030126(COPI vesicle coat)	-
PC-3p-211989_35	mRNA:Solyc12g008550.3.1	mRNA:Solyc12g008550.3.1	-	674-694	685	-32.4	-22.1	0.682099	9	GO:0005773(vacuole);GO:0005783(endoplasmic reticulum);GO:0005789(endoplasmic reticulum membrane);GO:0005886(plasma membrane);GO:0006508(proteolysis);GO:0007275(multicellular organism development);GO:0008237(metallopeptidase activity);GO:0010073(meristem maintenance);GO:0016021(integral component of membrane);GO:0016805(dipeptidase activity);GO:0040008(regulation of growth);GO:0046872(metal ion bi…	-
PC-3p-211989_35	mRNA:Solyc05g051340.3.1	mRNA:Solyc05g051340.3.1	-	103-123	114	-32.4	-22	0.679012	6.5	GO:0003674(molecular_function);GO:0005739(mitochondrion);GO:0008150(biological_process);GO:0009451(RNA modification)	-
PC-3p-211989_35	mRNA:Solyc02g080990.2.1	mRNA:Solyc02g080990.2.1	leucine--tRNA ligase	1942-1961	1953	-32.4	-22	0.679012	8.5	GO:0004823(leucine-tRNA ligase activity);GO:0005739(mitochondrion);GO:0005829(cytosol);GO:0006429(leucyl-tRNA aminoacylation)	ko00970(Aminoacyl-tRNA biosynthesis)
PC-3p-211989_35	mRNA:Solyc12g042740.2.1	mRNA:Solyc12g042740.2.1	54-kD signal recognition particle (SRP) specific protein	1150-1171	1162	-32.4	-22	0.679012	7.5	GO:0003729(mRNA binding);GO:0003924(GTPase activity);GO:0005525(GTP binding);GO:0005737(cytoplasm);GO:0005786(signal recognition particle, endoplasmic reticulum targeting);GO:0005829(cytosol);GO:0006614(SRP-dependent cotranslational protein targeting to membrane);GO:0006617(SRP-dependent cotranslational protein targeting to membrane, signal sequence recognition);GO:0008312(7S RNA binding)	ko03060(Protein export)
PC-3p-211989_35	mRNA:Solyc02g082240.1.1	mRNA:Solyc02g082240.1.1	-	114-134	125	-32.4	-22	0.679012	9	-	-
PC-3p-211989_35	mRNA:Solyc02g069240.1.1	mRNA:Solyc02g069240.1.1	-	925-945	936	-32.4	-22	0.679012	6.5	GO:0006004(fucose metabolic process);GO:0006486(protein glycosylation);GO:0016021(integral component of membrane);GO:0016757(transferase activity, transferring glycosyl groups)	-
PC-3p-211989_35	mRNA:Solyc10g083960.2.1	mRNA:Solyc10g083960.2.1	probable FAD synthase	1536-1557	1547	-32.4	-22	0.679012	5.5	GO:0005737(cytoplasm);GO:0016740(transferase activity)	ko00740(Riboflavin metabolism)
PC-3p-211989_35	mRNA:Solyc02g086160.4.1	mRNA:Solyc02g086160.4.1	-	1197-1218	1209	-32.4	-22	0.679012	9.5	GO:0005351(carbohydrate:proton symporter activity);GO:0005355(glucose transmembrane transporter activity);GO:0005887(integral component of plasma membrane);GO:0046323(glucose import)	-
PC-3p-211989_35	mRNA:Solyc11g010813.1.1	mRNA:Solyc11g010813.1.1	-	340-362	353	-32.4	-22	0.679012	7.5	GO:0009813(flavonoid biosynthetic process);GO:0043231(intracellular membrane-bounded organelle);GO:0052696(flavonoid glucuronidation);GO:0080043(quercetin 3-O-glucosyltransferase activity);GO:0080044(quercetin 7-O-glucosyltransferase activity)	-
PC-3p-211989_35	mRNA:Solyc01g009060.3.1	mRNA:Solyc01g009060.3.1	-	173-194	185	-32.4	-22	0.679012	8	GO:0005515(protein binding);GO:0005634(nucleus);GO:0005829(cytosol);GO:0006970(response to osmotic stress);GO:0016567(protein ubiquitination);GO:0042631(cellular response to water deprivation);GO:0071472(cellular response to salt stress)	-
PC-3p-211989_35	mRNA:Solyc01g005800.3.1	mRNA:Solyc01g005800.3.1	feruloyl CoA ortho-hydroxylase 1-like	1443-1461	1452	-32.4	-22	0.679012	6	GO:0005516(calmodulin binding);GO:0005634(nucleus);GO:0005737(cytoplasm);GO:0008150(biological_process)	ko00940(Phenylpropanoid biosynthesis)
PC-3p-211989_35	mRNA:Solyc11g010780.1.1	mRNA:Solyc11g010780.1.1	-	235-257	248	-32.4	-22	0.679012	7.5	GO:0009813(flavonoid biosynthetic process);GO:0043231(intracellular membrane-bounded organelle);GO:0052696(flavonoid glucuronidation);GO:0080043(quercetin 3-O-glucosyltransferase activity);GO:0080044(quercetin 7-O-glucosyltransferase activity)	-
PC-3p-211989_35	mRNA:Solyc08g061020.1.1	mRNA:Solyc08g061020.1.1	-	745-765	756	-32.4	-22	0.679012	9.5	GO:0005215(transporter activity);GO:0005886(plasma membrane);GO:0006857(oligopeptide transport);GO:0009611(response to wounding);GO:0009753(response to jasmonic acid);GO:0015293(symporter activity);GO:0016021(integral component of membrane);GO:0022857(transmembrane transporter activity);GO:0042128(nitrate assimilation);GO:0055085(transmembrane transport)	-
PC-3p-211989_35	mRNA:Solyc01g090900.3.1	mRNA:Solyc01g090900.3.1	-	952-972	963	-32.4	-22	0.679012	7.5	GO:0005739(mitochondrion);GO:0009507(chloroplast);GO:0009536(plastid);GO:0009706(chloroplast inner membrane);GO:0009941(chloroplast envelope)	-
PC-3p-211989_35	mRNA:Solyc12g055910.3.1	mRNA:Solyc12g055910.3.1	-	3350-3370	3361	-32.4	-22	0.679012	9	GO:0005634(nucleus);GO:0046872(metal ion binding)	-
PC-3p-211989_35	mRNA:Solyc04g015710.3.1	mRNA:Solyc04g015710.3.1	-	315-334	325	-32.4	-22	0.679012	4.5	GO:0000778(condensed nuclear chromosome kinetochore)	-
PC-3p-211989_35	mRNA:Solyc05g026240.3.1	mRNA:Solyc05g026240.3.1	-	275-294	286	-32.4	-22	0.679012	6.5	GO:0007165(signal transduction)	-
PC-3p-211989_35	mRNA:Solyc09g075370.3.1	mRNA:Solyc09g075370.3.1	-	170-192	183	-32.4	-22	0.679012	8	GO:0003735(structural constituent of ribosome);GO:0005762(mitochondrial large ribosomal subunit)	-
PC-3p-211989_35	mRNA:Solyc12g011330.4.1	mRNA:Solyc12g011330.4.1	ethylene receptor homolog	1612-1636	1627	-32.4	-22	0.679012	8	GO:0005515(protein binding);GO:0005783(endoplasmic reticulum);GO:0010105(negative regulation of ethylene-activated signaling pathway)	ko04016(MAPK signaling pathway - plant);ko04075(Plant hormone signal transduction)
PC-3p-211989_35	mRNA:Solyc02g072240.3.1	mRNA:Solyc02g072240.3.1	-	2238-2259	2250	-32.4	-22	0.679012	9	GO:0000977(RNA polymerase II regulatory region sequence-specific DNA binding);GO:0005515(protein binding);GO:0005618(cell wall);GO:0005794(Golgi apparatus);GO:0005886(plasma membrane);GO:0006970(response to osmotic stress);GO:0009414(response to water deprivation);GO:0009833(plant-type primary cell wall biogenesis);GO:0009834(plant-type secondary cell wall biogenesis);GO:0009863(salicylic acid me…	-
PC-3p-211989_35	mRNA:Solyc01g104320.4.1	mRNA:Solyc01g104320.4.1	-	512-532	523	-32.4	-22	0.679012	9	GO:0005198(structural molecule activity);GO:0008150(biological_process);GO:0009507(chloroplast);GO:0009534(chloroplast thylakoid);GO:0009535(chloroplast thylakoid membrane);GO:0010287(plastoglobule)	-
PC-3p-211989_35	mRNA:Solyc03g034060.4.1	mRNA:Solyc03g034060.4.1	-	2443-2463	2454	-32.4	-22	0.679012	4.5	GO:0004674(protein serine/threonine kinase activity);GO:0004675(transmembrane receptor protein serine/threonine kinase activity);GO:0005524(ATP binding);GO:0005886(plasma membrane);GO:0007166(cell surface receptor signaling pathway);GO:0016021(integral component of membrane);GO:0016301(kinase activity);GO:0046777(protein autophosphorylation)	-
PC-3p-211989_35	mRNA:Solyc03g116810.4.1	mRNA:Solyc03g116810.4.1	signal recognition particle protein 3	1154-1175	1166	-32.4	-22	0.679012	8.5	GO:0003729(mRNA binding);GO:0003924(GTPase activity);GO:0005525(GTP binding);GO:0005737(cytoplasm);GO:0005786(signal recognition particle, endoplasmic reticulum targeting);GO:0005829(cytosol);GO:0006614(SRP-dependent cotranslational protein targeting to membrane);GO:0006617(SRP-dependent cotranslational protein targeting to membrane, signal sequence recognition);GO:0008312(7S RNA binding)	ko03060(Protein export)
PC-3p-211989_35	mRNA:Solyc06g074300.4.1	mRNA:Solyc06g074300.4.1	60S ribosomal protein L10a-1	31-53	44	-32.4	-22	0.679012	6	GO:0000470(maturation of LSU-rRNA);GO:0003723(RNA binding);GO:0006412(translation);GO:0022625(cytosolic large ribosomal subunit)	ko03010(Ribosome)
PC-3p-211989_35	mRNA:Solyc10g055070.1.1	mRNA:Solyc10g055070.1.1	-	403-424	415	-32.4	-21.9	0.675926	6.5	GO:0003713(transcription coactivator activity);GO:0006357(regulation of transcription by RNA polymerase II);GO:0016592(mediator complex)	-
PC-3p-211989_35	mRNA:Solyc07g065600.3.1	mRNA:Solyc07g065600.3.1	-	2645-2664	2656	-32.4	-21.9	0.675926	7.5	GO:0003674(molecular_function);GO:0005737(cytoplasm);GO:0009553(embryo sac development);GO:0048316(seed development)	-
PC-3p-211989_35	mRNA:Solyc07g065600.3.1	mRNA:Solyc07g065600.3.1	-	3326-3345	3337	-32.4	-21.9	0.675926	7.5	GO:0003674(molecular_function);GO:0005737(cytoplasm);GO:0009553(embryo sac development);GO:0048316(seed development)	-
PC-3p-211989_35	mRNA:Solyc01g067130.4.1	mRNA:Solyc01g067130.4.1	-	65-85	76	-32.4	-21.9	0.675926	6.5	GO:0003700(DNA binding transcription factor activity);GO:0005515(protein binding);GO:0005634(nucleus);GO:0006351(transcription, DNA-templated);GO:0006355(regulation of transcription, DNA-templated);GO:0043565(sequence-specific DNA binding);GO:0046982(protein heterodimerization activity)	-
PC-3p-211989_35	mRNA:Solyc04g054890.3.1	mRNA:Solyc04g054890.3.1	acyl-coenzyme A oxidase 2	676-696	687	-32.4	-21.9	0.675926	9.5	GO:0000062(fatty-acyl-CoA binding);GO:0003995(acyl-CoA dehydrogenase activity);GO:0005777(peroxisome);GO:0009055(electron transfer activity);GO:0033539(fatty acid beta-oxidation using acyl-CoA dehydrogenase);GO:0050660(flavin adenine dinucleotide binding);GO:0052890(oxidoreductase activity, acting on the CH-CH group of donors, with a flavin as acceptor);GO:0055088(lipid homeostasis)	ko00071(Fatty acid degradation);ko00592(alpha-Linolenic acid metabolism);ko01040(Biosynthesis of unsaturated fatty acids);ko04146(Peroxisome)
PC-3p-211989_35	mRNA:Solyc08g066200.3.1	mRNA:Solyc08g066200.3.1	nuclear poly(A) polymerase 4-like	2144-2164	2155	-32.4	-21.9	0.675926	9	GO:0004652(polynucleotide adenylyltransferase activity);GO:0005634(nucleus);GO:0006378(mRNA polyadenylation)	ko03015(mRNA surveillance pathway)
PC-3p-211989_35	mRNA:Solyc01g095470.3.1	mRNA:Solyc01g095470.3.1	putative glucose-6-phosphate 1-epimerase	1166-1185	1177	-32.4	-21.9	0.675926	6.5	GO:0004034(aldose 1-epimerase activity);GO:0005634(nucleus);GO:0005975(carbohydrate metabolic process);GO:0006012(galactose metabolic process);GO:0047938(glucose-6-phosphate 1-epimerase activity)	ko00010(Glycolysis / Gluconeogenesis)
PC-3p-211989_35	mRNA:Solyc05g009180.1.1	mRNA:Solyc05g009180.1.1	putative DNA glycosylase At3g47830	441-460	451	-32.4	-21.9	0.675926	7	GO:0003700(DNA binding transcription factor activity);GO:0005515(protein binding);GO:0005634(nucleus);GO:0006351(transcription, DNA-templated);GO:0006355(regulation of transcription, DNA-templated);GO:0007275(multicellular organism development);GO:0009736(cytokinin-activated signaling pathway);GO:0009740(gibberellic acid mediated signaling pathway);GO:0010090(trichome morphogenesis);GO:0019760(gl…	ko03410(Base excision repair)
PC-3p-211989_35	mRNA:Solyc12g042060.3.1	mRNA:Solyc12g042060.3.1	-	126-146	137	-32.4	-21.9	0.675926	8.5	GO:0004176(ATP-dependent peptidase activity);GO:0005515(protein binding);GO:0005524(ATP binding);GO:0005618(cell wall);GO:0005739(mitochondrion);GO:0005829(cytosol);GO:0009507(chloroplast);GO:0009532(plastid stroma);GO:0009535(chloroplast thylakoid membrane);GO:0009536(plastid);GO:0009570(chloroplast stroma);GO:0009658(chloroplast organization);GO:0009706(chloroplast inner membrane);GO:0009735(re…	-
PC-3p-211989_35	mRNA:Solyc08g014100.1.1	mRNA:Solyc08g014100.1.1	-	940-962	953	-32.4	-21.9	0.675926	7.5	GO:0005739(mitochondrion);GO:0008150(biological_process);GO:0043231(intracellular membrane-bounded organelle)	-
PC-3p-211989_35	mRNA:Solyc12g049590.2.1	mRNA:Solyc12g049590.2.1	1-phosphatidylinositol-3-phosphate 5-kinase FAB1B-like	2914-2934	2925	-32.4	-21.9	0.675926	7.5	GO:0000285(1-phosphatidylinositol-3-phosphate 5-kinase activity);GO:0005524(ATP binding);GO:0005737(cytoplasm);GO:0005739(mitochondrion);GO:0005768(endosome);GO:0006458('de novo' protein folding);GO:0007005(mitochondrion organization);GO:0007033(vacuole organization);GO:0007165(signal transduction);GO:0008270(zinc ion binding);GO:0009555(pollen development);GO:0010008(endosome membrane);GO:001025…	ko00562(Inositol phosphate metabolism);ko04070(Phosphatidylinositol signaling system);ko04145(Phagosome)
PC-3p-211989_35	mRNA:Solyc02g077630.3.1	mRNA:Solyc02g077630.3.1	-	3073-3095	3085	-32.4	-21.9	0.675926	9	GO:0004672(protein kinase activity);GO:0004674(protein serine/threonine kinase activity);GO:0005524(ATP binding);GO:0005886(plasma membrane);GO:0006468(protein phosphorylation);GO:0007169(transmembrane receptor protein tyrosine kinase signaling pathway);GO:0016021(integral component of membrane);GO:0016301(kinase activity);GO:0016310(phosphorylation)	-
PC-3p-211989_35	mRNA:Solyc04g074110.4.1	mRNA:Solyc04g074110.4.1	-	1351-1372	1362	-32.4	-21.9	0.675926	4.5	GO:0003674(molecular_function);GO:0008150(biological_process);GO:0016021(integral component of membrane)	-
PC-3p-211989_35	mRNA:Solyc09g005340.3.1	mRNA:Solyc09g005340.3.1	uncharacterized LOC101252517	1849-1869	1860	-32.4	-21.9	0.675926	8	GO:0005847(mRNA cleavage and polyadenylation specificity factor complex);GO:0006396(RNA processing);GO:0035194(posttranscriptional gene silencing by RNA)	ko03015(mRNA surveillance pathway)
PC-3p-211989_35	mRNA:Solyc12g009520.2.1	mRNA:Solyc12g009520.2.1	-	1971-1992	1983	-32.4	-21.8	0.67284	6.5	GO:0006952(defense response);GO:0007165(signal transduction);GO:0016020(membrane);GO:0016021(integral component of membrane)	-
PC-3p-211989_35	mRNA:Solyc01g111450.3.1	mRNA:Solyc01g111450.3.1	proteasome alpha subunit	152-172	163	-32.4	-21.8	0.67284	10	GO:0000502(proteasome complex);GO:0004298(threonine-type endopeptidase activity);GO:0005634(nucleus);GO:0005737(cytoplasm);GO:0005773(vacuole);GO:0005839(proteasome core complex);GO:0006511(ubiquitin-dependent protein catabolic process);GO:0008233(peptidase activity);GO:0009507(chloroplast);GO:0019773(proteasome core complex, alpha-subunit complex)	ko03050(Proteasome)
PC-3p-211989_35	mRNA:Solyc05g012190.3.1	mRNA:Solyc05g012190.3.1	cell division cycle protein 48 homolog	343-363	354	-32.4	-21.8	0.67284	9.5	GO:0005524(ATP binding);GO:0005634(nucleus);GO:0005856(cytoskeleton);GO:0005886(plasma membrane);GO:0007049(cell cycle);GO:0009524(phragmoplast);GO:0015031(protein transport);GO:0016887(ATPase activity);GO:0051301(cell division)	ko04141(Protein processing in endoplasmic reticulum)
PC-3p-211989_35	mRNA:Solyc06g059710.3.1	mRNA:Solyc06g059710.3.1	stearoyl-[acyl-carrier-protein] 9-desaturase 6	321-341	332	-32.4	-21.8	0.67284	9.5	GO:0006633(fatty acid biosynthetic process);GO:0009507(chloroplast);GO:0016020(membrane);GO:0045300(acyl-[acyl-carrier-protein] desaturase activity);GO:0046872(metal ion binding);GO:0055114(oxidation-reduction process);GO:0102786(stearoyl-[acp] desaturase activity)	ko00061(Fatty acid biosynthesis);ko01040(Biosynthesis of unsaturated fatty acids)
PC-3p-211989_35	mRNA:Solyc06g060090.3.1	mRNA:Solyc06g060090.3.1	-	2355-2375	2366	-32.4	-21.8	0.67284	5.5	GO:0005515(protein binding);GO:0005634(nucleus);GO:0005783(endoplasmic reticulum);GO:0005794(Golgi apparatus);GO:0005829(cytosol);GO:0005886(plasma membrane);GO:0008150(biological_process);GO:0031410(cytoplasmic vesicle)	-
PC-3p-211989_35	mRNA:Solyc01g067350.4.1	mRNA:Solyc01g067350.4.1	-	316-337	328	-32.4	-21.8	0.67284	6.5	GO:0009813(flavonoid biosynthetic process);GO:0043231(intracellular membrane-bounded organelle);GO:0052696(flavonoid glucuronidation);GO:0080043(quercetin 3-O-glucosyltransferase activity);GO:0080044(quercetin 7-O-glucosyltransferase activity)	-
PC-3p-211989_35	mRNA:Solyc01g105500.4.1	mRNA:Solyc01g105500.4.1	-	971-991	982	-32.4	-21.8	0.67284	6.5	GO:0004553(hydrolase activity, hydrolyzing O-glycosyl compounds);GO:0005576(extracellular region);GO:0005975(carbohydrate metabolic process)	-
PC-3p-211989_35	mRNA:Solyc12g099740.2.1	mRNA:Solyc12g099740.2.1	ultraviolet-B receptor UVR8-like	1482-1501	1493	-32.4	-21.8	0.67284	8	GO:0003682(chromatin binding);GO:0005634(nucleus);GO:0005886(plasma membrane);GO:0008270(zinc ion binding);GO:0008536(Ran GTPase binding)	ko04120(Ubiquitin mediated proteolysis)
PC-3p-211989_35	mRNA:Solyc10g006130.1.1	mRNA:Solyc10g006130.1.1	-	208-228	219	-32.4	-21.8	0.67284	9	GO:0003677(DNA binding);GO:0003700(DNA binding transcription factor activity);GO:0005515(protein binding);GO:0005634(nucleus);GO:0006351(transcription, DNA-templated);GO:0006355(regulation of transcription, DNA-templated);GO:0006952(defense response);GO:0009873(ethylene-activated signaling pathway);GO:0010105(negative regulation of ethylene-activated signaling pathway);GO:0043565(sequence-specifi…	-
PC-3p-211989_35	mRNA:Solyc12g098820.2.1	mRNA:Solyc12g098820.2.1	PTI1-like tyrosine-protein kinase 3	1331-1351	1342	-32.4	-21.8	0.67284	7.5	GO:0004713(protein tyrosine kinase activity);GO:0004715(non-membrane spanning protein tyrosine kinase activity);GO:0005524(ATP binding);GO:0005634(nucleus);GO:0005886(plasma membrane);GO:0016021(integral component of membrane);GO:0016301(kinase activity);GO:0019901(protein kinase binding)	ko04626(Plant-pathogen interaction)
PC-3p-211989_35	mRNA:Solyc05g009540.3.1	mRNA:Solyc05g009540.3.1	-	1200-1220	1211	-32.4	-21.8	0.67284	8.5	GO:0004672(protein kinase activity);GO:0005524(ATP binding);GO:0005634(nucleus);GO:0005737(cytoplasm);GO:0006468(protein phosphorylation)	-
PC-3p-211989_35	mRNA:Solyc01g096160.4.1	mRNA:Solyc01g096160.4.1	bifunctional fucokinase/fucose pyrophosphorylase	1992-2011	2002	-32.4	-21.8	0.67284	7	GO:0004335(galactokinase activity);GO:0005524(ATP binding);GO:0005737(cytoplasm);GO:0016310(phosphorylation);GO:0042352(GDP-L-fucose salvage);GO:0047341(fucose-1-phosphate guanylyltransferase activity);GO:0050201(fucokinase activity)	ko00051(Fructose and mannose metabolism);ko00520(Amino sugar and nucleotide sugar metabolism)
PC-3p-211989_35	mRNA:Solyc01g109540.4.1	mRNA:Solyc01g109540.4.1	-	810-831	822	-32.4	-21.8	0.67284	7.5	GO:0000139(Golgi membrane);GO:0005198(structural molecule activity);GO:0005634(nucleus);GO:0005793(endoplasmic reticulum-Golgi intermediate compartment);GO:0005794(Golgi apparatus);GO:0005829(cytosol);GO:0005886(plasma membrane);GO:0006886(intracellular protein transport);GO:0006891(intra-Golgi vesicle-mediated transport);GO:0009506(plasmodesma);GO:0009507(chloroplast);GO:0016020(membrane);GO:001…	-
PC-3p-211989_35	mRNA:Solyc01g104830.2.1	mRNA:Solyc01g104830.2.1	peroxidase 43	222-242	233	-32.4	-21.8	0.67284	6	GO:0005381(iron ion transmembrane transporter activity);GO:0005384(manganese ion transmembrane transporter activity);GO:0006880(intracellular sequestering of iron ion);GO:0016020(membrane);GO:0030026(cellular manganese ion homeostasis);GO:0071281(cellular response to iron ion);GO:0071421(manganese ion transmembrane transport)	ko00940(Phenylpropanoid biosynthesis)
PC-3p-211989_35	mRNA:Solyc02g081160.3.1	mRNA:Solyc02g081160.3.1	pyrophosphate--fructose 6-phosphate 1-phosphotransferase subunit beta-like	1421-1442	1433	-32.4	-21.8	0.67284	7	GO:0005737(cytoplasm);GO:0005829(cytosol);GO:0006096(glycolytic process);GO:0009793(embryo development ending in seed dormancy);GO:0010318(pyrophosphate-dependent phosphofructokinase complex, beta-subunit complex);GO:0015979(photosynthesis);GO:0047334(diphosphate-fructose-6-phosphate 1-phosphotransferase activity)	ko00010(Glycolysis / Gluconeogenesis);ko00030(Pentose phosphate pathway);ko00051(Fructose and mannose metabolism)
PC-3p-211989_35	mRNA:Solyc03g006660.3.1	mRNA:Solyc03g006660.3.1	-	921-944	935	-32.4	-21.8	0.67284	7.5	GO:0005886(plasma membrane)	-
PC-3p-211989_35	mRNA:Solyc12g009690.1.1	mRNA:Solyc12g009690.1.1	-	531-552	543	-32.4	-21.8	0.67284	6.5	GO:0005576(extracellular region);GO:0006952(defense response);GO:0007165(signal transduction);GO:0016021(integral component of membrane);GO:0016301(kinase activity)	-
PC-3p-211989_35	mRNA:Solyc11g033260.2.1	mRNA:Solyc11g033260.2.1	pseudouridine-5'-phosphate glycosidase	989-1016	1007	-32.4	-21.7	0.669753	10	GO:0005777(peroxisome);GO:0005886(plasma membrane);GO:0009507(chloroplast);GO:0016798(hydrolase activity, acting on glycosyl bonds)	ko00240(Pyrimidine metabolism)
PC-3p-211989_35	mRNA:Solyc11g071820.3.1	mRNA:Solyc11g071820.3.1	-	1155-1175	1166	-32.4	-21.7	0.669753	5.5	GO:0004713(protein tyrosine kinase activity);GO:0005524(ATP binding);GO:0005886(plasma membrane);GO:0016301(kinase activity)	-
PC-3p-211989_35	mRNA:Solyc09g059570.3.1	mRNA:Solyc09g059570.3.1	uncharacterized LOC101251810	937-954	945	-32.4	-21.7	0.669753	4.5	GO:0003674(molecular_function);GO:0005783(endoplasmic reticulum);GO:0006886(intracellular protein transport);GO:0009507(chloroplast);GO:0016021(integral component of membrane)	ko04141(Protein processing in endoplasmic reticulum)
PC-3p-211989_35	mRNA:Solyc01g006870.4.1	mRNA:Solyc01g006870.4.1	-	2324-2344	2335	-32.4	-21.7	0.669753	6	GO:0003674(molecular_function);GO:0005576(extracellular region);GO:0005886(plasma membrane);GO:0008150(biological_process)	-
PC-3p-211989_35	mRNA:Solyc12g008670.2.1	mRNA:Solyc12g008670.2.1	-	778-799	790	-32.4	-21.7	0.669753	9.5	GO:0000981(RNA polymerase II transcription factor activity, sequence-specific DNA binding);GO:0001135(transcription factor activity, RNA polymerase II transcription factor recruiting);GO:0003677(DNA binding);GO:0003700(DNA binding transcription factor activity);GO:0005634(nucleus);GO:0006351(transcription, DNA-templated);GO:0006355(regulation of transcription, DNA-templated);GO:0006357(regulation…	-
PC-3p-211989_35	mRNA:Solyc04g072210.4.1	mRNA:Solyc04g072210.4.1	-	237-258	249	-32.4	-21.7	0.669753	8	GO:0003674(molecular_function);GO:0005634(nucleus);GO:0008150(biological_process)	-
PC-3p-211989_35	mRNA:Solyc01g090410.3.1	mRNA:Solyc01g090410.3.1	palmitoyl-protein thioesterase 1	270-290	281	-32.4	-21.7	0.669753	8	GO:0005764(lysosome);GO:0016790(thiolester hydrolase activity);GO:0043231(intracellular membrane-bounded organelle)	ko00062(Fatty acid elongation)
PC-3p-211989_35	mRNA:Solyc04g054740.3.1	mRNA:Solyc04g054740.3.1	inositol-3-phosphate synthase	1873-1893	1884	-32.4	-21.7	0.669753	7	GO:0004512(inositol-3-phosphate synthase activity);GO:0005737(cytoplasm);GO:0006021(inositol biosynthetic process);GO:0008654(phospholipid biosynthetic process);GO:0009793(embryo development ending in seed dormancy)	ko00562(Inositol phosphate metabolism)
PC-3p-211989_35	mRNA:Solyc01g090590.3.1	mRNA:Solyc01g090590.3.1	-	1414-1434	1425	-32.4	-21.7	0.669753	8.5	-	-
PC-3p-211989_35	mRNA:Solyc09g008310.3.1	mRNA:Solyc09g008310.3.1	probable FAD synthase	1543-1564	1554	-32.4	-21.7	0.669753	6.5	GO:0005737(cytoplasm);GO:0016740(transferase activity)	ko00740(Riboflavin metabolism)
PC-3p-211989_35	mRNA:Solyc04g005640.3.1	mRNA:Solyc04g005640.3.1	-	706-726	717	-32.4	-21.7	0.669753	7.5	GO:0003723(RNA binding);GO:0004521(endoribonuclease activity);GO:0005576(extracellular region);GO:0033897(ribonuclease T2 activity)	-
PC-3p-211989_35	mRNA:Solyc03g110940.3.1	mRNA:Solyc03g110940.3.1	-	556-576	567	-32.4	-21.7	0.669753	9.5	GO:0004672(protein kinase activity);GO:0005524(ATP binding);GO:0005886(plasma membrane);GO:0006468(protein phosphorylation);GO:0009536(plastid);GO:0016301(kinase activity);GO:0016310(phosphorylation)	-
PC-3p-211989_35	mRNA:Solyc02g091650.4.1	mRNA:Solyc02g091650.4.1	-	56-76	67	-32.4	-21.7	0.669753	9.5	GO:0003677(DNA binding);GO:0005634(nucleus);GO:0005737(cytoplasm);GO:0005886(plasma membrane);GO:0006970(response to osmotic stress);GO:0009738(abscisic acid-activated signaling pathway)	-
PC-3p-211989_35	mRNA:Solyc11g150110.1.1	mRNA:Solyc11g150110.1.1	-	429-451	440	-32.4	-21.7	0.669753	8	-	-
PC-3p-211989_35	mRNA:Solyc01g087540.4.1	mRNA:Solyc01g087540.4.1	casein kinase II subunit alpha-like isoform X3	1186-1206	1197	-32.4	-21.7	0.669753	7	GO:0003674(molecular_function);GO:0005618(cell wall);GO:0005886(plasma membrane);GO:0008150(biological_process);GO:0009507(chloroplast)	ko03008(Ribosome biogenesis in eukaryotes);ko04712(Circadian rhythm - plant)
PC-3p-211989_35	mRNA:Solyc10g005990.4.1	mRNA:Solyc10g005990.4.1	-	799-819	810	-32.4	-21.7	0.669753	6	GO:0000390(spliceosomal complex disassembly);GO:0071008(U2-type post-mRNA release spliceosomal complex)	-
PC-3p-211989_35	mRNA:Solyc02g088850.3.1	mRNA:Solyc02g088850.3.1	-	1367-1388	1378	-32.4	-21.7	0.669753	8	GO:0004519(endonuclease activity);GO:0005634(nucleus);GO:0005777(peroxisome);GO:0010468(regulation of gene expression)	-
PC-3p-211989_35	mRNA:Solyc01g100410.3.1	mRNA:Solyc01g100410.3.1	-	260-280	271	-32.4	-21.7	0.669753	7.5	GO:0005759(mitochondrial matrix);GO:0006790(sulfur compound metabolic process);GO:0008198(ferrous iron binding);GO:0016226(iron-sulfur cluster assembly);GO:0051537(2 iron, 2 sulfur cluster binding);GO:0051539(4 iron, 4 sulfur cluster binding);GO:0097428(protein maturation by iron-sulfur cluster transfer)	-
PC-3p-211989_35	mRNA:Solyc11g020320.1.1	mRNA:Solyc11g020320.1.1	-	255-275	266	-32.4	-21.7	0.669753	4.5	GO:0000987(proximal promoter sequence-specific DNA binding);GO:0003677(DNA binding);GO:0003700(DNA binding transcription factor activity);GO:0005634(nucleus);GO:0006355(regulation of transcription, DNA-templated);GO:0045944(positive regulation of transcription by RNA polymerase II);GO:0046983(protein dimerization activity)	-
PC-3p-211989_35	mRNA:Solyc03g034230.3.1	mRNA:Solyc03g034230.3.1	-	532-551	543	-32.4	-21.7	0.669753	7.5	GO:0003674(molecular_function);GO:0008150(biological_process)	-
PC-3p-211989_35	mRNA:Solyc10g079730.3.1	mRNA:Solyc10g079730.3.1	-	2222-2241	2232	-32.4	-21.7	0.669753	8	GO:0000779(condensed chromosome, centromeric region);GO:0000799(nuclear condensin complex);GO:0003682(chromatin binding);GO:0007076(mitotic chromosome condensation);GO:0010032(meiotic chromosome condensation);GO:0042393(histone binding);GO:0051304(chromosome separation)	-
PC-3p-211989_35	mRNA:Solyc05g007140.3.1	mRNA:Solyc05g007140.3.1	-	1049-1071	1060	-32.4	-21.7	0.669753	8	GO:0004675(transmembrane receptor protein serine/threonine kinase activity);GO:0005524(ATP binding);GO:0005634(nucleus);GO:0005737(cytoplasm);GO:0005886(plasma membrane);GO:0006468(protein phosphorylation);GO:0006952(defense response);GO:0007166(cell surface receptor signaling pathway);GO:0009507(chloroplast);GO:0016301(kinase activity)	-
PC-3p-211989_35	mRNA:Solyc03g019930.4.1	mRNA:Solyc03g019930.4.1	-	289-309	300	-32.4	-21.6	0.666667	4	GO:0003674(molecular_function);GO:0005575(cellular_component);GO:0008150(biological_process)	-
PC-3p-211989_35	mRNA:Solyc11g012690.3.1	mRNA:Solyc11g012690.3.1	-	450-470	461	-32.4	-21.6	0.666667	6	GO:0005737(cytoplasm);GO:0030001(metal ion transport);GO:0046914(transition metal ion binding);GO:0046916(cellular transition metal ion homeostasis)	-
PC-3p-211989_35	mRNA:Solyc07g043410.1.1	mRNA:Solyc07g043410.1.1	-	685-704	695	-32.4	-21.6	0.666667	5	GO:0009813(flavonoid biosynthetic process);GO:0043231(intracellular membrane-bounded organelle);GO:0052696(flavonoid glucuronidation);GO:0080043(quercetin 3-O-glucosyltransferase activity);GO:0080044(quercetin 7-O-glucosyltransferase activity)	-
PC-3p-211989_35	mRNA:Solyc07g061935.1.1	mRNA:Solyc07g061935.1.1	uncharacterized LOC101253806	53-73	64	-32.4	-21.6	0.666667	7.5	GO:0016021(integral component of membrane);GO:0042626(ATPase activity, coupled to transmembrane movement of substances);GO:0055085(transmembrane transport)	ko00650(Butanoate metabolism);ko00660(C5-Branched dibasic acid metabolism);ko00290(Valine,ko leucine and isoleucine biosynthesis);ko00770(Pantothenate and CoA biosynthesis)
PC-3p-211989_35	mRNA:Solyc03g122130.3.1	mRNA:Solyc03g122130.3.1	peroxisomal (S)-2-hydroxy-acid oxidase GLO4	972-992	983	-32.4	-21.6	0.666667	7.5	GO:0005737(cytoplasm);GO:0005777(peroxisome);GO:0008891(glycolate oxidase activity);GO:0009854(oxidative photosynthetic carbon pathway);GO:0010181(FMN binding);GO:0016491(oxidoreductase activity);GO:0042742(defense response to bacterium);GO:0050665(hydrogen peroxide biosynthetic process);GO:0052852(very-long-chain-);GO:0052853(long-chain-);GO:0052854(medium-chain-);GO:0055114(oxidation-reduction …	ko00630(Glyoxylate and dicarboxylate metabolism);ko04146(Peroxisome)
PC-3p-211989_35	mRNA:Solyc11g005450.3.1	mRNA:Solyc11g005450.3.1	-	713-733	724	-32.4	-21.6	0.666667	8.5	GO:0006368(transcription elongation from RNA polymerase II promoter);GO:0070449(elongin complex)	-
PC-3p-211989_35	mRNA:Solyc12g096320.2.1	mRNA:Solyc12g096320.2.1	putative glutathione-specific gamma-glutamylcyclotransferase 2	862-885	874	-32.4	-21.6	0.666667	7	GO:0003839(gamma-glutamylcyclotransferase activity);GO:0005737(cytoplasm);GO:0006751(glutathione catabolic process);GO:0010288(response to lead ion);GO:0016829(lyase activity);GO:0046686(response to cadmium ion)	ko00480(Glutathione metabolism)
PC-3p-211989_35	mRNA:Solyc09g018370.4.1	mRNA:Solyc09g018370.4.1	-	818-838	829	-32.4	-21.6	0.666667	9.5	GO:0005086(ARF guanyl-nucleotide exchange factor activity);GO:0005802(trans-Golgi network);GO:0016192(vesicle-mediated transport);GO:0043547(positive regulation of GTPase activity);GO:0070062(extracellular exosome)	-
PC-3p-211989_35	mRNA:Solyc07g007490.2.1	mRNA:Solyc07g007490.2.1	-	498-519	510	-32.4	-21.6	0.666667	6.5	GO:0006855(drug transmembrane transport)	-
PC-3p-211989_35	mRNA:Solyc02g082110.4.1	mRNA:Solyc02g082110.4.1	-	1593-1613	1604	-32.4	-21.6	0.666667	10	GO:0005684(U2-type spliceosomal complex);GO:0034247(snoRNA splicing);GO:0045292(mRNA cis splicing, via spliceosome)	-
PC-3p-211989_35	mRNA:Solyc12g056950.2.1	mRNA:Solyc12g056950.2.1	-	103-123	114	-32.4	-21.6	0.666667	9	GO:0005634(nucleus)	-
PC-3p-211989_35	mRNA:Solyc01g107825.1.1	mRNA:Solyc01g107825.1.1	abscisate beta-glucosyltransferase-like	415-435	426	-32.4	-21.6	0.666667	8	GO:0009813(flavonoid biosynthetic process);GO:0043231(intracellular membrane-bounded organelle);GO:0052696(flavonoid glucuronidation);GO:0080043(quercetin 3-O-glucosyltransferase activity);GO:0080044(quercetin 7-O-glucosyltransferase activity)	ko00906(Carotenoid biosynthesis)
PC-3p-211989_35	mRNA:Solyc01g009735.1.1	mRNA:Solyc01g009735.1.1	protein TIFY 9	301-320	312	-32.4	-21.6	0.666667	7.5	-	ko04075(Plant hormone signal transduction)
PC-3p-211989_35	mRNA:Solyc06g049010.2.1	mRNA:Solyc06g049010.2.1	EIN3-binding F-box protein 1-like	479-498	489	-32.4	-21.6	0.666667	9	GO:0004842(ubiquitin-protein transferase activity);GO:0005515(protein binding);GO:0005634(nucleus);GO:0006511(ubiquitin-dependent protein catabolic process);GO:0009723(response to ethylene);GO:0009873(ethylene-activated signaling pathway);GO:0010105(negative regulation of ethylene-activated signaling pathway);GO:0016567(protein ubiquitination)	ko04016(MAPK signaling pathway - plant);ko04075(Plant hormone signal transduction)
PC-3p-211989_35	mRNA:Solyc01g010175.1.1	mRNA:Solyc01g010175.1.1	LRR receptor-like serine/threonine-protein kinase FLS2	599-618	610	-32.4	-21.6	0.666667	6.5	-	ko04016(MAPK signaling pathway - plant);ko04626(Plant-pathogen interaction)
PC-3p-211989_35	mRNA:Solyc01g015200.1.1	mRNA:Solyc01g015200.1.1	-	114-140	131	-32.4	-21.6	0.666667	8	-	-
PC-3p-211989_35	mRNA:Solyc09g055920.4.1	mRNA:Solyc09g055920.4.1	poly(A)-specific ribonuclease PARN-like	1075-1097	1087	-32.4	-21.6	0.666667	9	GO:0003676(nucleic acid binding);GO:0003723(RNA binding);GO:0004535(poly);GO:0004540(ribonuclease activity);GO:0005634(nucleus);GO:0005737(cytoplasm);GO:0006397(mRNA processing);GO:0009451(RNA modification);GO:0009507(chloroplast);GO:0016740(transferase activity);GO:0046872(metal ion binding)	ko03018(RNA degradation)
PC-3p-211989_35	mRNA:Solyc06g066080.1.1	mRNA:Solyc06g066080.1.1	hypothetical protein	126-147	137	-32.4	-21.6	0.666667	9.5	GO:0003723(RNA binding);GO:0004519(endonuclease activity);GO:0005739(mitochondrion);GO:0006397(mRNA processing);GO:0008270(zinc ion binding);GO:0009451(RNA modification);GO:0009507(chloroplast);GO:0031425(chloroplast RNA processing)	ko03440(Homologous recombination)
PC-3p-211989_35	mRNA:Solyc02g067620.3.1	mRNA:Solyc02g067620.3.1	-	2427-2449	2440	-32.4	-21.5	0.66358	7.5	GO:0005385(zinc ion transmembrane transporter activity);GO:0005794(Golgi apparatus);GO:0010043(response to zinc ion);GO:0016020(membrane);GO:0061088(regulation of sequestering of zinc ion)	-
PC-3p-211989_35	mRNA:Solyc04g054480.3.1	mRNA:Solyc04g054480.3.1	-	1233-1253	1244	-32.4	-21.5	0.66358	9.5	GO:0005634(nucleus);GO:0005737(cytoplasm)	-
PC-3p-211989_35	mRNA:Solyc07g042750.4.1	mRNA:Solyc07g042750.4.1	-	57-78	69	-32.4	-21.5	0.66358	7	GO:0005739(mitochondrion);GO:0009982(pseudouridine synthase activity);GO:0019239(deaminase activity);GO:0031119(tRNA pseudouridine synthesis)	-
PC-3p-211989_35	mRNA:Solyc07g042710.3.1	mRNA:Solyc07g042710.3.1	-	41-62	53	-32.4	-21.5	0.66358	7	GO:0003674(molecular_function);GO:0005739(mitochondrion);GO:0008150(biological_process)	-
PC-3p-211989_35	mRNA:Solyc09g074110.4.1	mRNA:Solyc09g074110.4.1	-	5382-5403	5394	-32.4	-21.5	0.66358	8	GO:0003674(molecular_function);GO:0005261(cation channel activity);GO:0005575(cellular_component);GO:0008150(biological_process);GO:0008381(mechanosensitive ion channel activity);GO:0016020(membrane);GO:0016021(integral component of membrane);GO:0042391(regulation of membrane potential);GO:0050982(detection of mechanical stimulus);GO:0071260(cellular response to mechanical stimulus)	-
PC-3p-211989_35	mRNA:Solyc11g006760.3.1	mRNA:Solyc11g006760.3.1	putative DNA helicase required for mitotic chromosome segregation CHL1	517-536	528	-32.4	-21.5	0.66358	9	GO:0003674(molecular_function);GO:0005634(nucleus);GO:0008150(biological_process)	ko03440(Homologous recombination)
PC-3p-211989_35	mRNA:Solyc01g028800.3.1	mRNA:Solyc01g028800.3.1	-	1537-1557	1548	-32.4	-21.5	0.66358	7.5	GO:0003723(RNA binding);GO:0005634(nucleus);GO:0005737(cytoplasm);GO:0006417(regulation of translation)	-
PC-3p-211989_35	mRNA:Solyc06g065530.4.1	mRNA:Solyc06g065530.4.1	hypothetical protein	847-870	861	-32.4	-21.5	0.66358	7	GO:0005576(extracellular region);GO:0016042(lipid catabolic process);GO:0016788(hydrolase activity, acting on ester bonds);GO:0052689(carboxylic ester hydrolase activity)	ko00561(Glycerolipid metabolism)
PC-3p-211989_35	mRNA:Solyc12g013820.3.1	mRNA:Solyc12g013820.3.1	uncharacterized LOC101261893	1017-1038	1029	-32.4	-21.5	0.66358	9.5	GO:0005737(cytoplasm);GO:0031625(ubiquitin protein ligase binding);GO:0061630(ubiquitin protein ligase activity)	ko04120(Ubiquitin mediated proteolysis)
PC-3p-211989_35	mRNA:Solyc06g059720.3.1	mRNA:Solyc06g059720.3.1	stearoyl-[acyl-carrier-protein] 9-desaturase 6	326-346	337	-32.4	-21.5	0.66358	9.5	GO:0006633(fatty acid biosynthetic process);GO:0009507(chloroplast);GO:0016020(membrane);GO:0045300(acyl-[acyl-carrier-protein] desaturase activity);GO:0046872(metal ion binding);GO:0055114(oxidation-reduction process);GO:0102786(stearoyl-[acp] desaturase activity)	ko00061(Fatty acid biosynthesis);ko01040(Biosynthesis of unsaturated fatty acids)
PC-3p-211989_35	mRNA:Solyc10g006860.4.1	mRNA:Solyc10g006860.4.1	3-oxoacyl-[acyl-carrier-protein] reductase 4 isoform X1	553-574	565	-32.4	-21.5	0.66358	6	GO:0016491(oxidoreductase activity);GO:0055114(oxidation-reduction process)	ko00061(Fatty acid biosynthesis);ko01040(Biosynthesis of unsaturated fatty acids);ko00780(Biotin metabolism);ko00333(Prodigiosin biosyntheses)
PC-3p-211989_35	mRNA:Solyc06g005550.3.1	mRNA:Solyc06g005550.3.1	-	169-190	181	-32.4	-21.5	0.66358	7	GO:0004526(ribonuclease P activity);GO:0005655(nucleolar ribonuclease P complex);GO:0090502(RNA phosphodiester bond hydrolysis, endonucleolytic)	-
PC-3p-211989_35	mRNA:Solyc07g005150.3.1	mRNA:Solyc07g005150.3.1	-	1563-1584	1575	-32.4	-21.5	0.66358	10	GO:0006952(defense response);GO:0007165(signal transduction);GO:0016020(membrane);GO:0016021(integral component of membrane)	-
PC-3p-211989_35	mRNA:Solyc02g067980.3.1	mRNA:Solyc02g067980.3.1	serine/threonine protein phosphatase 2A 57 kDa regulatory subunit B' theta isoform	2390-2412	2403	-32.4	-21.5	0.66358	6	GO:0000159(protein phosphatase type 2A complex);GO:0005515(protein binding);GO:0005634(nucleus);GO:0005777(peroxisome);GO:0005829(cytosol);GO:0007165(signal transduction);GO:0009742(brassinosteroid mediated signaling pathway);GO:0019888(protein phosphatase regulator activity);GO:0032000(positive regulation of fatty acid beta-oxidation);GO:1900458(negative regulation of brassinosteroid mediated si…	ko03015(mRNA surveillance pathway)
PC-3p-211989_35	mRNA:Solyc07g005980.2.1	mRNA:Solyc07g005980.2.1	-	139-160	150	-32.4	-21.5	0.66358	9.5	-	-
PC-3p-211989_35	mRNA:Solyc11g006455.1.1	mRNA:Solyc11g006455.1.1	-	495-515	506	-32.4	-21.5	0.66358	8	GO:0002229(defense response to oomycetes);GO:0009409(response to cold);GO:0009611(response to wounding);GO:0009617(response to bacterium);GO:0009651(response to salt stress);GO:0009723(response to ethylene);GO:0009737(response to abscisic acid);GO:0009751(response to salicylic acid);GO:0009753(response to jasmonic acid);GO:0042742(defense response to bacterium)	-
PC-3p-211989_35	mRNA:Solyc02g089950.2.1	mRNA:Solyc02g089950.2.1	-	2078-2097	2088	-32.4	-21.5	0.66358	5.5	GO:0005634(nucleus);GO:0016567(protein ubiquitination)	-
PC-3p-211989_35	mRNA:Solyc09g098220.3.1	mRNA:Solyc09g098220.3.1	-	153-174	164	-32.4	-21.5	0.66358	8.5	GO:0003677(DNA binding);GO:0005634(nucleus);GO:0006281(DNA repair);GO:0006974(cellular response to DNA damage stimulus);GO:0007094(mitotic spindle assembly checkpoint);GO:0010224(response to UV-B)	-
PC-3p-211989_35	mRNA:Solyc07g008310.3.1	mRNA:Solyc07g008310.3.1	choline monooxygenase	1143-1162	1154	-32.4	-21.5	0.66358	8.5	GO:0005506(iron ion binding);GO:0009055(electron transfer activity);GO:0009507(chloroplast);GO:0009570(chloroplast stroma);GO:0016708(oxidoreductase activity, acting on paired donors, with incorporation or reduction of molecular oxygen, NAD);GO:0019133(choline monooxygenase activity);GO:0019285(glycine betaine biosynthetic process from choline);GO:0019439(aromatic compound catabolic process);GO:0…	ko00260(Glycine,ko serine and threonine metabolism)
PC-3p-211989_35	mRNA:Solyc10g055750.1.1	mRNA:Solyc10g055750.1.1	-	249-271	261	-32.4	-21.4	0.660494	9	GO:0003333(amino acid transmembrane transport);GO:0015171(amino acid transmembrane transporter activity)	-
PC-3p-211989_35	mRNA:Solyc02g072090.2.1	mRNA:Solyc02g072090.2.1	P-loop containing nucleoside triphosphate hydrolase	1628-1649	1639	-32.4	-21.4	0.660494	7	GO:0003689(DNA clamp loader activity);GO:0005663(DNA replication factor C complex);GO:0006261(DNA-dependent DNA replication)	ko03030(DNA replication);ko03420(Nucleotide excision repair);ko03430(Mismatch repair)
PC-3p-211989_35	mRNA:Solyc06g072830.4.1	mRNA:Solyc06g072830.4.1	cell division cycle 20.2	278-294	285	-32.4	-21.4	0.660494	8	GO:0005515(protein binding);GO:0005634(nucleus);GO:0005834(heterotrimeric G-protein complex);GO:0007049(cell cycle);GO:0007165(signal transduction);GO:0010997(anaphase-promoting complex binding);GO:0016567(protein ubiquitination);GO:0019900(kinase binding);GO:0033597(mitotic checkpoint complex);GO:0051301(cell division);GO:0097027(ubiquitin-protein transferase activator activity);GO:1904668(posit…	ko04120(Ubiquitin mediated proteolysis)
PC-3p-211989_35	mRNA:Solyc10g083063.1.1	mRNA:Solyc10g083063.1.1	ABC transporter C family member 12-like	5734-5757	5748	-32.4	-21.4	0.660494	8	-	ko02010(ABC transporters)
PC-3p-211989_35	mRNA:Solyc04g150104.1.1	mRNA:Solyc04g150104.1.1	-	1042-1062	1053	-32.4	-21.4	0.660494	4	GO:0003674(molecular_function);GO:0005634(nucleus);GO:0005737(cytoplasm);GO:0006952(defense response);GO:0009507(chloroplast);GO:0009607(response to biotic stimulus)	-
PC-3p-211989_35	mRNA:Solyc01g102510.4.1	mRNA:Solyc01g102510.4.1	U3 small nucleolar RNA-associated protein 21 homolog	3219-3239	3230	-32.4	-21.4	0.660494	7	GO:0003674(molecular_function);GO:0005737(cytoplasm);GO:0005829(cytosol);GO:0005886(plasma membrane);GO:0008150(biological_process)	ko03008(Ribosome biogenesis in eukaryotes)
PC-3p-211989_35	mRNA:Solyc08g042100.3.1	mRNA:Solyc08g042100.3.1	-	518-538	529	-32.4	-21.4	0.660494	10	GO:0005634(nucleus);GO:0005737(cytoplasm)	-
PC-3p-211989_35	mRNA:Solyc05g051490.3.1	mRNA:Solyc05g051490.3.1	-	967-988	978	-32.4	-21.4	0.660494	8	GO:0003674(molecular_function);GO:0008150(biological_process);GO:0009507(chloroplast);GO:0016021(integral component of membrane)	-
PC-3p-211989_35	mRNA:Solyc03g043600.3.1	mRNA:Solyc03g043600.3.1	E3 ubiquitin-protein ligase SINA-like 2	1915-1935	1926	-32.4	-21.4	0.660494	8.5	GO:0005634(nucleus);GO:0005737(cytoplasm);GO:0006915(apoptotic process);GO:0043161(proteasome-mediated ubiquitin-dependent protein catabolic process);GO:0061630(ubiquitin protein ligase activity)	ko04120(Ubiquitin mediated proteolysis)
PC-3p-211989_35	mRNA:Solyc06g005060.3.1	mRNA:Solyc06g005060.3.1	elongation factor 1-alpha	1160-1179	1172	-32.4	-21.4	0.660494	7	GO:0003746(translation elongation factor activity);GO:0003924(GTPase activity);GO:0005622(intracellular)	ko03013(RNA transport)
PC-3p-211989_35	mRNA:Solyc03g120530.3.1	mRNA:Solyc03g120530.3.1	-	1121-1141	1132	-32.4	-21.4	0.660494	10	GO:0001046(core promoter sequence-specific DNA binding);GO:0001228(transcriptional activator activity, RNA polymerase II transcription regulatory region sequence-specific DNA binding);GO:0005634(nucleus);GO:0006366(transcription by RNA polymerase II)	-
PC-3p-211989_35	mRNA:Solyc03g096870.3.1	mRNA:Solyc03g096870.3.1	cell division control 20-1	288-304	295	-32.4	-21.4	0.660494	8	GO:0005515(protein binding);GO:0005634(nucleus);GO:0005834(heterotrimeric G-protein complex);GO:0007049(cell cycle);GO:0007165(signal transduction);GO:0010997(anaphase-promoting complex binding);GO:0016567(protein ubiquitination);GO:0019900(kinase binding);GO:0033597(mitotic checkpoint complex);GO:0051301(cell division);GO:0097027(ubiquitin-protein transferase activator activity);GO:1904668(posit…	ko04120(Ubiquitin mediated proteolysis)
PC-3p-211989_35	mRNA:Solyc09g064240.3.1	mRNA:Solyc09g064240.3.1	uncharacterized protein LOC4348840	398-418	410	-32.4	-21.4	0.660494	6.5	GO:0001046(core promoter sequence-specific DNA binding);GO:0001228(transcriptional activator activity, RNA polymerase II transcription regulatory region sequence-specific DNA binding);GO:0005634(nucleus);GO:0006366(transcription by RNA polymerase II)	ko00500(Starch and sucrose metabolism)
PC-3p-211989_35	mRNA:Solyc11g065350.2.1	mRNA:Solyc11g065350.2.1	hypothetical protein	712-731	723	-32.4	-21.4	0.660494	6	GO:0005886(plasma membrane);GO:0016021(integral component of membrane);GO:0042626(ATPase activity, coupled to transmembrane movement of substances)	ko02010(ABC transporters)
PC-3p-211989_35	mRNA:Solyc06g008710.3.1	mRNA:Solyc06g008710.3.1	cullin-1-like	1336-1354	1345	-32.4	-21.4	0.660494	8.5	GO:0031461(cullin-RING ubiquitin ligase complex);GO:0031625(ubiquitin protein ligase binding);GO:0061630(ubiquitin protein ligase activity)	ko04141(Protein processing in endoplasmic reticulum);ko04120(Ubiquitin mediated proteolysis)
PC-3p-211989_35	mRNA:Solyc09g064270.3.1	mRNA:Solyc09g064270.3.1	-	2234-2253	2245	-32.4	-21.4	0.660494	7.5	GO:0004674(protein serine/threonine kinase activity);GO:0004675(transmembrane receptor protein serine/threonine kinase activity);GO:0005524(ATP binding);GO:0005886(plasma membrane);GO:0007166(cell surface receptor signaling pathway);GO:0010068(protoderm histogenesis);GO:0016021(integral component of membrane);GO:0016301(kinase activity);GO:0030154(cell differentiation);GO:0042335(cuticle developm…	-
PC-3p-211989_35	mRNA:Solyc06g009970.3.1	mRNA:Solyc06g009970.3.1	elongation factor 1-alpha	1098-1117	1110	-32.4	-21.4	0.660494	7	GO:0003746(translation elongation factor activity);GO:0003924(GTPase activity);GO:0005622(intracellular)	ko03013(RNA transport)
PC-3p-211989_35	mRNA:Solyc01g150174.1.1	mRNA:Solyc01g150174.1.1	DNA mismatch repair protein MLH3	264-288	279	-32.4	-21.4	0.660494	10	GO:0000795(synaptonemal complex);GO:0003697(single-stranded DNA binding);GO:0005712(chiasma);GO:0006298(mismatch repair);GO:0016887(ATPase activity);GO:0032300(mismatch repair complex)	ko03430(Mismatch repair)
PC-3p-211989_35	mRNA:Solyc02g068340.3.1	mRNA:Solyc02g068340.3.1	-	3340-3361	3351	-32.4	-21.4	0.660494	9	GO:0003777(microtubule motor activity);GO:0005871(kinesin complex);GO:0007018(microtubule-based movement);GO:0016887(ATPase activity)	-
PC-3p-211989_35	mRNA:Solyc02g065620.3.1	mRNA:Solyc02g065620.3.1	BRCT domain-containing protein At4g02110	1566-1588	1579	-32.4	-21.4	0.660494	6	GO:0005634(nucleus);GO:0033314(mitotic DNA replication checkpoint);GO:0046872(metal ion binding)	ko03440(Homologous recombination)
PC-3p-211989_35	mRNA:Solyc10g006980.3.1	mRNA:Solyc10g006980.3.1	-	481-503	494	-32.4	-21.38	0.659877	6	GO:0005829(cytosol);GO:0008690(3-deoxy-manno-octulosonate cytidylyltransferase activity);GO:0009103(lipopolysaccharide biosynthetic process)	-
PC-3p-211989_35	mRNA:Solyc01g107600.3.1	mRNA:Solyc01g107600.3.1	-	83-102	94	-32.4	-21.32	0.658025	7.5	GO:0006810(transport);GO:0030173(integral component of Golgi membrane)	-
PC-3p-211989_35	mRNA:Solyc11g066900.2.1	mRNA:Solyc11g066900.2.1	-	2101-2120	2111	-32.4	-21.3	0.657407	6	GO:0005634(nucleus);GO:0005886(plasma membrane);GO:0009507(chloroplast);GO:0015207(adenine transmembrane transporter activity);GO:0015208(guanine transmembrane transporter activity);GO:0015210(uracil transmembrane transporter activity);GO:0015294(solute:cation symporter activity);GO:0016020(membrane);GO:0016021(integral component of membrane);GO:0022857(transmembrane transporter activity);GO:0035…	-
PC-3p-211989_35	mRNA:Solyc07g055300.3.1	mRNA:Solyc07g055300.3.1	probable alpha	916-936	927	-32.4	-21.3	0.657407	7.5	GO:0003825(alpha,alpha-trehalose-phosphate synthase );GO:0004805(trehalose-phosphatase activity);GO:0005634(nucleus);GO:0005829(cytosol);GO:0005992(trehalose biosynthetic process);GO:0016757(transferase activity, transferring glycosyl groups);GO:0016791(phosphatase activity);GO:0070413(trehalose metabolism in response to stress)	ko00500(Starch and sucrose metabolism)
PC-3p-211989_35	mRNA:Solyc08g008480.4.1	mRNA:Solyc08g008480.4.1	-	378-398	389	-32.4	-21.3	0.657407	9	GO:0000981(RNA polymerase II transcription factor activity, sequence-specific DNA binding);GO:0001135(transcription factor activity, RNA polymerase II transcription factor recruiting);GO:0003677(DNA binding);GO:0003700(DNA binding transcription factor activity);GO:0005634(nucleus);GO:0006351(transcription, DNA-templated);GO:0006355(regulation of transcription, DNA-templated);GO:0006357(regulation…	-
PC-3p-211989_35	mRNA:Solyc00g500151.1.1	mRNA:Solyc00g500151.1.1	ribosomal protein L2	6-26	17	-32.4	-21.3	0.657407	10	GO:0009536(plastid)	ko03010(Ribosome)
PC-3p-211989_35	mRNA:Solyc10g073357.1.1	mRNA:Solyc10g073357.1.1	-	1617-1637	1628	-32.4	-21.3	0.657407	6	GO:0000145(exocyst);GO:0005546(phosphatidylinositol-4,5-bisphosphate binding);GO:0005886(plasma membrane);GO:0006887(exocytosis);GO:0006893(Golgi to plasma membrane transport);GO:0017049(GTP-Rho binding);GO:0051601(exocyst localization)	-
PC-3p-211989_35	mRNA:Solyc10g049210.3.1	mRNA:Solyc10g049210.3.1	-	939-961	952	-32.4	-21.3	0.657407	7.5	GO:0004185(serine-type carboxypeptidase activity);GO:0016747(transferase activity, transferring acyl groups other than amino-acyl groups);GO:0019748(secondary metabolic process);GO:0051603(proteolysis involved in cellular protein catabolic process)	-
PC-3p-211989_35	mRNA:Solyc10g074590.2.1	mRNA:Solyc10g074590.2.1	uncharacterized protein At2g17340-like	1145-1165	1156	-32.4	-21.3	0.657407	9	GO:0004594(pantothenate kinase activity);GO:0005737(cytoplasm);GO:0016301(kinase activity);GO:0016310(phosphorylation)	ko00770(Pantothenate and CoA biosynthesis)
PC-3p-211989_35	mRNA:Solyc11g006480.1.1	mRNA:Solyc11g006480.1.1	-	566-586	577	-32.4	-21.3	0.657407	8.5	GO:0005634(nucleus);GO:0005737(cytoplasm);GO:0008408(3'-5' exonuclease activity)	-
PC-3p-211989_35	mRNA:Solyc09g009510.4.1	mRNA:Solyc09g009510.4.1	-	1333-1353	1344	-32.4	-21.3	0.657407	4	GO:0016787(hydrolase activity)	-
PC-3p-211989_35	mRNA:Solyc03g096960.3.1	mRNA:Solyc03g096960.3.1	-	153-173	164	-32.4	-21.3	0.657407	7	GO:0003674(molecular_function);GO:0005634(nucleus);GO:0008150(biological_process)	-
PC-3p-211989_35	mRNA:Solyc01g106605.1.1	mRNA:Solyc01g106605.1.1	PR-1a1 protein	58-78	69	-32.4	-21.3	0.657407	8.5	GO:0003674(molecular_function);GO:0005576(extracellular region);GO:0008150(biological_process)	ko04016(MAPK signaling pathway - plant);ko04075(Plant hormone signal transduction);ko04626(Plant-pathogen interaction)
PC-3p-211989_35	mRNA:Solyc12g044800.3.1	mRNA:Solyc12g044800.3.1	serine/threonine protein phosphatase 2A 55 kDa regulatory subunit B beta isoform-like	1638-1659	1649	-32.4	-21.3	0.657407	9	GO:0000159(protein phosphatase type 2A complex);GO:0000166(nucleotide binding);GO:0000278(mitotic cell cycle);GO:0004722(protein serine/threonine phosphatase activity);GO:0005515(protein binding);GO:0005737(cytoplasm);GO:0005829(cytosol);GO:0006470(protein dephosphorylation);GO:0019888(protein phosphatase regulator activity);GO:0032502(developmental process);GO:0050790(regulation of catalytic act…	ko03015(mRNA surveillance pathway)
PC-3p-211989_35	mRNA:Solyc06g035883.1.1	mRNA:Solyc06g035883.1.1	-	698-719	710	-32.4	-21.3	0.657407	9.5	GO:0003700(DNA binding transcription factor activity);GO:0005634(nucleus);GO:0006351(transcription, DNA-templated);GO:0006355(regulation of transcription, DNA-templated);GO:0008289(lipid binding);GO:0009827(plant-type cell wall modification);GO:0042335(cuticle development);GO:0043481(anthocyanin accumulation in tissues in response to UV light);GO:0043565(sequence-specific DNA binding);GO:0048364(…	-
PC-3p-211989_35	mRNA:Solyc06g035880.1.1	mRNA:Solyc06g035880.1.1	-	240-261	252	-32.4	-21.3	0.657407	9.5	GO:0003677(DNA binding);GO:0003700(DNA binding transcription factor activity);GO:0005515(protein binding);GO:0005634(nucleus);GO:0006351(transcription, DNA-templated);GO:0006355(regulation of transcription, DNA-templated);GO:0008289(lipid binding);GO:0009845(seed germination);GO:0009913(epidermal cell differentiation);GO:0043565(sequence-specific DNA binding);GO:0048497(maintenance of floral orga…	-
PC-3p-211989_35	mRNA:Solyc03g116730.4.1	mRNA:Solyc03g116730.4.1	-	577-597	588	-32.4	-21.3	0.657407	8.5	GO:0005789(endoplasmic reticulum membrane);GO:0006636(unsaturated fatty acid biosynthetic process);GO:0009507(chloroplast);GO:0009579(thylakoid);GO:0009979(16:0 monogalactosyldiacylglycerol desaturase activity);GO:0010205(photoinhibition);GO:0016021(integral component of membrane);GO:0016491(oxidoreductase activity);GO:0016717(oxidoreductase activity, acting on paired donors, with oxidation of a …	-
PC-3p-211989_35	mRNA:Solyc02g092510.3.1	mRNA:Solyc02g092510.3.1	-	955-974	965	-32.4	-21.3	0.657407	10	GO:0003674(molecular_function);GO:0005575(cellular_component);GO:0006400(tRNA modification);GO:0008150(biological_process)	-
PC-3p-211989_35	mRNA:Solyc04g081510.4.1	mRNA:Solyc04g081510.4.1	uncharacterized LOC105771841	1814-1835	1826	-32.4	-21.3	0.657407	9.5	GO:0003746(translation elongation factor activity);GO:0005634(nucleus);GO:0006414(translational elongation)	ko03040(Spliceosome);ko03013(RNA transport);ko03015(mRNA surveillance pathway)
PC-3p-211989_35	mRNA:Solyc02g077240.4.1	mRNA:Solyc02g077240.4.1	pyruvate decarboxylase 1	33-53	44	-32.4	-21.28	0.65679	7	GO:0000287(magnesium ion binding);GO:0001666(response to hypoxia);GO:0004737(pyruvate decarboxylase activity);GO:0005829(cytosol);GO:0016831(carboxy-lyase activity);GO:0030976(thiamine pyrophosphate binding)	ko00010(Glycolysis / Gluconeogenesis)
PC-3p-211989_35	mRNA:Solyc01g100070.3.1	mRNA:Solyc01g100070.3.1	-	411-433	424	-32.4	-21.28	0.65679	9	GO:0003674(molecular_function);GO:0005739(mitochondrion);GO:0008150(biological_process)	-
PC-3p-211989_35	mRNA:Solyc07g007040.4.1	mRNA:Solyc07g007040.4.1	-	1768-1789	1780	-32.4	-21.2	0.654321	6.5	GO:0003676(nucleic acid binding);GO:0005622(intracellular);GO:0005634(nucleus)	-
PC-3p-211989_35	mRNA:Solyc02g089930.4.1	mRNA:Solyc02g089930.4.1	-	947-967	958	-32.4	-21.2	0.654321	9	GO:0005515(protein binding);GO:0005886(plasma membrane);GO:0032875(regulation of DNA endoreduplication);GO:0043130(ubiquitin binding);GO:0046872(metal ion binding)	-
PC-3p-211989_35	mRNA:Solyc02g091600.1.1	mRNA:Solyc02g091600.1.1	-	259-279	270	-32.4	-21.2	0.654321	9	GO:0005737(cytoplasm);GO:0008757(S-adenosylmethionine-dependent methyltransferase activity);GO:0032259(methylation)	-
PC-3p-211989_35	mRNA:Solyc02g062040.3.1	mRNA:Solyc02g062040.3.1	-	1163-1182	1173	-32.4	-21.2	0.654321	6	GO:0009535(chloroplast thylakoid membrane);GO:0016021(integral component of membrane);GO:0046872(metal ion binding)	-
PC-3p-211989_35	mRNA:Solyc09g012010.1.1	mRNA:Solyc09g012010.1.1	-	535-556	547	-32.4	-21.2	0.654321	10	GO:0004842(ubiquitin-protein transferase activity);GO:0019005(SCF ubiquitin ligase complex);GO:0031146(SCF-dependent proteasomal ubiquitin-dependent protein catabolic process)	-
PC-3p-211989_35	mRNA:Solyc06g059760.3.1	mRNA:Solyc06g059760.3.1	peroxisomal (S)-2-hydroxy-acid oxidase GLO5-like	1821-1841	1832	-32.4	-21.2	0.654321	7	GO:0001666(response to hypoxia);GO:0003677(DNA binding);GO:0003712(transcription cofactor activity);GO:0005515(protein binding);GO:0005634(nucleus);GO:0005654(nucleoplasm);GO:0006351(transcription, DNA-templated);GO:0006355(regulation of transcription, DNA-templated);GO:0006974(cellular response to DNA damage stimulus);GO:0006979(response to oxidative stress);GO:0007275(multicellular organism dev…	ko00630(Glyoxylate and dicarboxylate metabolism);ko04146(Peroxisome)
PC-3p-211989_35	mRNA:Solyc08g078540.3.1	mRNA:Solyc08g078540.3.1	-	1008-1029	1019	-32.4	-21.2	0.654321	8	GO:0005768(endosome);GO:0005794(Golgi apparatus);GO:0005802(trans-Golgi network);GO:0006004(fucose metabolic process);GO:0006486(protein glycosylation);GO:0016021(integral component of membrane);GO:0016757(transferase activity, transferring glycosyl groups)	-
PC-3p-211989_35	mRNA:Solyc04g009720.1.1	mRNA:Solyc04g009720.1.1	SR protein factor	691-711	702	-32.4	-21.2	0.654321	8	GO:0009451(RNA modification);GO:0009507(chloroplast)	ko03040(Spliceosome)
PC-3p-211989_35	mRNA:Solyc01g006460.3.1	mRNA:Solyc01g006460.3.1	-	326-346	337	-32.4	-21.2	0.654321	9.5	GO:0003674(molecular_function);GO:0005634(nucleus);GO:0006281(DNA repair);GO:0006310(DNA recombination);GO:0030915(Smc5-Smc6 complex)	-
PC-3p-211989_35	mRNA:Solyc05g041520.1.1	mRNA:Solyc05g041520.1.1	long chain acyl-CoA synthetase 4-like	43-63	54	-32.4	-21.2	0.654321	6.5	GO:0004467(long-chain fatty acid-CoA ligase activity);GO:0005524(ATP binding);GO:0005634(nucleus);GO:0005783(endoplasmic reticulum);GO:0006631(fatty acid metabolic process);GO:0006633(fatty acid biosynthetic process);GO:0102391(decanoate-CoA ligase activity)	ko00061(Fatty acid biosynthesis);ko00071(Fatty acid degradation);ko04146(Peroxisome)
PC-3p-211989_35	mRNA:Solyc01g100130.3.1	mRNA:Solyc01g100130.3.1	-	2864-2885	2876	-32.4	-21.2	0.654321	7.5	GO:0003677(DNA binding);GO:0005634(nucleus);GO:0006355(regulation of transcription, DNA-templated);GO:0046872(metal ion binding)	-
PC-3p-211989_35	mRNA:Solyc07g006790.3.1	mRNA:Solyc07g006790.3.1	dihydrolipoyllysine-residue acetyltransferase component 2 of pyruvate dehydrogenase complex	1276-1296	1287	-32.4	-21.2	0.654321	6.5	GO:0004742(dihydrolipoyllysine-residue acetyltransferase activity);GO:0005507(copper ion binding);GO:0005739(mitochondrion);GO:0005759(mitochondrial matrix);GO:0006096(glycolytic process);GO:0009507(chloroplast);GO:0009941(chloroplast envelope);GO:0031405(lipoic acid binding);GO:0045254(pyruvate dehydrogenase complex)	ko00010(Glycolysis / Gluconeogenesis);ko00020(Citrate cycle );ko00620(Pyruvate metabolism)
PC-3p-211989_35	mRNA:Solyc09g082610.1.1	mRNA:Solyc09g082610.1.1	-	113-132	123	-32.4	-21.2	0.654321	9	GO:0004857(enzyme inhibitor activity)	-
PC-3p-211989_35	mRNA:Solyc02g084910.4.1	mRNA:Solyc02g084910.4.1	-	161-181	172	-32.4	-21.2	0.654321	10	GO:0005524(ATP binding);GO:0005886(plasma membrane);GO:0016021(integral component of membrane);GO:0016887(ATPase activity)	-
PC-3p-211989_35	mRNA:Solyc05g005330.3.1	mRNA:Solyc05g005330.3.1	putative late blight resistance protein homolog R1B-23	1119-1139	1130	-32.4	-21.2	0.654321	7.5	GO:0005524(ATP binding);GO:0005886(plasma membrane);GO:0006952(defense response);GO:0043531(ADP binding)	ko04016(MAPK signaling pathway - plant);ko04075(Plant hormone signal transduction)
PC-3p-211989_35	mRNA:Solyc03g095620.4.1	mRNA:Solyc03g095620.4.1	-	270-290	281	-32.4	-21.2	0.654321	9	GO:0005524(ATP binding);GO:0005886(plasma membrane);GO:0009507(chloroplast);GO:0010287(plastoglobule);GO:0016301(kinase activity);GO:0016310(phosphorylation)	-
PC-3p-211989_35	mRNA:Solyc07g043650.3.1	mRNA:Solyc07g043650.3.1	-	504-525	516	-32.4	-21.2	0.654321	8	GO:0005739(mitochondrion);GO:0006631(fatty acid metabolic process);GO:0016874(ligase activity)	-
PC-3p-211989_35	mRNA:Solyc08g007990.3.1	mRNA:Solyc08g007990.3.1	uncharacterized LOC101252008	1220-1240	1231	-32.4	-21.2	0.654321	6.5	GO:0000469(cleavage involved in rRNA processing);GO:0004521(endoribonuclease activity);GO:0030490(maturation of SSU-rRNA);GO:0030688(preribosome, small subunit precursor)	ko03008(Ribosome biogenesis in eukaryotes)
PC-3p-211989_35	mRNA:Solyc04g077190.4.1	mRNA:Solyc04g077190.4.1	-	83-105	96	-32.4	-21.2	0.654321	7.5	GO:0004553(hydrolase activity, hydrolyzing O-glycosyl compounds);GO:0005576(extracellular region);GO:0005618(cell wall);GO:0031176(endo-1,4-beta-xylanase activity)	-
PC-3p-211989_35	mRNA:Solyc11g072070.3.1	mRNA:Solyc11g072070.3.1	-	1309-1328	1319	-32.4	-21.2	0.654321	10	GO:0005515(protein binding);GO:0005634(nucleus);GO:0005829(cytosol);GO:0006970(response to osmotic stress);GO:0016567(protein ubiquitination);GO:0042631(cellular response to water deprivation);GO:0071472(cellular response to salt stress)	-
PC-3p-211989_35	mRNA:Solyc02g068100.3.1	mRNA:Solyc02g068100.3.1	-	383-404	394	-32.4	-21.2	0.654321	8	GO:0005515(protein binding);GO:0005634(nucleus);GO:0006281(DNA repair);GO:0006351(transcription, DNA-templated);GO:0006355(regulation of transcription, DNA-templated);GO:0009909(regulation of flower development);GO:0010224(response to UV-B);GO:0010468(regulation of gene expression);GO:0016569(covalent chromatin modification);GO:0048364(root development);GO:2000024(regulation of leaf development)	-
PC-3p-211989_35	mRNA:Solyc10g055740.2.1	mRNA:Solyc10g055740.2.1	-	831-851	842	-32.4	-21.18	0.653704	9	GO:0003333(amino acid transmembrane transport);GO:0015171(amino acid transmembrane transporter activity)	-
PC-3p-211989_35	mRNA:Solyc06g083790.3.1	mRNA:Solyc06g083790.3.1	succinyl CoA ligase beta subunit	1106-1125	1117	-32.4	-21.1	0.651235	6	GO:0004775(succinate-CoA ligase );GO:0005739(mitochondrion);GO:0006099(tricarboxylic acid cycle);GO:0006104(succinyl-CoA metabolic process);GO:0006105(succinate metabolic process)	ko00020(Citrate cycle );ko00640(Propanoate metabolism)
PC-3p-211989_35	mRNA:Solyc09g055870.2.1	mRNA:Solyc09g055870.2.1	-	571-592	583	-32.4	-21.1	0.651235	9.5	GO:0003674(molecular_function);GO:0005634(nucleus);GO:0008150(biological_process)	-
PC-3p-211989_35	mRNA:Solyc12g096540.2.1	mRNA:Solyc12g096540.2.1	40S ribosomal protein S10-1	103-124	115	-32.4	-21.1	0.651235	9.5	GO:0000028(ribosomal small subunit assembly);GO:0003735(structural constituent of ribosome);GO:0022627(cytosolic small ribosomal subunit)	ko03010(Ribosome)
PC-3p-211989_35	mRNA:Solyc04g007490.3.1	mRNA:Solyc04g007490.3.1	-	3600-3620	3611	-32.4	-21.1	0.651235	9.5	GO:0005524(ATP binding);GO:0006952(defense response);GO:0043531(ADP binding)	-
PC-3p-211989_35	mRNA:Solyc07g064900.3.1	mRNA:Solyc07g064900.3.1	-	1470-1490	1481	-32.4	-21.1	0.651235	7.5	GO:0005739(mitochondrion);GO:0016021(integral component of membrane)	-
PC-3p-211989_35	mRNA:Solyc09g092180.3.1	mRNA:Solyc09g092180.3.1	-	121-141	132	-32.4	-21.1	0.651235	8.5	GO:0003964(RNA-directed DNA polymerase activity);GO:0005634(nucleus);GO:0006979(response to oxidative stress)	-
PC-3p-211989_35	mRNA:Solyc08g062960.4.1	mRNA:Solyc08g062960.4.1	-	255-275	266	-32.4	-21.1	0.651235	8	GO:0001666(response to hypoxia);GO:0003677(DNA binding);GO:0003700(DNA binding transcription factor activity);GO:0005515(protein binding);GO:0005634(nucleus);GO:0005737(cytoplasm);GO:0006351(transcription, DNA-templated);GO:0006355(regulation of transcription, DNA-templated);GO:0009408(response to heat);GO:0009507(chloroplast);GO:0009644(response to high light intensity);GO:0010200(response to ch…	-
PC-3p-211989_35	mRNA:Solyc04g015460.4.1	mRNA:Solyc04g015460.4.1	-	2613-2633	2624	-32.4	-21.1	0.651235	4.5	GO:0004674(protein serine/threonine kinase activity);GO:0005886(plasma membrane);GO:0006468(protein phosphorylation)	-
PC-3p-211989_35	mRNA:Solyc03g117540.4.1	mRNA:Solyc03g117540.4.1	ABC transporter C family member 13	2104-2125	2115	-32.4	-21.1	0.651235	7	GO:0000166(nucleotide binding);GO:0005524(ATP binding);GO:0005887(integral component of plasma membrane);GO:0016020(membrane);GO:0016021(integral component of membrane);GO:0016887(ATPase activity);GO:0042626(ATPase activity, coupled to transmembrane movement of substances);GO:0055085(transmembrane transport)	ko02010(ABC transporters)
PC-3p-211989_35	mRNA:Solyc12g005920.2.1	mRNA:Solyc12g005920.2.1	-	1182-1202	1193	-32.4	-21.1	0.651235	7.5	GO:0005829(cytosol);GO:0005884(actin filament);GO:0009846(pollen germination);GO:0009860(pollen tube growth);GO:0030036(actin cytoskeleton organization);GO:0032432(actin filament bundle);GO:0051015(actin filament binding);GO:0051017(actin filament bundle assembly);GO:0051639(actin filament network formation);GO:0051764(actin crosslink formation)	-
PC-3p-211989_35	mRNA:Solyc06g009960.3.1	mRNA:Solyc06g009960.3.1	elongation factor 1-alpha	823-842	835	-32.4	-21.1	0.651235	8	GO:0003746(translation elongation factor activity);GO:0003924(GTPase activity);GO:0005622(intracellular)	ko03013(RNA transport)
PC-3p-211989_35	mRNA:Solyc05g015860.4.1	mRNA:Solyc05g015860.4.1	sphingosine-1-phosphate lyase	210-230	221	-32.4	-21.1	0.651235	10	GO:0005783(endoplasmic reticulum);GO:0005789(endoplasmic reticulum membrane);GO:0006520(cellular amino acid metabolic process);GO:0008117(sphinganine-1-phosphate aldolase activity);GO:0016020(membrane);GO:0016021(integral component of membrane);GO:0016831(carboxy-lyase activity);GO:0019752(carboxylic acid metabolic process);GO:0030149(sphingolipid catabolic process);GO:0030170(pyridoxal phosphate…	ko00600(Sphingolipid metabolism)
PC-3p-211989_35	mRNA:Solyc11g012820.2.1	mRNA:Solyc11g012820.2.1	replication factor C subunit 2	286-308	299	-32.4	-21.1	0.651235	10	GO:0003689(DNA clamp loader activity);GO:0005663(DNA replication factor C complex);GO:0006261(DNA-dependent DNA replication)	ko03030(DNA replication);ko03420(Nucleotide excision repair);ko03430(Mismatch repair)
PC-3p-211989_35	mRNA:Solyc02g022860.1.1	mRNA:Solyc02g022860.1.1	berberine bridge enzyme-like 21	757-777	768	-32.4	-21.08	0.650617	9	GO:0005576(extracellular region);GO:0009055(electron transfer activity);GO:0009507(chloroplast);GO:0016614(oxidoreductase activity, acting on CH-OH group of donors);GO:0050660(flavin adenine dinucleotide binding);GO:0055114(oxidation-reduction process)	ko00052(Galactose metabolism);ko00500(Starch and sucrose metabolism)
PC-3p-217108_34	mRNA:Solyc01g058320.4.1	mRNA:Solyc01g058320.4.1	-	742-765	756	-39.7	-27	0.680101	7.5	-	-
PC-3p-217108_34	mRNA:Solyc07g056230.3.1	mRNA:Solyc07g056230.3.1	-	233-257	248	-39.7	-26.6	0.670025	8	GO:0009507(chloroplast);GO:0016020(membrane)	-
PC-3p-223467_33	mRNA:Solyc04g007280.3.1	mRNA:Solyc04g007280.3.1	nuclear pore complex protein NUP98A	605-628	619	-35.9	-29.4	0.818942	7.5	GO:0000973(posttranscriptional tethering of RNA polymerase II gene DNA at nuclear periphery);GO:0003723(RNA binding);GO:0006405(RNA export from nucleus);GO:0006606(protein import into nucleus);GO:0008139(nuclear localization sequence binding);GO:0017056(structural constituent of nuclear pore);GO:0034398(telomere tethering at nuclear periphery);GO:0044614(nuclear pore cytoplasmic filaments)	ko03013(RNA transport)
PC-3p-223467_33	mRNA:Solyc03g116380.4.1	mRNA:Solyc03g116380.4.1	WD repeat-containing protein 43	1990-2013	2004	-35.9	-28.1	0.78273	7.5	GO:0005654(nucleoplasm);GO:0032436(positive regulation of proteasomal ubiquitin-dependent protein catabolic process);GO:0061630(ubiquitin protein ligase activity)	ko03008(Ribosome biogenesis in eukaryotes)
PC-3p-223467_33	mRNA:Solyc10g007480.4.1	mRNA:Solyc10g007480.4.1	trifunctional UDP-glucose 4	1473-1497	1488	-35.9	-27	0.752089	4.5	GO:0003824(catalytic activity);GO:0005829(cytosol);GO:0008460(dTDP-glucose 4,6-dehydratase activity);GO:0009225(nucleotide-sugar metabolic process);GO:0009506(plasmodesma);GO:0009507(chloroplast);GO:0010253(UDP-rhamnose biosynthetic process);GO:0010280(UDP-L-rhamnose synthase activity);GO:0010315(auxin efflux);GO:0016491(oxidoreductase activity);GO:0016853(isomerase activity);GO:0030154(cell diff…	ko00520(Amino sugar and nucleotide sugar metabolism)
PC-3p-223467_33	mRNA:Solyc04g051510.1.1	mRNA:Solyc04g051510.1.1	brassinosteroid LRR receptor kinase	801-825	816	-35.9	-25.5	0.710306	5.5	GO:0004672(protein kinase activity);GO:0004674(protein serine/threonine kinase activity);GO:0004714(transmembrane receptor protein tyrosine kinase activity);GO:0005496(steroid binding);GO:0005515(protein binding);GO:0005524(ATP binding);GO:0005768(endosome);GO:0005886(plasma membrane);GO:0009506(plasmodesma);GO:0009729(detection of brassinosteroid stimulus);GO:0009742(brassinosteroid mediated sig…	ko04075(Plant hormone signal transduction)
PC-3p-223467_33	mRNA:Solyc03g005220.4.1	mRNA:Solyc03g005220.4.1	-	1859-1881	1872	-35.9	-25.22	0.702507	8	GO:0000790(nuclear chromatin);GO:0003677(DNA binding);GO:0006342(chromatin silencing)	-
PC-3p-223467_33	mRNA:Solyc03g113490.3.1	mRNA:Solyc03g113490.3.1	-	1235-1259	1250	-35.9	-24.3	0.67688	7	GO:0005886(plasma membrane);GO:0016491(oxidoreductase activity);GO:0031225(anchored component of membrane);GO:0046658(anchored component of plasma membrane);GO:0055114(oxidation-reduction process)	-
PC-3p-223467_33	mRNA:Solyc02g087450.3.1	mRNA:Solyc02g087450.3.1	-	1850-1870	1861	-35.9	-24.3	0.67688	6.5	GO:0003674(molecular_function);GO:0005634(nucleus);GO:0008150(biological_process)	-
PC-3p-223467_33	mRNA:Solyc02g086790.4.1	mRNA:Solyc02g086790.4.1	-	1821-1844	1835	-35.9	-24.26	0.675766	8	GO:0005737(cytoplasm)	-
PC-3p-223467_33	mRNA:Solyc09g064780.3.1	mRNA:Solyc09g064780.3.1	-	3548-3572	3562	-35.9	-24.2	0.674095	6.5	GO:0003674(molecular_function);GO:0006351(transcription, DNA-templated);GO:0006355(regulation of transcription, DNA-templated);GO:0009698(phenylpropanoid metabolic process);GO:0016592(mediator complex);GO:2000762(regulation of phenylpropanoid metabolic process)	-
PC-3p-223467_33	mRNA:Solyc12g042505.1.1	mRNA:Solyc12g042505.1.1	-	24-47	38	-35.9	-24.18	0.673538	10	GO:0005576(extracellular region);GO:0009739(response to gibberellin);GO:0009740(gibberellic acid mediated signaling pathway)	-
PC-3p-223467_33	mRNA:Solyc06g007710.4.1	mRNA:Solyc06g007710.4.1	-	1165-1188	1179	-35.9	-24.1	0.671309	10	GO:0005742(mitochondrial outer membrane translocase complex);GO:0030150(protein import into mitochondrial matrix)	-
PC-3p-223467_33	mRNA:Solyc02g091630.1.1	mRNA:Solyc02g091630.1.1	DNA mismatch repair protein MLH3	72-97	86	-35.9	-24.1	0.671309	10	GO:0000795(synaptonemal complex);GO:0003697(single-stranded DNA binding);GO:0005712(chiasma);GO:0006298(mismatch repair);GO:0016887(ATPase activity);GO:0032300(mismatch repair complex)	ko03430(Mismatch repair)
PC-3p-223467_33	mRNA:Solyc03g031740.3.1	mRNA:Solyc03g031740.3.1	-	682-704	695	-35.9	-23.9	0.665738	9	GO:0034219(carbohydrate transmembrane transport)	-
PC-3p-223467_33	mRNA:Solyc11g017460.3.1	mRNA:Solyc11g017460.3.1	-	3514-3536	3528	-35.9	-23.9	0.665738	7.5	GO:0005634(nucleus);GO:0005737(cytoplasm)	-
PC-3p-223467_33	mRNA:Solyc01g068500.4.1	mRNA:Solyc01g068500.4.1	-	916-939	929	-35.9	-23.7	0.660167	7	GO:0009507(chloroplast)	-
PC-3p-223467_33	mRNA:Solyc09g011780.3.1	mRNA:Solyc09g011780.3.1	-	812-835	827	-35.9	-23.5	0.654596	9	GO:0000981(RNA polymerase II transcription factor activity, sequence-specific DNA binding);GO:0001135(transcription factor activity, RNA polymerase II transcription factor recruiting);GO:0003677(DNA binding);GO:0003700(DNA binding transcription factor activity);GO:0005634(nucleus);GO:0006351(transcription, DNA-templated);GO:0006355(regulation of transcription, DNA-templated);GO:0006357(regulation…	-
PC-3p-223467_33	mRNA:Solyc12g005570.2.1	mRNA:Solyc12g005570.2.1	-	7-31	21	-35.9	-23.5	0.654596	8	GO:0003674(molecular_function);GO:0008150(biological_process);GO:0009507(chloroplast)	-
PC-3p-223467_33	mRNA:Solyc01g108190.3.1	mRNA:Solyc01g108190.3.1	calmodulin-like protein 1	662-682	673	-35.9	-23.5	0.654596	8	GO:0005509(calcium ion binding)	ko04626(Plant-pathogen interaction)
PC-3p-223467_33	mRNA:Solyc11g065320.2.1	mRNA:Solyc11g065320.2.1	-	1936-1959	1950	-35.9	-23.5	0.654596	9	GO:0003676(nucleic acid binding);GO:0003677(DNA binding);GO:0003723(RNA binding);GO:0005634(nucleus);GO:0046872(metal ion binding)	-
PC-3p-223467_33	mRNA:Solyc09g015930.3.1	mRNA:Solyc09g015930.3.1	DEAD-box ATP-dependent RNA helicase 20-like	1562-1585	1576	-35.9	-23.4	0.651811	7.5	GO:0004004(ATP-dependent RNA helicase activity);GO:0005739(mitochondrion);GO:0010501(RNA secondary structure unwinding)	ko03040(Spliceosome)
PC-3p-229938_32	mRNA:Solyc03g117630.1.1	mRNA:Solyc03g117630.1.1	heat shock 70 kDa protein 5	820-840	831	-33.8	-26.5	0.784024	6.5	GO:0005524(ATP binding);GO:0005618(cell wall);GO:0005634(nucleus);GO:0005739(mitochondrion);GO:0005774(vacuolar membrane);GO:0005794(Golgi apparatus);GO:0005829(cytosol);GO:0005886(plasma membrane);GO:0006351(transcription, DNA-templated);GO:0006355(regulation of transcription, DNA-templated);GO:0006457(protein folding);GO:0006986(response to unfolded protein);GO:0009266(response to temperature s…	ko03040(Spliceosome);ko04141(Protein processing in endoplasmic reticulum);ko04144(Endocytosis)
PC-3p-229938_32	mRNA:Solyc06g073970.3.1	mRNA:Solyc06g073970.3.1	-	886-906	897	-33.8	-25.9	0.766272	7	GO:0008375(acetylglucosaminyltransferase activity);GO:0009506(plasmodesma);GO:0016020(membrane);GO:0016757(transferase activity, transferring glycosyl groups)	-
PC-3p-229938_32	mRNA:Solyc05g056420.4.1	mRNA:Solyc05g056420.4.1	diacylglycerol kinase 2	1930-1956	1947	-33.8	-25.7	0.760355	9	GO:0003951(NAD+ kinase activity);GO:0004143(diacylglycerol kinase activity);GO:0005524(ATP binding);GO:0005634(nucleus);GO:0006952(defense response);GO:0007205(protein kinase C-activating G-protein coupled receptor signaling pathway);GO:0009409(response to cold);GO:0009611(response to wounding);GO:0016021(integral component of membrane);GO:0016310(phosphorylation);GO:0035556(intracellular signal …	ko00561(Glycerolipid metabolism);ko00564(Glycerophospholipid metabolism);ko04070(Phosphatidylinositol signaling system)
PC-3p-229938_32	mRNA:Solyc01g014010.1.1	mRNA:Solyc01g014010.1.1	-	5-25	16	-33.8	-25.5	0.754438	3.5	-	-
PC-3p-229938_32	mRNA:Solyc03g058470.3.1	mRNA:Solyc03g058470.3.1	-	716-739	728	-33.8	-25.2	0.745562	8	GO:0005096(GTPase activator activity);GO:0005622(intracellular);GO:0006886(intracellular protein transport);GO:0012505(endomembrane system);GO:0017137(Rab GTPase binding);GO:0031338(regulation of vesicle fusion);GO:0090630(activation of GTPase activity)	-
PC-3p-229938_32	mRNA:Solyc07g053060.3.1	mRNA:Solyc07g053060.3.1	-	2135-2154	2146	-33.8	-24.9	0.736686	4.5	GO:0003674(molecular_function);GO:0005739(mitochondrion);GO:0008150(biological_process)	-
PC-3p-229938_32	mRNA:Solyc06g076950.3.1	mRNA:Solyc06g076950.3.1	inositol 3-kinase	1085-1104	1096	-33.8	-24.7	0.730769	6	GO:0005524(ATP binding);GO:0010264(myo-inositol hexakisphosphate biosynthetic process);GO:0016301(kinase activity);GO:0016310(phosphorylation)	ko00562(Inositol phosphate metabolism)
PC-3p-229938_32	mRNA:Solyc02g078210.3.1	mRNA:Solyc02g078210.3.1	probable ubiquitin-conjugating enzyme E2 24	780-800	791	-33.8	-24.5	0.724852	6.5	GO:0005737(cytoplasm);GO:0031625(ubiquitin protein ligase binding);GO:0061630(ubiquitin protein ligase activity)	ko04120(Ubiquitin mediated proteolysis)
PC-3p-229938_32	mRNA:Solyc01g081070.3.1	mRNA:Solyc01g081070.3.1	protein transport protein SEC23	778-800	791	-33.8	-24.5	0.724852	6.5	GO:0005215(transporter activity);GO:0005737(cytoplasm);GO:0006810(transport);GO:0006886(intracellular protein transport);GO:0008270(zinc ion binding);GO:0030127(COPII vesicle coat);GO:0090114(COPII-coated vesicle budding)	ko04141(Protein processing in endoplasmic reticulum)
PC-3p-229938_32	mRNA:Solyc09g008100.4.1	mRNA:Solyc09g008100.4.1	TSL-kinase interacting protein 1-like isoform X1	347-368	359	-33.8	-24.4	0.721893	9	GO:0003682(chromatin binding);GO:0005634(nucleus)	ko00190(Oxidative phosphorylation);ko04145(Phagosome)
PC-3p-229938_32	mRNA:Solyc05g012930.4.1	mRNA:Solyc05g012930.4.1	-	32-52	43	-33.8	-24.4	0.721893	7.5	GO:0005634(nucleus)	-
PC-3p-229938_32	mRNA:Solyc07g008490.4.1	mRNA:Solyc07g008490.4.1	-	1059-1082	1073	-33.8	-24.2	0.715976	8.5	GO:0003676(nucleic acid binding);GO:0003723(RNA binding);GO:0005515(protein binding);GO:0005634(nucleus);GO:0006355(regulation of transcription, DNA-templated);GO:0006396(RNA processing);GO:0009299(mRNA transcription);GO:0048367(shoot system development);GO:0048467(gynoecium development);GO:0048577(negative regulation of short-day photoperiodism, flowering);GO:0048579(negative regulation of long-…	-
PC-3p-229938_32	mRNA:Solyc06g011580.1.1	mRNA:Solyc06g011580.1.1	-	225-245	236	-33.8	-24.2	0.715976	9	-	-
PC-3p-229938_32	mRNA:Solyc07g064290.3.1	mRNA:Solyc07g064290.3.1	-	98-118	109	-33.8	-24	0.710059	8	GO:0003924(GTPase activity);GO:0005515(protein binding);GO:0005525(GTP binding);GO:0005634(nucleus)	-
PC-3p-229938_32	mRNA:Solyc12g055683.1.1	mRNA:Solyc12g055683.1.1	-	679-699	690	-33.8	-23.9	0.707101	7.5	-	-
PC-3p-229938_32	mRNA:Solyc12g096400.2.1	mRNA:Solyc12g096400.2.1	-	51-70	62	-33.8	-23.7	0.701183	8	GO:0005516(calmodulin binding);GO:0005634(nucleus);GO:0005774(vacuolar membrane);GO:0008150(biological_process)	-
PC-3p-229938_32	mRNA:Solyc11g012790.2.1	mRNA:Solyc11g012790.2.1	Clp1-domain-containing protein	1048-1071	1062	-33.8	-23.7	0.701183	6	GO:0005215(transporter activity);GO:0005794(Golgi apparatus);GO:0006810(transport)	ko03015(mRNA surveillance pathway)
PC-3p-229938_32	mRNA:Solyc02g021700.4.1	mRNA:Solyc02g021700.4.1	-	328-349	340	-33.8	-23.6	0.698225	8.5	GO:0005737(cytoplasm);GO:0008168(methyltransferase activity)	-
PC-3p-229938_32	mRNA:Solyc01g010990.2.1	mRNA:Solyc01g010990.2.1	-	864-889	881	-33.8	-23.6	0.698225	10	GO:0003674(molecular_function);GO:0008150(biological_process);GO:0016021(integral component of membrane)	-
PC-3p-229938_32	mRNA:Solyc10g007150.4.1	mRNA:Solyc10g007150.4.1	-	975-994	985	-33.8	-23.6	0.698225	4.5	GO:0003729(mRNA binding);GO:0005634(nucleus);GO:0005829(cytosol);GO:0009506(plasmodesma)	-
PC-3p-229938_32	mRNA:Solyc02g063060.4.1	mRNA:Solyc02g063060.4.1	-	1287-1309	1299	-33.8	-23.6	0.698225	9	GO:0003674(molecular_function);GO:0005634(nucleus);GO:0008150(biological_process)	-
PC-3p-229938_32	mRNA:Solyc09g005630.3.1	mRNA:Solyc09g005630.3.1	-	906-926	917	-33.8	-23.5	0.695266	8	GO:0005794(Golgi apparatus);GO:0016413(O-acetyltransferase activity);GO:0071554(cell wall organization or biogenesis)	-
PC-3p-229938_32	mRNA:Solyc01g016460.4.1	mRNA:Solyc01g016460.4.1	-	134-158	149	-33.8	-23.5	0.695266	7.5	-	-
PC-3p-229938_32	mRNA:Solyc07g026705.1.1	mRNA:Solyc07g026705.1.1	-	50-71	61	-33.8	-23.5	0.695266	9	-	-
PC-3p-229938_32	mRNA:Solyc01g020524.1.1	mRNA:Solyc01g020524.1.1	-	225-246	236	-33.8	-23.5	0.695266	9	-	-
PC-3p-229938_32	mRNA:Solyc02g092420.4.1	mRNA:Solyc02g092420.4.1	-	1204-1225	1215	-33.8	-23.5	0.695266	9	GO:0005886(plasma membrane);GO:0009416(response to light stimulus);GO:0016567(protein ubiquitination)	-
PC-3p-229938_32	mRNA:Solyc05g010160.3.1	mRNA:Solyc05g010160.3.1	-	1662-1684	1674	-33.8	-23.4	0.692308	8	GO:0005635(nuclear envelope);GO:0005829(cytosol);GO:0006606(protein import into nucleus)	-
PC-3p-229938_32	mRNA:Solyc02g091690.3.1	mRNA:Solyc02g091690.3.1	transcription factor TDR	397-418	408	-33.8	-23.4	0.692308	7	GO:0003677(DNA binding);GO:0003700(DNA binding transcription factor activity);GO:0005634(nucleus);GO:0006351(transcription, DNA-templated);GO:0006355(regulation of transcription, DNA-templated);GO:0007275(multicellular organism development);GO:0010371(regulation of gibberellin biosynthetic process);GO:0045487(gibberellin catabolic process);GO:0046983(protein dimerization activity)	ko00040(Pentose and glucuronate interconversions);ko00053(Ascorbate and aldarate metabolism);ko00520(Amino sugar and nucleotide sugar metabolism)
PC-3p-229938_32	mRNA:Solyc02g070020.1.1	mRNA:Solyc02g070020.1.1	-	395-416	406	-33.8	-23.4	0.692308	6.5	GO:0009813(flavonoid biosynthetic process);GO:0043231(intracellular membrane-bounded organelle);GO:0052696(flavonoid glucuronidation);GO:0080043(quercetin 3-O-glucosyltransferase activity);GO:0080044(quercetin 7-O-glucosyltransferase activity)	-
PC-3p-229938_32	mRNA:Solyc11g007300.2.1	mRNA:Solyc11g007300.2.1	ABC transporter G family member 2	516-536	527	-33.8	-23.3	0.689349	9.5	GO:0005886(plasma membrane);GO:0016021(integral component of membrane);GO:0042626(ATPase activity, coupled to transmembrane movement of substances)	ko02010(ABC transporters)
PC-3p-229938_32	mRNA:Solyc10g076570.2.1	mRNA:Solyc10g076570.2.1	-	832-852	843	-33.8	-23.2	0.686391	8.5	GO:0005794(Golgi apparatus);GO:0016413(O-acetyltransferase activity);GO:0071554(cell wall organization or biogenesis)	-
PC-3p-229938_32	mRNA:Solyc10g074570.2.1	mRNA:Solyc10g074570.2.1	calcium-dependent protein kinase 4	1908-1926	1917	-33.8	-23.1	0.683432	7	GO:0004683(calmodulin-dependent protein kinase activity);GO:0005516(calmodulin binding);GO:0005634(nucleus);GO:0005737(cytoplasm);GO:0005886(plasma membrane);GO:0009738(abscisic acid-activated signaling pathway);GO:0009931(calcium-dependent protein serine/threonine kinase activity);GO:0018105(peptidyl-serine phosphorylation);GO:0035556(intracellular signal transduction);GO:0046777(protein autopho…	ko04626(Plant-pathogen interaction)
PC-3p-229938_32	mRNA:Solyc02g092060.1.1	mRNA:Solyc02g092060.1.1	hypothetical protein	741-764	755	-33.8	-23.1	0.683432	8.5	GO:0005575(cellular_component);GO:0016491(oxidoreductase activity);GO:0055114(oxidation-reduction process)	ko00564(Glycerophospholipid metabolism);ko00565(Ether lipid metabolism)
PC-3p-229938_32	mRNA:Solyc06g084060.3.1	mRNA:Solyc06g084060.3.1	-	808-828	819	-33.8	-23.1	0.683432	6.5	GO:0001673(male germ cell nucleus);GO:0004842(ubiquitin-protein transferase activity);GO:0005515(protein binding);GO:0006511(ubiquitin-dependent protein catabolic process);GO:0009507(chloroplast);GO:0009555(pollen development);GO:0009793(embryo development ending in seed dormancy);GO:0016567(protein ubiquitination);GO:0019005(SCF ubiquitin ligase complex);GO:0031146(SCF-dependent proteasomal ubiq…	-
PC-3p-229938_32	mRNA:Solyc06g074730.4.1	mRNA:Solyc06g074730.4.1	-	595-613	605	-33.8	-23.1	0.683432	7	GO:0005730(nucleolus);GO:0005731(nucleolus organizer region);GO:0005737(cytoplasm);GO:0007140(male meiotic nuclear division);GO:0007143(female meiotic nuclear division);GO:0009561(megagametogenesis);GO:0033169(histone H3-K9 demethylation);GO:0035197(siRNA binding);GO:0055046(microgametogenesis)	-
PC-3p-229938_32	mRNA:Solyc06g048460.2.1	mRNA:Solyc06g048460.2.1	anaphase-promoting complex subunit 1	4498-4520	4511	-33.8	-23.08	0.68284	10	GO:0000151(ubiquitin ligase complex);GO:0004842(ubiquitin-protein transferase activity);GO:0005634(nucleus);GO:0005680(anaphase-promoting complex);GO:0006511(ubiquitin-dependent protein catabolic process);GO:0007049(cell cycle);GO:0009553(embryo sac development);GO:0009793(embryo development ending in seed dormancy);GO:0010252(auxin homeostasis);GO:0016021(integral component of membrane);GO:00165…	ko04120(Ubiquitin mediated proteolysis)
PC-3p-229938_32	mRNA:Solyc01g099090.3.1	mRNA:Solyc01g099090.3.1	-	1231-1250	1241	-33.8	-23	0.680473	7.5	GO:0004567(beta-mannosidase activity);GO:0005975(carbohydrate metabolic process);GO:0043231(intracellular membrane-bounded organelle)	-
PC-3p-229938_32	mRNA:Solyc02g078860.3.1	mRNA:Solyc02g078860.3.1	PAP-specific phosphatase HAL2-like	1404-1425	1417	-33.8	-22.98	0.679882	8	GO:0000287(magnesium ion binding);GO:0005737(cytoplasm);GO:0008441(3')	ko00920(Sulfur metabolism)
PC-3p-229938_32	mRNA:Solyc02g093490.3.1	mRNA:Solyc02g093490.3.1	-	67-88	78	-33.8	-22.9	0.677515	10	GO:0003674(molecular_function);GO:0005634(nucleus);GO:0009651(response to salt stress)	-
PC-3p-229938_32	mRNA:Solyc04g007030.4.1	mRNA:Solyc04g007030.4.1	putative late blight resistance protein homolog R1B-14	2076-2098	2088	-33.8	-22.9	0.677515	9	GO:0006952(defense response)	ko04626(Plant-pathogen interaction)
PC-3p-229938_32	mRNA:Solyc03g114410.3.1	mRNA:Solyc03g114410.3.1	-	2169-2190	2181	-33.8	-22.9	0.677515	7	GO:0003723(RNA binding);GO:0005515(protein binding);GO:0005634(nucleus);GO:0006396(RNA processing);GO:0006397(mRNA processing);GO:0009734(auxin-activated signaling pathway);GO:0009926(auxin polar transport);GO:0010087(phloem or xylem histogenesis);GO:0016607(nuclear speck);GO:0030422(production of siRNA involved in RNA interference);GO:0035196(production of miRNAs involved in gene silencing by mi…	-
PC-3p-229938_32	mRNA:Solyc02g083900.3.1	mRNA:Solyc02g083900.3.1	-	8603-8619	8610	-33.8	-22.9	0.677515	7	GO:0005634(nucleus);GO:0006281(DNA repair);GO:0016301(kinase activity)	-
PC-3p-229938_32	mRNA:Solyc03g115510.3.1	mRNA:Solyc03g115510.3.1	-	2702-2723	2713	-33.8	-22.8	0.674556	7.5	GO:0003676(nucleic acid binding);GO:0005634(nucleus);GO:0005829(cytosol);GO:0008270(zinc ion binding)	-
PC-3p-229938_32	mRNA:Solyc11g071540.2.1	mRNA:Solyc11g071540.2.1	-	731-751	741	-33.8	-22.7	0.671598	4	GO:0001164(RNA polymerase I CORE element sequence-specific DNA binding);GO:0005668(RNA polymerase transcription factor SL1 complex);GO:0070860(RNA polymerase I core factor complex)	-
PC-3p-229938_32	mRNA:Solyc01g111350.3.1	mRNA:Solyc01g111350.3.1	-	1337-1357	1348	-33.8	-22.6	0.668639	9.5	GO:0009507(chloroplast);GO:0016021(integral component of membrane)	-
PC-3p-229938_32	mRNA:Solyc02g079920.3.1	mRNA:Solyc02g079920.3.1	-	1436-1458	1448	-33.8	-22.6	0.668639	6.5	GO:0003676(nucleic acid binding);GO:0003700(DNA binding transcription factor activity);GO:0005634(nucleus);GO:0006355(regulation of transcription, DNA-templated)	-
PC-3p-229938_32	mRNA:Solyc06g073470.3.1	mRNA:Solyc06g073470.3.1	biotin synthase	1123-1147	1137	-33.8	-22.6	0.668639	6.5	GO:0004076(biotin synthase activity);GO:0005739(mitochondrion);GO:0008270(zinc ion binding);GO:0009102(biotin biosynthetic process);GO:0051537(2 iron, 2 sulfur cluster binding);GO:0051539(4 iron, 4 sulfur cluster binding)	ko00780(Biotin metabolism)
PC-3p-229938_32	mRNA:Solyc06g048460.2.1	mRNA:Solyc06g048460.2.1	anaphase-promoting complex subunit 1	2607-2627	2618	-33.8	-22.5	0.66568	6	GO:0000151(ubiquitin ligase complex);GO:0004842(ubiquitin-protein transferase activity);GO:0005634(nucleus);GO:0005680(anaphase-promoting complex);GO:0006511(ubiquitin-dependent protein catabolic process);GO:0007049(cell cycle);GO:0009553(embryo sac development);GO:0009793(embryo development ending in seed dormancy);GO:0010252(auxin homeostasis);GO:0016021(integral component of membrane);GO:00165…	ko04120(Ubiquitin mediated proteolysis)
PC-3p-229938_32	mRNA:Solyc03g119570.3.1	mRNA:Solyc03g119570.3.1	-	701-722	713	-33.8	-22.5	0.66568	7	GO:0003723(RNA binding);GO:0004535(poly);GO:0005634(nucleus);GO:0005737(cytoplasm);GO:0006351(transcription, DNA-templated);GO:0006355(regulation of transcription, DNA-templated);GO:0046872(metal ion binding)	-
PC-3p-229938_32	mRNA:Solyc07g049135.1.1	mRNA:Solyc07g049135.1.1	-	7-32	22	-33.8	-22.5	0.66568	8.5	-	-
PC-3p-229938_32	mRNA:Solyc12g014180.2.1	mRNA:Solyc12g014180.2.1	malate dehydrogenase 2	599-616	607	-33.8	-22.5	0.66568	7	GO:0005507(copper ion binding);GO:0005618(cell wall);GO:0005739(mitochondrion);GO:0005759(mitochondrial matrix);GO:0005794(Golgi apparatus);GO:0005829(cytosol);GO:0005975(carbohydrate metabolic process);GO:0006099(tricarboxylic acid cycle);GO:0006108(malate metabolic process);GO:0009409(response to cold);GO:0009507(chloroplast);GO:0009651(response to salt stress);GO:0030060(L-malate dehydrogenase…	ko00020(Citrate cycle );ko00620(Pyruvate metabolism);ko00630(Glyoxylate and dicarboxylate metabolism);ko00710(Carbon fixation in photosynthetic organisms);ko00270(Cysteine and methionine metabolism)
PC-3p-229938_32	mRNA:Solyc05g010760.3.1	mRNA:Solyc05g010760.3.1	-	194-215	206	-33.8	-22.48	0.665089	9.5	-	-
PC-3p-229938_32	mRNA:Solyc09g011370.3.1	mRNA:Solyc09g011370.3.1	-	1288-1312	1303	-33.8	-22.4	0.662722	8.5	GO:0004842(ubiquitin-protein transferase activity);GO:0005634(nucleus);GO:0006511(ubiquitin-dependent protein catabolic process)	-
PC-3p-229938_32	mRNA:Solyc07g017820.3.1	mRNA:Solyc07g017820.3.1	-	287-308	299	-33.8	-22.4	0.662722	5.5	-	-
PC-3p-229938_32	mRNA:Solyc07g047770.4.1	mRNA:Solyc07g047770.4.1	histidine kinase 2	3495-3516	3507	-33.8	-22.4	0.662722	7	GO:0000155(phosphorelay sensor kinase activity);GO:0000160(phosphorelay signal transduction system);GO:0004673(protein histidine kinase activity);GO:0004721(phosphoprotein phosphatase activity);GO:0005034(osmosensor activity);GO:0005515(protein binding);GO:0005789(endoplasmic reticulum membrane);GO:0005886(plasma membrane);GO:0006970(response to osmotic stress);GO:0009414(response to water depriv…	ko04075(Plant hormone signal transduction)
PC-3p-229938_32	mRNA:Solyc05g008670.3.1	mRNA:Solyc05g008670.3.1	-	1237-1255	1248	-33.8	-22.4	0.662722	7	GO:0003676(nucleic acid binding);GO:0003700(DNA binding transcription factor activity);GO:0003730(mRNA 3'-UTR binding);GO:0005634(nucleus);GO:0005829(cytosol);GO:0006355(regulation of transcription, DNA-templated);GO:0044212(transcription regulatory region DNA binding);GO:0046872(metal ion binding);GO:0061158(3'-UTR-mediated mRNA destabilization)	-
PC-3p-229938_32	mRNA:Solyc02g024000.4.1	mRNA:Solyc02g024000.4.1	-	1528-1548	1539	-33.8	-22.4	0.662722	5.5	GO:0005634(nucleus);GO:0005739(mitochondrion);GO:0005794(Golgi apparatus)	-
PC-3p-229938_32	mRNA:Solyc06g071570.3.1	mRNA:Solyc06g071570.3.1	-	2333-2354	2344	-33.8	-22.4	0.662722	5	GO:0005215(transporter activity);GO:0005886(plasma membrane);GO:0006857(oligopeptide transport);GO:0009506(plasmodesma);GO:0016020(membrane);GO:0016021(integral component of membrane);GO:0055085(transmembrane transport);GO:0080167(response to karrikin);GO:0090448(glucosinolate:proton symporter activity);GO:0090449(phloem glucosinolate loading);GO:1901349(glucosinolate transport)	-
PC-3p-229938_32	mRNA:Solyc05g053750.3.1	mRNA:Solyc05g053750.3.1	triacylglycerol lipase 2-like	1015-1034	1026	-33.8	-22.3	0.659763	7	GO:0002213(defense response to insect);GO:0003824(catalytic activity);GO:0004806(triglyceride lipase activity);GO:0005576(extracellular region);GO:0016042(lipid catabolic process);GO:0016298(lipase activity)	ko00100(Steroid biosynthesis)
PC-3p-229938_32	mRNA:Solyc01g105510.3.1	mRNA:Solyc01g105510.3.1	-	503-524	514	-33.8	-22.3	0.659763	8.5	GO:0003674(molecular_function);GO:0008150(biological_process);GO:0009507(chloroplast);GO:0016021(integral component of membrane)	-
PC-3p-229938_32	mRNA:Solyc09g011830.4.1	mRNA:Solyc09g011830.4.1	-	940-962	953	-33.8	-22.3	0.659763	7.5	GO:0006355(regulation of transcription, DNA-templated)	-
PC-3p-229938_32	mRNA:Solyc10g086410.3.1	mRNA:Solyc10g086410.3.1	heat shock cognate 70 kDa protein 2	1015-1035	1026	-33.8	-22.3	0.659763	9	GO:0005524(ATP binding);GO:0005618(cell wall);GO:0005634(nucleus);GO:0005739(mitochondrion);GO:0005774(vacuolar membrane);GO:0005794(Golgi apparatus);GO:0005829(cytosol);GO:0005886(plasma membrane);GO:0006351(transcription, DNA-templated);GO:0006355(regulation of transcription, DNA-templated);GO:0006457(protein folding);GO:0006986(response to unfolded protein);GO:0009266(response to temperature s…	ko03040(Spliceosome);ko04141(Protein processing in endoplasmic reticulum);ko04144(Endocytosis)
PC-3p-229938_32	mRNA:Solyc08g078610.4.1	mRNA:Solyc08g078610.4.1	-	1651-1671	1662	-33.8	-22.3	0.659763	8	GO:0003676(nucleic acid binding);GO:0005634(nucleus);GO:0008150(biological_process);GO:0008270(zinc ion binding)	-
PC-3p-229938_32	mRNA:Solyc07g039580.1.1	mRNA:Solyc07g039580.1.1	-	89-109	100	-33.8	-22.2	0.656805	4.5	-	-
PC-3p-229938_32	mRNA:Solyc04g053140.3.1	mRNA:Solyc04g053140.3.1	-	252-272	263	-33.8	-22.2	0.656805	7	GO:0003674(molecular_function);GO:0005634(nucleus);GO:0008150(biological_process)	-
PC-3p-229938_32	mRNA:Solyc03g119120.3.1	mRNA:Solyc03g119120.3.1	-	275-296	286	-33.8	-22.2	0.656805	7	GO:0005739(mitochondrion);GO:0008270(zinc ion binding)	-
PC-3p-229938_32	mRNA:Solyc10g081300.1.1	mRNA:Solyc10g081300.1.1	-	512-532	523	-33.8	-22.1	0.653846	6	GO:0005634(nucleus);GO:0006508(proteolysis);GO:0008234(cysteine-type peptidase activity);GO:0048046(apoplast)	-
PC-3p-229938_32	mRNA:Solyc03g007260.3.1	mRNA:Solyc03g007260.3.1	cyclic nucleotide-gated ion channel 1	277-299	289	-33.8	-22.1	0.653846	8	GO:0005249(voltage-gated potassium channel activity);GO:0005887(integral component of plasma membrane);GO:0042391(regulation of membrane potential)	ko04626(Plant-pathogen interaction)
PC-3p-229938_32	mRNA:Solyc12g096870.1.1	mRNA:Solyc12g096870.1.1	-	116-138	127	-33.8	-22.1	0.653846	9.5	GO:0009813(flavonoid biosynthetic process);GO:0043231(intracellular membrane-bounded organelle);GO:0052696(flavonoid glucuronidation);GO:0080043(quercetin 3-O-glucosyltransferase activity);GO:0080044(quercetin 7-O-glucosyltransferase activity)	-
PC-3p-229938_32	mRNA:Solyc04g014570.3.1	mRNA:Solyc04g014570.3.1	-	2162-2182	2173	-33.8	-22.1	0.653846	7	GO:0016021(integral component of membrane)	-
PC-3p-229938_32	mRNA:Solyc01g099080.4.1	mRNA:Solyc01g099080.4.1	acetylajmalan esterase-like	92-114	104	-33.8	-22.02	0.651479	8	GO:0005576(extracellular region);GO:0016042(lipid catabolic process);GO:0016788(hydrolase activity, acting on ester bonds);GO:0052689(carboxylic ester hydrolase activity)	ko00901(Indole alkaloid biosynthesis)
PC-3p-229938_32	mRNA:Solyc10g038175.1.1	mRNA:Solyc10g038175.1.1	-	201-220	211	-33.8	-22	0.650888	7	GO:0005739(mitochondrion)	ko04144(Endocytosis)
PC-3p-229938_32	mRNA:Solyc06g068360.3.1	mRNA:Solyc06g068360.3.1	-	766-785	776	-33.8	-22	0.650888	5	GO:0003677(DNA binding);GO:0003700(DNA binding transcription factor activity);GO:0005622(intracellular);GO:0005634(nucleus);GO:0006351(transcription, DNA-templated);GO:0006355(regulation of transcription, DNA-templated);GO:0009873(ethylene-activated signaling pathway)	-
PC-3p-229938_32	mRNA:Solyc09g010630.3.1	mRNA:Solyc09g010630.3.1	heat shock cognate 70 kDa protein 2-like	959-979	970	-33.8	-22	0.650888	9.5	GO:0005524(ATP binding);GO:0005618(cell wall);GO:0005634(nucleus);GO:0005739(mitochondrion);GO:0005774(vacuolar membrane);GO:0005794(Golgi apparatus);GO:0005829(cytosol);GO:0005886(plasma membrane);GO:0006351(transcription, DNA-templated);GO:0006355(regulation of transcription, DNA-templated);GO:0006457(protein folding);GO:0006986(response to unfolded protein);GO:0009266(response to temperature s…	ko03040(Spliceosome);ko04141(Protein processing in endoplasmic reticulum);ko04144(Endocytosis)
PC-3p-229938_32	mRNA:Solyc01g099620.3.1	mRNA:Solyc01g099620.3.1	respiratory burst oxidase homolog protein B	2121-2139	2131	-33.8	-22	0.650888	7.5	GO:0005886(plasma membrane)	ko04016(MAPK signaling pathway - plant);ko04626(Plant-pathogen interaction)
PC-3p-229938_32	mRNA:Solyc11g007900.3.1	mRNA:Solyc11g007900.3.1	-	754-773	764	-33.8	-22	0.650888	7.5	GO:0005634(nucleus)	-
PC-3p-229938_32	mRNA:Solyc07g062600.4.1	mRNA:Solyc07g062600.4.1	uncharacterized protein LOC107952742 isoform X1	4009-4027	4019	-33.8	-22	0.650888	7.5	GO:0003677(DNA binding);GO:0004402(histone acetyltransferase activity);GO:0005634(nucleus);GO:0006355(regulation of transcription, DNA-templated);GO:0009506(plasmodesma);GO:0010385(double-stranded methylated DNA binding);GO:0042393(histone binding);GO:0043971(histone H3-K18 acetylation);GO:0043972(histone H3-K23 acetylation);GO:0044030(regulation of DNA methylation);GO:0044154(histone H3-K14 acet…	ko00071(Fatty acid degradation);ko00592(alpha-Linolenic acid metabolism);ko01040(Biosynthesis of unsaturated fatty acids);ko04146(Peroxisome)
PC-3p-229938_32	mRNA:Solyc08g081320.3.1	mRNA:Solyc08g081320.3.1	-	715-735	726	-33.8	-21.98	0.650296	9.5	GO:0005634(nucleus);GO:0005794(Golgi apparatus);GO:0005886(plasma membrane);GO:0006886(intracellular protein transport);GO:0009506(plasmodesma);GO:0016192(vesicle-mediated transport);GO:0030131(clathrin adaptor complex);GO:0030276(clathrin binding);GO:0030665(clathrin-coated vesicle membrane)	-
PC-3p-276756_24	mRNA:Solyc09g018310.4.1	mRNA:Solyc09g018310.4.1	-	2675-2695	2686	-28.7	-24.6	0.857143	4	-	-
PC-3p-276756_24	mRNA:Solyc09g061380.3.1	mRNA:Solyc09g061380.3.1	-	1012-1032	1023	-28.7	-24.6	0.857143	6.5	GO:0003674(molecular_function);GO:0009507(chloroplast);GO:0009793(embryo development ending in seed dormancy);GO:0061630(ubiquitin protein ligase activity)	-
PC-3p-276756_24	mRNA:Solyc02g078760.1.1	mRNA:Solyc02g078760.1.1	-	545-565	556	-28.7	-24.1	0.839721	8	GO:0003674(molecular_function);GO:0005634(nucleus)	-
PC-3p-276756_24	mRNA:Solyc03g006300.3.1	mRNA:Solyc03g006300.3.1	-	2475-2495	2486	-28.7	-24	0.836237	9	GO:0004672(protein kinase activity);GO:0004674(protein serine/threonine kinase activity);GO:0005524(ATP binding);GO:0005886(plasma membrane);GO:0006468(protein phosphorylation);GO:0007169(transmembrane receptor protein tyrosine kinase signaling pathway);GO:0016021(integral component of membrane);GO:0016301(kinase activity);GO:0016310(phosphorylation)	-
PC-3p-276756_24	mRNA:Solyc12g056520.3.1	mRNA:Solyc12g056520.3.1	-	1058-1078	1069	-28.7	-23.8	0.829268	8.5	GO:0000145(exocyst);GO:0001927(exocyst assembly)	-
PC-3p-276756_24	mRNA:Solyc04g039730.3.1	mRNA:Solyc04g039730.3.1	-	1630-1652	1643	-28.7	-23.3	0.811847	7	GO:0004672(protein kinase activity);GO:0004675(transmembrane receptor protein serine/threonine kinase activity);GO:0005524(ATP binding);GO:0005576(extracellular region);GO:0005886(plasma membrane);GO:0006468(protein phosphorylation);GO:0006952(defense response);GO:0007166(cell surface receptor signaling pathway);GO:0016021(integral component of membrane);GO:0016032(viral process);GO:0016301(kinas…	-
PC-3p-276756_24	mRNA:Solyc01g095510.3.1	mRNA:Solyc01g095510.3.1	-	1226-1246	1237	-28.7	-23	0.801394	8	GO:0003735(structural constituent of ribosome);GO:0006412(translation)	-
PC-3p-276756_24	mRNA:Solyc09g010050.1.1	mRNA:Solyc09g010050.1.1	cullin-1-like	554-574	565	-28.7	-23	0.801394	7	GO:0031461(cullin-RING ubiquitin ligase complex);GO:0031625(ubiquitin protein ligase binding);GO:0061630(ubiquitin protein ligase activity)	ko04141(Protein processing in endoplasmic reticulum);ko04120(Ubiquitin mediated proteolysis)
PC-3p-276756_24	mRNA:Solyc05g006420.3.1	mRNA:Solyc05g006420.3.1	two-component response regulator ARR5	183-203	194	-28.7	-22.9	0.797909	9.5	GO:0000156(phosphorelay response regulator activity);GO:0000160(phosphorelay signal transduction system);GO:0004674(protein serine/threonine kinase activity);GO:0005515(protein binding);GO:0005634(nucleus);GO:0005737(cytoplasm);GO:0006351(transcription, DNA-templated);GO:0006355(regulation of transcription, DNA-templated);GO:0007623(circadian rhythm);GO:0009735(response to cytokinin);GO:0009736(c…	ko04075(Plant hormone signal transduction)
PC-3p-276756_24	mRNA:Solyc03g044662.1.1	mRNA:Solyc03g044662.1.1	two-component response regulator ARR5	32-52	43	-28.7	-22.9	0.797909	9.5	-	ko04075(Plant hormone signal transduction)
PC-3p-276756_24	mRNA:Solyc06g068410.3.1	mRNA:Solyc06g068410.3.1	probable CCR4-associated factor 1 homolog 6	1172-1191	1183	-28.7	-22.6	0.787456	8.5	GO:0000175(3'-5'-exoribonuclease activity);GO:0000288(nuclear-transcribed mRNA catabolic process, deadenylation-dependent decay);GO:0030014(CCR4-NOT complex)	ko03018(RNA degradation)
PC-3p-276756_24	mRNA:Solyc09g005740.3.1	mRNA:Solyc09g005740.3.1	-	1028-1048	1039	-28.7	-22.6	0.787456	9.5	GO:0008150(biological_process);GO:0009507(chloroplast);GO:0009535(chloroplast thylakoid membrane);GO:0009536(plastid);GO:0009543(chloroplast thylakoid lumen);GO:0009941(chloroplast envelope)	-
PC-3p-276756_24	mRNA:Solyc04g045530.4.1	mRNA:Solyc04g045530.4.1	probable DNA primase large subunit	315-335	326	-28.7	-22.6	0.787456	7	GO:0003677(DNA binding);GO:0003697(single-stranded DNA binding);GO:0003887(DNA-directed DNA polymerase activity);GO:0003896(DNA primase activity);GO:0003899(DNA-directed 5'-3' RNA polymerase activity);GO:0005658(alpha DNA polymerase:primase complex);GO:0006260(DNA replication);GO:0006269(DNA replication, synthesis of RNA primer);GO:0006351(transcription, DNA-templated);GO:0016740(transferase acti…	ko00230(Purine metabolism);ko00240(Pyrimidine metabolism);ko03030(DNA replication)
PC-3p-276756_24	mRNA:Solyc09g098260.3.1	mRNA:Solyc09g098260.3.1	-	956-976	967	-28.7	-22.58	0.78676	10	GO:0003677(DNA binding);GO:0005634(nucleus);GO:0006355(regulation of transcription, DNA-templated);GO:0042800(histone methyltransferase activity );GO:0046872(metal ion binding);GO:0051568(histone H3-K4 methylation)	-
PC-3p-276756_24	mRNA:Solyc08g081420.4.1	mRNA:Solyc08g081420.4.1	uncharacterized LOC103415141	713-733	724	-28.7	-22.5	0.783972	8	GO:0005794(Golgi apparatus);GO:0008150(biological_process);GO:0016021(integral component of membrane);GO:0016740(transferase activity);GO:0016757(transferase activity, transferring glycosyl groups)	ko00514(Other types of O-glycan biosynthesis)
PC-3p-276756_24	mRNA:Solyc06g050430.3.1	mRNA:Solyc06g050430.3.1	-	616-636	627	-28.7	-22.48	0.783275	6.5	GO:0005515(protein binding);GO:0005634(nucleus);GO:0008150(biological_process)	-
PC-3p-276756_24	mRNA:Solyc06g084250.4.1	mRNA:Solyc06g084250.4.1	-	1347-1367	1358	-28.7	-22.4	0.780488	9.5	GO:0005634(nucleus);GO:0005737(cytoplasm)	-
PC-3p-276756_24	mRNA:Solyc09g065210.4.1	mRNA:Solyc09g065210.4.1	-	1314-1334	1325	-28.7	-22.4	0.780488	9.5	GO:0005634(nucleus);GO:0005737(cytoplasm)	-
PC-3p-276756_24	mRNA:Solyc02g085160.1.1	mRNA:Solyc02g085160.1.1	-	751-771	762	-28.7	-22.3	0.777003	6	GO:0003677(DNA binding);GO:0003700(DNA binding transcription factor activity);GO:0005515(protein binding);GO:0005634(nucleus);GO:0006351(transcription, DNA-templated);GO:0006355(regulation of transcription, DNA-templated);GO:0046872(metal ion binding)	-
PC-3p-276756_24	mRNA:Solyc07g047690.1.1	mRNA:Solyc07g047690.1.1	-	1059-1078	1069	-28.7	-22.1	0.770035	6.5	GO:0005737(cytoplasm);GO:0006457(protein folding)	-
PC-3p-276756_24	mRNA:Solyc08g082820.4.1	mRNA:Solyc08g082820.4.1	glucose-regulated protein 78	535-555	546	-28.7	-22.1	0.770035	6.5	GO:0005783(endoplasmic reticulum)	ko03060(Protein export);ko04141(Protein processing in endoplasmic reticulum)
PC-3p-276756_24	mRNA:Solyc10g038140.1.1	mRNA:Solyc10g038140.1.1	60S ribosomal protein L6-like	93-113	104	-28.7	-22.1	0.770035	5	-	ko03010(Ribosome)
PC-3p-276756_24	mRNA:Solyc03g031630.3.1	mRNA:Solyc03g031630.3.1	-	257-277	268	-28.7	-22	0.766551	6.5	GO:0005509(calcium ion binding)	-
PC-3p-276756_24	mRNA:Solyc10g007520.3.1	mRNA:Solyc10g007520.3.1	-	728-747	739	-28.7	-21.9	0.763066	6.5	GO:0003674(molecular_function);GO:0005739(mitochondrion);GO:0008150(biological_process)	-
PC-3p-276756_24	mRNA:Solyc11g010920.3.1	mRNA:Solyc11g010920.3.1	-	1443-1463	1454	-28.7	-21.9	0.763066	6.5	GO:0003777(microtubule motor activity);GO:0005871(kinesin complex);GO:0007018(microtubule-based movement);GO:0016887(ATPase activity)	-
PC-3p-276756_24	mRNA:Solyc06g009160.4.1	mRNA:Solyc06g009160.4.1	glyoxysomal fatty acid beta-oxidation multifunctional protein MFP-a-like	421-440	431	-28.7	-21.9	0.763066	4.5	GO:0004165(dodecenoyl-CoA delta-isomerase activity);GO:0004300(enoyl-CoA hydratase activity);GO:0006635(fatty acid beta-oxidation);GO:0008692(3-hydroxybutyryl-CoA epimerase activity);GO:0009514(glyoxysome);GO:0018812(3-hydroxyacyl-CoA dehydratase activity)	ko00071(Fatty acid degradation);ko00592(alpha-Linolenic acid metabolism)
PC-3p-276756_24	mRNA:Solyc04g008790.1.1	mRNA:Solyc04g008790.1.1	-	665-686	676	-28.7	-21.8	0.759582	9	GO:0000470(maturation of LSU-rRNA);GO:0003723(RNA binding);GO:0006412(translation);GO:0022625(cytosolic large ribosomal subunit);GO:0030686(90S preribosome)	-
PC-3p-276756_24	mRNA:Solyc03g111400.1.1	mRNA:Solyc03g111400.1.1	-	1089-1109	1100	-28.7	-21.8	0.759582	7	GO:0005215(transporter activity);GO:0005345(purine nucleobase transmembrane transporter activity);GO:0005886(plasma membrane);GO:0006810(transport);GO:0006863(purine nucleobase transport);GO:0015853(adenine transport);GO:0015854(guanine transport);GO:0016020(membrane);GO:0016021(integral component of membrane)	-
PC-3p-276756_24	mRNA:Solyc10g054170.3.1	mRNA:Solyc10g054170.3.1	replication protein A 70 kDa DNA-binding subunit D-like	68-89	80	-28.7	-21.7	0.756098	4.5	-	ko03030(DNA replication);ko03420(Nucleotide excision repair);ko03430(Mismatch repair);ko03440(Homologous recombination)
PC-3p-276756_24	mRNA:Solyc11g020620.1.1	mRNA:Solyc11g020620.1.1	-	428-448	439	-28.7	-21.6	0.752613	6.5	GO:0005634(nucleus);GO:0007165(signal transduction);GO:0008301(DNA binding, bending);GO:0031505(fungal-type cell wall organization);GO:0035690(cellular response to drug);GO:0036003(positive regulation of transcription from RNA polymerase II promoter in response to stress);GO:0043565(sequence-specific DNA binding);GO:0046983(protein dimerization activity)	-
PC-3p-276756_24	mRNA:Solyc01g010280.3.1	mRNA:Solyc01g010280.3.1	-	830-851	842	-28.7	-21.6	0.752613	8.5	GO:0003674(molecular_function);GO:0005634(nucleus);GO:0008150(biological_process)	-
PC-3p-276756_24	mRNA:Solyc06g069460.3.1	mRNA:Solyc06g069460.3.1	-	117-137	128	-28.7	-21.6	0.752613	6	GO:0003677(DNA binding);GO:0003700(DNA binding transcription factor activity);GO:0005515(protein binding);GO:0005634(nucleus);GO:0006351(transcription, DNA-templated);GO:0006355(regulation of transcription, DNA-templated);GO:0009965(leaf morphogenesis);GO:0010150(leaf senescence);GO:0030154(cell differentiation);GO:0045962(positive regulation of development, heterochronic);GO:0048366(leaf develop…	-
PC-3p-276756_24	mRNA:Solyc03g026040.4.1	mRNA:Solyc03g026040.4.1	systemin receptor SR160	3209-3230	3221	-28.7	-21.5	0.749129	7	GO:0004674(protein serine/threonine kinase activity);GO:0005515(protein binding);GO:0005524(ATP binding);GO:0005886(plasma membrane);GO:0009507(chloroplast);GO:0009556(microsporogenesis);GO:0010234(anther wall tapetum cell fate specification);GO:0016020(membrane);GO:0016021(integral component of membrane);GO:0016301(kinase activity);GO:0019199(transmembrane receptor protein kinase activity);GO:00…	ko04075(Plant hormone signal transduction)
PC-3p-276756_24	mRNA:Solyc01g097900.1.1	mRNA:Solyc01g097900.1.1	-	178-200	189	-28.7	-21.48	0.748432	10	-	-
PC-3p-276756_24	mRNA:Solyc07g007780.3.1	mRNA:Solyc07g007780.3.1	-	1421-1442	1433	-28.7	-21.4	0.745645	6.5	GO:0004674(protein serine/threonine kinase activity);GO:0005524(ATP binding);GO:0005737(cytoplasm);GO:0005886(plasma membrane);GO:0006468(protein phosphorylation);GO:0009506(plasmodesma);GO:0016301(kinase activity);GO:0016310(phosphorylation)	-
PC-3p-276756_24	mRNA:Solyc05g015520.3.1	mRNA:Solyc05g015520.3.1	-	906-926	917	-28.7	-21.4	0.745645	7.5	GO:0004842(ubiquitin-protein transferase activity);GO:0010305(leaf vascular tissue pattern formation);GO:0010928(regulation of auxin mediated signaling pathway);GO:0019005(SCF ubiquitin ligase complex);GO:0031146(SCF-dependent proteasomal ubiquitin-dependent protein catabolic process);GO:0060776(simple leaf morphogenesis)	-
PC-3p-276756_24	mRNA:Solyc06g071800.4.1	mRNA:Solyc06g071800.4.1	-	1676-1697	1688	-28.7	-21.3	0.74216	9	GO:0004674(protein serine/threonine kinase activity);GO:0005829(cytosol);GO:0006468(protein phosphorylation);GO:0035556(intracellular signal transduction)	-
PC-3p-276756_24	mRNA:Solyc02g079840.2.1	mRNA:Solyc02g079840.2.1	terpene synthase	600-620	611	-28.7	-21.3	0.74216	7.5	GO:0010334(sesquiterpene synthase activity);GO:0051762(sesquiterpene biosynthetic process)	ko00902(Monoterpenoid biosynthesis)
PC-3p-276756_24	mRNA:Solyc08g066140.3.1	mRNA:Solyc08g066140.3.1	probable polyribonucleotide nucleotidyltransferase 1	826-846	837	-28.7	-21.3	0.74216	8.5	GO:0000175(3'-5'-exoribonuclease activity);GO:0000957(mitochondrial RNA catabolic process);GO:0003676(nucleic acid binding);GO:0003723(RNA binding);GO:0004654(polyribonucleotide nucleotidyltransferase activity);GO:0006364(rRNA processing);GO:0006397(mRNA processing);GO:0006401(RNA catabolic process);GO:0006402(mRNA catabolic process);GO:0008033(tRNA processing);GO:0009507(chloroplast);GO:0009570(…	ko00230(Purine metabolism);ko00240(Pyrimidine metabolism);ko03018(RNA degradation)
PC-3p-276756_24	mRNA:Solyc03g115470.3.1	mRNA:Solyc03g115470.3.1	-	482-505	496	-28.7	-21.2	0.738676	9.5	GO:0005886(plasma membrane)	-
PC-3p-276756_24	mRNA:Solyc08g005180.2.1	mRNA:Solyc08g005180.2.1	-	674-694	685	-28.7	-21.2	0.738676	5.5	GO:0004197(cysteine-type endopeptidase activity);GO:0005615(extracellular space);GO:0005764(lysosome);GO:0051603(proteolysis involved in cellular protein catabolic process)	-
PC-3p-276756_24	mRNA:Solyc02g094410.4.1	mRNA:Solyc02g094410.4.1	-	1112-1132	1123	-28.7	-21.2	0.738676	10	GO:0003674(molecular_function);GO:0005634(nucleus);GO:0008150(biological_process)	-
PC-3p-276756_24	mRNA:Solyc02g062710.1.1	mRNA:Solyc02g062710.1.1	-	1002-1022	1013	-28.7	-21.1	0.735192	10	GO:0005737(cytoplasm);GO:0016740(transferase activity);GO:0016747(transferase activity, transferring acyl groups other than amino-acyl groups)	-
PC-3p-276756_24	mRNA:Solyc10g005540.4.1	mRNA:Solyc10g005540.4.1	-	665-686	677	-28.7	-21.1	0.735192	8.5	GO:0008168(methyltransferase activity);GO:0009507(chloroplast);GO:0032259(methylation)	-
PC-3p-276756_24	mRNA:Solyc07g055160.4.1	mRNA:Solyc07g055160.4.1	phospholipase A1-IIbeta-like	1155-1178	1169	-28.7	-21.1	0.735192	8	GO:0004806(triglyceride lipase activity);GO:0005737(cytoplasm);GO:0006629(lipid metabolic process);GO:0008970(phosphatidylcholine 1-acylhydrolase activity);GO:0009507(chloroplast);GO:0009650(UV protection);GO:0016042(lipid catabolic process);GO:0071493(cellular response to UV-B)	ko00220(Arginine biosynthesis)
PC-3p-276756_24	mRNA:Solyc12g016190.2.1	mRNA:Solyc12g016190.2.1	-	589-610	601	-28.7	-21.1	0.735192	6.5	GO:0003677(DNA binding);GO:0003682(chromatin binding);GO:0003700(DNA binding transcription factor activity);GO:0005515(protein binding);GO:0005634(nucleus);GO:0006338(chromatin remodeling);GO:0006351(transcription, DNA-templated);GO:0006355(regulation of transcription, DNA-templated)	-
PC-3p-276756_24	mRNA:Solyc10g047540.3.1	mRNA:Solyc10g047540.3.1	-	80-100	91	-28.7	-21.1	0.735192	10	-	-
PC-3p-276756_24	mRNA:Solyc06g016750.3.1	mRNA:Solyc06g016750.3.1	DNA polymerase epsilon subunit C isoform X1	387-407	398	-28.7	-21	0.731707	7.5	GO:0003700(DNA binding transcription factor activity);GO:0005515(protein binding);GO:0005634(nucleus);GO:0006355(regulation of transcription, DNA-templated);GO:0046982(protein heterodimerization activity)	ko00230(Purine metabolism);ko00240(Pyrimidine metabolism);ko03030(DNA replication);ko03410(Base excision repair);ko03420(Nucleotide excision repair)
PC-3p-276756_24	mRNA:Solyc01g081480.3.1	mRNA:Solyc01g081480.3.1	-	49-68	60	-28.7	-21	0.731707	10	GO:0009507(chloroplast);GO:0009941(chloroplast envelope);GO:0016788(hydrolase activity, acting on ester bonds)	-
PC-3p-276756_24	mRNA:Solyc12g098190.2.1	mRNA:Solyc12g098190.2.1	-	834-854	845	-28.7	-21	0.731707	9.5	GO:0005634(nucleus);GO:0016567(protein ubiquitination);GO:0030246(carbohydrate binding)	-
PC-3p-276756_24	mRNA:Solyc04g007710.3.1	mRNA:Solyc04g007710.3.1	mitogen-activated protein kinase 9-like	1481-1501	1492	-28.7	-21	0.731707	6.5	GO:0004707(MAP kinase activity);GO:0005524(ATP binding);GO:0005634(nucleus);GO:0005739(mitochondrion);GO:0005829(cytosol);GO:0007165(signal transduction);GO:0009738(abscisic acid-activated signaling pathway);GO:0010468(regulation of gene expression)	ko04016(MAPK signaling pathway - plant)
PC-3p-276756_24	mRNA:Solyc02g062500.3.1	mRNA:Solyc02g062500.3.1	hypothetical protein	648-674	665	-28.7	-21	0.731707	10	GO:0051213(dioxygenase activity)	ko00941(Flavonoid biosynthesis)
PC-3p-276756_24	mRNA:Solyc02g089260.4.1	mRNA:Solyc02g089260.4.1	-	8566-8587	8578	-28.7	-20.9	0.728223	8.5	GO:0005829(cytosol);GO:0008270(zinc ion binding);GO:0009506(plasmodesma);GO:0009620(response to fungus);GO:0009640(photomorphogenesis);GO:0009733(response to auxin);GO:0009734(auxin-activated signaling pathway);GO:0009826(unidimensional cell growth);GO:0009926(auxin polar transport);GO:0010311(lateral root formation);GO:0016020(membrane);GO:0016021(integral component of membrane);GO:0048281(inflo…	-
PC-3p-276756_24	mRNA:Solyc03g119340.3.1	mRNA:Solyc03g119340.3.1	-	486-508	499	-28.7	-20.9	0.728223	9	GO:0004674(protein serine/threonine kinase activity);GO:0005886(plasma membrane);GO:0006468(protein phosphorylation);GO:0006952(defense response);GO:0009506(plasmodesma)	-
PC-3p-276756_24	mRNA:Solyc08g074370.4.1	mRNA:Solyc08g074370.4.1	-	1188-1209	1199	-28.7	-20.9	0.728223	10	GO:0000166(nucleotide binding);GO:0005515(protein binding);GO:0005634(nucleus);GO:0009793(embryo development ending in seed dormancy);GO:0009908(flower development);GO:0010154(fruit development);GO:0016567(protein ubiquitination);GO:0048366(leaf development);GO:0048367(shoot system development);GO:0048827(phyllome development);GO:0080008(Cul4-RING E3 ubiquitin ligase complex)	-
PC-3p-276756_24	mRNA:Solyc04g051280.4.1	mRNA:Solyc04g051280.4.1	-	534-553	544	-28.7	-20.9	0.728223	5	GO:0003674(molecular_function);GO:0005634(nucleus);GO:0008150(biological_process)	-
PC-3p-276756_24	mRNA:Solyc04g074030.3.1	mRNA:Solyc04g074030.3.1	-	1965-1986	1977	-28.7	-20.8	0.724739	7.5	GO:0004674(protein serine/threonine kinase activity);GO:0005515(protein binding);GO:0005524(ATP binding);GO:0005634(nucleus);GO:0005886(plasma membrane);GO:0006468(protein phosphorylation);GO:0009506(plasmodesma);GO:0009755(hormone-mediated signaling pathway);GO:0010183(pollen tube guidance);GO:0016020(membrane);GO:0016021(integral component of membrane);GO:0016301(kinase activity);GO:0090406(pol…	-
PC-3p-276756_24	mRNA:Solyc01g066620.4.1	mRNA:Solyc01g066620.4.1	peroxisomal fatty acid beta-oxidation multifunctional protein MFP2	304-324	315	-28.7	-20.8	0.724739	8.5	GO:0004165(dodecenoyl-CoA delta-isomerase activity);GO:0004300(enoyl-CoA hydratase activity);GO:0006635(fatty acid beta-oxidation);GO:0008692(3-hydroxybutyryl-CoA epimerase activity);GO:0009514(glyoxysome);GO:0018812(3-hydroxyacyl-CoA dehydratase activity)	ko00071(Fatty acid degradation);ko00592(alpha-Linolenic acid metabolism)
PC-3p-276756_24	mRNA:Solyc12g008900.2.1	mRNA:Solyc12g008900.2.1	cytokinin dehydrogenase 3	1786-1806	1797	-28.7	-20.8	0.724739	9	GO:0005576(extracellular region);GO:0005773(vacuole);GO:0005783(endoplasmic reticulum);GO:0008131(primary amine oxidase activity);GO:0009690(cytokinin metabolic process);GO:0009823(cytokinin catabolic process);GO:0016021(integral component of membrane);GO:0016614(oxidoreductase activity, acting on CH-OH group of donors);GO:0019139(cytokinin dehydrogenase activity);GO:0050660(flavin adenine dinucl…	ko00908(Zeatin biosynthesis)
PC-3p-276756_24	mRNA:Solyc02g089370.2.1	mRNA:Solyc02g089370.2.1	-	4001-4021	4012	-28.7	-20.7	0.721254	9	GO:0000902(cell morphogenesis);GO:0005938(cell cortex);GO:0030427(site of polarized growth);GO:0090527(actin filament reorganization)	-
PC-3p-276756_24	mRNA:Solyc01g097320.3.1	mRNA:Solyc01g097320.3.1	-	747-767	758	-28.7	-20.7	0.721254	5	GO:0016592(mediator complex);GO:0070847(core mediator complex)	-
PC-3p-276756_24	mRNA:Solyc04g077520.3.1	mRNA:Solyc04g077520.3.1	RNA-binding protein 1	212-233	224	-28.7	-20.7	0.721254	9	GO:0003723(RNA binding);GO:0003727(single-stranded RNA binding);GO:0003729(mRNA binding);GO:0005737(cytoplasm);GO:0008283(cell proliferation)	ko03015(mRNA surveillance pathway)
PC-3p-276756_24	mRNA:Solyc03g118240.4.1	mRNA:Solyc03g118240.4.1	magnesium protoporphyrin IX methyltransferase	696-718	709	-28.7	-20.7	0.721254	10	GO:0005737(cytoplasm);GO:0008757(S-adenosylmethionine-dependent methyltransferase activity);GO:0032259(methylation)	ko00860(Porphyrin and chlorophyll metabolism)
PC-3p-276756_24	mRNA:Solyc05g008990.3.1	mRNA:Solyc05g008990.3.1	-	999-1019	1010	-28.7	-20.7	0.721254	9	GO:0004674(protein serine/threonine kinase activity);GO:0005886(plasma membrane);GO:0007166(cell surface receptor signaling pathway)	-
PC-3p-276756_24	mRNA:Solyc05g007470.4.1	mRNA:Solyc05g007470.4.1	-	647-667	658	-28.7	-20.6	0.71777	9.5	GO:0000304(response to singlet oxygen);GO:0005524(ATP binding);GO:0005783(endoplasmic reticulum);GO:0005886(plasma membrane);GO:0009737(response to abscisic acid);GO:0016021(integral component of membrane);GO:0016787(hydrolase activity);GO:0016887(ATPase activity)	-
PC-3p-276756_24	mRNA:Solyc08g082850.3.1	mRNA:Solyc08g082850.3.1	-	1273-1292	1284	-28.7	-20.6	0.71777	7.5	GO:0005215(transporter activity);GO:0005524(ATP binding);GO:0005737(cytoplasm);GO:0005829(cytosol);GO:0016887(ATPase activity);GO:0042742(defense response to bacterium);GO:0046686(response to cadmium ion)	-
PC-3p-276756_24	mRNA:Solyc10g074810.2.1	mRNA:Solyc10g074810.2.1	E3 ubiquitin protein ligase RIN2	363-383	374	-28.7	-20.6	0.71777	9	GO:0008270(zinc ion binding);GO:0016021(integral component of membrane)	ko04141(Protein processing in endoplasmic reticulum)
PC-3p-276756_24	mRNA:Solyc03g116580.4.1	mRNA:Solyc03g116580.4.1	probable polygalacturonase At3g15720	779-801	792	-28.7	-20.6	0.71777	6.5	GO:0004650(polygalacturonase activity);GO:0005576(extracellular region);GO:0005975(carbohydrate metabolic process)	ko00040(Pentose and glucuronate interconversions)
PC-3p-276756_24	mRNA:Solyc11g065410.1.1	mRNA:Solyc11g065410.1.1	-	131-151	142	-28.7	-20.6	0.71777	7.5	-	-
PC-3p-276756_24	mRNA:Solyc07g017675.1.1	mRNA:Solyc07g017675.1.1	alpha-aminoadipic semialdehyde synthase-like	131-151	142	-28.7	-20.58	0.717073	10	GO:0004175(endopeptidase activity);GO:0005634(nucleus);GO:0016926(protein desumoylation);GO:0016929(SUMO-specific protease activity)	ko00310(Lysine degradation)
PC-3p-276756_24	mRNA:Solyc11g020660.1.1	mRNA:Solyc11g020660.1.1	-	383-403	394	-28.7	-20.5	0.714286	7.5	GO:0000977(RNA polymerase II regulatory region sequence-specific DNA binding);GO:0003677(DNA binding);GO:0003700(DNA binding transcription factor activity);GO:0005634(nucleus);GO:0006355(regulation of transcription, DNA-templated);GO:0044212(transcription regulatory region DNA binding)	-
PC-3p-276756_24	mRNA:Solyc03g117430.3.1	mRNA:Solyc03g117430.3.1	-	513-534	524	-28.7	-20.5	0.714286	10	GO:0009295(nucleoid);GO:0009507(chloroplast);GO:0009508(plastid chromosome);GO:0009570(chloroplast stroma)	-
PC-3p-276756_24	mRNA:Solyc03g119050.4.1	mRNA:Solyc03g119050.4.1	-	3083-3102	3094	-28.7	-20.5	0.714286	10	GO:0000981(RNA polymerase II transcription factor activity, sequence-specific DNA binding);GO:0001135(transcription factor activity, RNA polymerase II transcription factor recruiting);GO:0003677(DNA binding);GO:0003700(DNA binding transcription factor activity);GO:0005634(nucleus);GO:0006355(regulation of transcription, DNA-templated);GO:0006357(regulation of transcription by RNA polymerase II);G…	-
PC-3p-276756_24	mRNA:Solyc12g006430.3.1	mRNA:Solyc12g006430.3.1	UDP-glucosyl transferase 76C1	729-748	739	-28.7	-20.5	0.714286	6.5	GO:0009813(flavonoid biosynthetic process);GO:0043231(intracellular membrane-bounded organelle);GO:0052696(flavonoid glucuronidation);GO:0080043(quercetin 3-O-glucosyltransferase activity);GO:0080044(quercetin 7-O-glucosyltransferase activity)	ko00908(Zeatin biosynthesis)
PC-3p-276756_24	mRNA:Solyc08g023270.3.1	mRNA:Solyc08g023270.3.1	-	224-245	235	-28.7	-20.5	0.714286	9.5	GO:0003674(molecular_function);GO:0005737(cytoplasm)	-
PC-3p-276756_24	mRNA:Solyc03g031820.4.1	mRNA:Solyc03g031820.4.1	-	1094-1114	1105	-28.7	-20.5	0.714286	7.5	GO:0000012(single strand break repair);GO:0003690(double-stranded DNA binding);GO:0003697(single-stranded DNA binding);GO:0004527(exonuclease activity);GO:0005634(nucleus);GO:0006281(DNA repair);GO:0006302(double-strand break repair);GO:0017005(3'-tyrosyl-DNA phosphodiesterase activity)	-
PC-3p-276756_24	mRNA:Solyc08g028810.1.1	mRNA:Solyc08g028810.1.1	replication protein A 70 kDa DNA-binding subunit D-like	68-89	80	-28.7	-20.5	0.714286	6.5	-	ko03030(DNA replication);ko03420(Nucleotide excision repair);ko03430(Mismatch repair);ko03440(Homologous recombination)
PC-3p-276756_24	mRNA:Solyc06g053840.3.1	mRNA:Solyc06g053840.3.1	auxin-responsive protein IAA4	702-722	713	-28.7	-20.4	0.710801	6.5	GO:0003677(DNA binding);GO:0003700(DNA binding transcription factor activity);GO:0005515(protein binding);GO:0005622(intracellular);GO:0005634(nucleus);GO:0006351(transcription, DNA-templated);GO:0006355(regulation of transcription, DNA-templated);GO:0006417(regulation of translation);GO:0009733(response to auxin);GO:0009734(auxin-activated signaling pathway);GO:0043565(sequence-specific DNA bind…	ko04075(Plant hormone signal transduction)
PC-3p-276756_24	mRNA:Solyc02g087050.2.1	mRNA:Solyc02g087050.2.1	-	778-798	789	-28.7	-20.4	0.710801	8.5	GO:0005886(plasma membrane);GO:0006810(transport);GO:0022857(transmembrane transporter activity)	-
PC-3p-276756_24	mRNA:Solyc05g041220.3.1	mRNA:Solyc05g041220.3.1	-	1091-1111	1102	-28.7	-20.4	0.710801	7.5	GO:0003700(DNA binding transcription factor activity);GO:0005515(protein binding);GO:0005634(nucleus);GO:0006351(transcription, DNA-templated);GO:0006355(regulation of transcription, DNA-templated);GO:0009554(megasporogenesis);GO:0009908(flower development);GO:0030154(cell differentiation);GO:0030163(protein catabolic process);GO:0046622(positive regulation of organ growth)	-
PC-3p-276756_24	mRNA:Solyc06g072820.3.1	mRNA:Solyc06g072820.3.1	uncharacterized protein LOC107609884	281-303	293	-28.7	-20.4	0.710801	8	GO:0003674(molecular_function);GO:0005634(nucleus);GO:0008150(biological_process);GO:0009506(plasmodesma)	ko00230(Purine metabolism)
PC-3p-276756_24	mRNA:Solyc10g006730.1.1	mRNA:Solyc10g006730.1.1	-	638-658	649	-28.7	-20.4	0.710801	8.5	GO:0003723(RNA binding);GO:0004519(endonuclease activity);GO:0005739(mitochondrion);GO:0009451(RNA modification);GO:0009507(chloroplast)	-
PC-3p-276756_24	mRNA:Solyc05g005860.3.1	mRNA:Solyc05g005860.3.1	-	372-392	383	-28.7	-20.4	0.710801	8.5	GO:0005886(plasma membrane);GO:0006810(transport);GO:0022857(transmembrane transporter activity)	-
PC-3p-276756_24	mRNA:Solyc10g150120.1.1	mRNA:Solyc10g150120.1.1	-	105-126	117	-28.7	-20.3	0.707317	8.5	-	-
PC-3p-276756_24	mRNA:Solyc10g076410.1.1	mRNA:Solyc10g076410.1.1	abscisic acid receptor PYL4-like	590-610	601	-28.7	-20.3	0.707317	6.5	GO:0004864(protein phosphatase inhibitor activity);GO:0005634(nucleus);GO:0005737(cytoplasm);GO:0009738(abscisic acid-activated signaling pathway);GO:0010427(abscisic acid binding);GO:0080163(regulation of protein serine/threonine phosphatase activity)	ko04016(MAPK signaling pathway - plant);ko04075(Plant hormone signal transduction)
PC-3p-276756_24	mRNA:Solyc11g008530.3.1	mRNA:Solyc11g008530.3.1	-	1226-1248	1239	-28.7	-20.3	0.707317	8.5	GO:0003723(RNA binding);GO:0004525(ribonuclease III activity);GO:0005634(nucleus);GO:0005737(cytoplasm);GO:0016442(RISC complex);GO:0030422(production of siRNA involved in RNA interference)	-
PC-3p-276756_24	mRNA:Solyc12g006130.3.1	mRNA:Solyc12g006130.3.1	-	904-923	914	-28.7	-20.3	0.707317	5.5	GO:0003674(molecular_function);GO:0005634(nucleus);GO:0008284(positive regulation of cell proliferation);GO:0009506(plasmodesma)	-
PC-3p-276756_24	mRNA:Solyc09g055930.3.1	mRNA:Solyc09g055930.3.1	-	1639-1660	1650	-28.7	-20.3	0.707317	9	GO:0005507(copper ion binding);GO:0009505(plant-type cell wall);GO:0009506(plasmodesma);GO:0016722(oxidoreductase activity, oxidizing metal ions);GO:0046658(anchored component of plasma membrane)	-
PC-3p-276756_24	mRNA:Solyc04g007390.4.1	mRNA:Solyc04g007390.4.1	-	1016-1037	1028	-28.7	-20.3	0.707317	7.5	GO:0004674(protein serine/threonine kinase activity);GO:0005886(plasma membrane);GO:0007166(cell surface receptor signaling pathway)	-
PC-3p-276756_24	mRNA:Solyc02g021020.4.1	mRNA:Solyc02g021020.4.1	-	2108-2127	2118	-28.7	-20.3	0.707317	5.5	GO:0005739(mitochondrion)	-
PC-3p-276756_24	mRNA:Solyc08g061520.3.1	mRNA:Solyc08g061520.3.1	-	64-83	74	-28.7	-20.3	0.707317	7.5	GO:0003774(motor activity);GO:0003779(actin binding);GO:0005515(protein binding);GO:0005516(calmodulin binding);GO:0005524(ATP binding);GO:0005634(nucleus);GO:0005737(cytoplasm);GO:0007097(nuclear migration);GO:0016459(myosin complex);GO:0030048(actin filament-based movement);GO:0031965(nuclear membrane);GO:2000769(regulation of establishment or maintenance of cell polarity regulating cell shape)	-
PC-3p-276756_24	mRNA:Solyc01g058120.1.1	mRNA:Solyc01g058120.1.1	60S ribosomal protein L6-like	240-260	251	-28.7	-20.3	0.707317	6.5	-	ko03010(Ribosome)
PC-3p-276756_24	mRNA:Solyc08g067970.3.1	mRNA:Solyc08g067970.3.1	-	231-251	242	-28.7	-20.2	0.703833	7.5	GO:0003674(molecular_function);GO:0005575(cellular_component);GO:0008150(biological_process)	-
PC-3p-276756_24	mRNA:Solyc06g084520.3.1	mRNA:Solyc06g084520.3.1	cullin-1-like	692-712	703	-28.7	-20.2	0.703833	10	GO:0031461(cullin-RING ubiquitin ligase complex);GO:0031625(ubiquitin protein ligase binding);GO:0061630(ubiquitin protein ligase activity)	ko04141(Protein processing in endoplasmic reticulum);ko04120(Ubiquitin mediated proteolysis)
PC-3p-276756_24	mRNA:Solyc04g074840.3.1	mRNA:Solyc04g074840.3.1	-	1565-1585	1576	-28.7	-20.2	0.703833	8.5	GO:0006855(drug transmembrane transport)	-
PC-3p-276756_24	mRNA:Solyc08g074370.4.1	mRNA:Solyc08g074370.4.1	-	3718-3737	3729	-28.7	-20.2	0.703833	7.5	GO:0000166(nucleotide binding);GO:0005515(protein binding);GO:0005634(nucleus);GO:0009793(embryo development ending in seed dormancy);GO:0009908(flower development);GO:0010154(fruit development);GO:0016567(protein ubiquitination);GO:0048366(leaf development);GO:0048367(shoot system development);GO:0048827(phyllome development);GO:0080008(Cul4-RING E3 ubiquitin ligase complex)	-
PC-3p-276756_24	mRNA:Solyc03g007420.3.1	mRNA:Solyc03g007420.3.1	-	766-786	777	-28.7	-20.2	0.703833	9.5	GO:0001228(transcriptional activator activity, RNA polymerase II transcription regulatory region sequence-specific DNA binding);GO:0005634(nucleus);GO:0006357(regulation of transcription by RNA polymerase II)	-
PC-3p-276756_24	mRNA:Solyc09g075550.3.1	mRNA:Solyc09g075550.3.1	cellulose synthase-like protein D5	756-776	767	-28.7	-20.2	0.703833	9	GO:0000139(Golgi membrane);GO:0000271(polysaccharide biosynthetic process);GO:0000919(cell plate assembly);GO:0000977(RNA polymerase II regulatory region sequence-specific DNA binding);GO:0005794(Golgi apparatus);GO:0006970(response to osmotic stress);GO:0009414(response to water deprivation);GO:0009651(response to salt stress);GO:0009832(plant-type cell wall biogenesis);GO:0016021(integral compo…	ko00520(Amino sugar and nucleotide sugar metabolism)
PC-3p-276756_24	mRNA:Solyc12g040680.2.1	mRNA:Solyc12g040680.2.1	mitogen-activated protein kinase 16	170-191	181	-28.7	-20.2	0.703833	9	GO:0004707(MAP kinase activity);GO:0005524(ATP binding);GO:0005634(nucleus);GO:0005739(mitochondrion);GO:0005829(cytosol);GO:0007165(signal transduction);GO:0009738(abscisic acid-activated signaling pathway);GO:0010468(regulation of gene expression)	ko04016(MAPK signaling pathway - plant)
PC-3p-276756_24	mRNA:Solyc09g092460.4.1	mRNA:Solyc09g092460.4.1	-	1898-1919	1910	-28.7	-20.2	0.703833	9.5	GO:0004672(protein kinase activity);GO:0004675(transmembrane receptor protein serine/threonine kinase activity);GO:0005524(ATP binding);GO:0005576(extracellular region);GO:0005794(Golgi apparatus);GO:0005829(cytosol);GO:0005886(plasma membrane);GO:0006468(protein phosphorylation);GO:0007166(cell surface receptor signaling pathway);GO:0009506(plasmodesma);GO:0016021(integral component of membrane)	-
PC-3p-276756_24	mRNA:Solyc05g051310.1.1	mRNA:Solyc05g051310.1.1	-	474-492	485	-28.7	-20.18	0.703136	10	-	-
PC-3p-276756_24	mRNA:Solyc01g096240.4.1	mRNA:Solyc01g096240.4.1	-	370-389	380	-28.7	-20.1	0.700348	6.5	GO:0003674(molecular_function);GO:0005739(mitochondrion);GO:0008150(biological_process);GO:0009507(chloroplast);GO:0009534(chloroplast thylakoid);GO:0009706(chloroplast inner membrane);GO:0009941(chloroplast envelope);GO:0016021(integral component of membrane)	-
PC-3p-276756_24	mRNA:Solyc02g087220.4.1	mRNA:Solyc02g087220.4.1	-	1407-1427	1418	-28.7	-20.1	0.700348	7.5	GO:0005634(nucleus);GO:0008270(zinc ion binding);GO:0009737(response to abscisic acid);GO:0010200(response to chitin)	-
PC-3p-276756_24	mRNA:Solyc11g045390.3.1	mRNA:Solyc11g045390.3.1	D-lactate dehydrogenase [cytochrome]	77-97	88	-28.7	-20.1	0.700348	7	GO:0004458(D-lactate dehydrogenase );GO:0005524(ATP binding);GO:0005739(mitochondrion);GO:0008720(D-lactate dehydrogenase activity);GO:0008891(glycolate oxidase activity);GO:0019154(glycolate dehydrogenase activity);GO:0042802(identical protein binding);GO:0050660(flavin adenine dinucleotide binding);GO:0051596(methylglyoxal catabolic process);GO:0055114(oxidation-reduction process)	ko00620(Pyruvate metabolism)
PC-3p-276756_24	mRNA:Solyc06g064910.3.1	mRNA:Solyc06g064910.3.1	-	323-343	334	-28.7	-20.1	0.700348	8.5	GO:0005634(nucleus);GO:0008150(biological_process);GO:0009506(plasmodesma)	-
PC-3p-276756_24	mRNA:Solyc07g007430.3.1	mRNA:Solyc07g007430.3.1	-	272-291	282	-28.7	-20.1	0.700348	8	GO:0000035(acyl binding);GO:0000139(Golgi membrane);GO:0005768(endosome);GO:0005794(Golgi apparatus);GO:0005802(trans-Golgi network);GO:0009932(cell tip growth);GO:0016021(integral component of membrane);GO:0016417(S-acyltransferase activity);GO:0019706(protein-cysteine S-palmitoyltransferase activity);GO:0030659(cytoplasmic vesicle membrane)	-
PC-3p-276756_24	mRNA:Solyc07g016180.3.1	mRNA:Solyc07g016180.3.1	auxin response factor 19-like	3637-3657	3648	-28.7	-20	0.696864	9.5	GO:0003677(DNA binding);GO:0003700(DNA binding transcription factor activity);GO:0005515(protein binding);GO:0005634(nucleus);GO:0006351(transcription, DNA-templated);GO:0006355(regulation of transcription, DNA-templated);GO:0009723(response to ethylene);GO:0009733(response to auxin);GO:0009734(auxin-activated signaling pathway);GO:0010311(lateral root formation);GO:0043565(sequence-specific DNA …	ko04075(Plant hormone signal transduction)
PC-3p-276756_24	mRNA:Solyc04g074280.1.1	mRNA:Solyc04g074280.1.1	-	910-932	923	-28.7	-20	0.696864	9	GO:0006979(response to oxidative stress);GO:0009507(chloroplast);GO:0016787(hydrolase activity)	-
PC-3p-276756_24	mRNA:Solyc02g064970.4.1	mRNA:Solyc02g064970.4.1	peroxidase 25	304-326	317	-28.7	-20	0.696864	7.5	GO:0004601(peroxidase activity);GO:0009505(plant-type cell wall);GO:0009664(plant-type cell wall organization)	ko00940(Phenylpropanoid biosynthesis)
PC-3p-276756_24	mRNA:Solyc05g047460.3.1	mRNA:Solyc05g047460.3.1	auxin response factor 7	3373-3393	3384	-28.7	-19.9	0.69338	9.5	GO:0003677(DNA binding);GO:0003700(DNA binding transcription factor activity);GO:0005515(protein binding);GO:0005634(nucleus);GO:0006351(transcription, DNA-templated);GO:0006355(regulation of transcription, DNA-templated);GO:0009723(response to ethylene);GO:0009733(response to auxin);GO:0009734(auxin-activated signaling pathway);GO:0010311(lateral root formation);GO:0043565(sequence-specific DNA …	ko04075(Plant hormone signal transduction)
PC-3p-276756_24	mRNA:Solyc01g100750.2.1	mRNA:Solyc01g100750.2.1	-	60-81	72	-28.7	-19.9	0.69338	10	GO:0005737(cytoplasm);GO:0010090(trichome morphogenesis)	-
PC-3p-276756_24	mRNA:Solyc06g024320.1.1	mRNA:Solyc06g024320.1.1	-	117-137	128	-28.7	-19.9	0.69338	9.5	-	-
PC-3p-276756_24	mRNA:Solyc12g096500.2.1	mRNA:Solyc12g096500.2.1	zinc finger protein CONSTANS-LIKE 2-like	85-105	97	-28.7	-19.9	0.69338	7.5	GO:0005634(nucleus);GO:0009416(response to light stimulus);GO:0009909(regulation of flower development)	ko04712(Circadian rhythm - plant)
PC-3p-276756_24	mRNA:Solyc03g063240.3.1	mRNA:Solyc03g063240.3.1	-	741-763	754	-28.7	-19.9	0.69338	9	GO:0005576(extracellular region);GO:0009507(chloroplast);GO:0048037(cofactor binding)	-
PC-3p-276756_24	mRNA:Solyc05g018300.3.1	mRNA:Solyc05g018300.3.1	-	1919-1941	1932	-28.7	-19.9	0.69338	9.5	GO:0004672(protein kinase activity);GO:0004674(protein serine/threonine kinase activity);GO:0004721(phosphoprotein phosphatase activity);GO:0004722(protein serine/threonine phosphatase activity);GO:0005524(ATP binding);GO:0005886(plasma membrane);GO:0006468(protein phosphorylation);GO:0046872(metal ion binding)	-
PC-3p-276756_24	mRNA:Solyc05g024290.3.1	mRNA:Solyc05g024290.3.1	serine/threonine-protein kinase PBS1	1467-1487	1478	-28.7	-19.9	0.69338	9.5	GO:0002221(pattern recognition receptor signaling pathway);GO:0004672(protein kinase activity);GO:0004674(protein serine/threonine kinase activity);GO:0004675(transmembrane receptor protein serine/threonine kinase activity);GO:0005515(protein binding);GO:0005524(ATP binding);GO:0005886(plasma membrane);GO:0006952(defense response);GO:0007166(cell surface receptor signaling pathway);GO:0009816(def…	ko04626(Plant-pathogen interaction)
PC-3p-276756_24	mRNA:Solyc04g074290.3.1	mRNA:Solyc04g074290.3.1	-	2213-2235	2225	-28.7	-19.9	0.69338	8.5	GO:0005768(endosome);GO:0005774(vacuolar membrane);GO:0005802(trans-Golgi network);GO:0008757(S-adenosylmethionine-dependent methyltransferase activity);GO:0032259(methylation)	-
PC-3p-276756_24	mRNA:Solyc09g065710.1.1	mRNA:Solyc09g065710.1.1	-	1964-1983	1975	-28.7	-19.9	0.69338	8.5	GO:0003723(RNA binding);GO:0004519(endonuclease activity);GO:0006397(mRNA processing);GO:0008270(zinc ion binding);GO:0009451(RNA modification);GO:0009507(chloroplast);GO:0031425(chloroplast RNA processing)	-
PC-3p-276756_24	mRNA:Solyc12g044890.2.1	mRNA:Solyc12g044890.2.1	-	251-271	262	-28.7	-19.9	0.69338	7.5	GO:0016021(integral component of membrane)	-
PC-3p-276756_24	mRNA:Solyc06g063180.3.1	mRNA:Solyc06g063180.3.1	-	2466-2487	2477	-28.7	-19.9	0.69338	8	GO:0004970(ionotropic glutamate receptor activity);GO:0005217(intracellular ligand-gated ion channel activity);GO:0006811(ion transport);GO:0006874(cellular calcium ion homeostasis);GO:0009416(response to light stimulus);GO:0016021(integral component of membrane)	-
PC-3p-276756_24	mRNA:Solyc02g082250.4.1	mRNA:Solyc02g082250.4.1	thioredoxin reductase NTRB-like	739-760	751	-28.7	-19.9	0.69338	8	GO:0004791(thioredoxin-disulfide reductase activity);GO:0005739(mitochondrion);GO:0005829(cytosol);GO:0009846(pollen germination);GO:0009941(chloroplast envelope);GO:0019430(removal of superoxide radicals);GO:0042964(thioredoxin reduction);GO:0045454(cell redox homeostasis);GO:0048316(seed development);GO:0051781(positive regulation of cell division);GO:0055114(oxidation-reduction process);GO:009…	ko00450(Selenocompound metabolism)
PC-3p-276756_24	mRNA:Solyc12g009300.3.1	mRNA:Solyc12g009300.3.1	sucrose synthase	3074-3094	3085	-28.7	-19.9	0.69338	7.5	GO:0001666(response to hypoxia);GO:0005773(vacuole);GO:0005829(cytosol);GO:0005886(plasma membrane);GO:0005985(sucrose metabolic process);GO:0005986(sucrose biosynthetic process);GO:0008194(UDP-glycosyltransferase activity);GO:0016020(membrane);GO:0016157(sucrose synthase activity);GO:0016757(transferase activity, transferring glycosyl groups)	ko00500(Starch and sucrose metabolism)
PC-3p-276756_24	mRNA:Solyc06g063200.2.1	mRNA:Solyc06g063200.2.1	-	2406-2427	2417	-28.7	-19.9	0.69338	8	GO:0004970(ionotropic glutamate receptor activity);GO:0005217(intracellular ligand-gated ion channel activity);GO:0006811(ion transport);GO:0006874(cellular calcium ion homeostasis);GO:0009416(response to light stimulus);GO:0016021(integral component of membrane)	-
PC-3p-276756_24	mRNA:Solyc02g084740.4.1	mRNA:Solyc02g084740.4.1	3-epi-6-deoxocathasterone 23-monooxygenase	1066-1085	1076	-28.7	-19.9	0.69338	6	GO:0007275(multicellular organism development);GO:0008395(steroid hydroxylase activity);GO:0010268(brassinosteroid homeostasis);GO:0016125(sterol metabolic process);GO:0016132(brassinosteroid biosynthetic process);GO:0016709(oxidoreductase activity, acting on paired donors, with incorporation or reduction of molecular oxygen, NAD)	ko00905(Brassinosteroid biosynthesis)
PC-3p-276756_24	mRNA:Solyc06g082200.4.1	mRNA:Solyc06g082200.4.1	-	1252-1273	1264	-28.7	-19.8	0.689895	6	GO:0005096(GTPase activator activity);GO:0005737(cytoplasm);GO:0043547(positive regulation of GTPase activity)	-
PC-3p-276756_24	mRNA:Solyc01g094700.4.1	mRNA:Solyc01g094700.4.1	glycerol-3-phosphate 2-O-acyltransferase 4	362-383	373	-28.7	-19.8	0.689895	7	GO:0010143(cutin biosynthetic process);GO:0016020(membrane);GO:0016311(dephosphorylation);GO:0016791(phosphatase activity);GO:0090447(glycerol-3-phosphate 2-O-acyltransferase activity)	ko00561(Glycerolipid metabolism);ko00564(Glycerophospholipid metabolism)
PC-3p-276756_24	mRNA:Solyc08g067260.4.1	mRNA:Solyc08g067260.4.1	3-ketoacyl-CoA synthase 10	305-324	315	-28.7	-19.8	0.689895	8	GO:0000038(very long-chain fatty acid metabolic process);GO:0005634(nucleus);GO:0005783(endoplasmic reticulum);GO:0005789(endoplasmic reticulum membrane);GO:0006633(fatty acid biosynthetic process);GO:0008610(lipid biosynthetic process);GO:0009409(response to cold);GO:0009416(response to light stimulus);GO:0009913(epidermal cell differentiation);GO:0016020(membrane);GO:0016021(integral component …	ko00062(Fatty acid elongation)
PC-3p-276756_24	mRNA:Solyc11g045250.1.1	mRNA:Solyc11g045250.1.1	-	1131-1154	1145	-28.7	-19.8	0.689895	9	GO:0004180(carboxypeptidase activity);GO:0005515(protein binding);GO:0005789(endoplasmic reticulum membrane);GO:0005886(plasma membrane);GO:0006508(proteolysis);GO:0009640(photomorphogenesis);GO:0009793(embryo development ending in seed dormancy);GO:0009908(flower development);GO:0009910(negative regulation of flower development);GO:0010305(leaf vascular tissue pattern formation);GO:0016805(dipep…	-
PC-3p-276756_24	mRNA:Solyc08g067180.4.1	mRNA:Solyc08g067180.4.1	-	446-466	457	-28.7	-19.8	0.689895	7.5	GO:0003729(mRNA binding);GO:0016301(kinase activity);GO:0016310(phosphorylation);GO:0046872(metal ion binding)	-
PC-3p-276756_24	mRNA:Solyc11g005900.2.1	mRNA:Solyc11g005900.2.1	guanylate kinase 2	682-702	694	-28.7	-19.8	0.689895	8	GO:0004385(guanylate kinase activity);GO:0005524(ATP binding);GO:0009507(chloroplast);GO:0016310(phosphorylation);GO:0048638(regulation of developmental growth)	ko00230(Purine metabolism)
PC-3p-276756_24	mRNA:Solyc02g090150.1.1	mRNA:Solyc02g090150.1.1	F-box/WD repeat-containing protein pof1-like	1042-1063	1054	-28.7	-19.8	0.689895	9.5	GO:0000166(nucleotide binding);GO:0008150(biological_process);GO:0009507(chloroplast)	ko00565(Ether lipid metabolism)
PC-3p-276756_24	mRNA:Solyc12g098570.2.1	mRNA:Solyc12g098570.2.1	-	1957-1979	1970	-28.7	-19.78	0.689199	8.5	GO:0004672(protein kinase activity);GO:0004675(transmembrane receptor protein serine/threonine kinase activity);GO:0005524(ATP binding);GO:0005576(extracellular region);GO:0005794(Golgi apparatus);GO:0005829(cytosol);GO:0005886(plasma membrane);GO:0006468(protein phosphorylation);GO:0007166(cell surface receptor signaling pathway);GO:0009506(plasmodesma);GO:0016021(integral component of membrane)	-
PC-3p-276756_24	mRNA:Solyc08g082340.3.1	mRNA:Solyc08g082340.3.1	glycerol-3-phosphate acyltransferase 3	1165-1184	1176	-28.7	-19.7	0.686411	6	GO:0004366(glycerol-3-phosphate O-acyltransferase activity);GO:0005515(protein binding);GO:0005634(nucleus);GO:0005783(endoplasmic reticulum);GO:0005789(endoplasmic reticulum membrane);GO:0005886(plasma membrane);GO:0006072(glycerol-3-phosphate metabolic process);GO:0006633(fatty acid biosynthetic process);GO:0006651(diacylglycerol biosynthetic process);GO:0008654(phospholipid biosynthetic proces…	ko00561(Glycerolipid metabolism);ko00564(Glycerophospholipid metabolism)
PC-3p-276756_24	mRNA:Solyc09g005290.1.1	mRNA:Solyc09g005290.1.1	-	1116-1138	1129	-28.7	-19.7	0.686411	6	GO:0005515(protein binding);GO:0005524(ATP binding);GO:0005576(extracellular region);GO:0006952(defense response);GO:0043531(ADP binding)	-
PC-3p-276756_24	mRNA:Solyc03g045050.4.1	mRNA:Solyc03g045050.4.1	protein CROWDED NUCLEI 4-like	549-568	559	-28.7	-19.7	0.686411	8.5	GO:0005634(nucleus);GO:0005652(nuclear lamina);GO:0005829(cytosol);GO:0006997(nucleus organization);GO:0034399(nuclear periphery)	ko00270(Cysteine and methionine metabolism);ko00280(Valine,ko leucine and isoleucine degradation);ko00290(Valine,ko leucine and isoleucine biosynthesis);ko00770(Pantothenate and CoA biosynthesis)
PC-3p-276756_24	mRNA:Solyc12g088310.3.1	mRNA:Solyc12g088310.3.1	-	652-671	662	-28.7	-19.7	0.686411	6.5	-	-
PC-3p-276756_24	mRNA:Solyc05g051875.1.1	mRNA:Solyc05g051875.1.1	putative ETHYLENE INSENSITIVE 3-like 4 protein	302-322	313	-28.7	-19.7	0.686411	8.5	GO:0003700(DNA binding transcription factor activity);GO:0005634(nucleus);GO:0006351(transcription, DNA-templated);GO:0006355(regulation of transcription, DNA-templated);GO:0080167(response to karrikin)	ko04016(MAPK signaling pathway - plant);ko04075(Plant hormone signal transduction)
PC-3p-276756_24	mRNA:Solyc02g093930.4.1	mRNA:Solyc02g093930.4.1	-	1835-1855	1846	-28.7	-19.7	0.686411	4.5	GO:0000228(nuclear chromosome);GO:0000278(mitotic cell cycle);GO:0000798(nuclear cohesin complex);GO:0003682(chromatin binding);GO:0005634(nucleus);GO:0006302(double-strand break repair);GO:0007062(sister chromatid cohesion);GO:0051301(cell division)	-
PC-3p-276756_24	mRNA:Solyc12g088310.3.1	mRNA:Solyc12g088310.3.1	-	598-617	608	-28.7	-19.7	0.686411	6.5	-	-
PC-3p-276756_24	mRNA:Solyc12g008890.3.1	mRNA:Solyc12g008890.3.1	-	346-366	357	-28.7	-19.7	0.686411	5.5	GO:0003676(nucleic acid binding);GO:0003677(DNA binding);GO:0005634(nucleus);GO:0005829(cytosol);GO:0046872(metal ion binding)	-
PC-3p-276756_24	mRNA:Solyc11g044250.3.1	mRNA:Solyc11g044250.3.1	-	702-721	712	-28.7	-19.6	0.682927	8	GO:0009507(chloroplast);GO:0009658(chloroplast organization);GO:0009941(chloroplast envelope);GO:0010109(regulation of photosynthesis);GO:0015079(potassium ion transmembrane transporter activity);GO:0015386(potassium:proton antiporter activity);GO:0016020(membrane);GO:0016021(integral component of membrane);GO:0031969(chloroplast membrane)	-
PC-3p-276756_24	mRNA:Solyc02g077110.3.1	mRNA:Solyc02g077110.3.1	phospholipase A1-IIbeta-like	356-374	367	-28.7	-19.6	0.682927	10	GO:0005737(cytoplasm);GO:0008970(phosphatidylcholine 1-acylhydrolase activity)	ko00220(Arginine biosynthesis)
PC-3p-276756_24	mRNA:Solyc04g071770.3.1	mRNA:Solyc04g071770.3.1	serine/arginine-rich SC35-like splicing factor SCL30A	501-523	514	-28.7	-19.6	0.682927	5	GO:0003677(DNA binding);GO:0003700(DNA binding transcription factor activity);GO:0005634(nucleus);GO:0006351(transcription, DNA-templated);GO:0006355(regulation of transcription, DNA-templated);GO:0009873(ethylene-activated signaling pathway);GO:0045893(positive regulation of transcription, DNA-templated);GO:0048510(regulation of timing of transition from vegetative to reproductive phase)	ko03040(Spliceosome)
PC-3p-276756_24	mRNA:Solyc12g014430.2.1	mRNA:Solyc12g014430.2.1	-	1997-2017	2008	-28.7	-19.6	0.682927	8	GO:0000139(Golgi membrane);GO:0000271(polysaccharide biosynthetic process);GO:0000977(RNA polymerase II regulatory region sequence-specific DNA binding);GO:0005794(Golgi apparatus);GO:0005886(plasma membrane);GO:0009833(plant-type primary cell wall biogenesis);GO:0016021(integral component of membrane);GO:0016740(transferase activity);GO:0016757(transferase activity, transferring glycosyl groups)…	-
PC-3p-276756_24	mRNA:Solyc10g006190.4.1	mRNA:Solyc10g006190.4.1	cell differentiation protein RCD1 homolog	629-649	640	-28.7	-19.6	0.682927	9	GO:0000932(P-body);GO:0017148(negative regulation of translation);GO:0030015(CCR4-NOT core complex)	ko03018(RNA degradation)
PC-3p-276756_24	mRNA:Solyc01g094170.3.1	mRNA:Solyc01g094170.3.1	digalactosyldiacylglycerol synthase 2	1603-1623	1614	-28.7	-19.6	0.682927	6	GO:0008194(UDP-glycosyltransferase activity);GO:0009247(glycolipid biosynthetic process);GO:0009507(chloroplast);GO:0009707(chloroplast outer membrane);GO:0016036(cellular response to phosphate starvation);GO:0016757(transferase activity, transferring glycosyl groups);GO:0019375(galactolipid biosynthetic process);GO:0035250(UDP-galactosyltransferase activity);GO:0046481(digalactosyldiacylglycerol…	ko00561(Glycerolipid metabolism)
PC-3p-276756_24	mRNA:Solyc09g010997.1.1	mRNA:Solyc09g010997.1.1	-	675-693	686	-28.7	-19.6	0.682927	7.5	-	-
PC-3p-276756_24	mRNA:Solyc02g088410.1.1	mRNA:Solyc02g088410.1.1	-	232-254	245	-28.7	-19.6	0.682927	9	-	-
PC-3p-276756_24	mRNA:Solyc06g036260.3.1	mRNA:Solyc06g036260.3.1	beta-carotene hydroxylase	1040-1061	1052	-28.7	-19.6	0.682927	9.5	GO:0005506(iron ion binding);GO:0009507(chloroplast);GO:0010291(carotene beta-ring hydroxylase activity);GO:0016021(integral component of membrane);GO:0016119(carotene metabolic process);GO:0016123(xanthophyll biosynthetic process);GO:0016491(oxidoreductase activity);GO:0016787(hydrolase activity);GO:0031969(chloroplast membrane);GO:0055114(oxidation-reduction process)	ko00906(Carotenoid biosynthesis)
PC-3p-276756_24	mRNA:Solyc08g082870.3.1	mRNA:Solyc08g082870.3.1	-	1534-1555	1546	-28.7	-19.6	0.682927	5	GO:0016491(oxidoreductase activity);GO:0055114(oxidation-reduction process)	-
PC-3p-276756_24	mRNA:Solyc10g005690.3.1	mRNA:Solyc10g005690.3.1	-	361-380	372	-28.7	-19.5	0.679443	7.5	GO:0005247(voltage-gated chloride channel activity);GO:0005794(Golgi apparatus);GO:0005886(plasma membrane);GO:0006821(chloride transport);GO:0009507(chloroplast);GO:0016020(membrane);GO:0034707(chloride channel complex);GO:0034765(regulation of ion transmembrane transport)	-
PC-3p-276756_24	mRNA:Solyc06g083640.4.1	mRNA:Solyc06g083640.4.1	-	877-897	888	-28.7	-19.5	0.679443	7.5	-	-
PC-3p-276756_24	mRNA:Solyc05g056210.4.1	mRNA:Solyc05g056210.4.1	-	536-556	547	-28.7	-19.5	0.679443	10	GO:0003676(nucleic acid binding);GO:0005515(protein binding);GO:0005634(nucleus);GO:0005737(cytoplasm);GO:0005829(cytosol);GO:0008168(methyltransferase activity);GO:0008757(S-adenosylmethionine-dependent methyltransferase activity);GO:0009793(embryo development ending in seed dormancy);GO:0032259(methylation);GO:0080009(mRNA methylation)	-
PC-3p-276756_24	mRNA:Solyc02g070580.1.1	mRNA:Solyc02g070580.1.1	sterol 22-desaturase	597-617	608	-28.7	-19.5	0.679443	9.5	GO:0000249(C-22 sterol desaturase activity);GO:0016126(sterol biosynthetic process)	ko00100(Steroid biosynthesis)
PC-3p-276756_24	mRNA:Solyc04g064740.4.1	mRNA:Solyc04g064740.4.1	-	654-674	665	-28.7	-19.5	0.679443	9.5	GO:0005794(Golgi apparatus);GO:0016413(O-acetyltransferase activity);GO:0071554(cell wall organization or biogenesis)	-
PC-3p-276756_24	mRNA:Solyc05g056220.3.1	mRNA:Solyc05g056220.3.1	-	559-579	570	-28.7	-19.5	0.679443	10	GO:0003676(nucleic acid binding);GO:0005515(protein binding);GO:0005634(nucleus);GO:0005737(cytoplasm);GO:0005829(cytosol);GO:0008168(methyltransferase activity);GO:0008757(S-adenosylmethionine-dependent methyltransferase activity);GO:0009793(embryo development ending in seed dormancy);GO:0032259(methylation);GO:0080009(mRNA methylation)	-
PC-3p-276756_24	mRNA:Solyc11g065660.2.1	mRNA:Solyc11g065660.2.1	calcium-dependent protein kinase 7	421-443	434	-28.7	-19.5	0.679443	8	GO:0004683(calmodulin-dependent protein kinase activity);GO:0005516(calmodulin binding);GO:0005634(nucleus);GO:0005737(cytoplasm);GO:0005886(plasma membrane);GO:0009738(abscisic acid-activated signaling pathway);GO:0009931(calcium-dependent protein serine/threonine kinase activity);GO:0018105(peptidyl-serine phosphorylation);GO:0035556(intracellular signal transduction);GO:0046777(protein autopho…	ko04626(Plant-pathogen interaction)
PC-3p-276756_24	mRNA:Solyc06g006080.3.1	mRNA:Solyc06g006080.3.1	thiamine biosynthesis protein ThiC	598-618	609	-28.7	-19.5	0.679443	8	GO:0003824(catalytic activity);GO:0009228(thiamine biosynthetic process);GO:0009229(thiamine diphosphate biosynthetic process);GO:0009507(chloroplast);GO:0009536(plastid);GO:0009570(chloroplast stroma);GO:0010266(response to vitamin B1);GO:0016045(detection of bacterium);GO:0016830(carbon-carbon lyase activity);GO:0046872(metal ion binding);GO:0051536(iron-sulfur cluster binding);GO:0051539(4 iro…	ko00730(Thiamine metabolism)
PC-3p-276756_24	mRNA:Solyc03g116600.3.1	mRNA:Solyc03g116600.3.1	-	399-421	411	-28.7	-19.5	0.679443	8	GO:0005515(protein binding);GO:0009507(chloroplast);GO:0016192(vesicle-mediated transport)	-
PC-3p-276756_24	mRNA:Solyc11g011800.3.1	mRNA:Solyc11g011800.3.1	-	1221-1242	1233	-28.7	-19.5	0.679443	9.5	GO:0005737(cytoplasm);GO:0006607(NLS-bearing protein import into nucleus);GO:0006610(ribosomal protein import into nucleus);GO:0008139(nuclear localization sequence binding);GO:0031965(nuclear membrane);GO:0034399(nuclear periphery)	-
PC-3p-276756_24	mRNA:Solyc10g083190.3.1	mRNA:Solyc10g083190.3.1	-	965-983	975	-28.7	-19.5	0.679443	6	GO:0000902(cell morphogenesis)	-
PC-3p-276756_24	mRNA:Solyc06g062720.2.1	mRNA:Solyc06g062720.2.1	glycine-rich cell wall structural protein 1.0-like	420-441	432	-28.7	-19.5	0.679443	8.5	GO:0003723(RNA binding);GO:0003729(mRNA binding);GO:0005634(nucleus);GO:0008150(biological_process);GO:0016021(integral component of membrane)	ko03040(Spliceosome)
PC-3p-276756_24	mRNA:Solyc01g010660.3.1	mRNA:Solyc01g010660.3.1	-	885-905	896	-28.7	-19.5	0.679443	10	GO:0004675(transmembrane receptor protein serine/threonine kinase activity);GO:0005524(ATP binding);GO:0005634(nucleus);GO:0005737(cytoplasm);GO:0005886(plasma membrane);GO:0006468(protein phosphorylation);GO:0006952(defense response);GO:0007166(cell surface receptor signaling pathway);GO:0009507(chloroplast);GO:0016301(kinase activity)	-
PC-3p-276756_24	mRNA:Solyc03g096920.3.1	mRNA:Solyc03g096920.3.1	exportin 1	267-288	279	-28.7	-19.4	0.675958	10	GO:0000055(ribosomal large subunit export from nucleus);GO:0000056(ribosomal small subunit export from nucleus);GO:0005049(nuclear export signal receptor activity);GO:0005515(protein binding);GO:0005634(nucleus);GO:0005643(nuclear pore);GO:0005737(cytoplasm);GO:0005829(cytosol);GO:0006611(protein export from nucleus);GO:0008536(Ran GTPase binding);GO:0009408(response to heat);GO:0009553(embryo sa…	ko03013(RNA transport);ko03008(Ribosome biogenesis in eukaryotes)
PC-3p-276756_24	mRNA:Solyc03g116540.1.1	mRNA:Solyc03g116540.1.1	-	589-610	600	-28.7	-19.4	0.675958	10	GO:0005739(mitochondrion);GO:0008150(biological_process);GO:0009451(RNA modification)	-
PC-3p-276756_24	mRNA:Solyc10g084620.3.1	mRNA:Solyc10g084620.3.1	-	525-544	535	-28.7	-19.4	0.675958	7.5	GO:0003674(molecular_function);GO:0005575(cellular_component);GO:0008150(biological_process)	-
PC-3p-276756_24	mRNA:Solyc09g074240.1.1	mRNA:Solyc09g074240.1.1	-	902-923	914	-28.7	-19.4	0.675958	9.5	GO:0004674(protein serine/threonine kinase activity);GO:0005886(plasma membrane)	-
PC-3p-276756_24	mRNA:Solyc10g078930.2.1	mRNA:Solyc10g078930.2.1	-	919-938	929	-28.7	-19.4	0.675958	9.5	GO:0001671(ATPase activator activity);GO:0005634(nucleus);GO:0005829(cytosol);GO:0006950(response to stress);GO:0051087(chaperone binding)	-
PC-3p-276756_24	mRNA:Solyc11g012270.2.1	mRNA:Solyc11g012270.2.1	-	389-411	402	-28.7	-19.4	0.675958	8.5	GO:0005094(Rho GDP-dissociation inhibitor activity);GO:0005096(GTPase activator activity);GO:0005515(protein binding);GO:0005737(cytoplasm);GO:0009932(cell tip growth);GO:0010053(root epidermal cell differentiation)	-
PC-3p-276756_24	mRNA:Solyc07g047770.4.1	mRNA:Solyc07g047770.4.1	histidine kinase 2	1200-1221	1212	-28.7	-19.4	0.675958	8	GO:0000155(phosphorelay sensor kinase activity);GO:0000160(phosphorelay signal transduction system);GO:0004673(protein histidine kinase activity);GO:0004721(phosphoprotein phosphatase activity);GO:0005034(osmosensor activity);GO:0005515(protein binding);GO:0005789(endoplasmic reticulum membrane);GO:0005886(plasma membrane);GO:0006970(response to osmotic stress);GO:0009414(response to water depriv…	ko04075(Plant hormone signal transduction)
PC-3p-276756_24	mRNA:Solyc05g054110.3.1	mRNA:Solyc05g054110.3.1	-	211-233	224	-28.7	-19.4	0.675958	8.5	GO:0005094(Rho GDP-dissociation inhibitor activity);GO:0005096(GTPase activator activity);GO:0005515(protein binding);GO:0005737(cytoplasm);GO:0009932(cell tip growth);GO:0010053(root epidermal cell differentiation)	-
PC-3p-276756_24	mRNA:Solyc11g071680.2.1	mRNA:Solyc11g071680.2.1	-	1521-1542	1533	-28.7	-19.4	0.675958	9.5	GO:0004674(protein serine/threonine kinase activity);GO:0005515(protein binding);GO:0005524(ATP binding);GO:0005634(nucleus);GO:0005737(cytoplasm);GO:0006468(protein phosphorylation);GO:0009507(chloroplast);GO:0016301(kinase activity);GO:0042802(identical protein binding);GO:1900368(regulation of RNA interference)	-
PC-3p-276756_24	mRNA:Solyc08g079600.3.1	mRNA:Solyc08g079600.3.1	-	408-428	419	-28.7	-19.4	0.675958	7.5	GO:0003674(molecular_function);GO:0005634(nucleus)	-
PC-3p-276756_24	mRNA:Solyc12g010450.3.1	mRNA:Solyc12g010450.3.1	-	44-66	57	-28.7	-19.4	0.675958	9.5	GO:0004722(protein serine/threonine phosphatase activity);GO:0005515(protein binding);GO:0005634(nucleus);GO:0005737(cytoplasm);GO:0005829(cytosol);GO:0006470(protein dephosphorylation);GO:0046872(metal ion binding);GO:0050688(regulation of defense response to virus)	-
PC-3p-276756_24	mRNA:Solyc02g077610.3.1	mRNA:Solyc02g077610.3.1	-	1062-1081	1073	-28.7	-19.4	0.675958	7.5	GO:0003700(DNA binding transcription factor activity);GO:0005634(nucleus);GO:0006351(transcription, DNA-templated);GO:0007275(multicellular organism development);GO:0043565(sequence-specific DNA binding);GO:0044212(transcription regulatory region DNA binding);GO:0045893(positive regulation of transcription, DNA-templated);GO:2000652(regulation of secondary cell wall biogenesis)	-
PC-3p-276756_24	mRNA:Solyc02g092610.3.1	mRNA:Solyc02g092610.3.1	-	32-52	43	-28.7	-19.3	0.672474	10	GO:0005515(protein binding);GO:0005886(plasma membrane);GO:0009416(response to light stimulus);GO:0016567(protein ubiquitination);GO:0042742(defense response to bacterium)	-
[truncated: 7,557 more rows]
