# Supplementary material for: miR168 targets Argonaute1A mediated miRNAs regulation pathways in response to potassium deficiency stress in tomato
Source: BMC Plant Biol. 2020 Oct 19;20:477. doi: 10.1186/s12870-020-02660-5 (PMC7574427; doi:10.1186/s12870-020-02660-5)
Supplement: Supplementary file 9 — Additional file 9: Table S9. miRNA/mRNA pairs in the comparison of 35S:SlmiR168a and WT plants, with upregulated/upregulated,downregulated/downregulated, upregulated/downregulated, downregulated/upregulated by integrated analysis of miRNA-Seq and mRNA-Seq. [file 12870_2020_2660_MOESM9_ESM.xlsx]

## Sheet: Sheet1
# Correlation	microRNA_Information						mRNA_Information						GO			KEGG
# microRNA : mRNA : Gene	miRNA	FC(O_miR168/JZ18)	Sig_FC	Regulation	pvalue(t_test)	Sig_pvalue(t_test)	mRNA	FC(O_miR168/JZ18)	Sig_FC	Regulation	pvalue	Sig_pvalue	GO_list	GO_term	GO_class	KEGG_list	KEGG_term	KEGG_class
stu-MIR8006-p3_1ss8GA_1 : Solyc09g097780.2.1 : Solyc09g097780.2	stu-MIR8006-p3_1ss8GA_1	-inf	yes	down	0.02	yes	Solyc09g097780.2.1	2.59	yes	up	0	yes	.	.	.	.	.	.
stu-MIR8007b-p3_1ss22CT : Solyc09g064820.1.1 : Solyc09g064820.1	stu-MIR8007b-p3_1ss22CT	0.48	yes	down	0.01	yes	Solyc09g064820.1.1	6.6	yes	up	0.01	yes	GO:0005634;GO:0006970;GO:0010228;GO:0009651;GO:0009414;GO:0010029;GO:0009737;GO:0009738	nucleus;response to osmotic stress;vegetative to reproductive phase transition of meristem;response to salt stress;response to water deprivation;regulation of seed germination;response to abscisic acid;abscisic acid-activated signaling pathway	cellular_component;biological_process;biological_process;biological_process;biological_process;biological_process;biological_process;biological_process	.	.	.
stu-MIR8007b-p5_1ss22CT : Solyc09g064820.1.1 : Solyc09g064820.1	stu-MIR8007b-p5_1ss22CT	0.48	yes	down	0.01	yes	Solyc09g064820.1.1	6.6	yes	up	0.01	yes	GO:0005634;GO:0006970;GO:0010228;GO:0009651;GO:0009414;GO:0010029;GO:0009737;GO:0009738	nucleus;response to osmotic stress;vegetative to reproductive phase transition of meristem;response to salt stress;response to water deprivation;regulation of seed germination;response to abscisic acid;abscisic acid-activated signaling pathway	cellular_component;biological_process;biological_process;biological_process;biological_process;biological_process;biological_process;biological_process	.	.	.

## Sheet: Sheet2
# Correlation	microRNA_Information						mRNA_Information						GO			KEGG
# microRNA : mRNA : Gene	miRNA	FC(O_miR168/JZ18)	Sig_FC	Regulation	pvalue(t_test)	Sig_pvalue(t_test)	mRNA	FC(O_miR168/JZ18)	Sig_FC	Regulation	pvalue	Sig_pvalue	GO_list	GO_term	GO_class	KEGG_list	KEGG_term	KEGG_class
ptc-miR167a_L+2 : Solyc03g116000.1.1 : Solyc03g116000.1	ptc-miR167a_L+2	1.98	yes	up	0.03	yes	Solyc03g116000.1.1	0.15	yes	down	0.01	yes	GO:0008270;GO:0005739	zinc ion binding;mitochondrion	molecular_function;cellular_component	ko00500	Starch and sucrose metabolism	Metabolism
PC-5p-232863_31 : Solyc01g111420.3.1 : Solyc01g111420.3	PC-5p-232863_31	inf	yes	up	0.01	yes	Solyc01g111420.3.1	0.36	yes	down	0.02	yes	GO:0022625;GO:0030686;GO:0003723;GO:0006412;GO:0000470	cytosolic large ribosomal subunit;90S preribosome;RNA binding;translation;maturation of LSU-rRNA	cellular_component;cellular_component;molecular_function;biological_process;biological_process	.	.	.
gma-miR6300_R+6 : Solyc04g081550.3.1 : Solyc04g081550.3	gma-miR6300_R+6	2.48	yes	up	0.01	yes	Solyc04g081550.3.1	0.42	yes	down	0.02	yes	GO:0005576;GO:0051707	extracellular region;response to other organism	cellular_component;biological_process	ko03013	RNA transport	Genetic Information Processing
hbr-MIR6173-p3 : Solyc09g008370.1.1 : Solyc09g008370.1	hbr-MIR6173-p3	6.43	yes	up	0.02	yes	Solyc09g008370.1.1	0.28	yes	down	0.04	yes	GO:0055085;GO:0009507;GO:0016021;GO:0050832;GO:0009506	transmembrane transport;chloroplast;integral component of membrane;defense response to fungus;plasmodesma	biological_process;cellular_component;cellular_component;biological_process;cellular_component	.	.	.
cca-miR396a-3p_L-1R-1_1ss12CT : Solyc08g063090.2.1 : Solyc08g063090.2	cca-miR396a-3p_L-1R-1_1ss12CT	1.91	yes	up	0.04	yes	Solyc08g063090.2.1	0.24	yes	down	0.02	yes	GO:0005783;GO:0030148;GO:0046872;GO:0052631;GO:0016021;GO:0005789;GO:0055114;GO:0070417;GO:0016491	endoplasmic reticulum;sphingolipid biosynthetic process;metal ion binding;sphingolipid delta-8 desaturase activity;integral component of membrane;endoplasmic reticulum membrane;oxidation-reduction process;cellular response to cold;oxidoreductase activity	cellular_component;biological_process;molecular_function;molecular_function;cellular_component;cellular_component;biological_process;biological_process;molecular_function	ko00910	Nitrogen metabolism	Metabolism
PC-3p-94311_87 : Solyc08g077150.3.1 : Solyc08g077150.3	PC-3p-94311_87	7.37	yes	up	0.02	yes	Solyc08g077150.3.1	0.38	yes	down	0.01	yes	GO:0009933;GO:0006355;GO:0007275;GO:0005543;GO:0010074;GO:0005886;GO:0005634;GO:0046872;GO:0006470;GO:0004722;GO:0009826	meristem structural organization;regulation of transcription, DNA-templated;multicellular organism development;phospholipid binding;maintenance of meristem identity;plasma membrane;nucleus;metal ion binding;protein dephosphorylation;protein serine/threonine phosphatase activity;unidimensional cell growth	biological_process;biological_process;biological_process;molecular_function;biological_process;cellular_component;cellular_component;molecular_function;biological_process;molecular_function;biological_process	.	.	.
PC-5p-152552_53 : Solyc07g062140.3.1 : Solyc07g062140.3	PC-5p-152552_53	3.31	yes	up	0.03	yes	Solyc07g062140.3.1	0.48	yes	down	0.02	yes	GO:0003825;GO:0009832;GO:0010182;GO:0005773;GO:0005618;GO:0009793;GO:0005991;GO:0016757;GO:0005992;GO:0005576;GO:0051301;GO:0005737	alpha,alpha-trehalose-phosphate synthase (UDP-forming) activity;plant-type cell wall biogenesis;sugar mediated signaling pathway;vacuole;cell wall;embryo development ending in seed dormancy;trehalose metabolic process;transferase activity, transferring glycosyl groups;trehalose biosynthetic process;extracellular region;cell division;cytoplasm	molecular_function;biological_process;biological_process;cellular_component;cellular_component;biological_process;biological_process;molecular_function;biological_process;cellular_component;biological_process;cellular_component	ko00500	Starch and sucrose metabolism	Metabolism
bna-miR166a_L+2 : Solyc03g121640.3.1 : Solyc03g121640.3	bna-miR166a_L+2	1.53	yes	up	0.01	yes	Solyc03g121640.3.1	0.45	yes	down	0.03	yes	GO:0042026;GO:0046686;GO:0005739;GO:0005524;GO:0005774	protein refolding;response to cadmium ion;mitochondrion;ATP binding;vacuolar membrane	biological_process;biological_process;cellular_component;molecular_function;cellular_component	ko03018	RNA degradation	Genetic Information Processing
PC-5p-197872_39 : Solyc08g013900.3.1 : Solyc08g013900.3	PC-5p-197872_39	1.48	yes	up	0.03	yes	Solyc08g013900.3.1	0.32	yes	down	0.01	yes	GO:0006355;GO:0005634;GO:0006351;GO:0003700;GO:0003677	regulation of transcription, DNA-templated;nucleus;transcription, DNA-templated;transcription factor activity, sequence-specific DNA binding;DNA binding	biological_process;cellular_component;biological_process;molecular_function;molecular_function	.	.	.
PC-3p-303229_21 : Solyc06g082190.3.1 : Solyc06g082190.3	PC-3p-303229_21	inf	yes	up	0.01	yes	Solyc06g082190.3.1	0.15	yes	down	0	yes	GO:0016301;GO:0005524;GO:0006468;GO:0004712;GO:0005737	kinase activity;ATP binding;protein phosphorylation;protein serine/threonine/tyrosine kinase activity;cytoplasm	molecular_function;molecular_function;biological_process;molecular_function;cellular_component	ko04075	Plant hormone signal transduction	Environmental Information Processing
PC-5p-232863_31 : Solyc11g068720.2.1 : Solyc11g068720.2	PC-5p-232863_31	inf	yes	up	0.01	yes	Solyc11g068720.2.1	0.27	yes	down	0	yes	GO:0000902	cell morphogenesis	biological_process	.	.	.
sly-miR390b-5p : Solyc01g091230.3.1 : Solyc01g091230.3	sly-miR390b-5p	1.57	yes	up	0.04	yes	Solyc01g091230.3.1	0.3	yes	down	0.01	yes	GO:0005886;GO:0004674	plasma membrane;protein serine/threonine kinase activity	cellular_component;molecular_function	ko04075;ko04626	Plant hormone signal transduction;Plant-pathogen interaction	Environmental Information Processing;Organismal Systems
sly-MIR10535b-p3 : Solyc02g076700.1.1 : Solyc02g076700.1	sly-MIR10535b-p3	1.43	yes	up	0.01	yes	Solyc02g076700.1.1	0.16	yes	down	0	yes	GO:0005739;GO:0008270	mitochondrion;zinc ion binding	cellular_component;molecular_function	ko01212;ko00062	Fatty acid metabolism;Fatty acid elongation	Metabolism;Metabolism
cca-miR396a-3p_L-1R-1_1ss12CT : Solyc03g116170.3.1 : Solyc03g116170.3	cca-miR396a-3p_L-1R-1_1ss12CT	1.91	yes	up	0.04	yes	Solyc03g116170.3.1	0.3	yes	down	0.01	yes	GO:0042393;GO:0003682;GO:0005737;GO:0030154;GO:0003677;GO:0016444;GO:0008283;GO:0005634;GO:0010311;GO:0006334	histone binding;chromatin binding;cytoplasm;cell differentiation;DNA binding;somatic cell DNA recombination;cell proliferation;nucleus;lateral root formation;nucleosome assembly	molecular_function;molecular_function;cellular_component;biological_process;molecular_function;biological_process;biological_process;cellular_component;biological_process;biological_process	.	.	.
dpr-MIR172a-p5_2ss16TG21AT : Solyc01g098150.3.1 : Solyc01g098150.3	dpr-MIR172a-p5_2ss16TG21AT	6.06	yes	up	0.05	yes	Solyc01g098150.3.1	0.34	yes	down	0.01	yes	GO:0009793;GO:0008270;GO:0009507;GO:0003824;GO:0016020	embryo development ending in seed dormancy;zinc ion binding;chloroplast;catalytic activity;membrane	biological_process;molecular_function;cellular_component;molecular_function;cellular_component	ko00500	Starch and sucrose metabolism	Metabolism
sly-miR156e-5p : Solyc07g008670.3.1 : Solyc07g008670.3	sly-miR156e-5p	3.26	yes	up	0.01	yes	Solyc07g008670.3.1	0.43	yes	down	0.01	yes	GO:0005634	nucleus	cellular_component	.	.	.
ptc-miR167a_L+2 : Solyc03g006880.3.1 : Solyc03g006880.3	ptc-miR167a_L+2	1.98	yes	up	0.03	yes	Solyc03g006880.3.1	0.17	yes	down	0	yes	GO:0045544;GO:0009686;GO:0009740;GO:0009416;GO:0009826;GO:0009908	gibberellin 20-oxidase activity;gibberellin biosynthetic process;gibberellic acid mediated signaling pathway;response to light stimulus;unidimensional cell growth;flower development	molecular_function;biological_process;biological_process;biological_process;biological_process;biological_process	ko00904	Diterpenoid biosynthesis	Metabolism
ptc-miR167a_L+2 : Solyc02g069120.3.1 : Solyc02g069120.3	ptc-miR167a_L+2	1.98	yes	up	0.03	yes	Solyc02g069120.3.1	0.46	yes	down	0.05	yes	GO:0005634;GO:0005737	nucleus;cytoplasm	cellular_component;cellular_component	.	.	.
sly-miR390b-5p : Solyc02g090180.3.1 : Solyc02g090180.3	sly-miR390b-5p	1.57	yes	up	0.04	yes	Solyc02g090180.3.1	0.37	yes	down	0.04	yes	GO:0006508;GO:0005737;GO:0004252	proteolysis;cytoplasm;serine-type endopeptidase activity	biological_process;cellular_component;molecular_function	.	.	.
sly-miR156e-5p : Solyc02g070920.3.1 : Solyc02g070920.3	sly-miR156e-5p	3.26	yes	up	0.01	yes	Solyc02g070920.3.1	0.19	yes	down	0	yes	GO:0042742;GO:0007169;GO:0005768;GO:0005524;GO:0016301;GO:0016021;GO:0016020;GO:0005886;GO:0005515;GO:0052544;GO:0010008;GO:0004674;GO:0006898;GO:0006468;GO:0004675;GO:0016045;GO:0010359	defense response to bacterium;transmembrane receptor protein tyrosine kinase signaling pathway;endosome;ATP binding;kinase activity;integral component of membrane;membrane;plasma membrane;protein binding;defense response by callose deposition in cell wall;endosome membrane;protein serine/threonine kinase activity;receptor-mediated endocytosis;protein phosphorylation;transmembrane receptor protein…	biological_process;biological_process;cellular_component;molecular_function;molecular_function;cellular_component;cellular_component;cellular_component;molecular_function;biological_process;cellular_component;molecular_function;biological_process;biological_process;molecular_function;biological_process;biological_process	ko04626	Plant-pathogen interaction	Organismal Systems
sly-miR5303_1ss13TC : Solyc06g005620.3.1 : Solyc06g005620.3	sly-miR5303_1ss13TC	1.74	yes	up	0.05	yes	Solyc06g005620.3.1	-inf	yes	down	0	yes	GO:0071577;GO:0016020;GO:0005385	zinc II ion transmembrane transport;membrane;zinc ion transmembrane transporter activity	biological_process;cellular_component;molecular_function	.	.	.
PC-5p-232863_31 : Solyc01g090510.2.1 : Solyc01g090510.2	PC-5p-232863_31	inf	yes	up	0.01	yes	Solyc01g090510.2.1	0.26	yes	down	0.01	yes	GO:0005739;GO:0008270	mitochondrion;zinc ion binding	cellular_component;molecular_function	ko00500	Starch and sucrose metabolism	Metabolism
sly-miR156e-5p : Solyc03g093380.2.1 : Solyc03g093380.2	sly-miR156e-5p	3.26	yes	up	0.01	yes	Solyc03g093380.2.1	0.19	yes	down	0	yes	GO:0006468;GO:0016301;GO:0016021;GO:0005524;GO:0004674;GO:0005886;GO:0016310	protein phosphorylation;kinase activity;integral component of membrane;ATP binding;protein serine/threonine kinase activity;plasma membrane;phosphorylation	biological_process;molecular_function;cellular_component;molecular_function;molecular_function;cellular_component;biological_process	ko04626	Plant-pathogen interaction	Organismal Systems
stu-miR166a-5p_L-1R+1 : Solyc02g067690.3.1 : Solyc02g067690.3	stu-miR166a-5p_L-1R+1	1.71	yes	up	0.03	yes	Solyc02g067690.3.1	0.35	yes	down	0	yes	GO:0052696;GO:0008194;GO:0043231;GO:0009813	flavonoid glucuronidation;UDP-glycosyltransferase activity;intracellular membrane-bounded organelle;flavonoid biosynthetic process	biological_process;molecular_function;cellular_component;biological_process	ko00908	Zeatin biosynthesis	Metabolism
cca-miR396a-3p_L-1R-1_1ss12CT : Solyc08g078440.3.1 : Solyc08g078440.3	cca-miR396a-3p_L-1R-1_1ss12CT	1.91	yes	up	0.04	yes	Solyc08g078440.3.1	0.42	yes	down	0.03	yes	.	.	.	ko00600	Sphingolipid metabolism	Metabolism
sly-MIR319b-p5 : Solyc06g082910.3.1 : Solyc06g082910.3	sly-MIR319b-p5	1.86	yes	up	0.02	yes	Solyc06g082910.3.1	0.28	yes	down	0	yes	GO:0051016;GO:0005634;GO:0005886;GO:0005618;GO:0005515;GO:0003779;GO:0051015;GO:0030036;GO:0016020;GO:0016021;GO:0045010	barbed-end actin filament capping;nucleus;plasma membrane;cell wall;protein binding;actin binding;actin filament binding;actin cytoskeleton organization;membrane;integral component of membrane;actin nucleation	biological_process;cellular_component;cellular_component;cellular_component;molecular_function;molecular_function;molecular_function;biological_process;cellular_component;cellular_component;biological_process	ko04626	Plant-pathogen interaction	Organismal Systems
PC-5p-122734_67 : Solyc01g098150.3.1 : Solyc01g098150.3	PC-5p-122734_67	5.6	yes	up	0.02	yes	Solyc01g098150.3.1	0.34	yes	down	0.01	yes	GO:0009793;GO:0008270;GO:0009507;GO:0003824;GO:0016020	embryo development ending in seed dormancy;zinc ion binding;chloroplast;catalytic activity;membrane	biological_process;molecular_function;cellular_component;molecular_function;cellular_component	ko00500	Starch and sucrose metabolism	Metabolism
mtr-miR156a_L+1R-1 : Solyc03g031620.3.1 : Solyc03g031620.3	mtr-miR156a_L+1R-1	inf	yes	up	0.03	yes	Solyc03g031620.3.1	0.18	yes	down	0	yes	GO:0045454;GO:0051539;GO:0019419;GO:0009973;GO:0016671;GO:0055114;GO:0019344;GO:0046872;GO:0000103;GO:0033741;GO:0009507	cell redox homeostasis;4 iron, 4 sulfur cluster binding;sulfate reduction;adenylyl-sulfate reductase activity;oxidoreductase activity, acting on a sulfur group of donors, disulfide as acceptor;oxidation-reduction process;cysteine biosynthetic process;metal ion binding;sulfate assimilation;adenylyl-sulfate reductase (glutathione) activity;chloroplast	biological_process;molecular_function;biological_process;molecular_function;molecular_function;biological_process;biological_process;molecular_function;biological_process;molecular_function;cellular_component	ko00920	Sulfur metabolism	Metabolism
mtr-miR156a_L+1R-1 : Solyc02g078350.3.1 : Solyc02g078350.3	mtr-miR156a_L+1R-1	inf	yes	up	0.03	yes	Solyc02g078350.3.1	0.27	yes	down	0.03	yes	GO:0005739	mitochondrion	cellular_component	.	.	.
dpr-MIR172a-p5_2ss16TG21AT : Solyc10g076410.1.1 : Solyc10g076410.1	dpr-MIR172a-p5_2ss16TG21AT	6.06	yes	up	0.05	yes	Solyc10g076410.1.1	0.22	yes	down	0	yes	GO:0004872;GO:0009738;GO:0004864;GO:0005634;GO:0005737;GO:0010427;GO:0080163	receptor activity;abscisic acid-activated signaling pathway;protein phosphatase inhibitor activity;nucleus;cytoplasm;abscisic acid binding;regulation of protein serine/threonine phosphatase activity	molecular_function;biological_process;molecular_function;cellular_component;cellular_component;molecular_function;biological_process	ko04075	Plant hormone signal transduction	Environmental Information Processing
cca-miR396a-3p_L-1R-1_1ss12CT : Solyc09g060100.3.1 : Solyc09g060100.3	cca-miR396a-3p_L-1R-1_1ss12CT	1.91	yes	up	0.04	yes	Solyc09g060100.3.1	0.41	yes	down	0.02	yes	GO:0009507;GO:0016021	chloroplast;integral component of membrane	cellular_component;cellular_component	ko04626	Plant-pathogen interaction	Organismal Systems
sly-MIR319b-p5 : Solyc03g119950.1.1 : Solyc03g119950.1	sly-MIR319b-p5	1.86	yes	up	0.02	yes	Solyc03g119950.1.1	0.32	yes	down	0.02	yes	GO:0009451;GO:0008270;GO:0009416;GO:0040007;GO:0009507;GO:0009658	RNA modification;zinc ion binding;response to light stimulus;growth;chloroplast;chloroplast organization	biological_process;molecular_function;biological_process;biological_process;cellular_component;biological_process	ko00500	Starch and sucrose metabolism	Metabolism
PC-5p-197872_39 : Solyc08g063090.2.1 : Solyc08g063090.2	PC-5p-197872_39	1.48	yes	up	0.03	yes	Solyc08g063090.2.1	0.24	yes	down	0.02	yes	GO:0005783;GO:0030148;GO:0046872;GO:0052631;GO:0016021;GO:0005789;GO:0055114;GO:0070417;GO:0016491	endoplasmic reticulum;sphingolipid biosynthetic process;metal ion binding;sphingolipid delta-8 desaturase activity;integral component of membrane;endoplasmic reticulum membrane;oxidation-reduction process;cellular response to cold;oxidoreductase activity	cellular_component;biological_process;molecular_function;molecular_function;cellular_component;cellular_component;biological_process;biological_process;molecular_function	ko00910	Nitrogen metabolism	Metabolism
fve-miR156a_L+2_2ss14GT17TA : Solyc02g078350.3.1 : Solyc02g078350.3	fve-miR156a_L+2_2ss14GT17TA	2.68	yes	up	0.01	yes	Solyc02g078350.3.1	0.27	yes	down	0.03	yes	GO:0005739	mitochondrion	cellular_component	.	.	.
PC-5p-232863_31 : Solyc03g063150.3.1 : Solyc03g063150.3	PC-5p-232863_31	inf	yes	up	0.01	yes	Solyc03g063150.3.1	0.23	yes	down	0	yes	GO:0005507;GO:0009505;GO:0016722;GO:0009506	copper ion binding;plant-type cell wall;oxidoreductase activity, oxidizing metal ions;plasmodesma	molecular_function;cellular_component;molecular_function;cellular_component	ko00053	Ascorbate and aldarate metabolism	Metabolism
PC-5p-232863_31 : Solyc11g008970.1.1 : Solyc11g008970.1	PC-5p-232863_31	inf	yes	up	0.01	yes	Solyc11g008970.1.1	0.42	yes	down	0.05	yes	GO:0005739;GO:0008270	mitochondrion;zinc ion binding	cellular_component;molecular_function	ko00500	Starch and sucrose metabolism	Metabolism
PC-5p-39124_181 : Solyc02g090180.3.1 : Solyc02g090180.3	PC-5p-39124_181	2.58	yes	up	0.05	yes	Solyc02g090180.3.1	0.37	yes	down	0.04	yes	GO:0006508;GO:0005737;GO:0004252	proteolysis;cytoplasm;serine-type endopeptidase activity	biological_process;cellular_component;molecular_function	.	.	.
sly-MIR319b-p5 : Solyc08g066140.3.1 : Solyc08g066140.3	sly-MIR319b-p5	1.86	yes	up	0.02	yes	Solyc08g066140.3.1	0.08	yes	down	0	yes	GO:0016120;GO:0031425;GO:0016036;GO:0004654;GO:0016123;GO:0000175;GO:0008033;GO:0006402;GO:0006397;GO:0015995;GO:0003676;GO:0009570;GO:0009507;GO:0003723;GO:0006401;GO:0006364;GO:0010323	carotene biosynthetic process;chloroplast RNA processing;cellular response to phosphate starvation;polyribonucleotide nucleotidyltransferase activity;xanthophyll biosynthetic process;3'-5'-exoribonuclease activity;tRNA processing;mRNA catabolic process;mRNA processing;chlorophyll biosynthetic process;nucleic acid binding;chloroplast stroma;chloroplast;RNA binding;RNA catabolic process;rRNA proces…	biological_process;biological_process;biological_process;molecular_function;biological_process;molecular_function;biological_process;biological_process;biological_process;biological_process;molecular_function;cellular_component;cellular_component;molecular_function;biological_process;biological_process;biological_process	ko03018;ko00230;ko00240	RNA degradation;Purine metabolism;Pyrimidine metabolism	Genetic Information Processing;Metabolism;Metabolism
PC-5p-24842_253 : Solyc03g118780.3.1 : Solyc03g118780.3	PC-5p-24842_253	1.97	yes	up	0.03	yes	Solyc03g118780.3.1	0.32	yes	down	0.02	yes	GO:0005576;GO:0051707;GO:0009506;GO:0016020	extracellular region;response to other organism;plasmodesma;membrane	cellular_component;biological_process;cellular_component;cellular_component	.	.	.
sly-miR5303_1ss13TC : Solyc01g090900.3.1 : Solyc01g090900.3	sly-miR5303_1ss13TC	1.74	yes	up	0.05	yes	Solyc01g090900.3.1	0.42	yes	down	0.02	yes	GO:0009941;GO:0009706;GO:0009536;GO:0005739;GO:0009507;GO:0016021	chloroplast envelope;chloroplast inner membrane;plastid;mitochondrion;chloroplast;integral component of membrane	cellular_component;cellular_component;cellular_component;cellular_component;cellular_component;cellular_component	.	.	.
sly-miR390b-5p : Solyc04g081550.3.1 : Solyc04g081550.3	sly-miR390b-5p	1.57	yes	up	0.04	yes	Solyc04g081550.3.1	0.42	yes	down	0.02	yes	GO:0005576;GO:0051707	extracellular region;response to other organism	cellular_component;biological_process	ko03013	RNA transport	Genetic Information Processing
hbr-miR6173 : Solyc02g093150.3.1 : Solyc02g093150.3	hbr-miR6173	3.12	yes	up	0.05	yes	Solyc02g093150.3.1	0.49	yes	down	0.02	yes	GO:0005634;GO:0019953;GO:0009908;GO:0010093;GO:0006351;GO:0006355;GO:0010073;GO:0048481;GO:0003677;GO:0003700;GO:0048316;GO:0030154	nucleus;sexual reproduction;flower development;specification of floral organ identity;transcription, DNA-templated;regulation of transcription, DNA-templated;meristem maintenance;plant ovule development;DNA binding;transcription factor activity, sequence-specific DNA binding;seed development;cell differentiation	cellular_component;biological_process;biological_process;biological_process;biological_process;biological_process;biological_process;biological_process;molecular_function;molecular_function;biological_process;biological_process	ko04075	Plant hormone signal transduction	Environmental Information Processing
dpr-MIR172a-p5_2ss16TG21AT : Solyc02g081920.3.1 : Solyc02g081920.3	dpr-MIR172a-p5_2ss16TG21AT	6.06	yes	up	0.05	yes	Solyc02g081920.3.1	0.45	yes	down	0.05	yes	GO:0009508;GO:0016279;GO:0010027;GO:0000427;GO:0009658;GO:0018026;GO:0042793;GO:0009534	plastid chromosome;protein-lysine N-methyltransferase activity;thylakoid membrane organization;plastid-encoded plastid RNA polymerase complex;chloroplast organization;peptidyl-lysine monomethylation;transcription from plastid promoter;chloroplast thylakoid	cellular_component;molecular_function;biological_process;cellular_component;biological_process;biological_process;biological_process;cellular_component	.	.	.
sly-MIR319b-p5 : Solyc05g015150.3.1 : Solyc05g015150.3	sly-MIR319b-p5	1.86	yes	up	0.02	yes	Solyc05g015150.3.1	0.37	yes	down	0.02	yes	GO:0005886;GO:0007169;GO:0004674;GO:0004672;GO:0006468;GO:0005524;GO:0016301;GO:0016021	plasma membrane;transmembrane receptor protein tyrosine kinase signaling pathway;protein serine/threonine kinase activity;protein kinase activity;protein phosphorylation;ATP binding;kinase activity;integral component of membrane	cellular_component;biological_process;molecular_function;molecular_function;biological_process;molecular_function;molecular_function;cellular_component	ko04075	Plant hormone signal transduction	Environmental Information Processing
PC-3p-94311_87 : Solyc02g084850.3.1 : Solyc02g084850.3	PC-3p-94311_87	7.37	yes	up	0.02	yes	Solyc02g084850.3.1	0	yes	down	0	yes	GO:0009414;GO:0009737;GO:0009631;GO:0005829	response to water deprivation;response to abscisic acid;cold acclimation;cytosol	biological_process;biological_process;biological_process;cellular_component	.	.	.
sly-MIR10535a-p3 : Solyc02g076700.1.1 : Solyc02g076700.1	sly-MIR10535a-p3	1.43	yes	up	0.01	yes	Solyc02g076700.1.1	0.16	yes	down	0	yes	GO:0005739;GO:0008270	mitochondrion;zinc ion binding	cellular_component;molecular_function	ko01212;ko00062	Fatty acid metabolism;Fatty acid elongation	Metabolism;Metabolism
PC-5p-152552_53 : Solyc06g035620.3.1 : Solyc06g035620.3	PC-5p-152552_53	3.31	yes	up	0.03	yes	Solyc06g035620.3.1	0.49	yes	down	0.04	yes	GO:0043565;GO:0006355;GO:0005634;GO:0003700	sequence-specific DNA binding;regulation of transcription, DNA-templated;nucleus;transcription factor activity, sequence-specific DNA binding	molecular_function;biological_process;cellular_component;molecular_function	ko00500	Starch and sucrose metabolism	Metabolism
sly-miR156d-5p : Solyc03g093380.2.1 : Solyc03g093380.2	sly-miR156d-5p	3.64	yes	up	0.05	yes	Solyc03g093380.2.1	0.19	yes	down	0	yes	GO:0006468;GO:0016301;GO:0016021;GO:0005524;GO:0004674;GO:0005886;GO:0016310	protein phosphorylation;kinase activity;integral component of membrane;ATP binding;protein serine/threonine kinase activity;plasma membrane;phosphorylation	biological_process;molecular_function;cellular_component;molecular_function;molecular_function;cellular_component;biological_process	ko04626	Plant-pathogen interaction	Organismal Systems
PC-3p-73696_109 : Solyc01g098100.2.1 : Solyc01g098100.2	PC-3p-73696_109	3.46	yes	up	0.03	yes	Solyc01g098100.2.1	0.32	yes	down	0.01	yes	GO:0042255;GO:0042254;GO:0005634;GO:0005829;GO:0003723	ribosome assembly;ribosome biogenesis;nucleus;cytosol;RNA binding	biological_process;biological_process;cellular_component;cellular_component;molecular_function	.	.	.
stu-miR166a-5p_L-1R+1 : Solyc04g079740.3.1 : Solyc04g079740.3	stu-miR166a-5p_L-1R+1	1.71	yes	up	0.03	yes	Solyc04g079740.3.1	0.3	yes	down	0.01	yes	GO:0016021;GO:0005739;GO:0009941;GO:0009536	integral component of membrane;mitochondrion;chloroplast envelope;plastid	cellular_component;cellular_component;cellular_component;cellular_component	ko00785	Lipoic acid metabolism	Metabolism
sly-miR156d-5p : Solyc02g070920.3.1 : Solyc02g070920.3	sly-miR156d-5p	3.64	yes	up	0.05	yes	Solyc02g070920.3.1	0.19	yes	down	0	yes	GO:0042742;GO:0007169;GO:0005768;GO:0005524;GO:0016301;GO:0016021;GO:0016020;GO:0005886;GO:0005515;GO:0052544;GO:0010008;GO:0004674;GO:0006898;GO:0006468;GO:0004675;GO:0016045;GO:0010359	defense response to bacterium;transmembrane receptor protein tyrosine kinase signaling pathway;endosome;ATP binding;kinase activity;integral component of membrane;membrane;plasma membrane;protein binding;defense response by callose deposition in cell wall;endosome membrane;protein serine/threonine kinase activity;receptor-mediated endocytosis;protein phosphorylation;transmembrane receptor protein…	biological_process;biological_process;cellular_component;molecular_function;molecular_function;cellular_component;cellular_component;cellular_component;molecular_function;biological_process;cellular_component;molecular_function;biological_process;biological_process;molecular_function;biological_process;biological_process	ko04626	Plant-pathogen interaction	Organismal Systems
sly-miR156e-3p : Solyc09g018280.1.1 : Solyc09g018280.1	sly-miR156e-3p	3.14	yes	up	0.01	yes	Solyc09g018280.1.1	0.41	yes	down	0.05	yes	GO:0004674;GO:0006468;GO:0007165;GO:0005524;GO:0016301;GO:0005634;GO:0005886;GO:0005773;GO:0009506;GO:0005515	protein serine/threonine kinase activity;protein phosphorylation;signal transduction;ATP binding;kinase activity;nucleus;plasma membrane;vacuole;plasmodesma;protein binding	molecular_function;biological_process;biological_process;molecular_function;molecular_function;cellular_component;cellular_component;cellular_component;cellular_component;molecular_function	ko04075	Plant hormone signal transduction	Environmental Information Processing
sly-miR156d-5p : Solyc07g008670.3.1 : Solyc07g008670.3	sly-miR156d-5p	3.64	yes	up	0.05	yes	Solyc07g008670.3.1	0.43	yes	down	0.01	yes	GO:0005634	nucleus	cellular_component	.	.	.
nta-miR156a_R+1 : Solyc02g070920.3.1 : Solyc02g070920.3	nta-miR156a_R+1	2.78	yes	up	0.05	yes	Solyc02g070920.3.1	0.19	yes	down	0	yes	GO:0042742;GO:0007169;GO:0005768;GO:0005524;GO:0016301;GO:0016021;GO:0016020;GO:0005886;GO:0005515;GO:0052544;GO:0010008;GO:0004674;GO:0006898;GO:0006468;GO:0004675;GO:0016045;GO:0010359	defense response to bacterium;transmembrane receptor protein tyrosine kinase signaling pathway;endosome;ATP binding;kinase activity;integral component of membrane;membrane;plasma membrane;protein binding;defense response by callose deposition in cell wall;endosome membrane;protein serine/threonine kinase activity;receptor-mediated endocytosis;protein phosphorylation;transmembrane receptor protein…	biological_process;biological_process;cellular_component;molecular_function;molecular_function;cellular_component;cellular_component;cellular_component;molecular_function;biological_process;cellular_component;molecular_function;biological_process;biological_process;molecular_function;biological_process;biological_process	ko04626	Plant-pathogen interaction	Organismal Systems
PC-5p-232863_31 : Solyc07g052730.3.1 : Solyc07g052730.3	PC-5p-232863_31	inf	yes	up	0.01	yes	Solyc07g052730.3.1	0.27	yes	down	0.02	yes	GO:0045010;GO:0016021;GO:0030041;GO:0009960;GO:0003779;GO:0005737;GO:0048317;GO:0009524;GO:0005618;GO:0005886	actin nucleation;integral component of membrane;actin filament polymerization;endosperm development;actin binding;cytoplasm;seed morphogenesis;phragmoplast;cell wall;plasma membrane	biological_process;cellular_component;biological_process;biological_process;molecular_function;cellular_component;biological_process;cellular_component;cellular_component;cellular_component	.	.	.
PC-5p-232863_31 : Solyc12g056410.2.1 : Solyc12g056410.2	PC-5p-232863_31	inf	yes	up	0.01	yes	Solyc12g056410.2.1	0.42	yes	down	0	yes	GO:0005634;GO:0009611;GO:0016567;GO:0030246;GO:0005515	nucleus;response to wounding;protein ubiquitination;carbohydrate binding;protein binding	cellular_component;biological_process;biological_process;molecular_function;molecular_function	.	.	.
sly-MIR319b-p5 : Solyc02g080490.3.1 : Solyc02g080490.3	sly-MIR319b-p5	1.86	yes	up	0.02	yes	Solyc02g080490.3.1	0.49	yes	down	0.04	yes	GO:0015238;GO:0006855	drug transmembrane transporter activity;drug transmembrane transport	molecular_function;biological_process	.	.	.
PC-5p-152552_53 : Solyc09g090030.2.1 : Solyc09g090030.2	PC-5p-152552_53	3.31	yes	up	0.03	yes	Solyc09g090030.2.1	0.35	yes	down	0.01	yes	GO:0005694;GO:0005634;GO:0018024	chromosome;nucleus;histone-lysine N-methyltransferase activity	cellular_component;cellular_component;molecular_function	.	.	.
sly-miR390b-5p : Solyc02g070910.3.1 : Solyc02g070910.3	sly-miR390b-5p	1.57	yes	up	0.04	yes	Solyc02g070910.3.1	0.4	yes	down	0.04	yes	GO:0007169;GO:0005768;GO:0042742;GO:0016020;GO:0005524;GO:0016301;GO:0016021;GO:0005886;GO:0005515;GO:0004674;GO:0010008;GO:0052544;GO:0006468;GO:0006898;GO:0010359;GO:0004675;GO:0016045	transmembrane receptor protein tyrosine kinase signaling pathway;endosome;defense response to bacterium;membrane;ATP binding;kinase activity;integral component of membrane;plasma membrane;protein binding;protein serine/threonine kinase activity;endosome membrane;defense response by callose deposition in cell wall;protein phosphorylation;receptor-mediated endocytosis;regulation of anion channel ac…	biological_process;cellular_component;biological_process;cellular_component;molecular_function;molecular_function;cellular_component;cellular_component;molecular_function;molecular_function;cellular_component;biological_process;biological_process;biological_process;biological_process;molecular_function;biological_process	ko04626	Plant-pathogen interaction	Organismal Systems
PC-5p-24842_253 : Solyc06g082190.3.1 : Solyc06g082190.3	PC-5p-24842_253	1.97	yes	up	0.03	yes	Solyc06g082190.3.1	0.15	yes	down	0	yes	GO:0016301;GO:0005524;GO:0006468;GO:0004712;GO:0005737	kinase activity;ATP binding;protein phosphorylation;protein serine/threonine/tyrosine kinase activity;cytoplasm	molecular_function;molecular_function;biological_process;molecular_function;cellular_component	ko04075	Plant hormone signal transduction	Environmental Information Processing
sly-miR390b-5p : Solyc09g014510.3.1 : Solyc09g014510.3	sly-miR390b-5p	1.57	yes	up	0.04	yes	Solyc09g014510.3.1	0.39	yes	down	0.02	yes	GO:0042720;GO:0033108;GO:0006627;GO:0004252;GO:0006465	mitochondrial inner membrane peptidase complex;mitochondrial respiratory chain complex assembly;protein processing involved in protein targeting to mitochondrion;serine-type endopeptidase activity;signal peptide processing	cellular_component;biological_process;biological_process;molecular_function;biological_process	ko03060	Protein export	Genetic Information Processing
mtr-miR156a_L+1R-1 : Solyc02g071220.3.1 : Solyc02g071220.3	mtr-miR156a_L+1R-1	inf	yes	up	0.03	yes	Solyc02g071220.3.1	0.24	yes	down	0.01	yes	GO:0005634	nucleus	cellular_component	ko04075	Plant hormone signal transduction	Environmental Information Processing
PC-5p-24842_253 : Solyc04g081360.3.1 : Solyc04g081360.3	PC-5p-24842_253	1.97	yes	up	0.03	yes	Solyc04g081360.3.1	0.44	yes	down	0.04	yes	GO:0030488;GO:0031515;GO:0005634;GO:0006446;GO:0003743;GO:0006413	tRNA methylation;tRNA (m1A) methyltransferase complex;nucleus;regulation of translational initiation;translation initiation factor activity;translational initiation	biological_process;cellular_component;cellular_component;biological_process;molecular_function;biological_process	.	.	.
cca-miR396a-3p_L-1R-1_1ss12CT : Solyc02g081920.3.1 : Solyc02g081920.3	cca-miR396a-3p_L-1R-1_1ss12CT	1.91	yes	up	0.04	yes	Solyc02g081920.3.1	0.45	yes	down	0.05	yes	GO:0009508;GO:0016279;GO:0010027;GO:0000427;GO:0009658;GO:0018026;GO:0042793;GO:0009534	plastid chromosome;protein-lysine N-methyltransferase activity;thylakoid membrane organization;plastid-encoded plastid RNA polymerase complex;chloroplast organization;peptidyl-lysine monomethylation;transcription from plastid promoter;chloroplast thylakoid	cellular_component;molecular_function;biological_process;cellular_component;biological_process;biological_process;biological_process;cellular_component	.	.	.
cca-miR396a-3p_L-1R-1_1ss12CT : Solyc04g074100.3.1 : Solyc04g074100.3	cca-miR396a-3p_L-1R-1_1ss12CT	1.91	yes	up	0.04	yes	Solyc04g074100.3.1	0.4	yes	down	0.01	yes	.	.	.	.	.	.
hbr-MIR6173-p3 : Solyc03g121640.3.1 : Solyc03g121640.3	hbr-MIR6173-p3	6.43	yes	up	0.02	yes	Solyc03g121640.3.1	0.45	yes	down	0.03	yes	GO:0042026;GO:0046686;GO:0005739;GO:0005524;GO:0005774	protein refolding;response to cadmium ion;mitochondrion;ATP binding;vacuolar membrane	biological_process;biological_process;cellular_component;molecular_function;cellular_component	ko03018	RNA degradation	Genetic Information Processing
PC-5p-232863_31 : Solyc01g006090.3.1 : Solyc01g006090.3	PC-5p-232863_31	inf	yes	up	0.01	yes	Solyc01g006090.3.1	0.22	yes	down	0	yes	GO:0030687;GO:0006364;GO:0005730;GO:0034399;GO:0042273	preribosome, large subunit precursor;rRNA processing;nucleolus;nuclear periphery;ribosomal large subunit biogenesis	cellular_component;biological_process;cellular_component;cellular_component;biological_process	.	.	.
PC-5p-24842_253 : Solyc11g066670.1.1 : Solyc11g066670.1	PC-5p-24842_253	1.97	yes	up	0.03	yes	Solyc11g066670.1.1	0.19	yes	down	0	yes	GO:0052696;GO:0008194;GO:0043231;GO:0009813	flavonoid glucuronidation;UDP-glycosyltransferase activity;intracellular membrane-bounded organelle;flavonoid biosynthetic process	biological_process;molecular_function;cellular_component;biological_process	ko00908	Zeatin biosynthesis	Metabolism
gma-miR6300_R+6 : Solyc03g097920.1.1 : Solyc03g097920.1	gma-miR6300_R+6	2.48	yes	up	0.01	yes	Solyc03g097920.1.1	0.49	yes	down	0.02	yes	GO:0004702;GO:0005737	receptor signaling protein serine/threonine kinase activity;cytoplasm	molecular_function;cellular_component	ko04626	Plant-pathogen interaction	Organismal Systems
PC-3p-303229_21 : Solyc02g081390.3.1 : Solyc02g081390.3	PC-3p-303229_21	inf	yes	up	0.01	yes	Solyc02g081390.3.1	0.09	yes	down	0	yes	GO:0052901;GO:0005777;GO:0005634;GO:0046592;GO:0055114;GO:0008131;GO:0052894;GO:0052895;GO:0006598	spermine:oxygen oxidoreductase (spermidine-forming) activity;peroxisome;nucleus;polyamine oxidase activity;oxidation-reduction process;primary amine oxidase activity;norspermine:oxygen oxidoreductase activity;N1-acetylspermine:oxygen oxidoreductase (N1-acetylspermidine-forming) activity;polyamine catabolic process	molecular_function;cellular_component;cellular_component;molecular_function;biological_process;molecular_function;molecular_function;molecular_function;biological_process	ko00330;ko00410	Arginine and proline metabolism;beta-Alanine metabolism	Metabolism;Metabolism
PC-5p-232863_31 : Solyc09g082450.1.1 : Solyc09g082450.1	PC-5p-232863_31	inf	yes	up	0.01	yes	Solyc09g082450.1.1	0.33	yes	down	0.01	yes	GO:0009507;GO:0005739;GO:0008270;GO:0006397;GO:0016556;GO:0004519	chloroplast;mitochondrion;zinc ion binding;mRNA processing;mRNA modification;endonuclease activity	cellular_component;cellular_component;molecular_function;biological_process;biological_process;molecular_function	ko00500	Starch and sucrose metabolism	Metabolism

## Sheet: Sheet3
# Correlation	microRNA_Information						mRNA_Information						GO			KEGG
# microRNA : mRNA : Gene	miRNA	FC(O_miR168/JZ18)	Sig_FC	Regulation	pvalue(t_test)	Sig_pvalue(t_test)	mRNA	FC(O_miR168/JZ18)	Sig_FC	Regulation	pvalue	Sig_pvalue	GO_list	GO_term	GO_class	KEGG_list	KEGG_term	KEGG_class
sly-miR403-5p_R-1 : Solyc03g005770.3.1 : Solyc03g005770.3	sly-miR403-5p_R-1	0.59	yes	down	0.02	yes	Solyc03g005770.3.1	0.27	yes	down	0	yes	GO:0031409;GO:0009535;GO:0016168;GO:0009416;GO:0009768;GO:0009941;GO:0010287	pigment binding;chloroplast thylakoid membrane;chlorophyll binding;response to light stimulus;photosynthesis, light harvesting in photosystem I;chloroplast envelope;plastoglobule	molecular_function;cellular_component;molecular_function;biological_process;biological_process;cellular_component;cellular_component	ko00196	Photosynthesis - antenna proteins	Metabolism
sly-MIR9477-p3_2ss4TG19GA : Solyc07g062820.1.1 : Solyc07g062820.1	sly-MIR9477-p3_2ss4TG19GA	0.15	yes	down	0.05	yes	Solyc07g062820.1.1	0.35	yes	down	0	yes	GO:0009507;GO:1900865;GO:0005739;GO:0008380	chloroplast;chloroplast RNA modification;mitochondrion;RNA splicing	cellular_component;biological_process;cellular_component;biological_process	ko00500	Starch and sucrose metabolism	Metabolism
PC-5p-41270_174 : Solyc11g067210.1.1 : Solyc11g067210.1	PC-5p-41270_174	0.4	yes	down	0.03	yes	Solyc11g067210.1.1	0.33	yes	down	0.05	yes	GO:0008270;GO:0005739	zinc ion binding;mitochondrion	molecular_function;cellular_component	ko00500	Starch and sucrose metabolism	Metabolism
sly-MIR7981c-p3_2ss3CG22GA : Solyc12g056650.2.1 : Solyc12g056650.2	sly-MIR7981c-p3_2ss3CG22GA	0.63	yes	down	0.05	yes	Solyc12g056650.2.1	0.48	yes	down	0.02	yes	GO:0080167;GO:0010218;GO:0042542;GO:0048578;GO:0009908;GO:0005515;GO:0007623;GO:0030154;GO:0009637;GO:0005654;GO:0042752;GO:0009585;GO:0009409;GO:0006355;GO:0005737;GO:0010378;GO:0005634	response to karrikin;response to far red light;response to hydrogen peroxide;positive regulation of long-day photoperiodism, flowering;flower development;protein binding;circadian rhythm;cell differentiation;response to blue light;nucleoplasm;regulation of circadian rhythm;red, far-red light phototransduction;response to cold;regulation of transcription, DNA-templated;cytoplasm;temperature compen…	biological_process;biological_process;biological_process;biological_process;biological_process;molecular_function;biological_process;biological_process;biological_process;cellular_component;biological_process;biological_process;biological_process;biological_process;cellular_component;biological_process;cellular_component	ko04712	Circadian rhythm - plant	Organismal Systems
PC-5p-111229_74 : Solyc04g074920.2.1 : Solyc04g074920.2	PC-5p-111229_74	0.25	yes	down	0.02	yes	Solyc04g074920.2.1	0.07	yes	down	0	yes	GO:0005576;GO:0016021;GO:0016757	extracellular region;integral component of membrane;transferase activity, transferring glycosyl groups	cellular_component;cellular_component;molecular_function	.	.	.
sly-miR403-5p_R-1 : Solyc03g005760.1.1 : Solyc03g005760.1	sly-miR403-5p_R-1	0.59	yes	down	0.02	yes	Solyc03g005760.1.1	0.18	yes	down	0	yes	GO:0010287;GO:0009941;GO:0009768;GO:0009416;GO:0016168;GO:0009535;GO:0031409	plastoglobule;chloroplast envelope;photosynthesis, light harvesting in photosystem I;response to light stimulus;chlorophyll binding;chloroplast thylakoid membrane;pigment binding	cellular_component;cellular_component;biological_process;biological_process;molecular_function;cellular_component;molecular_function	ko00196	Photosynthesis - antenna proteins	Metabolism
sly-MIR9477-p3_2ss4TG19GA : Solyc02g062700.3.1 : Solyc02g062700.3	sly-MIR9477-p3_2ss4TG19GA	0.15	yes	down	0.05	yes	Solyc02g062700.3.1	0.43	yes	down	0.05	yes	GO:0005886;GO:0016887;GO:0005524;GO:0005739	plasma membrane;ATPase activity;ATP binding;mitochondrion	cellular_component;molecular_function;molecular_function;cellular_component	ko04141	Protein processing in endoplasmic reticulum	Genetic Information Processing
sly-miR1918 : Solyc08g077840.3.1 : Solyc08g077840.3	sly-miR1918	0.58	yes	down	0.01	yes	Solyc08g077840.3.1	0.4	yes	down	0.03	yes	GO:0046872;GO:0005783;GO:0010136;GO:0006355;GO:0000256;GO:0071522;GO:0003700;GO:0006145	metal ion binding;endoplasmic reticulum;ureide catabolic process;regulation of transcription, DNA-templated;allantoin catabolic process;ureidoglycine aminohydrolase activity;transcription factor activity, sequence-specific DNA binding;purine nucleobase catabolic process	molecular_function;cellular_component;biological_process;biological_process;biological_process;molecular_function;molecular_function;biological_process	ko00230	Purine metabolism	Metabolism
PC-5p-114314_72 : Solyc06g034230.2.1 : Solyc06g034230.2	PC-5p-114314_72	0.19	yes	down	0.04	yes	Solyc06g034230.2.1	0.26	yes	down	0.01	yes	GO:0016787;GO:0005739	hydrolase activity;mitochondrion	molecular_function;cellular_component	.	.	.
gma-MIR2111f-p3 : Solyc04g054800.3.1 : Solyc04g054800.3	gma-MIR2111f-p3	0.63	yes	down	0.03	yes	Solyc04g054800.3.1	0.34	yes	down	0.04	yes	GO:0005634	nucleus	cellular_component	.	.	.
PC-3p-73717_109 : Solyc06g005620.3.1 : Solyc06g005620.3	PC-3p-73717_109	0.37	yes	down	0.02	yes	Solyc06g005620.3.1	-inf	yes	down	0	yes	GO:0071577;GO:0016020;GO:0005385	zinc II ion transmembrane transport;membrane;zinc ion transmembrane transporter activity	biological_process;cellular_component;molecular_function	.	.	.
PC-3p-111367_74 : Solyc08g078950.3.1 : Solyc08g078950.3	PC-3p-111367_74	0.07	yes	down	0.03	yes	Solyc08g078950.3.1	0.38	yes	down	0.02	yes	GO:0005886;GO:0005215;GO:0009414;GO:0005515;GO:0009734;GO:0009635;GO:0015706;GO:0006857;GO:0015112;GO:0042128;GO:0016021;GO:0015293;GO:0010167	plasma membrane;transporter activity;response to water deprivation;protein binding;auxin-activated signaling pathway;response to herbicide;nitrate transport;oligopeptide transport;nitrate transmembrane transporter activity;nitrate assimilation;integral component of membrane;symporter activity;response to nitrate	cellular_component;molecular_function;biological_process;molecular_function;biological_process;biological_process;biological_process;biological_process;molecular_function;biological_process;cellular_component;molecular_function;biological_process	.	.	.
PC-5p-234938_31 : Solyc01g100230.3.1 : Solyc01g100230.3	PC-5p-234938_31	0.15	yes	down	0.02	yes	Solyc01g100230.3.1	0.14	yes	down	0	yes	GO:0005737;GO:0006457	cytoplasm;protein folding	cellular_component;biological_process	ko04141	Protein processing in endoplasmic reticulum	Genetic Information Processing
sly-miR827 : Solyc01g010910.2.1 : Solyc01g010910.2	sly-miR827	0.42	yes	down	0.02	yes	Solyc01g010910.2.1	0.05	yes	down	0	yes	GO:0009733;GO:0000902;GO:0009651;GO:0009751;GO:0009723;GO:0005634;GO:0009739;GO:0046686;GO:0009753;GO:0003700;GO:0003677;GO:0006355	response to auxin;cell morphogenesis;response to salt stress;response to salicylic acid;response to ethylene;nucleus;response to gibberellin;response to cadmium ion;response to jasmonic acid;transcription factor activity, sequence-specific DNA binding;DNA binding;regulation of transcription, DNA-templated	biological_process;biological_process;biological_process;biological_process;biological_process;cellular_component;biological_process;biological_process;biological_process;molecular_function;molecular_function;biological_process	ko00190;ko00860	Oxidative phosphorylation;Porphyrin and chlorophyll metabolism	Metabolism;Metabolism
sly-MIR7981c-p3_2ss3CG22GA : Solyc09g066290.3.1 : Solyc09g066290.3	sly-MIR7981c-p3_2ss3CG22GA	0.63	yes	down	0.05	yes	Solyc09g066290.3.1	0.27	yes	down	0.01	yes	GO:0009507	chloroplast	cellular_component	.	.	.
PC-3p-121278_68 : Solyc09g011420.3.1 : Solyc09g011420.3	PC-3p-121278_68	0.12	yes	down	0.01	yes	Solyc09g011420.3.1	0.31	yes	down	0.01	yes	GO:0046540;GO:0071011;GO:0006412;GO:0022625;GO:0032040;GO:0000398;GO:0003723;GO:0030490;GO:0031428;GO:0000470	U4/U6 x U5 tri-snRNP complex;precatalytic spliceosome;translation;cytosolic large ribosomal subunit;small-subunit processome;mRNA splicing, via spliceosome;RNA binding;maturation of SSU-rRNA;box C/D snoRNP complex;maturation of LSU-rRNA	cellular_component;cellular_component;biological_process;cellular_component;cellular_component;biological_process;molecular_function;biological_process;cellular_component;biological_process	ko03008;ko03040	Ribosome biogenesis in eukaryotes;Spliceosome	Genetic Information Processing;Genetic Information Processing
PC-5p-341490_17 : Solyc01g110060.3.1 : Solyc01g110060.3	PC-5p-341490_17	0.13	yes	down	0.05	yes	Solyc01g110060.3.1	0.33	yes	down	0.01	yes	GO:0005615;GO:0030145;GO:0046872;GO:0003993	extracellular space;manganese ion binding;metal ion binding;acid phosphatase activity	cellular_component;molecular_function;molecular_function;molecular_function	.	.	.
PC-5p-341490_17 : Solyc12g038370.2.1 : Solyc12g038370.2	PC-5p-341490_17	0.13	yes	down	0.05	yes	Solyc12g038370.2.1	0.33	yes	down	0.01	yes	GO:0006260;GO:0003697;GO:0005739	DNA replication;single-stranded DNA binding;mitochondrion	biological_process;molecular_function;cellular_component	ko03440;ko03430;ko03030	Homologous recombination;Mismatch repair;DNA replication	Genetic Information Processing;Genetic Information Processing;Genetic Information Processing
gma-MIR2111f-p3 : Solyc02g086600.3.1 : Solyc02g086600.3	gma-MIR2111f-p3	0.63	yes	down	0.03	yes	Solyc02g086600.3.1	0.24	yes	down	0	yes	GO:0006397;GO:0003676;GO:0008033;GO:0006402;GO:0000175;GO:0006364;GO:0004654;GO:0005739;GO:0003723;GO:0000963;GO:0000957	mRNA processing;nucleic acid binding;tRNA processing;mRNA catabolic process;3'-5'-exoribonuclease activity;rRNA processing;polyribonucleotide nucleotidyltransferase activity;mitochondrion;RNA binding;mitochondrial RNA processing;mitochondrial RNA catabolic process	biological_process;molecular_function;biological_process;biological_process;molecular_function;biological_process;molecular_function;cellular_component;molecular_function;biological_process;biological_process	ko00230;ko03018;ko00240	Purine metabolism;RNA degradation;Pyrimidine metabolism	Metabolism;Genetic Information Processing;Metabolism
sly-miR827 : Solyc07g043460.3.1 : Solyc07g043460.3	sly-miR827	0.42	yes	down	0.02	yes	Solyc07g043460.3.1	0.28	yes	down	0	yes	GO:0004497	monooxygenase activity	molecular_function	ko00905	Brassinosteroid biosynthesis	Metabolism
stu-miR5303g_1ss4TC : Solyc06g005620.3.1 : Solyc06g005620.3	stu-miR5303g_1ss4TC	0.3	yes	down	0.03	yes	Solyc06g005620.3.1	-inf	yes	down	0	yes	GO:0071577;GO:0016020;GO:0005385	zinc II ion transmembrane transport;membrane;zinc ion transmembrane transporter activity	biological_process;cellular_component;molecular_function	.	.	.
sly-MIR9477-p3_2ss4TG19GA : Solyc01g100250.3.1 : Solyc01g100250.3	sly-MIR9477-p3_2ss4TG19GA	0.15	yes	down	0.05	yes	Solyc01g100250.3.1	0.42	yes	down	0.02	yes	GO:0009706;GO:0015914;GO:0005886;GO:0005548;GO:0009707;GO:0005543	chloroplast inner membrane;phospholipid transport;plasma membrane;phospholipid transporter activity;chloroplast outer membrane;phospholipid binding	cellular_component;biological_process;cellular_component;molecular_function;cellular_component;molecular_function	.	.	.
PC-3p-121278_68 : Solyc01g099530.3.1 : Solyc01g099530.3	PC-3p-121278_68	0.12	yes	down	0.01	yes	Solyc01g099530.3.1	0.41	yes	down	0.05	yes	GO:0005576	extracellular region	cellular_component	.	.	.

## Sheet: Sheet4
# Correlation	microRNA_Information						mRNA_Information						GO			KEGG
# microRNA : mRNA : Gene	miRNA	FC(O_miR168/JZ18)	Sig_FC	Regulation	pvalue(t_test)	Sig_pvalue(t_test)	mRNA	FC(O_miR168/JZ18)	Sig_FC	Regulation	pvalue	Sig_pvalue	GO_list	GO_term	GO_class	KEGG_list	KEGG_term	KEGG_class
mtr-miR156a_L+1R-1 : Solyc02g070280.3.1 : Solyc02g070280.3	mtr-miR156a_L+1R-1	inf	yes	up	0.03	yes	Solyc02g070280.3.1	2.04	yes	up	0.04	yes	GO:0005887;GO:0051938;GO:0015297;GO:0043091;GO:1903401;GO:0015189;GO:0005313	integral component of plasma membrane;L-glutamate import;antiporter activity;L-arginine import;L-lysine transmembrane transport;L-lysine transmembrane transporter activity;L-glutamate transmembrane transporter activity	cellular_component;biological_process;molecular_function;biological_process;biological_process;molecular_function;molecular_function	.	.	.
PC-5p-39124_181 : Solyc02g091390.3.1 : Solyc02g091390.3	PC-5p-39124_181	2.58	yes	up	0.05	yes	Solyc02g091390.3.1	2.88	yes	up	0.03	yes	GO:0016021	integral component of membrane	cellular_component	.	.	.
PC-5p-152552_53 : Solyc09g092500.1.1 : Solyc09g092500.1	PC-5p-152552_53	3.31	yes	up	0.03	yes	Solyc09g092500.1.1	3.67	yes	up	0.01	yes	GO:0043231;GO:0009813;GO:0052696;GO:0080043;GO:0080044	intracellular membrane-bounded organelle;flavonoid biosynthetic process;flavonoid glucuronidation;quercetin 3-O-glucosyltransferase activity;quercetin 7-O-glucosyltransferase activity	cellular_component;biological_process;biological_process;molecular_function;molecular_function	ko00942	Anthocyanin biosynthesis	Metabolism
ptc-miR167a_L+2 : Solyc07g006020.3.1 : Solyc07g006020.3	ptc-miR167a_L+2	1.98	yes	up	0.03	yes	Solyc07g006020.3.1	2.85	yes	up	0	yes	GO:0009725	response to hormone	biological_process	.	.	.
sly-MIR171f-p3 : Solyc07g052480.3.1 : Solyc07g052480.3	sly-MIR171f-p3	2.33	yes	up	0.01	yes	Solyc07g052480.3.1	2.58	yes	up	0.01	yes	GO:0009514;GO:0046912;GO:0006097;GO:0004451	glyoxysome;transferase activity, transferring acyl groups, acyl groups converted into alkyl on transfer;glyoxylate cycle;isocitrate lyase activity	cellular_component;molecular_function;biological_process;molecular_function	ko00630;ko01200	Glyoxylate and dicarboxylate metabolism;Carbon metabolism	Metabolism;Metabolism
sly-miR156e-5p : Solyc06g007610.2.1 : Solyc06g007610.2	sly-miR156e-5p	3.26	yes	up	0.01	yes	Solyc06g007610.2.1	2.4	yes	up	0.02	yes	.	.	.	.	.	.
ath-MIR166g-p5_1ss18GA : Solyc08g006740.3.1 : Solyc08g006740.3	ath-MIR166g-p5_1ss18GA	2.06	yes	up	0.03	yes	Solyc08g006740.3.1	3.87	yes	up	0.03	yes	GO:0030170;GO:0005829;GO:0005886;GO:0009793;GO:0006580;GO:0016831;GO:0006520;GO:0019752	pyridoxal phosphate binding;cytosol;plasma membrane;embryo development ending in seed dormancy;ethanolamine metabolic process;carboxy-lyase activity;cellular amino acid metabolic process;carboxylic acid metabolic process	molecular_function;cellular_component;cellular_component;biological_process;biological_process;molecular_function;biological_process;biological_process	ko00340	Histidine metabolism	Metabolism
sly-miR156d-5p : Solyc06g007610.2.1 : Solyc06g007610.2	sly-miR156d-5p	3.64	yes	up	0.05	yes	Solyc06g007610.2.1	2.4	yes	up	0.02	yes	.	.	.	.	.	.
stu-miR477a-5p : Solyc11g045260.1.1 : Solyc11g045260.1	stu-miR477a-5p	4.57	yes	up	0.04	yes	Solyc11g045260.1.1	15.64	yes	up	0	yes	GO:0009536	plastid	cellular_component	ko00195	Photosynthesis	Metabolism
sly-miR156e-5p : Solyc02g070280.3.1 : Solyc02g070280.3	sly-miR156e-5p	3.26	yes	up	0.01	yes	Solyc02g070280.3.1	2.04	yes	up	0.04	yes	GO:0005887;GO:0051938;GO:0015297;GO:0043091;GO:1903401;GO:0015189;GO:0005313	integral component of plasma membrane;L-glutamate import;antiporter activity;L-arginine import;L-lysine transmembrane transport;L-lysine transmembrane transporter activity;L-glutamate transmembrane transporter activity	cellular_component;biological_process;molecular_function;biological_process;biological_process;molecular_function;molecular_function	.	.	.
PC-5p-232863_31 : Solyc03g115780.2.1 : Solyc03g115780.2	PC-5p-232863_31	inf	yes	up	0.01	yes	Solyc03g115780.2.1	2.88	yes	up	0.04	yes	GO:0046872;GO:0005622;GO:0005737;GO:0005634;GO:0003676;GO:0004527	metal ion binding;intracellular;cytoplasm;nucleus;nucleic acid binding;exonuclease activity	molecular_function;cellular_component;cellular_component;cellular_component;molecular_function;molecular_function	.	.	.
sly-miR390b-5p : Solyc09g072810.3.1 : Solyc09g072810.3	sly-miR390b-5p	1.57	yes	up	0.04	yes	Solyc09g072810.3.1	2.56	yes	up	0.01	yes	GO:0005634;GO:0005886;GO:0090406;GO:0009506;GO:0005515;GO:0004674;GO:0005524;GO:0016301;GO:0010183;GO:0016021;GO:0006468;GO:0016020	nucleus;plasma membrane;pollen tube;plasmodesma;protein binding;protein serine/threonine kinase activity;ATP binding;kinase activity;pollen tube guidance;integral component of membrane;protein phosphorylation;membrane	cellular_component;cellular_component;cellular_component;cellular_component;molecular_function;molecular_function;molecular_function;molecular_function;biological_process;cellular_component;biological_process;cellular_component	ko04075	Plant hormone signal transduction	Environmental Information Processing
cca-miR396a-3p_L-1R-1_1ss12CT : Solyc12g006450.2.1 : Solyc12g006450.2	cca-miR396a-3p_L-1R-1_1ss12CT	1.91	yes	up	0.04	yes	Solyc12g006450.2.1	4.61	yes	up	0	yes	GO:0042802;GO:0030170	identical protein binding;pyridoxal phosphate binding	molecular_function;molecular_function	ko00650;ko00250	Butanoate metabolism;Alanine, aspartate and glutamate metabolism	Metabolism;Metabolism
fve-miR156a_L+2_2ss14GT17TA : Solyc02g070280.3.1 : Solyc02g070280.3	fve-miR156a_L+2_2ss14GT17TA	2.68	yes	up	0.01	yes	Solyc02g070280.3.1	2.04	yes	up	0.04	yes	GO:0005887;GO:0051938;GO:0015297;GO:0043091;GO:1903401;GO:0015189;GO:0005313	integral component of plasma membrane;L-glutamate import;antiporter activity;L-arginine import;L-lysine transmembrane transport;L-lysine transmembrane transporter activity;L-glutamate transmembrane transporter activity	cellular_component;biological_process;molecular_function;biological_process;biological_process;molecular_function;molecular_function	.	.	.
PC-5p-152552_53 : Solyc08g083280.3.1 : Solyc08g083280.3	PC-5p-152552_53	3.31	yes	up	0.03	yes	Solyc08g083280.3.1	2.3	yes	up	0.02	yes	GO:0004022;GO:0005737;GO:0008270;GO:0055114	alcohol dehydrogenase (NAD) activity;cytoplasm;zinc ion binding;oxidation-reduction process	molecular_function;cellular_component;molecular_function;biological_process	ko00071;ko00010;ko00350	Fatty acid degradation;Glycolysis / Gluconeogenesis;Tyrosine metabolism	Metabolism;Metabolism;Metabolism
sly-miR156d-5p : Solyc02g070280.3.1 : Solyc02g070280.3	sly-miR156d-5p	3.64	yes	up	0.05	yes	Solyc02g070280.3.1	2.04	yes	up	0.04	yes	GO:0005887;GO:0051938;GO:0015297;GO:0043091;GO:1903401;GO:0015189;GO:0005313	integral component of plasma membrane;L-glutamate import;antiporter activity;L-arginine import;L-lysine transmembrane transport;L-lysine transmembrane transporter activity;L-glutamate transmembrane transporter activity	cellular_component;biological_process;molecular_function;biological_process;biological_process;molecular_function;molecular_function	.	.	.
cca-miR396a-3p_L-1R-1_1ss12CT : Solyc12g010800.2.1 : Solyc12g010800.2	cca-miR396a-3p_L-1R-1_1ss12CT	1.91	yes	up	0.04	yes	Solyc12g010800.2.1	3.17	yes	up	0	yes	GO:0005634;GO:0005515;GO:0006351;GO:0009555;GO:0045893;GO:0043565;GO:0003677;GO:0003700	nucleus;protein binding;transcription, DNA-templated;pollen development;positive regulation of transcription, DNA-templated;sequence-specific DNA binding;DNA binding;transcription factor activity, sequence-specific DNA binding	cellular_component;molecular_function;biological_process;biological_process;biological_process;molecular_function;molecular_function;molecular_function	ko04141	Protein processing in endoplasmic reticulum	Genetic Information Processing
