# Supplementary material for: miR168 targets Argonaute1A mediated miRNAs regulation pathways in response to potassium deficiency stress in tomato
Source: BMC Plant Biol. 2020 Oct 19;20:477. doi: 10.1186/s12870-020-02660-5 (PMC7574427; doi:10.1186/s12870-020-02660-5)
Supplement: Supplementary file 10 — Additional file 10: Table S10. miRNA/mRNA pairs in the comparison of 35S:rSlAGO1 and WT plants, with upregulated/upregulated,downregulated/downregulated, upregulated/downregulated, downregulated/upregulated by integrated analysis of miRNA-Seq and mRNA-Seq. [file 12870_2020_2660_MOESM10_ESM.xlsx]

## Sheet: Sheet1
# Correlation	microRNA_Information						mRNA_Information						GO			KEGG
# microRNA : mRNA : Gene	miRNA	FC(OM_AGO1/JZ18)	Sig_FC	Regulation	pvalue(t_test)	Sig_pvalue(t_test)	mRNA	FC(OM_AGO1/JZ18)	Sig_FC	Regulation	pvalue	Sig_pvalue	GO_list	GO_term	GO_class	KEGG_list	KEGG_term	KEGG_class
PC-3p-68252_116 : Solyc12g098910.2.1 : Solyc12g098910.2	PC-3p-68252_116	0.51	yes	down	0.04	yes	Solyc12g098910.2.1	3.24	yes	up	0.03	yes	GO:0006468;GO:0004674;GO:0035556;GO:0005737;GO:0005634	protein phosphorylation;protein serine/threonine kinase activity;intracellular signal transduction;cytoplasm;nucleus	biological_process;molecular_function;biological_process;cellular_component;cellular_component	ko04075	Plant hormone signal transduction	Environmental Information Processing
PC-3p-151278_53 : Solyc07g056000.2.1 : Solyc07g056000.2	PC-3p-151278_53	0.15	yes	down	0.03	yes	Solyc07g056000.2.1	20	yes	up	0	yes	GO:0005576;GO:0071555;GO:0042546;GO:0016762;GO:0016798;GO:0010411;GO:0033946;GO:0048046;GO:0005618	extracellular region;cell wall organization;cell wall biogenesis;xyloglucan:xyloglucosyl transferase activity;hydrolase activity, acting on glycosyl bonds;xyloglucan metabolic process;xyloglucan-specific endo-beta-1,4-glucanase activity;apoplast;cell wall	cellular_component;biological_process;biological_process;molecular_function;molecular_function;biological_process;molecular_function;cellular_component;cellular_component	ko04075	Plant hormone signal transduction	Environmental Information Processing
PC-3p-68252_116 : Solyc06g069570.3.1 : Solyc06g069570.3	PC-3p-68252_116	0.51	yes	down	0.04	yes	Solyc06g069570.3.1	2.11	yes	up	0.04	yes	GO:0005886	plasma membrane	cellular_component	ko04130	SNARE interactions in vesicular transport	Genetic Information Processing
sly-miR1918 : Solyc01g105180.3.1 : Solyc01g105180.3	sly-miR1918	0.62	yes	down	0.03	yes	Solyc01g105180.3.1	7.01	yes	up	0	yes	GO:0008270;GO:0048317;GO:0046621;GO:0048482;GO:0043130;GO:0005634	zinc ion binding;seed morphogenesis;negative regulation of organ growth;plant ovule morphogenesis;ubiquitin binding;nucleus	molecular_function;biological_process;biological_process;biological_process;molecular_function;cellular_component	.	.	.
PC-3p-211989_35 : Solyc04g007490.3.1 : Solyc04g007490.3	PC-3p-211989_35	-inf	yes	down	0.02	yes	Solyc04g007490.3.1	3.39	yes	up	0.04	yes	GO:0006952;GO:0005524;GO:0043531	defense response;ATP binding;ADP binding	biological_process;molecular_function;molecular_function	ko04626	Plant-pathogen interaction	Organismal Systems
PC-5p-320878_19 : Solyc11g066590.2.1 : Solyc11g066590.2	PC-5p-320878_19	-inf	yes	down	0.04	yes	Solyc11g066590.2.1	4.9	yes	up	0	yes	GO:0004185;GO:0008239;GO:0006508	serine-type carboxypeptidase activity;dipeptidyl-peptidase activity;proteolysis	molecular_function;molecular_function;biological_process	.	.	.
PC-3p-68252_116 : Solyc02g090450.3.1 : Solyc02g090450.3	PC-3p-68252_116	0.51	yes	down	0.04	yes	Solyc02g090450.3.1	2.26	yes	up	0.04	yes	GO:0046872;GO:0006979;GO:0020037;GO:0004601;GO:0005576;GO:0042744;GO:0055114	metal ion binding;response to oxidative stress;heme binding;peroxidase activity;extracellular region;hydrogen peroxide catabolic process;oxidation-reduction process	molecular_function;biological_process;molecular_function;molecular_function;cellular_component;biological_process;biological_process	ko00940	Phenylpropanoid biosynthesis	Metabolism
PC-3p-211989_35 : Solyc01g094210.2.1 : Solyc01g094210.2	PC-3p-211989_35	-inf	yes	down	0.02	yes	Solyc01g094210.2.1	6.47	yes	up	0.01	yes	GO:0009505;GO:0016491;GO:0005737	plant-type cell wall;oxidoreductase activity;cytoplasm	cellular_component;molecular_function;cellular_component	ko00902	Monoterpenoid biosynthesis	Metabolism
PC-3p-68252_116 : Solyc08g068860.3.1 : Solyc08g068860.3	PC-3p-68252_116	0.51	yes	down	0.04	yes	Solyc08g068860.3.1	71.88	yes	up	0	yes	GO:0006508;GO:0030163;GO:0004190	proteolysis;protein catabolic process;aspartic-type endopeptidase activity	biological_process;biological_process;molecular_function	.	.	.
stu-miR5303g_1ss4TC : Solyc12g014430.2.1 : Solyc12g014430.2	stu-miR5303g_1ss4TC	0.29	yes	down	0.03	yes	Solyc12g014430.2.1	2.95	yes	up	0.04	yes	GO:0000139;GO:0016757;GO:0016740;GO:0016021;GO:0071555;GO:0016760;GO:0005886;GO:0000271;GO:0016759;GO:0030244	Golgi membrane;transferase activity, transferring glycosyl groups;transferase activity;integral component of membrane;cell wall organization;cellulose synthase (UDP-forming) activity;plasma membrane;polysaccharide biosynthetic process;cellulose synthase activity;cellulose biosynthetic process	cellular_component;molecular_function;molecular_function;cellular_component;biological_process;molecular_function;cellular_component;biological_process;molecular_function;biological_process	ko00500;ko00520	Starch and sucrose metabolism;Amino sugar and nucleotide sugar metabolism	Metabolism;Metabolism
stu-MIR8007b-p3_1ss19TC_2 : Solyc12g008500.2.1 : Solyc12g008500.2	stu-MIR8007b-p3_1ss19TC_2	0.49	yes	down	0.04	yes	Solyc12g008500.2.1	4.71	yes	up	0.01	yes	GO:0005886;GO:0004674;GO:0006468;GO:0016020;GO:0005524;GO:0016021;GO:0016301	plasma membrane;protein serine/threonine kinase activity;protein phosphorylation;membrane;ATP binding;integral component of membrane;kinase activity	cellular_component;molecular_function;biological_process;cellular_component;molecular_function;cellular_component;molecular_function	ko04626;ko04075	Plant-pathogen interaction;Plant hormone signal transduction	Organismal Systems;Environmental Information Processing
PC-3p-211989_35 : Solyc05g051580.3.1 : Solyc05g051580.3	PC-3p-211989_35	-inf	yes	down	0.02	yes	Solyc05g051580.3.1	70.32	yes	up	0	yes	GO:0010588;GO:0080022;GO:0005886;GO:0048367;GO:0016567;GO:0010087;GO:0010305;GO:0004871;GO:0009416	cotyledon vascular tissue pattern formation;primary root development;plasma membrane;shoot system development;protein ubiquitination;phloem or xylem histogenesis;leaf vascular tissue pattern formation;signal transducer activity;response to light stimulus	biological_process;biological_process;cellular_component;biological_process;biological_process;biological_process;biological_process;molecular_function;biological_process	ko00902	Monoterpenoid biosynthesis	Metabolism
PC-3p-68252_116 : Solyc03g082520.1.1 : Solyc03g082520.1	PC-3p-68252_116	0.51	yes	down	0.04	yes	Solyc03g082520.1.1	3.79	yes	up	0.04	yes	GO:0009733;GO:0005739	response to auxin;mitochondrion	biological_process;cellular_component	ko04075	Plant hormone signal transduction	Environmental Information Processing
stu-miR7983-3p_2ss2CT23AG : Solyc09g009260.3.1 : Solyc09g009260.3	stu-miR7983-3p_2ss2CT23AG	0.56	yes	down	0.04	yes	Solyc09g009260.3.1	2.14	yes	up	0.04	yes	GO:0006098;GO:0005886;GO:0005829;GO:0005507;GO:0009651;GO:0004332;GO:0009506;GO:0009735;GO:0006096;GO:0005737;GO:0005739;GO:0046686;GO:0016020	pentose-phosphate shunt;plasma membrane;cytosol;copper ion binding;response to salt stress;fructose-bisphosphate aldolase activity;plasmodesma;response to cytokinin;glycolytic process;cytoplasm;mitochondrion;response to cadmium ion;membrane	biological_process;cellular_component;cellular_component;molecular_function;biological_process;molecular_function;cellular_component;biological_process;biological_process;cellular_component;cellular_component;biological_process;cellular_component	ko00051;ko00710;ko00030;ko00010;ko01200;ko01230	Fructose and mannose metabolism;Carbon fixation in photosynthetic organisms;Pentose phosphate pathway;Glycolysis / Gluconeogenesis;Carbon metabolism;Biosynthesis of amino acids	Metabolism;Metabolism;Metabolism;Metabolism;Metabolism;Metabolism
PC-5p-320878_19 : Solyc01g094380.2.1 : Solyc01g094380.2	PC-5p-320878_19	-inf	yes	down	0.04	yes	Solyc01g094380.2.1	4.61	yes	up	0.02	yes	GO:0012505;GO:0006664;GO:0046527	endomembrane system;glycolipid metabolic process;glucosyltransferase activity	cellular_component;biological_process;molecular_function	ko00514	Other types of O-glycan biosynthesis	Metabolism
PC-3p-68252_116 : Solyc02g080010.2.1 : Solyc02g080010.2	PC-3p-68252_116	0.51	yes	down	0.04	yes	Solyc02g080010.2.1	6.08	yes	up	0	yes	GO:0009506;GO:0006468;GO:0006952;GO:0004674;GO:0005886	plasmodesma;protein phosphorylation;defense response;protein serine/threonine kinase activity;plasma membrane	cellular_component;biological_process;biological_process;molecular_function;cellular_component	ko00520	Amino sugar and nucleotide sugar metabolism	Metabolism
PC-3p-68252_116 : Solyc10g005080.3.1 : Solyc10g005080.3	PC-3p-68252_116	0.51	yes	down	0.04	yes	Solyc10g005080.3.1	15.01	yes	up	0	yes	GO:0003677;GO:0042752;GO:0009737;GO:0003700;GO:0046686;GO:0009753;GO:0009739;GO:0044212;GO:0009409;GO:0006355;GO:0006351;GO:0005634;GO:0043433;GO:0042754;GO:0009723;GO:0009751;GO:0009651;GO:0009733;GO:0007623;GO:0048574	DNA binding;regulation of circadian rhythm;response to abscisic acid;transcription factor activity, sequence-specific DNA binding;response to cadmium ion;response to jasmonic acid;response to gibberellin;transcription regulatory region DNA binding;response to cold;regulation of transcription, DNA-templated;transcription, DNA-templated;nucleus;negative regulation of sequence-specific DNA binding t…	molecular_function;biological_process;biological_process;molecular_function;biological_process;biological_process;biological_process;molecular_function;biological_process;biological_process;biological_process;cellular_component;biological_process;biological_process;biological_process;biological_process;biological_process;biological_process;biological_process;biological_process	ko04712	Circadian rhythm - plant	Organismal Systems
stu-MIR8007b-p5_1ss19TC : Solyc12g008500.2.1 : Solyc12g008500.2	stu-MIR8007b-p5_1ss19TC	0.49	yes	down	0.04	yes	Solyc12g008500.2.1	4.71	yes	up	0.01	yes	GO:0005886;GO:0004674;GO:0006468;GO:0016020;GO:0005524;GO:0016021;GO:0016301	plasma membrane;protein serine/threonine kinase activity;protein phosphorylation;membrane;ATP binding;integral component of membrane;kinase activity	cellular_component;molecular_function;biological_process;cellular_component;molecular_function;cellular_component;molecular_function	ko04626;ko04075	Plant-pathogen interaction;Plant hormone signal transduction	Organismal Systems;Environmental Information Processing
stu-miR5303g_1ss4TC : Solyc05g051580.3.1 : Solyc05g051580.3	stu-miR5303g_1ss4TC	0.29	yes	down	0.03	yes	Solyc05g051580.3.1	70.32	yes	up	0	yes	GO:0010588;GO:0080022;GO:0005886;GO:0048367;GO:0016567;GO:0010087;GO:0010305;GO:0004871;GO:0009416	cotyledon vascular tissue pattern formation;primary root development;plasma membrane;shoot system development;protein ubiquitination;phloem or xylem histogenesis;leaf vascular tissue pattern formation;signal transducer activity;response to light stimulus	biological_process;biological_process;cellular_component;biological_process;biological_process;biological_process;biological_process;molecular_function;biological_process	ko00902	Monoterpenoid biosynthesis	Metabolism
PC-3p-151278_53 : Solyc12g096770.1.1 : Solyc12g096770.1	PC-3p-151278_53	0.15	yes	down	0.03	yes	Solyc12g096770.1.1	5.5	yes	up	0	yes	GO:0016740;GO:0005737;GO:0016747	transferase activity;cytoplasm;transferase activity, transferring acyl groups other than amino-acyl groups	molecular_function;cellular_component;molecular_function	ko00940;ko00941;ko00945	Phenylpropanoid biosynthesis;Flavonoid biosynthesis;Stilbenoid, diarylheptanoid and gingerol biosynthesis	Metabolism;Metabolism;Metabolism
PC-3p-68252_116 : Solyc05g016310.1.1 : Solyc05g016310.1	PC-3p-68252_116	0.51	yes	down	0.04	yes	Solyc05g016310.1.1	5.33	yes	up	0.03	yes	GO:0030163;GO:0004190;GO:0006508	protein catabolic process;aspartic-type endopeptidase activity;proteolysis	biological_process;molecular_function;biological_process	.	.	.
PC-3p-68252_116 : Solyc08g029000.3.1 : Solyc08g029000.3	PC-3p-68252_116	0.51	yes	down	0.04	yes	Solyc08g029000.3.1	28.48	yes	up	0	yes	GO:0016165	linoleate 13S-lipoxygenase activity	molecular_function	ko00591	Linoleic acid metabolism	Metabolism
PC-3p-151278_53 : Solyc01g095240.3.1 : Solyc01g095240.3	PC-3p-151278_53	0.15	yes	down	0.03	yes	Solyc01g095240.3.1	5.28	yes	up	0.01	yes	.	.	.	.	.	.
PC-3p-211989_35 : Solyc02g062040.3.1 : Solyc02g062040.3	PC-3p-211989_35	-inf	yes	down	0.02	yes	Solyc02g062040.3.1	2.95	yes	up	0.01	yes	GO:0008270;GO:0009535;GO:0016021	zinc ion binding;chloroplast thylakoid membrane;integral component of membrane	molecular_function;cellular_component;cellular_component	.	.	.
PC-3p-151278_53 : Solyc02g080070.3.1 : Solyc02g080070.3	PC-3p-151278_53	0.15	yes	down	0.03	yes	Solyc02g080070.3.1	2.44	yes	up	0.02	yes	GO:0006468;GO:0009506;GO:0006952;GO:0004674;GO:0005886	protein phosphorylation;plasmodesma;defense response;protein serine/threonine kinase activity;plasma membrane	biological_process;cellular_component;biological_process;molecular_function;cellular_component	ko00520	Amino sugar and nucleotide sugar metabolism	Metabolism
PC-3p-151278_53 : Solyc04g058110.3.1 : Solyc04g058110.3	PC-3p-151278_53	0.15	yes	down	0.03	yes	Solyc04g058110.3.1	2.84	yes	up	0.01	yes	GO:0005886;GO:0004674;GO:0031625;GO:0045087;GO:0009506;GO:0006468	plasma membrane;protein serine/threonine kinase activity;ubiquitin protein ligase binding;innate immune response;plasmodesma;protein phosphorylation	cellular_component;molecular_function;molecular_function;biological_process;cellular_component;biological_process	ko00520	Amino sugar and nucleotide sugar metabolism	Metabolism
PC-3p-151278_53 : Solyc04g011440.4.1 : Solyc04g011440.4	PC-3p-151278_53	0.15	yes	down	0.03	yes	Solyc04g011440.4.1	8.73	yes	up	0	yes	GO:0048046;GO:0031625;GO:0042542;GO:0005886;GO:0005524;GO:0009617;GO:0009266;GO:0016567;GO:0005774;GO:0006351;GO:0009615;GO:0005634;GO:0005829;GO:0006457;GO:0005618;GO:0009408;GO:0005794;GO:0009644;GO:0005739;GO:0046686;GO:0006355	apoplast;ubiquitin protein ligase binding;response to hydrogen peroxide;plasma membrane;ATP binding;response to bacterium;response to temperature stimulus;protein ubiquitination;vacuolar membrane;transcription, DNA-templated;response to virus;nucleus;cytosol;protein folding;cell wall;response to heat;Golgi apparatus;response to high light intensity;mitochondrion;response to cadmium ion;regulation…	cellular_component;molecular_function;biological_process;cellular_component;molecular_function;biological_process;biological_process;biological_process;cellular_component;biological_process;biological_process;cellular_component;cellular_component;biological_process;cellular_component;biological_process;cellular_component;biological_process;cellular_component;biological_process;biological_process	ko04144;ko03040;ko04141	Endocytosis;Spliceosome;Protein processing in endoplasmic reticulum	Cellular Processes;Genetic Information Processing;Genetic Information Processing
PC-5p-320878_19 : Solyc08g016210.3.1 : Solyc08g016210.3	PC-5p-320878_19	-inf	yes	down	0.04	yes	Solyc08g016210.3.1	20.46	yes	up	0	yes	GO:0016021;GO:0007165	integral component of membrane;signal transduction	cellular_component;biological_process	.	.	.
PC-5p-320878_19 : Solyc09g011600.3.1 : Solyc09g011600.3	PC-5p-320878_19	-inf	yes	down	0.04	yes	Solyc09g011600.3.1	10.81	yes	up	0	yes	GO:0006749;GO:0005737;GO:0004364;GO:0009407	glutathione metabolic process;cytoplasm;glutathione transferase activity;toxin catabolic process	biological_process;cellular_component;molecular_function;biological_process	ko00480	Glutathione metabolism	Metabolism
PC-5p-183715_42 : Solyc03g006410.3.1 : Solyc03g006410.3	PC-5p-183715_42	0.42	yes	down	0.04	yes	Solyc03g006410.3.1	3.47	yes	up	0.04	yes	GO:0005634	nucleus	cellular_component	.	.	.
PC-3p-68252_116 : Solyc05g008960.3.1 : Solyc05g008960.3	PC-3p-68252_116	0.51	yes	down	0.04	yes	Solyc05g008960.3.1	25.93	yes	up	0	yes	GO:0004674;GO:0007166;GO:0005886	protein serine/threonine kinase activity;cell surface receptor signaling pathway;plasma membrane	molecular_function;biological_process;cellular_component	ko04626	Plant-pathogen interaction	Organismal Systems
PC-3p-211989_35 : Solyc10g055740.2.1 : Solyc10g055740.2	PC-3p-211989_35	-inf	yes	down	0.02	yes	Solyc10g055740.2.1	156.82	yes	up	0	yes	GO:0015171;GO:0003333	amino acid transmembrane transporter activity;amino acid transmembrane transport	molecular_function;biological_process	ko04075	Plant hormone signal transduction	Environmental Information Processing
PC-3p-68252_116 : Solyc01g005770.3.1 : Solyc01g005770.3	PC-3p-68252_116	0.51	yes	down	0.04	yes	Solyc01g005770.3.1	4.26	yes	up	0.02	yes	GO:0005576;GO:0006952;GO:0007165;GO:0016301;GO:0016021	extracellular region;defense response;signal transduction;kinase activity;integral component of membrane	cellular_component;biological_process;biological_process;molecular_function;cellular_component	.	.	.
PC-3p-68252_116 : Solyc06g019170.3.1 : Solyc06g019170.3	PC-3p-68252_116	0.51	yes	down	0.04	yes	Solyc06g019170.3.1	3.85	yes	up	0	yes	GO:0006561;GO:0005737;GO:0004350	proline biosynthetic process;cytoplasm;glutamate-5-semialdehyde dehydrogenase activity	biological_process;cellular_component;molecular_function	ko01230;ko00330	Biosynthesis of amino acids;Arginine and proline metabolism	Metabolism;Metabolism
PC-3p-151278_53 : Solyc04g007070.3.1 : Solyc04g007070.3	PC-3p-151278_53	0.15	yes	down	0.03	yes	Solyc04g007070.3.1	2.94	yes	up	0.01	yes	GO:0043531;GO:0005524;GO:0006952	ADP binding;ATP binding;defense response	molecular_function;molecular_function;biological_process	ko04626	Plant-pathogen interaction	Organismal Systems
PC-5p-13188_395 : Solyc10g045240.2.1 : Solyc10g045240.2	PC-5p-13188_395	0.5	yes	down	0.02	yes	Solyc10g045240.2.1	2.47	yes	up	0.02	yes	GO:0008422;GO:0009725;GO:0019762;GO:0009651	beta-glucosidase activity;response to hormone;glucosinolate catabolic process;response to salt stress	molecular_function;biological_process;biological_process;biological_process	ko00940;ko00460;ko00500	Phenylpropanoid biosynthesis;Cyanoamino acid metabolism;Starch and sucrose metabolism	Metabolism;Metabolism;Metabolism
PC-3p-68252_116 : Solyc04g078280.3.1 : Solyc04g078280.3	PC-3p-68252_116	0.51	yes	down	0.04	yes	Solyc04g078280.3.1	8.39	yes	up	0	yes	GO:0016709;GO:0044550;GO:0042343;GO:0016020;GO:0098542	oxidoreductase activity, acting on paired donors, with incorporation or reduction of molecular oxygen, NAD(P)H as one donor, and incorporation of one atom of oxygen;secondary metabolite biosynthetic process;indole glucosinolate metabolic process;membrane;defense response to other organism	molecular_function;biological_process;biological_process;cellular_component;biological_process	ko00903;ko00945	Limonene and pinene degradation;Stilbenoid, diarylheptanoid and gingerol biosynthesis	Metabolism;Metabolism
stu-miR5303g_1ss4TC : Solyc05g056170.3.1 : Solyc05g056170.3	stu-miR5303g_1ss4TC	0.29	yes	down	0.03	yes	Solyc05g056170.3.1	7.34	yes	up	0	yes	GO:0009611;GO:0009800;GO:0009699;GO:0005829;GO:0006979;GO:0005515;GO:0006559;GO:0005737;GO:0006952;GO:0045548;GO:0080167	response to wounding;cinnamic acid biosynthetic process;phenylpropanoid biosynthetic process;cytosol;response to oxidative stress;protein binding;L-phenylalanine catabolic process;cytoplasm;defense response;phenylalanine ammonia-lyase activity;response to karrikin	biological_process;biological_process;biological_process;cellular_component;biological_process;molecular_function;biological_process;cellular_component;biological_process;molecular_function;biological_process	ko00940;ko00360	Phenylpropanoid biosynthesis;Phenylalanine metabolism	Metabolism;Metabolism
PC-3p-151278_53 : Solyc02g086590.3.1 : Solyc02g086590.3	PC-3p-151278_53	0.15	yes	down	0.03	yes	Solyc02g086590.3.1	3.28	yes	up	0.02	yes	GO:0009506;GO:0006468;GO:0006952;GO:0005886;GO:0004674	plasmodesma;protein phosphorylation;defense response;plasma membrane;protein serine/threonine kinase activity	cellular_component;biological_process;biological_process;cellular_component;molecular_function	ko00520	Amino sugar and nucleotide sugar metabolism	Metabolism

## Sheet: Sheet2
# Correlation	microRNA_Information						mRNA_Information						GO			KEGG
# microRNA : mRNA : Gene	miRNA	FC(OM_AGO1/JZ18)	Sig_FC	Regulation	pvalue(t_test)	Sig_pvalue(t_test)	mRNA	FC(OM_AGO1/JZ18)	Sig_FC	Regulation	pvalue	Sig_pvalue	GO_list	GO_term	GO_class	KEGG_list	KEGG_term	KEGG_class
stu-miR530_L-2R+2 : Solyc04g008110.3.1 : Solyc04g008110.3	stu-miR530_L-2R+2	2.19	yes	up	0.04	yes	Solyc04g008110.3.1	0.2	yes	down	0.03	yes	GO:0016021;GO:0007231;GO:0019955;GO:0042742;GO:0010086;GO:0009414;GO:0005515;GO:0048509;GO:0005783;GO:0048831;GO:0043424;GO:0005886;GO:0010150;GO:0009736;GO:0016036;GO:0033500;GO:0006468;GO:0005789;GO:0071329;GO:0019901;GO:0010029;GO:0004673;GO:0005034;GO:0008272;GO:0000155;GO:0009885;GO:0019899;GO:0004721;GO:0009884;GO:0000160	integral component of membrane;osmosensory signaling pathway;cytokine binding;defense response to bacterium;embryonic root morphogenesis;response to water deprivation;protein binding;regulation of meristem development;endoplasmic reticulum;regulation of shoot system development;protein histidine kinase binding;plasma membrane;leaf senescence;cytokinin-activated signaling pathway;cellular response…	cellular_component;biological_process;molecular_function;biological_process;biological_process;biological_process;molecular_function;biological_process;cellular_component;biological_process;molecular_function;cellular_component;biological_process;biological_process;biological_process;biological_process;biological_process;cellular_component;biological_process;molecular_function;biological_process;…	ko04075	Plant hormone signal transduction	Environmental Information Processing
stu-miR8039_R+3_1ss4CT : Solyc12g056040.1.1 : Solyc12g056040.1	stu-miR8039_R+3_1ss4CT	inf	yes	up	0.04	yes	Solyc12g056040.1.1	0.11	yes	down	0	yes	.	.	.	.	.	.
stu-miR384-5p_R+1 : Solyc03g113890.1.1 : Solyc03g113890.1	stu-miR384-5p_R+1	inf	yes	up	0.01	yes	Solyc03g113890.1.1	0.09	yes	down	0	yes	GO:0044212;GO:0006355;GO:0007275;GO:0048510;GO:0003700;GO:0008270;GO:0046872;GO:0009740;GO:0005634;GO:0009736;GO:0010026;GO:0003676;GO:0006351	transcription regulatory region DNA binding;regulation of transcription, DNA-templated;multicellular organism development;regulation of timing of transition from vegetative to reproductive phase;transcription factor activity, sequence-specific DNA binding;zinc ion binding;metal ion binding;gibberellic acid mediated signaling pathway;nucleus;cytokinin-activated signaling pathway;trichome different…	molecular_function;biological_process;biological_process;biological_process;molecular_function;molecular_function;molecular_function;biological_process;cellular_component;biological_process;biological_process;molecular_function;biological_process	ko03410	Base excision repair	Genetic Information Processing
ppe-miR858_1ss4GA : Solyc05g006420.3.1 : Solyc05g006420.3	ppe-miR858_1ss4GA	2.33	yes	up	0.04	yes	Solyc05g006420.3.1	0.4	yes	down	0.04	yes	GO:0006355;GO:0005737;GO:0046777;GO:0004674;GO:0042752;GO:0000160;GO:0005634;GO:0006351;GO:0009793;GO:0009736;GO:0007623;GO:0010017;GO:0000156;GO:0009735;GO:0005515;GO:0010114	regulation of transcription, DNA-templated;cytoplasm;protein autophosphorylation;protein serine/threonine kinase activity;regulation of circadian rhythm;phosphorelay signal transduction system;nucleus;transcription, DNA-templated;embryo development ending in seed dormancy;cytokinin-activated signaling pathway;circadian rhythm;red or far-red light signaling pathway;phosphorelay response regulator …	biological_process;cellular_component;biological_process;molecular_function;biological_process;biological_process;cellular_component;biological_process;biological_process;biological_process;biological_process;biological_process;molecular_function;biological_process;molecular_function;biological_process	ko04075	Plant hormone signal transduction	Environmental Information Processing
ath-miR171a-3p_L-3R+1 : Solyc08g069180.3.1 : Solyc08g069180.3	ath-miR171a-3p_L-3R+1	inf	yes	up	0.04	yes	Solyc08g069180.3.1	0.33	yes	down	0.04	yes	GO:0010053;GO:0006950;GO:0004672;GO:0006468;GO:0016787;GO:0005524;GO:0005634	root epidermal cell differentiation;response to stress;protein kinase activity;protein phosphorylation;hydrolase activity;ATP binding;nucleus	biological_process;biological_process;molecular_function;biological_process;molecular_function;molecular_function;cellular_component	ko04626	Plant-pathogen interaction	Organismal Systems
stu-miR384-5p_R+1 : Solyc06g076850.3.1 : Solyc06g076850.3	stu-miR384-5p_R+1	inf	yes	up	0.01	yes	Solyc06g076850.3.1	0.43	yes	down	0.03	yes	GO:0009507;GO:0006396	chloroplast;RNA processing	cellular_component;biological_process	.	.	.
PC-3p-276756_24 : Solyc05g006420.3.1 : Solyc05g006420.3	PC-3p-276756_24	inf	yes	up	0.05	yes	Solyc05g006420.3.1	0.4	yes	down	0.04	yes	GO:0006355;GO:0005737;GO:0046777;GO:0004674;GO:0042752;GO:0000160;GO:0005634;GO:0006351;GO:0009793;GO:0009736;GO:0007623;GO:0010017;GO:0000156;GO:0009735;GO:0005515;GO:0010114	regulation of transcription, DNA-templated;cytoplasm;protein autophosphorylation;protein serine/threonine kinase activity;regulation of circadian rhythm;phosphorelay signal transduction system;nucleus;transcription, DNA-templated;embryo development ending in seed dormancy;cytokinin-activated signaling pathway;circadian rhythm;red or far-red light signaling pathway;phosphorelay response regulator …	biological_process;cellular_component;biological_process;molecular_function;biological_process;biological_process;cellular_component;biological_process;biological_process;biological_process;biological_process;biological_process;molecular_function;biological_process;molecular_function;biological_process	ko04075	Plant hormone signal transduction	Environmental Information Processing
PC-5p-289257_23 : Solyc04g082420.3.1 : Solyc04g082420.3	PC-5p-289257_23	inf	yes	up	0.03	yes	Solyc04g082420.3.1	0.37	yes	down	0.03	yes	.	.	.	.	.	.
PC-5p-66618_119 : Solyc08g066260.3.1 : Solyc08g066260.3	PC-5p-66618_119	4.29	yes	up	0.01	yes	Solyc08g066260.3.1	0.2	yes	down	0	yes	GO:0009793;GO:0005886;GO:0005829;GO:0030170;GO:0019752;GO:0016831;GO:0006520;GO:0006580	embryo development ending in seed dormancy;plasma membrane;cytosol;pyridoxal phosphate binding;carboxylic acid metabolic process;carboxy-lyase activity;cellular amino acid metabolic process;ethanolamine metabolic process	biological_process;cellular_component;cellular_component;molecular_function;biological_process;molecular_function;biological_process;biological_process	ko00340	Histidine metabolism	Metabolism
stu-miR530_L-2R+2 : Solyc07g063510.3.1 : Solyc07g063510.3	stu-miR530_L-2R+2	2.19	yes	up	0.04	yes	Solyc07g063510.3.1	0.45	yes	down	0.04	yes	GO:0010044	response to aluminum ion	biological_process	.	.	.

## Sheet: Sheet3
# Correlation	microRNA_Information						mRNA_Information						GO			KEGG
# microRNA : mRNA : Gene	miRNA	FC(OM_AGO1/JZ18)	Sig_FC	Regulation	pvalue(t_test)	Sig_pvalue(t_test)	mRNA	FC(OM_AGO1/JZ18)	Sig_FC	Regulation	pvalue	Sig_pvalue	GO_list	GO_term	GO_class	KEGG_list	KEGG_term	KEGG_class
PC-3p-87110_94 : Solyc06g075690.3.1 : Solyc06g075690.3	PC-3p-87110_94	1.71	yes	up	0.03	yes	Solyc06g075690.3.1	14.21	yes	up	0	yes	GO:0005634	nucleus	cellular_component	.	.	.
PC-3p-156127_51 : Solyc04g079470.3.1 : Solyc04g079470.3	PC-3p-156127_51	26.53	yes	up	0.02	yes	Solyc04g079470.3.1	5.64	yes	up	0.02	yes	GO:0005615;GO:0004867	extracellular space;serine-type endopeptidase inhibitor activity	cellular_component;molecular_function	ko03013	RNA transport	Genetic Information Processing
PC-3p-156127_51 : Solyc07g006890.1.1 : Solyc07g006890.1	PC-3p-156127_51	26.53	yes	up	0.02	yes	Solyc07g006890.1.1	2.94	yes	up	0.05	yes	GO:0009507;GO:0004497;GO:0020037;GO:0009611;GO:0016021;GO:0055114;GO:0019825;GO:0005506;GO:0016705	chloroplast;monooxygenase activity;heme binding;response to wounding;integral component of membrane;oxidation-reduction process;oxygen binding;iron ion binding;oxidoreductase activity, acting on paired donors, with incorporation or reduction of molecular oxygen	cellular_component;molecular_function;molecular_function;biological_process;cellular_component;biological_process;molecular_function;molecular_function;molecular_function	ko00073	Cutin, suberine and wax biosynthesis	Metabolism
ath-miR171a-3p_L-3R+1 : Solyc08g007800.3.1 : Solyc08g007800.3	ath-miR171a-3p_L-3R+1	inf	yes	up	0.04	yes	Solyc08g007800.3.1	8.7	yes	up	0	yes	GO:0009705;GO:0016021;GO:0006817;GO:0005622;GO:0055085;GO:0005623	plant-type vacuole membrane;integral component of membrane;phosphate ion transport;intracellular;transmembrane transport;cell	cellular_component;cellular_component;biological_process;cellular_component;biological_process;cellular_component	.	.	.
stu-miR530_L-2R+2 : Solyc06g063190.3.1 : Solyc06g063190.3	stu-miR530_L-2R+2	2.19	yes	up	0.04	yes	Solyc06g063190.3.1	4.7	yes	up	0.01	yes	GO:0006874;GO:0009416;GO:0004970;GO:0005217;GO:0016021	cellular calcium ion homeostasis;response to light stimulus;ionotropic glutamate receptor activity;intracellular ligand-gated ion channel activity;integral component of membrane	biological_process;biological_process;molecular_function;molecular_function;cellular_component	.	.	.
PC-5p-289257_23 : Solyc07g047800.3.1 : Solyc07g047800.3	PC-5p-289257_23	inf	yes	up	0.03	yes	Solyc07g047800.3.1	3.11	yes	up	0.02	yes	GO:0005777;GO:0016021;GO:0016491	peroxisome;integral component of membrane;oxidoreductase activity	cellular_component;cellular_component;molecular_function	ko00906	Carotenoid biosynthesis	Metabolism
PC-5p-43560_167 : Solyc04g074480.3.1 : Solyc04g074480.3	PC-5p-43560_167	1.85	yes	up	0.04	yes	Solyc04g074480.3.1	2.72	yes	up	0.01	yes	GO:0009536;GO:0003849;GO:0009073;GO:0016020;GO:0009507	plastid;3-deoxy-7-phosphoheptulonate synthase activity;aromatic amino acid family biosynthetic process;membrane;chloroplast	cellular_component;molecular_function;biological_process;cellular_component;cellular_component	ko01230;ko00400	Biosynthesis of amino acids;Phenylalanine, tyrosine and tryptophan biosynthesis	Metabolism;Metabolism
PC-5p-43560_167 : Solyc00g022100.1.1 : Solyc00g022100.1	PC-5p-43560_167	1.85	yes	up	0.04	yes	Solyc00g022100.1.1	6.92	yes	up	0.01	yes	GO:0005739	mitochondrion	cellular_component	.	.	.
stu-miR530_L-2R+2 : Solyc07g042550.3.1 : Solyc07g042550.3	stu-miR530_L-2R+2	2.19	yes	up	0.04	yes	Solyc07g042550.3.1	2.71	yes	up	0.03	yes	GO:0016157;GO:0005886;GO:0001666;GO:0005829;GO:0005773;GO:0016020;GO:0016757;GO:0005985;GO:0008194;GO:0005986	sucrose synthase activity;plasma membrane;response to hypoxia;cytosol;vacuole;membrane;transferase activity, transferring glycosyl groups;sucrose metabolic process;UDP-glycosyltransferase activity;sucrose biosynthetic process	molecular_function;cellular_component;biological_process;cellular_component;cellular_component;cellular_component;molecular_function;biological_process;molecular_function;biological_process	ko00500	Starch and sucrose metabolism	Metabolism
ath-miR171a-3p_L-3R+1 : Solyc06g019170.3.1 : Solyc06g019170.3	ath-miR171a-3p_L-3R+1	inf	yes	up	0.04	yes	Solyc06g019170.3.1	3.85	yes	up	0	yes	GO:0006561;GO:0005737;GO:0004350	proline biosynthetic process;cytoplasm;glutamate-5-semialdehyde dehydrogenase activity	biological_process;cellular_component;molecular_function	ko01230;ko00330	Biosynthesis of amino acids;Arginine and proline metabolism	Metabolism;Metabolism
PC-5p-39650_179 : Solyc02g081500.3.1 : Solyc02g081500.3	PC-5p-39650_179	1.56	yes	up	0.02	yes	Solyc02g081500.3.1	2.32	yes	up	0.03	yes	GO:0005886	plasma membrane	cellular_component	ko00520	Amino sugar and nucleotide sugar metabolism	Metabolism
PC-5p-308303_20 : Solyc09g074270.3.1 : Solyc09g074270.3	PC-5p-308303_20	8.16	yes	up	0.04	yes	Solyc09g074270.3.1	4.33	yes	up	0.02	yes	GO:0010476;GO:0009939;GO:0009739;GO:0016787;GO:0008152;GO:0009740;GO:0005634;GO:0048444;GO:0010325;GO:0005515	gibberellin mediated signaling pathway;positive regulation of gibberellic acid mediated signaling pathway;response to gibberellin;hydrolase activity;metabolic process;gibberellic acid mediated signaling pathway;nucleus;floral organ morphogenesis;raffinose family oligosaccharide biosynthetic process;protein binding	biological_process;biological_process;biological_process;molecular_function;biological_process;biological_process;cellular_component;biological_process;biological_process;molecular_function	ko04075	Plant hormone signal transduction	Environmental Information Processing
ppe-miR858_1ss4GA : Solyc08g082890.3.1 : Solyc08g082890.3	ppe-miR858_1ss4GA	2.33	yes	up	0.04	yes	Solyc08g082890.3.1	25.42	yes	up	0	yes	GO:0006355;GO:0003677;GO:0009739;GO:0003700;GO:0009753;GO:0005634;GO:0009751;GO:0006351	regulation of transcription, DNA-templated;DNA binding;response to gibberellin;transcription factor activity, sequence-specific DNA binding;response to jasmonic acid;nucleus;response to salicylic acid;transcription, DNA-templated	biological_process;molecular_function;biological_process;molecular_function;biological_process;cellular_component;biological_process;biological_process	ko00190;ko00860	Oxidative phosphorylation;Porphyrin and chlorophyll metabolism	Metabolism;Metabolism
PC-5p-88621_92 : Solyc08g077360.3.1 : Solyc08g077360.3	PC-5p-88621_92	2.48	yes	up	0.02	yes	Solyc08g077360.3.1	6.88	yes	up	0.03	yes	GO:0016192;GO:0046686;GO:0005739;GO:0051301;GO:0005737;GO:0007049;GO:0003924;GO:0050832;GO:0005525;GO:0005774;GO:0009506;GO:0005874;GO:0009524;GO:0005886;GO:0005773	vesicle-mediated transport;response to cadmium ion;mitochondrion;cell division;cytoplasm;cell cycle;GTPase activity;defense response to fungus;GTP binding;vacuolar membrane;plasmodesma;microtubule;phragmoplast;plasma membrane;vacuole	biological_process;biological_process;cellular_component;biological_process;cellular_component;biological_process;molecular_function;biological_process;molecular_function;cellular_component;cellular_component;cellular_component;cellular_component;cellular_component;cellular_component	ko04144	Endocytosis	Cellular Processes
PC-3p-156127_51 : Solyc02g079590.3.1 : Solyc02g079590.3	PC-3p-156127_51	26.53	yes	up	0.02	yes	Solyc02g079590.3.1	5.12	yes	up	0	yes	GO:0009506;GO:0006468;GO:0031625;GO:0005886;GO:0004674;GO:0006952	plasmodesma;protein phosphorylation;ubiquitin protein ligase binding;plasma membrane;protein serine/threonine kinase activity;defense response	cellular_component;biological_process;molecular_function;cellular_component;molecular_function;biological_process	ko00520	Amino sugar and nucleotide sugar metabolism	Metabolism
PC-3p-276756_24 : Solyc04g074030.3.1 : Solyc04g074030.3	PC-3p-276756_24	inf	yes	up	0.05	yes	Solyc04g074030.3.1	35.08	yes	up	0	yes	GO:0009506;GO:0005515;GO:0005886;GO:0005634;GO:0090406;GO:0005524;GO:0010183;GO:0016301;GO:0016021;GO:0016020;GO:0006468;GO:0004674	plasmodesma;protein binding;plasma membrane;nucleus;pollen tube;ATP binding;pollen tube guidance;kinase activity;integral component of membrane;membrane;protein phosphorylation;protein serine/threonine kinase activity	cellular_component;molecular_function;cellular_component;cellular_component;cellular_component;molecular_function;biological_process;molecular_function;cellular_component;cellular_component;biological_process;molecular_function	ko04075	Plant hormone signal transduction	Environmental Information Processing
PC-3p-276756_24 : Solyc12g009780.1.1 : Solyc12g009780.1	PC-3p-276756_24	inf	yes	up	0.05	yes	Solyc12g009780.1.1	45.21	yes	up	0	yes	GO:0006952;GO:0016021;GO:0007165;GO:0016020	defense response;integral component of membrane;signal transduction;membrane	biological_process;cellular_component;biological_process;cellular_component	.	.	.
PC-3p-276756_24 : Solyc02g062500.3.1 : Solyc02g062500.3	PC-3p-276756_24	inf	yes	up	0.05	yes	Solyc02g062500.3.1	9.06	yes	up	0	yes	GO:0051213	dioxygenase activity	molecular_function	ko00941	Flavonoid biosynthesis	Metabolism
PC-5p-43560_167 : Solyc07g008620.1.1 : Solyc07g008620.1	PC-5p-43560_167	1.85	yes	up	0.04	yes	Solyc07g008620.1.1	7.78	yes	up	0	yes	GO:0007165;GO:0050832;GO:0005618;GO:0006952	signal transduction;defense response to fungus;cell wall;defense response	biological_process;biological_process;cellular_component;biological_process	ko04626	Plant-pathogen interaction	Organismal Systems
PC-3p-156127_51 : Solyc07g040710.3.1 : Solyc07g040710.3	PC-3p-156127_51	26.53	yes	up	0.02	yes	Solyc07g040710.3.1	inf	yes	up	0	yes	GO:0005737;GO:0005634;GO:0005516	cytoplasm;nucleus;calmodulin binding	cellular_component;cellular_component;molecular_function	.	.	.
stu-miR530_L-2R+2 : Solyc10g009190.1.1 : Solyc10g009190.1	stu-miR530_L-2R+2	2.19	yes	up	0.04	yes	Solyc10g009190.1.1	3.17	yes	up	0.04	yes	GO:0005576	extracellular region	cellular_component	.	.	.
stu-miR530_L-2R+2 : Solyc04g077050.3.1 : Solyc04g077050.3	stu-miR530_L-2R+2	2.19	yes	up	0.04	yes	Solyc04g077050.3.1	3.23	yes	up	0	yes	GO:0005886;GO:0015171;GO:0003333	plasma membrane;amino acid transmembrane transporter activity;amino acid transmembrane transport	cellular_component;molecular_function;biological_process	.	.	.
PC-3p-156127_51 : Solyc02g082050.3.1 : Solyc02g082050.3	PC-3p-156127_51	26.53	yes	up	0.02	yes	Solyc02g082050.3.1	2.84	yes	up	0.02	yes	GO:0005515	protein binding	molecular_function	ko03040;ko04144;ko04141	Spliceosome;Endocytosis;Protein processing in endoplasmic reticulum	Genetic Information Processing;Cellular Processes;Genetic Information Processing
PC-3p-121277_68 : Solyc07g055670.1.1 : Solyc07g055670.1	PC-3p-121277_68	9.93	yes	up	0	yes	Solyc07g055670.1.1	25.81	yes	up	0	yes	GO:0005886;GO:0004674;GO:0006468	plasma membrane;protein serine/threonine kinase activity;protein phosphorylation	cellular_component;molecular_function;biological_process	ko04626;ko04075	Plant-pathogen interaction;Plant hormone signal transduction	Organismal Systems;Environmental Information Processing
PC-5p-3671_976 : Solyc08g077360.3.1 : Solyc08g077360.3	PC-5p-3671_976	1.29	yes	up	0.05	yes	Solyc08g077360.3.1	6.88	yes	up	0.03	yes	GO:0016192;GO:0046686;GO:0005739;GO:0051301;GO:0005737;GO:0007049;GO:0003924;GO:0050832;GO:0005525;GO:0005774;GO:0009506;GO:0005874;GO:0009524;GO:0005886;GO:0005773	vesicle-mediated transport;response to cadmium ion;mitochondrion;cell division;cytoplasm;cell cycle;GTPase activity;defense response to fungus;GTP binding;vacuolar membrane;plasmodesma;microtubule;phragmoplast;plasma membrane;vacuole	biological_process;biological_process;cellular_component;biological_process;cellular_component;biological_process;molecular_function;biological_process;molecular_function;cellular_component;cellular_component;cellular_component;cellular_component;cellular_component;cellular_component	ko04144	Endocytosis	Cellular Processes
ath-miR171a-3p_L-3R+1 : Solyc01g103650.3.1 : Solyc01g103650.3	ath-miR171a-3p_L-3R+1	inf	yes	up	0.04	yes	Solyc01g103650.3.1	4.89	yes	up	0	yes	GO:0003824;GO:0016787;GO:0016021	catalytic activity;hydrolase activity;integral component of membrane	molecular_function;molecular_function;cellular_component	ko00970	Aminoacyl-tRNA biosynthesis	Genetic Information Processing
PC-3p-276756_24 : Solyc12g009300.3.1 : Solyc12g009300.3	PC-3p-276756_24	inf	yes	up	0.05	yes	Solyc12g009300.3.1	3.12	yes	up	0.01	yes	GO:0016157;GO:0005886;GO:0005829;GO:0001666;GO:0005773;GO:0016020;GO:0016757;GO:0005985;GO:0005986;GO:0008194	sucrose synthase activity;plasma membrane;cytosol;response to hypoxia;vacuole;membrane;transferase activity, transferring glycosyl groups;sucrose metabolic process;sucrose biosynthetic process;UDP-glycosyltransferase activity	molecular_function;cellular_component;cellular_component;biological_process;cellular_component;cellular_component;molecular_function;biological_process;biological_process;molecular_function	ko00500	Starch and sucrose metabolism	Metabolism
PC-3p-276756_24 : Solyc09g012000.1.1 : Solyc09g012000.1	PC-3p-276756_24	inf	yes	up	0.05	yes	Solyc09g012000.1.1	4.04	yes	up	0.01	yes	GO:0030246;GO:0009751;GO:0005886;GO:0016301;GO:0016021;GO:0005524;GO:0006468;GO:0004674	carbohydrate binding;response to salicylic acid;plasma membrane;kinase activity;integral component of membrane;ATP binding;protein phosphorylation;protein serine/threonine kinase activity	molecular_function;biological_process;cellular_component;molecular_function;cellular_component;molecular_function;biological_process;molecular_function	ko00500	Starch and sucrose metabolism	Metabolism
PC-5p-43560_167 : Solyc07g008600.1.1 : Solyc07g008600.1	PC-5p-43560_167	1.85	yes	up	0.04	yes	Solyc07g008600.1.1	35.44	yes	up	0	yes	GO:0005886;GO:0004674;GO:0006468	plasma membrane;protein serine/threonine kinase activity;protein phosphorylation	cellular_component;molecular_function;biological_process	ko04626	Plant-pathogen interaction	Organismal Systems
ppe-miR858_1ss4GA : Solyc06g053610.3.1 : Solyc06g053610.3	ppe-miR858_1ss4GA	2.33	yes	up	0.04	yes	Solyc06g053610.3.1	4.15	yes	up	0.02	yes	GO:0010200;GO:0046686;GO:0009753;GO:0003700;GO:0003677;GO:0006355;GO:0009651;GO:0009733;GO:0009723;GO:0005634	response to chitin;response to cadmium ion;response to jasmonic acid;transcription factor activity, sequence-specific DNA binding;DNA binding;regulation of transcription, DNA-templated;response to salt stress;response to auxin;response to ethylene;nucleus	biological_process;biological_process;biological_process;molecular_function;molecular_function;biological_process;biological_process;biological_process;biological_process;cellular_component	ko00860;ko00190	Porphyrin and chlorophyll metabolism;Oxidative phosphorylation	Metabolism;Metabolism
PC-3p-276756_24 : Solyc12g014430.2.1 : Solyc12g014430.2	PC-3p-276756_24	inf	yes	up	0.05	yes	Solyc12g014430.2.1	2.95	yes	up	0.04	yes	GO:0000139;GO:0016757;GO:0016740;GO:0016021;GO:0071555;GO:0016760;GO:0005886;GO:0000271;GO:0016759;GO:0030244	Golgi membrane;transferase activity, transferring glycosyl groups;transferase activity;integral component of membrane;cell wall organization;cellulose synthase (UDP-forming) activity;plasma membrane;polysaccharide biosynthetic process;cellulose synthase activity;cellulose biosynthetic process	cellular_component;molecular_function;molecular_function;cellular_component;biological_process;molecular_function;cellular_component;biological_process;molecular_function;biological_process	ko00500;ko00520	Starch and sucrose metabolism;Amino sugar and nucleotide sugar metabolism	Metabolism;Metabolism
PC-3p-156127_51 : Solyc01g006930.3.1 : Solyc01g006930.3	PC-3p-156127_51	26.53	yes	up	0.02	yes	Solyc01g006930.3.1	3.27	yes	up	0	yes	GO:0006355;GO:0005634;GO:0003700;GO:0016602;GO:0006351;GO:0003677	regulation of transcription, DNA-templated;nucleus;transcription factor activity, sequence-specific DNA binding;CCAAT-binding factor complex;transcription, DNA-templated;DNA binding	biological_process;cellular_component;molecular_function;cellular_component;biological_process;molecular_function	.	.	.
PC-3p-121277_68 : Solyc03g120110.3.1 : Solyc03g120110.3	PC-3p-121277_68	9.93	yes	up	0	yes	Solyc03g120110.3.1	40.48	yes	up	0	yes	GO:0006468;GO:0009506;GO:0006952;GO:0004674;GO:0005886	protein phosphorylation;plasmodesma;defense response;protein serine/threonine kinase activity;plasma membrane	biological_process;cellular_component;biological_process;molecular_function;cellular_component	ko00520	Amino sugar and nucleotide sugar metabolism	Metabolism
PC-5p-289257_23 : Solyc05g005200.3.1 : Solyc05g005200.3	PC-5p-289257_23	inf	yes	up	0.03	yes	Solyc05g005200.3.1	4.18	yes	up	0.01	yes	GO:0006508	proteolysis	biological_process	.	.	.
PC-3p-276756_24 : Solyc04g082120.3.1 : Solyc04g082120.3	PC-3p-276756_24	inf	yes	up	0.05	yes	Solyc04g082120.3.1	17.93	yes	up	0	yes	GO:0005737;GO:0004252;GO:0006508	cytoplasm;serine-type endopeptidase activity;proteolysis	cellular_component;molecular_function;biological_process	.	.	.
ath-miR171a-3p_L-3R+1 : Solyc11g010500.1.1 : Solyc11g010500.1	ath-miR171a-3p_L-3R+1	inf	yes	up	0.04	yes	Solyc11g010500.1.1	2.95	yes	up	0.01	yes	GO:0003735;GO:0006412	structural constituent of ribosome;translation	molecular_function;biological_process	.	.	.
stu-miR530_L-2R+2 : Solyc01g104780.3.1 : Solyc01g104780.3	stu-miR530_L-2R+2	2.19	yes	up	0.04	yes	Solyc01g104780.3.1	8.25	yes	up	0.01	yes	GO:0071281;GO:0016020;GO:0006880;GO:0071421;GO:0030026;GO:0005384;GO:0005381	cellular response to iron ion;membrane;intracellular sequestering of iron ion;manganese ion transmembrane transport;cellular manganese ion homeostasis;manganese ion transmembrane transporter activity;iron ion transmembrane transporter activity	biological_process;cellular_component;biological_process;biological_process;biological_process;molecular_function;molecular_function	.	.	.
PC-5p-88621_92 : Solyc05g005460.3.1 : Solyc05g005460.3	PC-5p-88621_92	2.48	yes	up	0.02	yes	Solyc05g005460.3.1	12.54	yes	up	0	yes	GO:0046686;GO:0010183;GO:0055114;GO:0009860;GO:0045454;GO:0005829;GO:0080092;GO:0047134	response to cadmium ion;pollen tube guidance;oxidation-reduction process;pollen tube growth;cell redox homeostasis;cytosol;regulation of pollen tube growth;protein-disulfide reductase activity	biological_process;biological_process;biological_process;biological_process;biological_process;cellular_component;biological_process;molecular_function	.	.	.
stu-miR530_L-2R+2 : Solyc12g096350.2.1 : Solyc12g096350.2	stu-miR530_L-2R+2	2.19	yes	up	0.04	yes	Solyc12g096350.2.1	4.13	yes	up	0.01	yes	GO:0042742;GO:0006355;GO:0043565;GO:0003700;GO:0010200;GO:0005634;GO:0005516;GO:0006351	defense response to bacterium;regulation of transcription, DNA-templated;sequence-specific DNA binding;transcription factor activity, sequence-specific DNA binding;response to chitin;nucleus;calmodulin binding;transcription, DNA-templated	biological_process;biological_process;molecular_function;molecular_function;biological_process;cellular_component;molecular_function;biological_process	ko04626	Plant-pathogen interaction	Organismal Systems
stu-miR8010_1ss8CT : Solyc02g092750.3.1 : Solyc02g092750.3	stu-miR8010_1ss8CT	inf	yes	up	0.03	yes	Solyc02g092750.3.1	6.83	yes	up	0	yes	GO:0006470;GO:0004722;GO:0046872	protein dephosphorylation;protein serine/threonine phosphatase activity;metal ion binding	biological_process;molecular_function;molecular_function	.	.	.

## Sheet: Sheet4
# Correlation	microRNA_Information						mRNA_Information						GO			KEGG
# microRNA : mRNA : Gene	miRNA	FC(OM_AGO1/JZ18)	Sig_FC	Regulation	pvalue(t_test)	Sig_pvalue(t_test)	mRNA	FC(OM_AGO1/JZ18)	Sig_FC	Regulation	pvalue	Sig_pvalue	GO_list	GO_term	GO_class	KEGG_list	KEGG_term	KEGG_class
PC-3p-211989_35 : Solyc02g090980.1.1 : Solyc02g090980.1	PC-3p-211989_35	-inf	yes	down	0.02	yes	Solyc02g090980.1.1	0.14	yes	down	0.02	yes	GO:0004702;GO:0005737	receptor signaling protein serine/threonine kinase activity;cytoplasm	molecular_function;cellular_component	ko04626	Plant-pathogen interaction	Organismal Systems
PC-3p-151278_53 : Solyc07g007930.3.1 : Solyc07g007930.3	PC-3p-151278_53	0.15	yes	down	0.03	yes	Solyc07g007930.3.1	0.34	yes	down	0.03	yes	GO:0005737;GO:0080167;GO:0016757;GO:0006979;GO:0009506;GO:0052692;GO:0047274;GO:0034484	cytoplasm;response to karrikin;transferase activity, transferring glycosyl groups;response to oxidative stress;plasmodesma;raffinose alpha-galactosidase activity;galactinol-sucrose galactosyltransferase activity;raffinose catabolic process	cellular_component;biological_process;molecular_function;biological_process;cellular_component;molecular_function;molecular_function;biological_process	ko00052	Galactose metabolism	Metabolism
PC-3p-211989_35 : Solyc12g056040.1.1 : Solyc12g056040.1	PC-3p-211989_35	-inf	yes	down	0.02	yes	Solyc12g056040.1.1	0.11	yes	down	0	yes	.	.	.	.	.	.
PC-5p-320878_19 : Solyc03g113890.1.1 : Solyc03g113890.1	PC-5p-320878_19	-inf	yes	down	0.04	yes	Solyc03g113890.1.1	0.09	yes	down	0	yes	GO:0044212;GO:0006355;GO:0007275;GO:0048510;GO:0003700;GO:0008270;GO:0046872;GO:0009740;GO:0005634;GO:0009736;GO:0010026;GO:0003676;GO:0006351	transcription regulatory region DNA binding;regulation of transcription, DNA-templated;multicellular organism development;regulation of timing of transition from vegetative to reproductive phase;transcription factor activity, sequence-specific DNA binding;zinc ion binding;metal ion binding;gibberellic acid mediated signaling pathway;nucleus;cytokinin-activated signaling pathway;trichome different…	molecular_function;biological_process;biological_process;biological_process;molecular_function;molecular_function;molecular_function;biological_process;cellular_component;biological_process;biological_process;molecular_function;biological_process	ko03410	Base excision repair	Genetic Information Processing
