# Supplementary material for: miR168 targets Argonaute1A mediated miRNAs regulation pathways in response to potassium deficiency stress in tomato
Source: BMC Plant Biol. 2020 Oct 19;20:477. doi: 10.1186/s12870-020-02660-5 (PMC7574427; doi:10.1186/s12870-020-02660-5)
Supplement: Supplementary file 11 — Additional file 11: Table S11. List of the differentially expressed mRNAs in 35S:SlmiR168a plants compared with WT. [file 12870_2020_2660_MOESM11_ESM.xlsx]

## Sheet: Sheet1
gene_id	gene_name	transcript_id	GO	KEGG	KO_ENTRY	EC	Description	FPKM.O_miR168_1	FPKM.O_miR168_2	FPKM.O_miR168_3	FPKM.JZ18_1	FPKM.JZ18_2	FPKM.JZ18_3	fc	log2(fc)	pval	qval	regulation	significant
Solyc06g075520.3	Solyc06g075520.3	Solyc06g075520.3.1	GO:0004364(glutathione transferase activity);GO:0005737(cytoplasm);GO:0006749(glutathione metabolic process)	00480(Glutathione metabolism)	K00799	EC:2.5.1.18	PREDICTED: uncharacterized protein LOC101254215 [Solanum lycopersicum]	11.8295	12.9668	10.9218	0.229352	0.04152	0.304271	62.103	5.95659	7.55814e-18	1.42788e-13	up	yes
Solyc06g005813.1	Solyc06g005813.1	Solyc06g005813.1.1	GO:0005375(copper ion transmembrane transporter activity);GO:0006825(copper ion transport);GO:0016020(membrane);GO:0016021(integral component of membrane);GO:0035434(copper ion transmembrane transport);GO:0048235(pollen sperm cell differentiation);GO:0048364(root development)	NA	NA	NA	PREDICTED: copper transporter 6-like [Solanum lycopersicum]	0	0	0	3.64117	11.4872	5.3957	-inf	-inf	4.19453e-17	3.96216e-13	down	yes
Solyc07g056640.1	Solyc07g056640.1	Solyc07g056640.1.1	NA	NA	NA	NA		2.60971	3.90063	5.30664	30.9237	1067.9	637.025	0.00680763	-7.19863	2.04322e-13	1.28669e-09	down	yes
Solyc11g066390.2	Solyc11g066390.2	Solyc11g066390.2.1	GO:0004784(superoxide dismutase activity);GO:0005507(copper ion binding);GO:0005737(cytoplasm);GO:0008270(zinc ion binding);GO:0019430(removal of superoxide radicals)	04146(Peroxisome)	K04565	EC:1.15.1.1	superoxide dismutase [Cu-Zn], chloroplastic [Solanum lycopersicum]	313.876	220.813	319.725	37.0045	15.8084	17.4961	12.1523	3.60315	1.17425e-12	5.54599e-09	up	yes
Solyc06g072290.3	Solyc06g072290.3	Solyc06g072290.3.1	GO:0003779(actin binding);GO:0005737(cytoplasm);GO:0005739(mitochondrion)	NA	NA	NA	PREDICTED: kinase-interacting family protein-like [Solanum lycopersicum]	1.02052	2.30163	0.288352	0	0	0	inf	inf	4.0296e-10	1.32042e-06	up	yes
Solyc00g026160.3	Solyc00g026160.3	Solyc00g026160.3.1	GO:0000293(ferric-chelate reductase activity);GO:0005576(extracellular region);GO:0006811(ion transport);GO:0016020(membrane);GO:0016021(integral component of membrane);GO:0046872(metal ion binding);GO:0055114(oxidation-reduction process)	04626(Plant-pathogen interaction)	K13447	EC:1.6.3.-;EC:1.11.1.-	PREDICTED: ferric reduction oxidase 4 [Solanum lycopersicum]	0	0.032623	0	0.132139	60.6958	12.2697	0.000446293	-11.1297	4.3943e-10	1.32042e-06	down	yes
Solyc02g063450.3	Solyc02g063450.3	Solyc02g063450.3.1	GO:0003674(molecular_function);GO:0005634(nucleus);GO:0005737(cytoplasm);GO:0005886(plasma membrane);GO:0006970(response to osmotic stress);GO:0009738(abscisic acid-activated signaling pathway)	NA	NA	NA	PREDICTED: glycine-rich domain-containing protein 2-like isoform X1 [Solanum lycopersicum]	16.4051	30.3672	28.3245	105.797	300.974	306.118	0.105341	-3.24685	5.28633e-10	1.32042e-06	down	yes
Solyc06g005620.3	Solyc06g005620.3	Solyc06g005620.3.1	GO:0005385(zinc ion transmembrane transporter activity);GO:0016020(membrane);GO:0071577(zinc II ion transmembrane transport)	NA	NA	NA	zinc transporter precursor [Solanum lycopersicum]	0	0	0	0.198774	2.41721	1.0404	-inf	-inf	5.59143e-10	1.32042e-06	down	yes
Solyc11g064980.1	Solyc11g064980.1	Solyc11g064980.1.1	NA	NA	NA	NA		0.207335	0	0	3.76549	30.5723	4.86341	0.005289	-7.56279	5.39096e-09	1.13162e-05	down	yes
Solyc03g082700.3	Solyc03g082700.3	Solyc03g082700.3.1	GO:0006857(oligopeptide transport);GO:0015031(protein transport);GO:0015198(oligopeptide transporter activity);GO:0015833(peptide transport);GO:0016020(membrane);GO:0016021(integral component of membrane);GO:0055085(transmembrane transport)	NA	NA	NA	PREDICTED: oligopeptide transporter 6 [Solanum lycopersicum]	3.72487	1.68179	4.07003	0.118667	0.098211	0	43.696	5.44943	6.06119e-09	1.14508e-05	up	yes
Solyc08g078030.3	Solyc08g078030.3	Solyc08g078030.3.1	GO:0005575(cellular_component);GO:0016740(transferase activity);GO:0016747(transferase activity, transferring acyl groups other than amino-acyl groups)	00940(Phenylpropanoid biosynthesis);00945(Stilbenoid, diarylheptanoid and gingerol biosynthesis);00941(Flavonoid biosynthesis)	K13065	EC:2.3.1.133	PREDICTED: spermidine hydroxycinnamoyl transferase-like [Solanum lycopersicum]	0	0	0	0.111529	0.957471	1.65967	-inf	-inf	8.79103e-09	1.50982e-05	down	yes
Solyc12g099780.2	Solyc12g099780.2	Solyc12g099780.2.1	NA	NA	NA	NA	PREDICTED: histidine-rich glycoprotein-like [Solanum lycopersicum]	0.748337	0.451811	0.327995	1.52471	33.1653	12.4886	0.0323906	-4.94828	1.02784e-08	1.61817e-05	down	yes
Solyc03g111935.1	Solyc03g111935.1	Solyc03g111935.1.1	GO:0016020(membrane);GO:0016709(oxidoreductase activity, acting on paired donors, with incorporation or reduction of molecular oxygen, NAD(P)H as one donor, and incorporation of one atom of oxygen);GO:0044550(secondary metabolite biosynthetic process)	00591(Linoleic acid metabolism);00380(Tryptophan metabolism);00232(Caffeine metabolism)	K07409	EC:1.14.14.1	PREDICTED: cytochrome P450 71A4-like [Solanum lycopersicum]	0	0.000234	0	3.28661	0.007909	4.32627	3.07055e-05	-14.9911	2.36305e-08	3.24583e-05	down	yes
Solyc03g082620.3	Solyc03g082620.3	Solyc03g082620.3.1	GO:0005886(plasma membrane);GO:0006826(iron ion transport);GO:0006857(oligopeptide transport);GO:0010039(response to iron ion);GO:0010043(response to zinc ion);GO:0015198(oligopeptide transporter activity);GO:0016021(integral component of membrane);GO:0055072(iron ion homeostasis);GO:0055085(transmembrane transport)	01200(Carbon metabolism);01230(Biosynthesis of amino acids);00030(Pentose phosphate pathway);00710(Carbon fixation in photosynthetic organisms)	K01807	EC:5.3.1.6	PREDICTED: metal-nicotianamine transporter YSL2-like isoform X1 [Solanum lycopersicum]	6.34264	6.53083	6.48096	24.7015	55.1274	24.094	0.186238	-2.42478	2.40534e-08	3.24583e-05	down	yes
Solyc03g006780.2	Solyc03g006780.2	Solyc03g006780.2.1	GO:0004674(protein serine/threonine kinase activity);GO:0005886(plasma membrane);GO:0006468(protein phosphorylation)	00500(Starch and sucrose metabolism);00460(Cyanoamino acid metabolism);00940(Phenylpropanoid biosynthesis)	K05349	EC:3.2.1.21	PREDICTED: uncharacterized protein LOC107013090 [Solanum pennellii]	0.416663	0.920995	0.994125	0	0	0.030468	76.5322	6.25799	3.41147e-08	4.29663e-05	up	yes
Solyc01g089855.1	Solyc01g089855.1	Solyc01g089855.1.1	GO:0005515(protein binding);GO:0005634(nucleus);GO:0008150(biological_process)	NA	NA	NA	PREDICTED: histone-lysine N-methyltransferase SETD1B [Solanum lycopersicum]	0	0	0	54.5513	0	15.6471	-inf	-inf	5.00088e-08	5.90479e-05	down	yes
Solyc02g084850.3	Solyc02g084850.3	Solyc02g084850.3.1	GO:0005829(cytosol);GO:0009414(response to water deprivation);GO:0009631(cold acclimation);GO:0009737(response to abscisic acid)	NA	NA	NA	abscisic acid and environmental stress-inducible protein TAS14 [Solanum lycopersicum]	0.540191	0.63708	1.18369	0.911902	1299.69	61.1647	0.00173375	-9.17189	5.57213e-08	6.19227e-05	down	yes
Solyc04g050310.3	Solyc04g050310.3	Solyc04g050310.3.1	NA	NA	NA	NA	PREDICTED: uncharacterized protein LOC101247423 [Solanum lycopersicum]	0	0	0	23.2839	24.0097	0	-inf	-inf	5.90344e-08	6.19598e-05	down	yes
Solyc04g014770.1	Solyc04g014770.1	Solyc04g014770.1.1	NA	NA	NA	NA		0.138198	0.473652	0.544004	0.743467	46.9351	63.5535	0.0103914	-6.58847	2.29885e-07	0.000228579	down	yes
Solyc03g095750.2	Solyc03g095750.2	Solyc03g095750.2.1	NA	00860(Porphyrin and chlorophyll metabolism)	K13600	EC:1.14.13.122	PREDICTED: chlorophyllide a oxygenase, chloroplastic [Solanum lycopersicum]	0.183691	0.5645	6.66213	0.028493	0	0	260.075	8.02279	4.44497e-07	0.000403125	up	yes
Solyc10g009150.3	Solyc10g009150.3	Solyc10g009150.3.1	NA	NA	NA	NA	PREDICTED: organ-specific protein S2-like [Solanum lycopersicum]	11.8985	2.80965	5.9249	0.699613	0.461208	0.353127	13.6287	3.76857	4.48106e-07	0.000403125	up	yes
Solyc06g009810.3	Solyc06g009810.3	Solyc06g009810.3.1	NA	NA	NA	NA	PREDICTED: uncharacterized protein LOC101250021 [Solanum lycopersicum]	4.88203	15.1881	11.9838	1.55455	0.775054	0.954088	9.76155	3.28711	5.43109e-07	0.000466383	up	yes
Solyc10g008830.2	Solyc10g008830.2	Solyc10g008830.2.1	GO:0005576(extracellular region);GO:0016042(lipid catabolic process);GO:0016298(lipase activity);GO:0016788(hydrolase activity, acting on ester bonds);GO:0052689(carboxylic ester hydrolase activity)	00561(Glycerolipid metabolism)	K00679	EC:2.3.1.158	PREDICTED: GDSL esterase/lipase At5g45960-like isoform X1 [Solanum lycopersicum]	10.0663	6.72175	5.51192	1.26831	1.10146	0.677776	7.31736	2.87132	5.75577e-07	0.000472774	up	yes
Solyc01g049685.1	Solyc01g049685.1	Solyc01g049685.1.1	GO:0003676(nucleic acid binding);GO:0003677(DNA binding);GO:0005634(nucleus);GO:0005737(cytoplasm);GO:0006351(transcription, DNA-templated);GO:0006355(regulation of transcription, DNA-templated);GO:0046686(response to cadmium ion)	NA	NA	NA	purin-rich alpha 1 [Arabidopsis thaliana]	35.9656	48.8308	0	0	0	0	inf	inf	6.81481e-07	0.000536439	up	yes
Solyc07g049670.3	Solyc07g049670.3	Solyc07g049670.3.1	GO:0005737(cytoplasm);GO:0016747(transferase activity, transferring acyl groups other than amino-acyl groups)	00592(alpha-Linolenic acid metabolism)	K18858	EC:2.3.1.195	PREDICTED: benzyl alcohol O-benzoyltransferase-like [Solanum lycopersicum]	1.4947	3.07435	0	0	0	0	inf	inf	7.18839e-07	0.000543212	up	yes
Solyc06g083650.3	Solyc06g083650.3	Solyc06g083650.3.1	GO:0005576(extracellular region);GO:0016042(lipid catabolic process);GO:0016788(hydrolase activity, acting on ester bonds);GO:0052689(carboxylic ester hydrolase activity)	00561(Glycerolipid metabolism)	K00679	EC:2.3.1.158	PREDICTED: GDSL esterase/lipase At5g33370 [Solanum lycopersicum]	41.8692	29.6211	55.2308	11.8133	5.63954	9.46313	4.70803	2.23512	9.78964e-07	0.00071133	up	yes
Solyc08g067630.3	Solyc08g067630.3	Solyc08g067630.3.1	GO:0003674(molecular_function);GO:0008150(biological_process)	NA	NA	NA	PREDICTED: uncharacterized protein LOC101248124 [Solanum lycopersicum]	0.599754	0.542056	0.465785	1.49875	15.9819	8.12398	0.0627853	-3.99343	1.11306e-06	0.00077881	down	yes
Solyc11g066060.2	Solyc11g066060.2	Solyc11g066060.2.1	GO:0005524(ATP binding);GO:0005618(cell wall);GO:0005634(nucleus);GO:0005739(mitochondrion);GO:0005774(vacuolar membrane);GO:0005794(Golgi apparatus);GO:0005829(cytosol);GO:0005886(plasma membrane);GO:0006351(transcription, DNA-templated);GO:0006355(regulation of transcription, DNA-templated);GO:0006457(protein folding);GO:0009266(response to temperature stimulus);GO:0009408(response to heat);GO:…	03040(Spliceosome);04141(Protein processing in endoplasmic reticulum);04144(Endocytosis)	K03283	NA	PREDICTED: heat shock cognate 70 kDa protein 2-like [Solanum lycopersicum]	5.4844	11.4804	10.6509	11.5274	191.999	132.147	0.0822693	-3.6035	1.57665e-06	0.00106379	down	yes
Solyc10g079405.1	Solyc10g079405.1	Solyc10g079405.1.1	GO:0003779(actin binding);GO:0005515(protein binding);GO:0005737(cytoplasm);GO:0005829(cytosol);GO:0005856(cytoskeleton);GO:0007010(cytoskeleton organization);GO:0051015(actin filament binding);GO:0051017(actin filament bundle assembly);GO:0051693(actin filament capping)	NA	NA	NA	PREDICTED: villin-2-like [Solanum pennellii]	0	1.52091	1.12428	0	0	0	inf	inf	1.9279e-06	0.00124049	up	yes
Solyc03g116465.1	Solyc03g116465.1	Solyc03g116465.1.1	NA	NA	NA	NA		0	0	0	0	12.9397	12.3976	-inf	-inf	2.02351e-06	0.00124049	down	yes
Solyc12g006530.2	Solyc12g006530.2	Solyc12g006530.2.1	GO:0019745(pentacyclic triterpenoid biosynthetic process);GO:0042300(beta-amyrin synthase activity)	00909(Sesquiterpenoid and triterpenoid biosynthesis)	K15813	EC:5.4.99.39	PREDICTED: beta-amyrin synthase isoform X1 [Solanum lycopersicum]	0	0	0	0	1.38793	0.657846	-inf	-inf	2.03553e-06	0.00124049	down	yes
Solyc01g090340.2	Solyc01g090340.2	Solyc01g090340.2.1	GO:0003677(DNA binding);GO:0003700(transcription factor activity, sequence-specific DNA binding);GO:0005622(intracellular);GO:0005634(nucleus);GO:0006351(transcription, DNA-templated);GO:0006355(regulation of transcription, DNA-templated);GO:0006952(defense response);GO:0009873(ethylene-activated signaling pathway);GO:0010200(response to chitin)	04626(Plant-pathogen interaction)	K13432	NA	PREDICTED: ethylene-responsive transcription factor 1 [Solanum lycopersicum]	2.17922	4.76426	1.61465	5.99066	35.3864	27.6787	0.123931	-3.0124	2.10412e-06	0.00124222	down	yes
Solyc01g058500.3	Solyc01g058500.3	Solyc01g058500.3.1	NA	NA	NA	NA	PREDICTED: uncharacterized protein LOC105976453 [Erythranthe guttata]	381.733	71.6233	184.303	36.8859	49.7718	19.8951	5.98444	2.58122	2.7781e-06	0.00159042	up	yes
Solyc00g068970.2	Solyc00g068970.2	Solyc00g068970.2.1	NA	00511(Other glycan degradation)	K01191	EC:3.2.1.24	hypothetical protein B456_001G276600 [Gossypium raimondii]	150.833	26.3525	64.0968	11.921	18.8137	7.00303	6.39366	2.67664	2.91931e-06	0.00162211	up	yes
Solyc04g078200.3	Solyc04g078200.3	Solyc04g078200.3.1	GO:0003674(molecular_function);GO:0005576(extracellular region);GO:0009739(response to gibberellin);GO:0009740(gibberellic acid mediated signaling pathway)	NA	NA	NA	gibberellin-regulated family protein precursor [Solanum lycopersicum]	3.21517	3.48115	2.31633	2.68218	208.291	31.2445	0.0372089	-4.74821	3.05116e-06	0.00164693	down	yes
Solyc00g008580.1	Solyc00g008580.1	Solyc00g008580.1.1	NA	00511(Other glycan degradation)	K01191	EC:3.2.1.24	hypothetical protein GLYMA_13G015400 [Glycine max]	165.83	34.3442	73.7278	13.1812	19.2942	8.0186	6.76402	2.75788	3.40375e-06	0.00178621	up	yes
Solyc01g087775.1	Solyc01g087775.1	Solyc01g087775.1.1	GO:0004252(serine-type endopeptidase activity);GO:0005618(cell wall)	04144(Endocytosis)	K18443	NA	PREDICTED: subtilisin-like protease SBT1.7 [Solanum tuberosum]	3.23486	0	4.28335	0	0	0	inf	inf	3.58693e-06	0.00183147	up	yes
Solyc00g010525.1	Solyc00g010525.1	Solyc00g010525.1.1	NA	00511(Other glycan degradation)	K01191	EC:3.2.1.24	PREDICTED: uncharacterized protein LOC108867879 [Pyrus x bretschneideri]	25.8339	4.95747	12.375	2.08963	2.92175	0.815211	7.40852	2.88918	4.15229e-06	0.00202729	up	yes
Solyc04g014930.2	Solyc04g014930.2	Solyc04g014930.2.1	NA	NA	NA	NA	PREDICTED: uncharacterized protein At4g19900 [Solanum lycopersicum]	0	0	0	4.9242	5.97626	0	-inf	-inf	4.18506e-06	0.00202729	down	yes
Solyc02g082767.1	Solyc02g082767.1	Solyc02g082767.1.1	GO:0000795(synaptonemal complex);GO:0003697(single-stranded DNA binding);GO:0005712(chiasma);GO:0006298(mismatch repair);GO:0016887(ATPase activity);GO:0032300(mismatch repair complex)	03430(Mismatch repair)	K08739	NA	PREDICTED: DNA mismatch repair protein MLH3 isoform X1 [Solanum tuberosum]	0	0	0	2.68399	2.16521	0	-inf	-inf	4.75247e-06	0.00224459	down	yes
Solyc11g021360.2	Solyc11g021360.2	Solyc11g021360.2.1	NA	NA	NA	NA	PREDICTED: uncharacterized protein LOC101250021 [Solanum lycopersicum]	15.9673	34.7942	23.8081	1.14377	5.87661	4.79352	6.31202	2.6581	4.89358e-06	0.00225487	up	yes
Solyc12g088170.2	Solyc12g088170.2	Solyc12g088170.2.1	GO:0005737(cytoplasm);GO:0009735(response to cytokinin);GO:0016740(transferase activity);GO:0016747(transferase activity, transferring acyl groups other than amino-acyl groups)	00940(Phenylpropanoid biosynthesis);00945(Stilbenoid, diarylheptanoid and gingerol biosynthesis);00941(Flavonoid biosynthesis)	K13065	EC:2.3.1.133	anthocyanin acyltransferase [Solanum lycopersicum]	0	0	0	0	0.690666	1.71968	-inf	-inf	5.27906e-06	0.00237457	down	yes
Solyc08g074620.3	Solyc08g074620.3	Solyc08g074620.3.1	GO:0004503(monophenol monooxygenase activity);GO:0036263(L-DOPA monooxygenase activity)	00350(Tyrosine metabolism);00950(Isoquinoline alkaloid biosynthesis)	K00422	EC:1.10.3.1	polyphenol oxidase E, chloroplastic [Solanum lycopersicum]	91.3906	56.205	40.3256	11.7357	0.677275	2.43066	12.6601	3.66221	5.69509e-06	0.00250213	up	yes
Solyc04g078450.3	Solyc04g078450.3	Solyc04g078450.3.1	GO:0004067(asparaginase activity);GO:0005737(cytoplasm);GO:0006508(proteolysis);GO:0006516(glycoprotein catabolic process);GO:0008798(beta-aspartyl-peptidase activity);GO:0033345(asparagine catabolic process via L-aspartate);GO:0051604(protein maturation)	00511(Other glycan degradation)	K01444	EC:3.5.1.26	probable isoaspartyl peptidase/L-asparaginase 2 [Solanum lycopersicum]	0	0	0	0	1.08587	1.63287	-inf	-inf	6.45151e-06	0.00277005	down	yes
Solyc07g054580.3	Solyc07g054580.3	Solyc07g054580.3.1	GO:0005737(cytoplasm);GO:0009416(response to light stimulus);GO:0009507(chloroplast);GO:0009733(response to auxin)	04075(Plant hormone signal transduction)	K14487	NA	PREDICTED: jasmonic acid-amido synthetase JAR1-like [Solanum lycopersicum]	3.0792	3.478	2.12156	4.16779	27.6664	21.2238	0.163571	-2.61201	6.62233e-06	0.0027802	down	yes
Solyc12g006450.2	Solyc12g006450.2	Solyc12g006450.2.1	GO:0030170(pyridoxal phosphate binding);GO:0042802(identical protein binding)	00650(Butanoate metabolism);00250(Alanine, aspartate and glutamate metabolism)	K16871	EC:2.6.1.96	RecName: Full=Gamma aminobutyrate transaminase 3, chloroplastic; AltName: Full=Gamma-aminobutyrate transaminase isozyme 3; Short=LeGABA-TP3; Short=SlGABA-T3; Flags: Precursor	22.4315	22.6923	21.1735	8.54226	3.62523	2.22546	4.60624	2.20359	6.84746e-06	0.00281222	up	yes
Solyc06g048410.3	Solyc06g048410.3	Solyc06g048410.3.1	GO:0004784(superoxide dismutase activity);GO:0005515(protein binding);GO:0009295(nucleoid);GO:0009411(response to UV);GO:0009507(chloroplast);GO:0009534(chloroplast thylakoid);GO:0009579(thylakoid);GO:0042644(chloroplast nucleoid);GO:0046872(metal ion binding);GO:0055114(oxidation-reduction process)	04146(Peroxisome)	K04564	EC:1.15.1.1	iron superoxide dismutase isoform 2 [Solanum lycopersicum]	70.1504	68.8685	105.6	149.699	509.031	812.092	0.166314	-2.58802	7.81569e-06	0.00314158	down	yes
Solyc08g062290.3	Solyc08g062290.3	Solyc08g062290.3.1	NA	01212(Fatty acid metabolism);00061(Fatty acid biosynthesis);00780(Biotin metabolism)	K09458	EC:2.3.1.179	PREDICTED: uncharacterized protein LOC104648824 [Solanum lycopersicum]	5.19912	4.61565	2.65438	0.656333	0.122016	0.08767	14.3982	3.84782	8.63822e-06	0.00339986	up	yes
Solyc06g009940.1	Solyc06g009940.1	Solyc06g009940.1.1	GO:0009536(plastid)	00195(Photosynthesis)	K02689	NA	photosystem I P700 chlorophyll a apoprotein A1 (chloroplast) [Stockwellia quadrifida]	10.0671	3.29213	9.61958	0.265549	1.01821	0.359586	13.9829	3.80559	1.01598e-05	0.00391712	up	yes
Solyc11g007200.2	Solyc11g007200.2	Solyc11g007200.2.1	GO:0005737(cytoplasm);GO:0030001(metal ion transport);GO:0046914(transition metal ion binding);GO:0046916(cellular transition metal ion homeostasis)	NA	NA	NA	PREDICTED: copper transport protein ATX1 isoform X2 [Solanum lycopersicum]	53.1235	44.6758	43.3642	92.6126	231.233	219.717	0.2597	-1.94508	1.3518e-05	0.00510763	down	yes
Solyc07g043500.1	Solyc07g043500.1	Solyc07g043500.1.1	GO:0009813(flavonoid biosynthetic process);GO:0043231(intracellular membrane-bounded organelle);GO:0052696(flavonoid glucuronidation);GO:0080043(quercetin 3-O-glucosyltransferase activity);GO:0080044(quercetin 7-O-glucosyltransferase activity)	00942(Anthocyanin biosynthesis)	K12937	EC:2.4.1.254	PREDICTED: beta-D-glucosyl crocetin beta-1,6-glucosyltransferase-like [Solanum lycopersicum]	21.6531	20.8262	13.3235	30.0948	130.317	91.626	0.221406	-2.17523	1.44219e-05	0.00521258	down	yes
Solyc03g006880.3	Solyc03g006880.3	Solyc03g006880.3.1	GO:0009416(response to light stimulus);GO:0009686(gibberellin biosynthetic process);GO:0009740(gibberellic acid mediated signaling pathway);GO:0009826(unidimensional cell growth);GO:0009908(flower development);GO:0045544(gibberellin 20-oxidase activity)	00904(Diterpenoid biosynthesis)	K05282	EC:1.14.11.12	gibberellin 20-oxidase-1 [Solanum lycopersicum]	8.21471	6.75404	5.44025	8.41206	73.9232	38.8434	0.168421	-2.56986	1.47863e-05	0.00521258	down	yes
Solyc04g074450.1	Solyc04g074450.1	Solyc04g074450.1.1	GO:0003674(molecular_function);GO:0005576(extracellular region);GO:0005615(extracellular space);GO:0005618(cell wall);GO:0005794(Golgi apparatus);GO:0005829(cytosol);GO:0009505(plant-type cell wall);GO:0009741(response to brassinosteroid);GO:0048046(apoplast)	NA	NA	NA	PREDICTED: protein EXORDIUM-like [Solanum lycopersicum]	65.9648	32.2672	61.2232	18.1823	15.8808	10.6207	3.56852	1.83533	1.48091e-05	0.00521258	up	yes
Solyc07g007250.3	Solyc07g007250.3	Solyc07g007250.3.1	NA	NA	NA	NA	metallocarboxypeptidase inhibitor precursor [Solanum lycopersicum]	3760.16	986.049	986.817	487.914	192.295	225.585	6.32928	2.66204	1.50183e-05	0.00521258	up	yes
Solyc03g078150.3	Solyc03g078150.3	Solyc03g078150.3.1	GO:0003333(amino acid transmembrane transport);GO:0015171(amino acid transmembrane transporter activity)	NA	NA	NA	PREDICTED: vacuolar amino acid transporter 1 isoform X1 [Solanum lycopersicum]	0.424198	0.308621	0.341241	0.559426	8.80303	3.31093	0.0847492	-3.56066	1.51753e-05	0.00521258	down	yes
Solyc04g081700.3	Solyc04g081700.3	Solyc04g081700.3.1	NA	NA	NA	NA		3.4801	36.3402	26.2433	3.58075	0.954875	0.568661	12.9428	3.69407	1.62407e-05	0.00538344	up	yes
Solyc12g039030.1	Solyc12g039030.1	Solyc12g039030.1.1	GO:0009536(plastid)	00195(Photosynthesis)	K02703	NA	photosystem II protein D1 (plastid) [Campanula rotundifolia]	162.199	21.5285	74.6448	15.0665	8.74789	2.71762	9.73815	3.28365	1.62426e-05	0.00538344	up	yes
Solyc01g095320.3	Solyc01g095320.3	Solyc01g095320.3.1	GO:0005515(protein binding);GO:0005516(calmodulin binding);GO:0005634(nucleus);GO:0006914(autophagy);GO:0006915(apoptotic process);GO:0009408(response to heat);GO:0009409(response to cold);GO:0009506(plasmodesma);GO:0009644(response to high light intensity);GO:0009817(defense response to fungus, incompatible interaction);GO:0010228(vegetative to reproductive phase transition of meristem);GO:00105…	00350(Tyrosine metabolism)	K01555	EC:3.7.1.2	PREDICTED: BAG family molecular chaperone regulator 6 [Solanum lycopersicum]	1.16008	1.03997	0.796128	1.01739	50.632	4.28824	0.0535628	-4.22263	1.6807e-05	0.00547444	down	yes
Solyc05g016120.2	Solyc05g016120.2	Solyc05g016120.2.1	GO:0009536(plastid)	00195(Photosynthesis)	K02703	NA	PsbA, partial (chloroplast) [Bhesa sp. CCD-2012]	102.708	19.4611	61.3656	14.3334	11.8008	3.45746	6.20226	2.63279	1.72972e-05	0.00553862	up	yes
Solyc02g086990.3	Solyc02g086990.3	Solyc02g086990.3.1	GO:0005249(voltage-gated potassium channel activity);GO:0005887(integral component of plasma membrane);GO:0042391(regulation of membrane potential)	04626(Plant-pathogen interaction)	K05391	NA	PREDICTED: cyclic nucleotide-gated ion channel 18 [Solanum lycopersicum]	1.06228	1.22749	1.08752	0.999272	16.7548	11.7241	0.114569	-3.12571	1.77018e-05	0.00557372	down	yes
Solyc11g039860.2	Solyc11g039860.2	Solyc11g039860.2.1	NA	NA	NA	NA	hypothetical protein M569_00248, partial [Genlisea aurea]	475.738	75.4812	312.103	54.8709	67.1002	38.0119	5.39633	2.43198	2.03268e-05	0.0062953	up	yes
Solyc08g074682.1	Solyc08g074682.1	Solyc08g074682.1.1	GO:0004503(monophenol monooxygenase activity);GO:0036263(L-DOPA monooxygenase activity)	00350(Tyrosine metabolism);00950(Isoquinoline alkaloid biosynthesis)	K00422	EC:1.10.3.1	polyphenol oxidase D, chloroplastic [Solanum lycopersicum]	0.702054	0.129758	0.566271	0.029222	0	0.029421	23.8406	4.57535	2.12432e-05	0.00647299	up	yes
Solyc05g006730.3	Solyc05g006730.3	Solyc05g006730.3.1	GO:0004364(glutathione transferase activity);GO:0005737(cytoplasm);GO:0006749(glutathione metabolic process);GO:0009407(toxin catabolic process)	00480(Glutathione metabolism)	K00799	EC:2.5.1.18	PREDICTED: LOW QUALITY PROTEIN: pentatricopeptide repeat-containing protein At1g05670, mitochondrial-like [Pyrus x bretschneideri]	14.6709	19.1774	13.6054	0.570578	5.72621	1.35877	6.1986	2.63194	2.31134e-05	0.0069311	up	yes
Solyc02g081390.3	Solyc02g081390.3	Solyc02g081390.3.1	GO:0005634(nucleus);GO:0005777(peroxisome);GO:0006598(polyamine catabolic process);GO:0008131(primary amine oxidase activity);GO:0046592(polyamine oxidase activity);GO:0052894(norspermine:oxygen oxidoreductase activity);GO:0052895(N1-acetylspermine:oxygen oxidoreductase (N1-acetylspermidine-forming) activity);GO:0052901(spermine:oxygen oxidoreductase (spermidine-forming) activity);GO:0055114(oxid…	00330(Arginine and proline metabolism);00410(beta-Alanine metabolism)	K17839	EC:1.5.3.17;EC:1.5.3.-	PREDICTED: probable polyamine oxidase 4 [Solanum lycopersicum]	2.75898	2.74469	4.09429	1.88348	40.2955	62.0408	0.0920935	-3.44076	2.58845e-05	0.00745389	down	yes
Solyc07g008210.3	Solyc07g008210.3	Solyc07g008210.3.1	GO:0006979(response to oxidative stress);GO:0016020(membrane)	NA	NA	NA	PREDICTED: uncharacterized protein LOC101248118 [Solanum lycopersicum]	4.42117	6.03916	3.42198	7.91897	49.6185	18.4768	0.182628	-2.45302	2.59202e-05	0.00745389	down	yes
Solyc06g075513.1	Solyc06g075513.1	Solyc06g075513.1.1	GO:0004364(glutathione transferase activity);GO:0005737(cytoplasm);GO:0006749(glutathione metabolic process)	00480(Glutathione metabolism)	K00799	EC:2.5.1.18	PREDICTED: uncharacterized protein LOC101254215 [Solanum lycopersicum]	1.90725	2.28815	2.21354	0.271467	0.143467	0	15.4457	3.94913	2.60405e-05	0.00745389	up	yes
Solyc08g006770.3	Solyc08g006770.3	Solyc08g006770.3.1	GO:0051213(dioxygenase activity)	00941(Flavonoid biosynthesis)	K05277	EC:1.14.11.19	PREDICTED: protein DMR6-LIKE OXYGENASE 2 [Solanum lycopersicum]	14.6696	11.5571	10.5216	13.6295	139.348	71.1881	0.163934	-2.60881	2.72669e-05	0.00768846	down	yes
Solyc09g065620.3	Solyc09g065620.3	Solyc09g065620.3.1	GO:0009507(chloroplast);GO:0015996(chlorophyll catabolic process);GO:0031969(chloroplast membrane);GO:0047746(chlorophyllase activity)	00860(Porphyrin and chlorophyll metabolism)	K08099	EC:3.1.1.14	PREDICTED: chlorophyllase-2, chloroplastic isoform X1 [Solanum lycopersicum]	2.09433	1.68973	2.66183	1.40845	32.3169	32.2735	0.0976669	-3.35599	2.85474e-05	0.00793115	down	yes
Solyc07g043460.3	Solyc07g043460.3	Solyc07g043460.3.1	GO:0004497(monooxygenase activity)	00905(Brassinosteroid biosynthesis)	K15639	EC:1.14.-.-	PREDICTED: cytochrome P450 CYP72A219 [Solanum lycopersicum]	17.5392	19.009	11.0018	29.8902	72.6033	67.6564	0.27946	-1.83929	3.18775e-05	0.00872797	down	yes
Solyc03g096780.1	Solyc03g096780.1	Solyc03g096780.1.1	GO:0003674(molecular_function);GO:0005634(nucleus);GO:0009658(chloroplast organization);GO:0031347(regulation of defense response);GO:0045893(positive regulation of transcription, DNA-templated)	NA	NA	NA	PREDICTED: uncharacterized protein LOC101243970 [Solanum lycopersicum]	21.3169	35.4097	20.6531	21.2319	224.091	312.725	0.138661	-2.85036	3.48017e-05	0.00939249	down	yes
Solyc01g099970.3	Solyc01g099970.3	Solyc01g099970.3.1	GO:0004842(ubiquitin-protein transferase activity);GO:0005634(nucleus)	00040(Pentose and glucuronate interconversions);00500(Starch and sucrose metabolism)	K01051	EC:3.1.1.11	PREDICTED: F-box/LRR-repeat protein 3 [Solanum lycopersicum]	0.599683	0.684327	0.584678	1.21213	4.56937	5.07734	0.172089	-2.53877	3.62331e-05	0.00964107	down	yes
Solyc02g036320.1	Solyc02g036320.1	Solyc02g036320.1.1	GO:0009536(plastid)	00195(Photosynthesis)	K02690	NA	photosystem I P700 chlorophyll a apoprotein A2 (chloroplast) [Dendrobium catenatum]	21.8136	3.0677	18.6285	1.05533	1.85204	0.985331	11.1773	3.4825	3.85965e-05	0.0101273	up	yes
Solyc02g093365.1	Solyc02g093365.1	Solyc02g093365.1.1	GO:0005739(mitochondrion);GO:0008150(biological_process)	00500(Starch and sucrose metabolism)	K01176	EC:3.2.1.1	PREDICTED: putative pentatricopeptide repeat-containing protein At3g01580 [Solanum lycopersicum]	2.16692	2.04263	2.06458	6.20553	15.8743	3.77209	0.242695	-2.04279	4.35722e-05	0.0112762	down	yes
Solyc07g065380.4	Solyc07g065380.4	Solyc07g065380.4.1	GO:0005385(zinc ion transmembrane transporter activity);GO:0016020(membrane);GO:0071577(zinc II ion transmembrane transport)	NA	NA	NA	zinc transporter-like precursor [Solanum lycopersicum]	5.85005	7.46855	11.7394	12.8687	70.2785	36.3986	0.20961	-2.25422	5.18422e-05	0.0132352	down	yes
Solyc07g007325.1	Solyc07g007325.1	Solyc07g007325.1.1	NA	NA	NA	NA	PREDICTED: uncharacterized protein LOC109242208 isoform X2 [Nicotiana attenuata]	0.759813	1.09764	0.411522	0.969314	27.7118	9.21249	0.0598774	-4.06184	5.3058e-05	0.013365	down	yes
Solyc01g060085.1	Solyc01g060085.1	Solyc01g060085.1.1	GO:0009536(plastid)	01200(Carbon metabolism);00630(Glyoxylate and dicarboxylate metabolism);00710(Carbon fixation in photosynthetic organisms)	K01601	EC:4.1.1.39	ribulose-1,5-biphosphate carboxylase/ oxygenase large subunit (chloroplast) [Nicotiana tabacum]	83.3601	11.6665	57.5789	7.00778	14.8567	4.7513	5.73364	2.51945	5.59078e-05	0.0138975	up	yes
Solyc08g079200.1	Solyc08g079200.1	Solyc08g079200.1.1	GO:0005576(extracellular region);GO:0005618(cell wall);GO:0006869(lipid transport);GO:0008289(lipid binding)	03010(Ribosome)	K02883	NA	PREDICTED: 14 kDa proline-rich protein DC2.15-like [Solanum lycopersicum]	98.0334	57.8376	109.229	12.869	28.2059	31.6446	3.64551	1.86612	5.75778e-05	0.0140065	up	yes
Solyc00g277510.2	Solyc00g277510.2	Solyc00g277510.2.1	GO:0009536(plastid)	03040(Spliceosome)	K12819	NA	PREDICTED: uncharacterized protein LOC107006351, partial [Solanum pennellii]	30.4385	7.79493	22.0648	4.54695	3.63064	1.85089	6.01269	2.58801	5.78291e-05	0.0140065	up	yes
Solyc05g047700.2	Solyc05g047700.2	Solyc05g047700.2.1	GO:0006952(defense response)	04626(Plant-pathogen interaction)	K13457	NA	PREDICTED: LOW QUALITY PROTEIN: putative late blight resistance protein homolog R1A-3 [Solanum lycopersicum]	0.243799	0.453837	0.300627	0.0582	0.023585	0.014817	10.3338	3.36929	6.11658e-05	0.0146271	up	yes
Solyc04g074920.2	Solyc04g074920.2	Solyc04g074920.2.1	GO:0005576(extracellular region);GO:0016021(integral component of membrane);GO:0016757(transferase activity, transferring glycosyl groups)	NA	NA	NA	PREDICTED: uncharacterized protein LOC101245251 [Solanum lycopersicum]	0.662271	0.479791	0.890952	0.275531	12.0635	18.4831	0.0659594	-3.92228	6.41329e-05	0.015145	down	yes
Solyc06g075670.1	Solyc06g075670.1	Solyc06g075670.1.1	GO:0003677(DNA binding);GO:0003700(transcription factor activity, sequence-specific DNA binding);GO:0005634(nucleus);GO:0006351(transcription, DNA-templated);GO:0006355(regulation of transcription, DNA-templated);GO:0009723(response to ethylene);GO:0009739(response to gibberellin);GO:0009751(response to salicylic acid);GO:0009753(response to jasmonic acid);GO:0010200(response to chitin);GO:004668…	NA	NA	NA	transcription factor MYB48-like [Solanum lycopersicum]	0.219793	0.175324	0.152078	17.5967	6.47592	0.144017	0.0225958	-5.4678	7.60565e-05	0.017739	down	yes
Solyc01g111160.3	Solyc01g111160.3	Solyc01g111160.3.1	GO:0005576(extracellular region);GO:0005618(cell wall)	NA	NA	NA	PREDICTED: proline-rich protein 4-like isoform X1 [Solanum lycopersicum]	3.23826	2.00134	1.72392	0	0	0.270426	25.7502	4.68651	8.18302e-05	0.0186935	up	yes
Solyc03g095650.3	Solyc03g095650.3	Solyc03g095650.3.1	GO:0005886(plasma membrane);GO:0006952(defense response)	NA	NA	NA	PREDICTED: MLO-like protein 2 isoform X1 [Solanum lycopersicum]	0.105504	0.09367	0.103165	0.360881	2.98928	0.554369	0.0774328	-3.69091	8.21279e-05	0.0186935	down	yes
Solyc03g098790.3	Solyc03g098790.3	Solyc03g098790.3.1	GO:0005773(vacuole)	NA	NA	NA	cathepsin D inhibitor protein precursor [Solanum lycopersicum]	3335.11	89.0606	422.13	95.7846	31.7348	125.794	15.184	3.92448	8.53696e-05	0.0190923	up	yes
Solyc02g080635.1	Solyc02g080635.1	Solyc02g080635.1.1	GO:0009536(plastid)	00195(Photosynthesis)	K02705	NA	photosystem II 44 kDa protein (chloroplast) [Ceratozamia hildae]	21.3078	2.62885	12.7577	1.72785	2.05424	1.2421	7.30354	2.8686	8.59012e-05	0.0190923	up	yes
Solyc00g174340.2	Solyc00g174340.2	Solyc00g174340.2.1	GO:0003674(molecular_function);GO:0005576(extracellular region);GO:0009611(response to wounding);GO:0009617(response to bacterium);GO:0009723(response to ethylene);GO:0009751(response to salicylic acid);GO:0009753(response to jasmonic acid);GO:0009814(defense response, incompatible interaction);GO:0080027(response to herbivore)	04075(Plant hormone signal transduction);04626(Plant-pathogen interaction)	K13449	NA	pathogenesis-related leaf protein 6 precursor [Solanum lycopersicum]	54.3654	34.9924	21.9836	11.7793	11.3415	9.98749	3.36294	1.74972	9.04813e-05	0.0198764	up	yes
Solyc02g086980.3	Solyc02g086980.3	Solyc02g086980.3.1	GO:0005249(voltage-gated potassium channel activity);GO:0005887(integral component of plasma membrane);GO:0042391(regulation of membrane potential)	04626(Plant-pathogen interaction)	K05391	NA	PREDICTED: cyclic nucleotide-gated ion channel 18 [Solanum lycopersicum]	2.35736	2.89357	3.44854	2.63938	30.5526	30.8334	0.135875	-2.87965	9.23225e-05	0.0200478	down	yes
Solyc10g086250.2	Solyc10g086250.2	Solyc10g086250.2.1	GO:0003677(DNA binding);GO:0003700(transcription factor activity, sequence-specific DNA binding);GO:0005634(nucleus);GO:0006351(transcription, DNA-templated);GO:0006355(regulation of transcription, DNA-templated);GO:0007275(multicellular organism development);GO:0009753(response to jasmonic acid);GO:0031540(regulation of anthocyanin biosynthetic process)	04712(Circadian rhythm - plant)	K16166	NA	MYB transcriptional factor AN2 [Solanum lycopersicum]	0.051568	0.106954	0.124847	0.348142	1.44122	1.08263	0.0986663	-3.3413	0.000103528	0.0222255	down	yes
Solyc09g064742.1	Solyc09g064742.1	Solyc09g064742.1.1	NA	NA	NA	NA		0.770211	16.375	11.6007	0.694952	1.26569	0.944543	9.89468	3.30665	0.000106242	0.0225521	up	yes
Solyc03g044600.2	Solyc03g044600.2	Solyc03g044600.2.1	GO:0000398(mRNA splicing, via spliceosome);GO:0005634(nucleus);GO:0005737(cytoplasm);GO:0006464(cellular protein modification process);GO:0031386(protein tag)	NA	NA	NA	PREDICTED: uncharacterized protein LOC107004266 [Solanum pennellii]	2.36325	1.69925	2.56473	2.10159	25.7652	16.96	0.147841	-2.75788	0.000107894	0.0226482	down	yes
Solyc07g043490.1	Solyc07g043490.1	Solyc07g043490.1.1	GO:0009813(flavonoid biosynthetic process);GO:0043231(intracellular membrane-bounded organelle);GO:0052696(flavonoid glucuronidation);GO:0080043(quercetin 3-O-glucosyltransferase activity);GO:0080044(quercetin 7-O-glucosyltransferase activity)	00908(Zeatin biosynthesis)	K13496	EC:2.4.1.-	UDP-Gal:Tomatidine Galactosyltransferase precursor [Solanum lycopersicum]	13.7985	13.7548	8.21854	13.9885	58.7467	75.4282	0.241435	-2.05029	0.000116539	0.0239438	down	yes
Solyc08g074630.2	Solyc08g074630.2	Solyc08g074630.2.1	GO:0004503(monophenol monooxygenase activity);GO:0036263(L-DOPA monooxygenase activity)	00350(Tyrosine metabolism);00950(Isoquinoline alkaloid biosynthesis)	K00422	EC:1.10.3.1	polyphenol oxidase F, chloroplastic [Solanum lycopersicum]	330.384	7.29657	84.8941	6.97176	1.98957	16.7903	16.4096	4.03647	0.000116601	0.0239438	up	yes
Solyc05g024230.2	Solyc05g024230.2	Solyc05g024230.2.1	NA	01200(Carbon metabolism);01230(Biosynthesis of amino acids);00010(Glycolysis / Gluconeogenesis);00030(Pentose phosphate pathway);00051(Fructose and mannose metabolism);00052(Galactose metabolism);03018(RNA degradation)	K00850	EC:2.7.1.11	PREDICTED: ethylene-responsive transcription factor CRF2 [Solanum pennellii]	0.180241	11.7874	6.21528	0.266585	0	0	68.2067	6.09184	0.000121856	0.0247538	up	yes
Solyc01g017740.1	Solyc01g017740.1	Solyc01g017740.1.1	GO:0009536(plastid)	00195(Photosynthesis)	K02635	NA	cytochrome b6 (chloroplast) [Fragaria virginiana]	6.06495	1.38633	7.34457	0.250389	0.735691	0.407139	10.6199	3.4087	0.000123555	0.0248319	up	yes
Solyc02g087960.3	Solyc02g087960.3	Solyc02g087960.3.1	GO:0003677(DNA binding);GO:0003700(transcription factor activity, sequence-specific DNA binding);GO:0005634(nucleus);GO:0006355(regulation of transcription, DNA-templated);GO:0009651(response to salt stress);GO:0009723(response to ethylene);GO:0009733(response to auxin);GO:0009737(response to abscisic acid);GO:0009751(response to salicylic acid);GO:0009753(response to jasmonic acid);GO:0046686(re…	04626(Plant-pathogen interaction)	K09422	NA	PREDICTED: myb-related protein 306-like [Solanum lycopersicum]	40.7859	29.3264	42.1967	17.5665	7.14442	6.73187	3.57185	1.83667	0.000126804	0.0252166	up	yes
Solyc05g009500.3	Solyc05g009500.3	Solyc05g009500.3.1	GO:0005215(transporter activity);GO:0005886(plasma membrane);GO:0006810(transport);GO:0006857(oligopeptide transport);GO:0016020(membrane);GO:0016021(integral component of membrane);GO:0042128(nitrate assimilation)	NA	NA	NA	PREDICTED: protein NRT1/ PTR FAMILY 3.1 [Solanum lycopersicum]	0.305324	0.588771	0.345406	0.247395	13.8511	3.33105	0.071115	-3.8137	0.000128582	0.0253038	down	yes
Solyc04g039960.3	Solyc04g039960.3	Solyc04g039960.3.1	GO:0005515(protein binding);GO:0005524(ATP binding);GO:0005576(extracellular region);GO:0006952(defense response);GO:0043531(ADP binding)	03040(Spliceosome)	K12818	EC:3.6.4.13	PREDICTED: putative disease resistance protein RGA1 [Solanum tuberosum]	0.929764	4.59644	6.13799	0.980645	0.265858	0.535644	6.54502	2.7104	0.000134113	0.025883	up	yes
Solyc09g055950.1	Solyc09g055950.1	Solyc09g055950.1.1	GO:0009536(plastid)	00195(Photosynthesis)	K02706	NA	photosystem II protein D2 [Atropa belladonna]	10.1614	1.66334	11.4974	0.552843	1.30375	0.757213	8.9227	3.15748	0.000134265	0.025883	up	yes
Solyc00g230080.1	Solyc00g230080.1	Solyc00g230080.1.1	GO:0009536(plastid)	00195(Photosynthesis)	K02706	NA	photosystem II protein D2 [Atropa belladonna]	19.5431	1.63956	16.2322	0.942345	2.01816	0.329588	11.372	3.50742	0.000137378	0.0262156	up	yes
Solyc09g098440.3	Solyc09g098440.3	Solyc09g098440.3.1	GO:0003674(molecular_function);GO:0005634(nucleus);GO:0005737(cytoplasm);GO:0005886(plasma membrane);GO:0009416(response to light stimulus);GO:0040008(regulation of growth)	NA	NA	NA	PREDICTED: CRIB domain-containing protein RIC4-like [Solanum lycopersicum]	14.4702	14.6511	12.3841	2.17812	3.02374	5.09096	4.03246	2.01166	0.000144137	0.0272303	up	yes
Solyc11g066670.1	Solyc11g066670.1	Solyc11g066670.1.1	GO:0008194(UDP-glycosyltransferase activity);GO:0009813(flavonoid biosynthetic process);GO:0043231(intracellular membrane-bounded organelle);GO:0052696(flavonoid glucuronidation)	00908(Zeatin biosynthesis)	K13495	EC:2.4.1.215	PREDICTED: zeatin O-glucosyltransferase-like [Solanum lycopersicum]	2.80129	3.19358	1.63208	3.38264	11.6667	25.1686	0.18964	-2.39866	0.000145633	0.0272406	down	yes
Solyc01g073640.3	Solyc01g073640.3	Solyc01g073640.3.1	GO:0005737(cytoplasm);GO:0016491(oxidoreductase activity);GO:0055114(oxidation-reduction process)	00904(Diterpenoid biosynthesis)	K13070	EC:1.1.1.295	yfe37 protein [Solanum lycopersicum]	46.5166	38.1142	46.9954	35.4341	414.046	294.849	0.176839	-2.49949	0.000149795	0.0277444	down	yes
Solyc07g062440.1	Solyc07g062440.1	Solyc07g062440.1.1	GO:0003674(molecular_function);GO:0009507(chloroplast);GO:0009793(embryo development ending in seed dormancy)	NA	NA	NA	PREDICTED: uncharacterized protein LOC104648569 [Solanum lycopersicum]	3.02833	3.71435	2.26424	2.36246	31.9159	18.3084	0.171277	-2.5456	0.0001542	0.0282831	down	yes
Solyc08g016270.2	Solyc08g016270.2	Solyc08g016270.2.1	GO:0007165(signal transduction);GO:0016021(integral component of membrane)	NA	NA	NA	PREDICTED: LRR receptor-like serine/threonine-protein kinase GSO1 isoform X1 [Solanum lycopersicum]	0.254382	0.715436	0.360244	0.05998	0.029395	0.063281	8.71281	3.12314	0.000162033	0.029434	up	yes
Solyc07g055780.3	Solyc07g055780.3	Solyc07g055780.3.1	GO:0005794(Golgi apparatus);GO:0016413(O-acetyltransferase activity);GO:0071554(cell wall organization or biogenesis)	NA	NA	NA	PREDICTED: protein trichome birefringence-like 43 isoform X1 [Solanum lycopersicum]	1.08944	1.0736	2.24366	0.299723	0.036948	0.038734	11.7385	3.55318	0.000184487	0.0329396	up	yes
Solyc04g016170.2	Solyc04g016170.2	Solyc04g016170.2.1	GO:0009536(plastid)	00195(Photosynthesis)	K02690	NA	PsaB, partial (chloroplast) [Sphenoclea zeylanica]	9.07115	1.40067	8.98377	0.805286	0.978752	0.277415	9.43781	3.23845	0.000184819	0.0329396	up	yes
Solyc10g084230.2	Solyc10g084230.2	Solyc10g084230.2.1	GO:0003674(molecular_function);GO:0005634(nucleus);GO:0008150(biological_process)	NA	NA	NA	PREDICTED: uncharacterized protein LOC101249595 [Solanum lycopersicum]	0.134843	0.347609	0.630221	1.16519	4.09198	4.79962	0.110639	-3.17607	0.000192995	0.0340753	down	yes
Solyc02g082080.1	Solyc02g082080.1	Solyc02g082080.1.1	GO:0005375(copper ion transmembrane transporter activity);GO:0005770(late endosome);GO:0005773(vacuole);GO:0005774(vacuolar membrane);GO:0005794(Golgi apparatus);GO:0006825(copper ion transport);GO:0009506(plasmodesma);GO:0009737(response to abscisic acid);GO:0015089(high-affinity copper ion transmembrane transporter activity);GO:0015680(intracellular copper ion transport);GO:0016021(integral com…	NA	NA	NA	PREDICTED: copper transporter 5 [Solanum lycopersicum]	89.4383	110.353	83.0247	220.477	290.467	241.909	0.375659	-1.41251	0.000195573	0.0342107	down	yes
Solyc03g096770.1	Solyc03g096770.1	Solyc03g096770.1.1	NA	NA	NA	NA	PREDICTED: uncharacterized protein LOC101243684 [Solanum lycopersicum]	0.726882	1.22991	0.898796	0.585424	12.9613	27.1406	0.0701838	-3.83272	0.000200886	0.0348177	down	yes
Solyc12g033060.1	Solyc12g033060.1	Solyc12g033060.1.1	GO:0009536(plastid)	00195(Photosynthesis)	K02690	NA	photosystem I P700 apoprotein A2 (chloroplast) [Actinidia deliciosa]	6.51322	0.414815	5.99933	0.272703	0.38646	0.492324	11.2267	3.48886	0.000205854	0.0353545	up	yes
Solyc09g005000.1	Solyc09g005000.1	Solyc09g005000.1.1	GO:0004674(protein serine/threonine kinase activity);GO:0005524(ATP binding);GO:0005886(plasma membrane);GO:0006468(protein phosphorylation);GO:0009555(pollen development);GO:0016021(integral component of membrane);GO:0016301(kinase activity);GO:0030246(carbohydrate binding)	00500(Starch and sucrose metabolism)	K01176	EC:3.2.1.1	lectin-domain containing receptor kinase VI.3-like precursor [Solanum lycopersicum]	0.126956	0.908681	0.476647	0.068391	0.025899	0.021686	13.0396	3.70483	0.000208864	0.0355483	up	yes
Solyc12g099790.2	Solyc12g099790.2	Solyc12g099790.2.1	GO:0004683(calmodulin-dependent protein kinase activity);GO:0005516(calmodulin binding);GO:0005634(nucleus);GO:0005737(cytoplasm);GO:0009738(abscisic acid-activated signaling pathway);GO:0009931(calcium-dependent protein serine/threonine kinase activity);GO:0018105(peptidyl-serine phosphorylation);GO:0035556(intracellular signal transduction);GO:0046777(protein autophosphorylation)	04626(Plant-pathogen interaction)	K13412	EC:2.7.11.1	PREDICTED: calcium-dependent protein kinase 17-like [Solanum lycopersicum]	0.191231	0.174531	0.052064	0.198991	2.28521	1.708	0.0996676	-3.32673	0.000218765	0.0366418	down	yes
Solyc12g006460.2	Solyc12g006460.2	Solyc12g006460.2.1	GO:0004497(monooxygenase activity);GO:0005783(endoplasmic reticulum);GO:0007275(multicellular organism development);GO:0010268(brassinosteroid homeostasis);GO:0016125(sterol metabolic process);GO:0016132(brassinosteroid biosynthetic process)	00904(Diterpenoid biosynthesis)	K04123	EC:1.14.13.79	PREDICTED: ent-kaurenoic acid oxidase 2 isoform X1 [Solanum lycopersicum]	21.2441	15.15	9.9541	18.0363	92.1647	74.1825	0.251368	-1.99213	0.000219168	0.0366418	down	yes
Solyc12g038080.1	Solyc12g038080.1	Solyc12g038080.1.1	GO:0009536(plastid)	00195(Photosynthesis)	K02705	NA	photosystem II cp43 protein, partial (chloroplast) [Nelumbo lutea]	27.5111	2.52379	20.1315	0.616315	3.28976	0.897639	10.4433	3.3845	0.000234486	0.0388588	up	yes
Solyc03g031620.3	Solyc03g031620.3	Solyc03g031620.3.1	GO:0000103(sulfate assimilation);GO:0009507(chloroplast);GO:0009973(adenylyl-sulfate reductase activity);GO:0016671(oxidoreductase activity, acting on a sulfur group of donors, disulfide as acceptor);GO:0019344(cysteine biosynthetic process);GO:0019419(sulfate reduction);GO:0033741(adenylyl-sulfate reductase (glutathione) activity);GO:0045454(cell redox homeostasis);GO:0046872(metal ion binding);…	00920(Sulfur metabolism)	K05907	EC:1.8.4.9	PREDICTED: 5'-adenylylsulfate reductase 3, chloroplastic-like [Solanum lycopersicum]	0.96076	1.30507	1.10645	1.1442	6.93596	11.1498	0.175366	-2.51156	0.000243361	0.0399789	down	yes
Solyc04g009900.3	Solyc04g009900.3	Solyc04g009900.3.1	GO:0004683(calmodulin-dependent protein kinase activity);GO:0005516(calmodulin binding);GO:0005634(nucleus);GO:0005737(cytoplasm);GO:0005886(plasma membrane);GO:0009738(abscisic acid-activated signaling pathway);GO:0009931(calcium-dependent protein serine/threonine kinase activity);GO:0018105(peptidyl-serine phosphorylation);GO:0035556(intracellular signal transduction);GO:0046777(protein autopho…	04626(Plant-pathogen interaction)	K13412	EC:2.7.11.1	phosphoenolpyruvate carboxylase kinase 1 [Solanum lycopersicum]	1.49866	1.66218	2.63196	2.11416	23.0852	9.75878	0.165707	-2.59329	0.000250651	0.0408216	down	yes
Solyc09g082340.2	Solyc09g082340.2	Solyc09g082340.2.1	GO:0050832(defense response to fungus)	NA	NA	NA	vicilin precursor [Solanum lycopersicum]	0.69297	0.607053	0.142994	0.21913	123	0.117686	0.0116998	-6.41737	0.000262463	0.042306	down	yes
Solyc09g082660.3	Solyc09g082660.3	Solyc09g082660.3.1	GO:0005737(cytoplasm);GO:0008171(O-methyltransferase activity);GO:0009718(anthocyanin-containing compound biosynthetic process);GO:0033485(cyanidin 3-O-glucoside biosynthetic process);GO:0033486(delphinidin 3-O-glucoside biosynthetic process);GO:0043473(pigmentation);GO:0046872(metal ion binding)	00360(Phenylalanine metabolism);00940(Phenylpropanoid biosynthesis);00945(Stilbenoid, diarylheptanoid and gingerol biosynthesis);00941(Flavonoid biosynthesis)	K00588	EC:2.1.1.104	flavonoid 3',5'-methyltransferase [Solanum lycopersicum]	0	0	0.044792	0	2.00138	2.09901	0.0109238	-6.51638	0.000264244	0.042306	down	yes
Solyc01g100230.3	Solyc01g100230.3	Solyc01g100230.3.1	GO:0005737(cytoplasm);GO:0006457(protein folding)	04141(Protein processing in endoplasmic reticulum)	K09523	NA	PREDICTED: dnaJ homolog subfamily B member 3 [Solanum lycopersicum]	12.8852	12.3623	11.2275	4.37216	130.216	134.282	0.135661	-2.88193	0.000267997	0.0425462	down	yes
Solyc05g055400.3	Solyc05g055400.3	Solyc05g055400.3.1	GO:0010143(cutin biosynthetic process);GO:0016020(membrane);GO:0016709(oxidoreductase activity, acting on paired donors, with incorporation or reduction of molecular oxygen, NAD(P)H as one donor, and incorporation of one atom of oxygen);GO:0044550(secondary metabolite biosynthetic process);GO:0052722(fatty acid in-chain hydroxylase activity)	00903(Limonene and pinene degradation);00945(Stilbenoid, diarylheptanoid and gingerol biosynthesis)	K00517	NA	cytochrome P450 7719 [Solanum lycopersicum]	43.4174	35.3662	55.999	17.902	9.95189	17.3185	2.98374	1.57712	0.000277088	0.0432915	up	yes
Solyc06g024210.2	Solyc06g024210.2	Solyc06g024210.2.1	NA	NA	NA	NA	PREDICTED: uncharacterized protein LOC101254183, partial [Solanum lycopersicum]	42.4504	6.64949	18.4534	4.41559	4.97575	2.43177	5.71367	2.51442	0.000278551	0.0432915	up	yes
Solyc06g071820.3	Solyc06g071820.3	Solyc06g071820.3.1	GO:0003712(transcription cofactor activity);GO:0004402(histone acetyltransferase activity);GO:0005515(protein binding);GO:0005516(calmodulin binding);GO:0005634(nucleus);GO:0005737(cytoplasm);GO:0006355(regulation of transcription, DNA-templated);GO:0008270(zinc ion binding);GO:0009553(embryo sac development);GO:0009555(pollen development);GO:0009733(response to auxin);GO:0009751(response to sali…	00903(Limonene and pinene degradation);00945(Stilbenoid, diarylheptanoid and gingerol biosynthesis)	K00517	NA	PREDICTED: BTB/POZ and TAZ domain-containing protein 1-like [Solanum lycopersicum]	12.3876	13.1442	7.32123	7.37753	127.511	53.784	0.174127	-2.52179	0.000285357	0.0432915	down	yes
Solyc05g024190.3	Solyc05g024190.3	Solyc05g024190.3.1	NA	NA	NA	NA		3.67985	7.76465	9.81627	1.07201	0	0.336086	15.099	3.91638	0.000287702	0.0432915	up	yes
Solyc12g010800.2	Solyc12g010800.2	Solyc12g010800.2.1	GO:0003677(DNA binding);GO:0003700(transcription factor activity, sequence-specific DNA binding);GO:0005515(protein binding);GO:0005634(nucleus);GO:0006351(transcription, DNA-templated);GO:0009555(pollen development);GO:0043565(sequence-specific DNA binding);GO:0045893(positive regulation of transcription, DNA-templated)	04141(Protein processing in endoplasmic reticulum)	K04374	NA	PREDICTED: basic leucine zipper 34-like [Solanum lycopersicum]	26.3135	26.9677	23.5718	11.1989	4.1782	8.84448	3.17292	1.66581	0.000288565	0.0432915	up	yes
Solyc03g005760.1	Solyc03g005760.1	Solyc03g005760.1.1	GO:0009416(response to light stimulus);GO:0009535(chloroplast thylakoid membrane);GO:0009768(photosynthesis, light harvesting in photosystem I);GO:0009941(chloroplast envelope);GO:0010287(plastoglobule);GO:0016168(chlorophyll binding);GO:0031409(pigment binding)	00196(Photosynthesis - antenna proteins)	K08912	NA	PREDICTED: chlorophyll a-b binding protein 3A, chloroplastic-like [Solanum lycopersicum]	808.104	537.494	1585.83	1298.72	4329.92	11080.5	0.175438	-2.51097	0.000289348	0.0432915	down	yes
Solyc11g027760.1	Solyc11g027760.1	Solyc11g027760.1.1	NA	NA	NA	NA	PREDICTED: uncharacterized protein LOC105179916 [Sesamum indicum]	17.5278	3.38377	7.59016	1.39313	1.59648	1.02675	7.09642	2.82709	0.00028936	0.0432915	up	yes
Solyc08g076810.3	Solyc08g076810.3	Solyc08g076810.3.1	GO:0005739(mitochondrion);GO:0005789(endoplasmic reticulum membrane);GO:0006506(GPI anchor biosynthetic process);GO:0016021(integral component of membrane);GO:0016746(transferase activity, transferring acyl groups)	00563(Glycosylphosphatidylinositol(GPI)-anchor biosynthesis)	K05283	EC:2.3.-.-	glycosylphosphatidylinositol domain-containing protein [Solanum lycopersicum]	1.64124	1.33907	1.27267	2.27519	4.85555	8.27342	0.276094	-1.85677	0.000291024	0.0432915	down	yes
Solyc01g017050.1	Solyc01g017050.1	Solyc01g017050.1.1	NA	NA	NA	NA	hypothetical protein DCAR_032037 [Daucus carota subsp. sativus]	16.1129	2.85636	6.36826	0.7645	1.77615	0.853627	7.46477	2.9001	0.000300623	0.0442094	up	yes
Solyc00g005094.1	Solyc00g005094.1	Solyc00g005094.1.1	NA	NA	NA	NA	PREDICTED: serine/threonine-protein phosphatase 7 long form homolog [Solanum pennellii]	5.96483	30.5045	25.6338	4.69695	0.926981	0.41227	10.2884	3.36295	0.000301874	0.0442094	up	yes
Solyc07g006370.1	Solyc07g006370.1	Solyc07g006370.1.1	GO:0005432(calcium:sodium antiporter activity);GO:0005774(vacuolar membrane);GO:0006812(cation transport);GO:0006813(potassium ion transport);GO:0006814(sodium ion transport);GO:0015297(antiporter activity);GO:0015491(cation:cation antiporter activity);GO:0016021(integral component of membrane);GO:0055085(transmembrane transport)	NA	NA	NA	PREDICTED: cation/calcium exchanger 1-like [Solanum lycopersicum]	4.60835	3.69815	2.21244	2.70794	23.1065	28.6963	0.19297	-2.37355	0.000310878	0.0451777	down	yes
Solyc12g027550.1	Solyc12g027550.1	Solyc12g027550.1.1	GO:0009536(plastid)	00195(Photosynthesis)	K02705	NA	photosystem II cp43 protein, partial (chloroplast) [Stewartia pseudocamellia]	16.2435	2.32474	8.69221	1.63615	0.584262	0.743708	9.1968	3.20113	0.000318372	0.0456696	up	yes
Solyc11g006740.2	Solyc11g006740.2	Solyc11g006740.2.1	GO:0003674(molecular_function);GO:0005634(nucleus);GO:0009793(embryo development ending in seed dormancy)	NA	NA	NA	PREDICTED: putative F-box protein PP2-B12 isoform X1 [Solanum lycopersicum]	3.65354	9.62365	3.62929	1.42893	0.970677	1.25287	4.62877	2.21063	0.000319097	0.0456696	up	yes
Solyc11g045260.1	Solyc11g045260.1	Solyc11g045260.1.1	GO:0009536(plastid)	00195(Photosynthesis)	K02705	NA	CP43 chlorophyll apoprotein of photosystem II (chloroplast) [Prasinoderma coloniale]	8.96262	0.981857	8.78733	0.67286	0.524624	0	15.6426	3.96741	0.000323784	0.045728	up	yes
Solyc05g011840.3	Solyc05g011840.3	Solyc05g011840.3.1	GO:0005737(cytoplasm);GO:0005794(Golgi apparatus);GO:0006952(defense response);GO:0008146(sulfotransferase activity);GO:0009651(response to salt stress);GO:0009751(response to salicylic acid);GO:0016131(brassinosteroid metabolic process);GO:0080118(brassinosteroid sulfotransferase activity);GO:1990135(flavonoid sulfotransferase activity)	00966(Glucosinolate biosynthesis)	NA	NA	PREDICTED: cytosolic sulfotransferase 12-like [Solanum pennellii]	8.54323	5.61627	11.2691	2.59639	0.550977	1.54949	5.41395	2.43668	0.000324347	0.045728	up	yes
Solyc08g081960.2	Solyc08g081960.2	Solyc08g081960.2.1	GO:0003677(DNA binding);GO:0003700(transcription factor activity, sequence-specific DNA binding);GO:0005515(protein binding);GO:0005634(nucleus);GO:0005737(cytoplasm);GO:0006351(transcription, DNA-templated);GO:0006355(regulation of transcription, DNA-templated);GO:0009736(cytokinin-activated signaling pathway);GO:0009873(ethylene-activated signaling pathway);GO:0042802(identical protein binding)…	04626(Plant-pathogen interaction)	K13434	NA	PREDICTED: ethylene-responsive transcription factor CRF1 [Solanum lycopersicum]	2.49305	2.48413	1.42584	1.24247	58.5298	7.5061	0.095172	-3.39332	0.00033049	0.046249	down	yes
Solyc10g017890.1	Solyc10g017890.1	Solyc10g017890.1.1	GO:0009536(plastid)	00195(Photosynthesis)	K02689	NA	photosystem I P700 chlorophyll a apoprotein A1 (chloroplast) [Aquilaria sinensis]	3.22288	0.324171	2.76163	0.176207	0.312323	0.18018	9.43411	3.23789	0.000339129	0.0471091	up	yes
Solyc10g075090.2	Solyc10g075090.2	Solyc10g075090.2.1	GO:0005516(calmodulin binding);GO:0005576(extracellular region);GO:0005886(plasma membrane);GO:0006869(lipid transport);GO:0008289(lipid binding);GO:0009505(plant-type cell wall);GO:0009534(chloroplast thylakoid);GO:0048046(apoplast);GO:0071555(cell wall organization)	NA	NA	NA	non-specific lipid-transfer protein 2 precursor [Solanum lycopersicum]	9.91456	3.04602	10.6795	8.2923	153.704	27.7469	0.12459	-3.00474	0.00034362	0.0473845	down	yes
Solyc02g032860.3	Solyc02g032860.3	Solyc02g032860.3.1	GO:0000103(sulfate assimilation);GO:0004604(phosphoadenylyl-sulfate reductase (thioredoxin) activity);GO:0009507(chloroplast);GO:0009534(chloroplast thylakoid);GO:0009570(chloroplast stroma);GO:0009973(adenylyl-sulfate reductase activity);GO:0016671(oxidoreductase activity, acting on a sulfur group of donors, disulfide as acceptor);GO:0019344(cysteine biosynthetic process);GO:0019379(sulfate assi…	00920(Sulfur metabolism)	K05907	EC:1.8.4.9	PREDICTED: 5'-adenylylsulfate reductase 3, chloroplastic [Solanum lycopersicum]	12.2213	16.9225	13.0922	22.0726	43.426	53.0243	0.356353	-1.48862	0.000376467	0.0515378	down	yes
Solyc08g082670.3	Solyc08g082670.3	Solyc08g082670.3.1	GO:0000139(Golgi membrane);GO:0000271(polysaccharide biosynthetic process);GO:0005886(plasma membrane);GO:0016021(integral component of membrane);GO:0016740(transferase activity);GO:0016757(transferase activity, transferring glycosyl groups);GO:0016759(cellulose synthase activity);GO:0016760(cellulose synthase (UDP-forming) activity);GO:0030244(cellulose biosynthetic process);GO:0071555(cell wall…	00500(Starch and sucrose metabolism);00520(Amino sugar and nucleotide sugar metabolism)	K00770	EC:2.4.2.24	unnamed protein product, partial [Vitis vinifera]	5.69643	4.89097	5.75634	3.07736	48.9189	38.1293	0.181344	-2.4632	0.000430307	0.0584846	down	yes
Solyc01g086930.3	Solyc01g086930.3	Solyc01g086930.3.1	GO:0000014(single-stranded DNA endodeoxyribonuclease activity);GO:0000077(DNA damage checkpoint);GO:0000706(meiotic DNA double-strand break processing);GO:0005634(nucleus);GO:0006281(DNA repair);GO:0006974(cellular response to DNA damage stimulus);GO:0007276(gamete generation);GO:0010212(response to ionizing radiation)	NA	NA	NA	PREDICTED: protein gamma response 1 [Solanum lycopersicum]	15.3545	18.2023	20.1148	3.55571	5.8281	9.04444	2.91246	1.54224	0.000446233	0.060216	up	yes
Solyc02g089790.3	Solyc02g089790.3	Solyc02g089790.3.1	GO:0003712(transcription cofactor activity);GO:0004402(histone acetyltransferase activity);GO:0005634(nucleus);GO:0006351(transcription, DNA-templated);GO:0006355(regulation of transcription, DNA-templated);GO:0006473(protein acetylation);GO:0008270(zinc ion binding);GO:0009908(flower development);GO:0016573(histone acetylation)	03050(Proteasome)	K03063	NA	PREDICTED: probable histone acetyltransferase HAC-like 1 [Solanum lycopersicum]	0.033861	0.060576	0.038581	0.183288	0.53034	0.204906	0.144816	-2.78771	0.0004707	0.0630671	down	yes
Solyc00g008570.2	Solyc00g008570.2	Solyc00g008570.2.1	NA	NA	NA	NA	hypothetical protein F511_40329 [Dorcoceras hygrometricum]	52.4939	7.18288	20.4838	4.2119	5.38492	2.22358	6.78155	2.76161	0.000486731	0.0647558	up	yes
Solyc07g054880.3	Solyc07g054880.3	Solyc07g054880.3.1	GO:0016787(hydrolase activity)	00901(Indole alkaloid biosynthesis)	K08233	EC:3.1.1.78	methylketone synthase Ie [Solanum lycopersicum]	4.04624	3.65298	2.93166	1.00648	0.813795	0.291264	5.03466	2.3319	0.000491712	0.064961	up	yes
Solyc01g089860.2	Solyc01g089860.2	Solyc01g089860.2.1	GO:0005515(protein binding);GO:0005634(nucleus);GO:0008150(biological_process)	NA	NA	NA	PREDICTED: histone-lysine N-methyltransferase SETD1B [Solanum lycopersicum]	51.3925	55.0914	38.8877	5.16957	24.473	1.75273	4.63035	2.21112	0.00050634	0.0664289	up	yes
Solyc04g071780.3	Solyc04g071780.3	Solyc04g071780.3.1	GO:0016020(membrane);GO:0016709(oxidoreductase activity, acting on paired donors, with incorporation or reduction of molecular oxygen, NAD(P)H as one donor, and incorporation of one atom of oxygen);GO:0044550(secondary metabolite biosynthetic process)	00380(Tryptophan metabolism)	K07408	EC:1.14.14.1	PREDICTED: cytochrome P450 71A1-like [Solanum lycopersicum]	0.591073	1.10029	0.985549	0.238218	0.08249	0.060512	7.02196	2.81187	0.000510341	0.0664921	up	yes
Solyc11g006730.1	Solyc11g006730.1	Solyc11g006730.1.1	GO:0005618(cell wall);GO:0033609(oxalate metabolic process);GO:0046564(oxalate decarboxylase activity)	04144(Endocytosis)	K19476	NA	PREDICTED: putative germin-like protein 9-2 [Solanum lycopersicum]	1.74069	0.665362	2.43659	0.220725	0.167292	0.241146	7.69695	2.94429	0.000533648	0.0690526	up	yes
Solyc02g065430.1	Solyc02g065430.1	Solyc02g065430.1.1	GO:0003674(molecular_function);GO:0005575(cellular_component)	NA	NA	NA	PREDICTED: uncharacterized protein LOC101258031 [Solanum lycopersicum]	19.2482	17.925	21.709	7.14652	6.28154	3.46081	3.48645	1.80176	0.00054205	0.0696627	up	yes
Solyc11g005440.2	Solyc11g005440.2	Solyc11g005440.2.1	GO:0004519(endonuclease activity);GO:0005739(mitochondrion);GO:0005777(peroxisome);GO:0009507(chloroplast);GO:0010468(regulation of gene expression)	NA	NA	NA	PREDICTED: uncharacterized protein LOC101261569 [Solanum lycopersicum]	0.27552	0.461349	0.183715	0.217883	5.30681	1.87492	0.12441	-3.00683	0.000580945	0.0741569	down	yes
Solyc11g068720.2	Solyc11g068720.2	Solyc11g068720.2.1	GO:0000902(cell morphogenesis)	NA	NA	NA	PREDICTED: uncharacterized protein At5g41620 [Solanum lycopersicum]	2.73749	2.72836	2.72825	2.84974	15.1733	12.1016	0.272006	-1.87829	0.000585541	0.0742419	down	yes
Solyc09g084470.3	Solyc09g084470.3	Solyc09g084470.3.1	NA	NA	NA	NA	wound-induced proteinase inhibitor 1 precursor [Solanum lycopersicum]	709.317	36.9564	622.317	38.8321	58.5214	112.464	6.52278	2.70549	0.000594469	0.0748714	up	yes
Solyc12g098590.2	Solyc12g098590.2	Solyc12g098590.2.1	GO:0009813(flavonoid biosynthetic process);GO:0043231(intracellular membrane-bounded organelle);GO:0052696(flavonoid glucuronidation);GO:0080043(quercetin 3-O-glucosyltransferase activity);GO:0080044(quercetin 7-O-glucosyltransferase activity)	00942(Anthocyanin biosynthesis)	K12338	EC:2.4.1.298	PREDICTED: crocetin glucosyltransferase, chloroplastic-like [Solanum lycopersicum]	0	0.033535	0	0	0.662303	1.01998	0.0199343	-5.6486	0.000608883	0.0758454	down	yes
Solyc04g074080.3	Solyc04g074080.3	Solyc04g074080.3.1	GO:0003674(molecular_function);GO:0005634(nucleus);GO:0008150(biological_process)	NA	NA	NA	PREDICTED: uncharacterized protein LOC101252482 [Solanum lycopersicum]	22.253	23.9842	28.9763	12.9093	6.23606	5.97609	2.994	1.58207	0.000612899	0.0758454	up	yes
Solyc00g025290.1	Solyc00g025290.1	Solyc00g025290.1.1	NA	NA	NA	NA	hypothetical protein NitaMp096 [Nicotiana tabacum]	4.41357	1.9459	2.7563	0.691459	0.425532	0.358766	6.17701	2.62691	0.000614247	0.0758454	up	yes
Solyc04g064610.3	Solyc04g064610.3	Solyc04g064610.3.1	GO:0008643(carbohydrate transport);GO:0016021(integral component of membrane);GO:0051119(sugar transmembrane transporter activity)	NA	NA	NA	PREDICTED: bidirectional sugar transporter SWEET1-like [Solanum lycopersicum]	0.367211	0.538837	0.415487	0.202664	5.22189	4.7667	0.129674	-2.94704	0.000645778	0.0788178	down	yes
Solyc11g027645.1	Solyc11g027645.1	Solyc11g027645.1.1	NA	NA	NA	NA	hypothetical protein GLYMA_13G014000 [Glycine max]	59.4175	19.1827	37.0826	16.3791	11.8302	8.386	3.16114	1.66044	0.000646663	0.0788178	up	yes
Solyc10g052740.2	Solyc10g052740.2	Solyc10g052740.2.1	GO:0009536(plastid)	00195(Photosynthesis)	K02689	NA	hypothetical protein EUTSA_v10011033mg [Eutrema salsugineum]	9.47882	1.09746	5.86989	0	0.759735	0	21.6472	4.43611	0.000691152	0.0837003	up	yes
Solyc08g005960.2	Solyc08g005960.2	Solyc08g005960.2.1	GO:0005576(extracellular region);GO:0006508(proteolysis);GO:0006869(lipid transport);GO:0008233(peptidase activity);GO:0008289(lipid binding);GO:0009535(chloroplast thylakoid membrane)	03010(Ribosome)	K02883	NA	PREDICTED: 14 kDa proline-rich protein DC2.15-like [Solanum lycopersicum]	93.8816	39.7492	93.1685	60.5552	374.338	735.027	0.193859	-2.36692	0.000718183	0.0864199	down	yes
Solyc02g079550.2	Solyc02g079550.2	Solyc02g079550.2.1	GO:0004674(protein serine/threonine kinase activity);GO:0005886(plasma membrane);GO:0006468(protein phosphorylation);GO:0009506(plasmodesma);GO:0031625(ubiquitin protein ligase binding);GO:0045087(innate immune response)	00520(Amino sugar and nucleotide sugar metabolism)	K01183	EC:3.2.1.14	PREDICTED: G-type lectin S-receptor-like serine/threonine-protein kinase At1g11300 [Solanum lycopersicum]	0.218429	0.215068	0.245992	0.181311	2.16847	2.19466	0.149521	-2.74158	0.000725961	0.0868028	down	yes
Solyc05g020010.1	Solyc05g020010.1	Solyc05g020010.1.1	GO:0009536(plastid)	00195(Photosynthesis)	K02690	NA	PsaB, partial (chloroplast) [Molineria capitulata]	4.15064	0.509114	3.82443	0.191002	0.602768	0.162229	8.87467	3.14969	0.000731267	0.0868874	up	yes
Solyc08g066140.3	Solyc08g066140.3	Solyc08g066140.3.1	GO:0000175(3'-5'-exoribonuclease activity);GO:0003676(nucleic acid binding);GO:0003723(RNA binding);GO:0004654(polyribonucleotide nucleotidyltransferase activity);GO:0006364(rRNA processing);GO:0006397(mRNA processing);GO:0006401(RNA catabolic process);GO:0006402(mRNA catabolic process);GO:0008033(tRNA processing);GO:0009507(chloroplast);GO:0009570(chloroplast stroma);GO:0010323(negative regulati…	00230(Purine metabolism);00240(Pyrimidine metabolism);03018(RNA degradation)	K00962	EC:2.7.7.8	PREDICTED: probable polyribonucleotide nucleotidyltransferase 1, chloroplastic [Solanum lycopersicum]	0.421487	1.00681	1.57022	34.0892	0.952361	1.76136	0.081475	-3.6175	0.000739192	0.0871144	down	yes
Solyc08g068490.3	Solyc08g068490.3	Solyc08g068490.3.1	GO:0005737(cytoplasm);GO:0009416(response to light stimulus);GO:0009507(chloroplast);GO:0009733(response to auxin)	04075(Plant hormone signal transduction)	K14487	NA	PREDICTED: jasmonic acid-amido synthetase JAR1-like [Solanum pennellii]	7.86676	11.2402	12.7756	6.40625	93.7636	53.98	0.206828	-2.2735	0.0007424	0.0871144	down	yes
Solyc01g018090.2	Solyc01g018090.2	Solyc01g018090.2.1	GO:0009536(plastid)	00195(Photosynthesis)	K02689	NA	photosystem I P700 apoprotein A1 (chloroplast) [Leitneria floridana]	4.53881	0.297757	4.31506	0.336746	0.362065	0.185293	10.3513	3.37174	0.000766086	0.0891284	up	yes
Solyc08g016720.1	Solyc08g016720.1	Solyc08g016720.1.1	GO:0006970(response to osmotic stress);GO:0009414(response to water deprivation);GO:0009507(chloroplast);GO:0009535(chloroplast thylakoid membrane);GO:0009570(chloroplast stroma);GO:0009688(abscisic acid biosynthetic process);GO:0042538(hyperosmotic salinity response);GO:0045549(9-cis-epoxycarotenoid dioxygenase activity);GO:0046872(metal ion binding);GO:0055114(oxidation-reduction process)	00906(Carotenoid biosynthesis)	K09840	EC:1.13.11.51	PREDICTED: probable 9-cis-epoxycarotenoid dioxygenase NCED5, chloroplastic [Solanum lycopersicum]	0.626784	0.534739	0.310479	0.293445	9.64607	2.81982	0.115367	-3.1157	0.000768999	0.0891284	down	yes
Solyc06g051460.3	Solyc06g051460.3	Solyc06g051460.3.1	GO:0005634(nucleus);GO:0005737(cytoplasm);GO:0006351(transcription, DNA-templated);GO:0006355(regulation of transcription, DNA-templated);GO:0019538(protein metabolic process)	NA	NA	NA	PREDICTED: protein SMAX1-LIKE 6-like [Solanum lycopersicum]	1.64835	2.19522	1.73966	1.31959	15.0161	8.31671	0.226478	-2.14255	0.000797379	0.0918542	down	yes
Solyc07g007770.2	Solyc07g007770.2	Solyc07g007770.2.1	NA	NA	NA	NA	PREDICTED: uncharacterized protein LOC107063036 [Solanum tuberosum]	0.055029	0.962931	2.36298	0.038679	0.1435	0	18.5583	4.214	0.000815724	0.0933979	up	yes
Solyc03g116460.3	Solyc03g116460.3	Solyc03g116460.3.1	GO:0009252(peptidoglycan biosynthetic process);GO:0047661(amino-acid racemase activity)	NA	NA	NA	PREDICTED: probable amino-acid racemase isoform X3 [Solanum lycopersicum]	5.20571	3.99212	5.51958	2.75048	30.6558	37.0971	0.208748	-2.26017	0.000833623	0.0944495	down	yes
Solyc08g044260.3	Solyc08g044260.3	Solyc08g044260.3.1	GO:0003824(catalytic activity);GO:0005506(iron ion binding);GO:0005739(mitochondrion);GO:0006633(fatty acid biosynthetic process);GO:0016021(integral component of membrane);GO:0016491(oxidoreductase activity);GO:0055114(oxidation-reduction process)	00073(Cutin, suberine and wax biosynthesis)	K15404	EC:4.1.99.5	PREDICTED: protein ECERIFERUM 1-like [Solanum lycopersicum]	15.6676	31.0001	22.0778	11.7869	6.26277	3.42697	3.20094	1.6785	0.000836359	0.0944495	up	yes
Solyc10g078470.2	Solyc10g078470.2	Solyc10g078470.2.1	GO:0003333(amino acid transmembrane transport);GO:0005302(L-tyrosine transmembrane transporter activity);GO:0006865(amino acid transport);GO:0016020(membrane);GO:0016021(integral component of membrane)	NA	NA	NA	PREDICTED: uncharacterized protein LOC101268525 [Solanum lycopersicum]	0.148846	0.157269	0.153921	0.070834	1.71155	2.97185	0.0967636	-3.36939	0.000839942	0.0944495	down	yes
Solyc02g021290.1	Solyc02g021290.1	Solyc02g021290.1.1	GO:0009536(plastid)	00195(Photosynthesis)	K02703	NA	PsbA, partial (chloroplast) [Evansianthus georgiensis]	84.1049	20.6357	58.7428	16.7349	10.6795	2.19144	5.52201	2.46519	0.000844906	0.0944495	up	yes
Solyc05g013207.1	Solyc05g013207.1	Solyc05g013207.1.1	GO:0005634(nucleus);GO:0006633(fatty acid biosynthetic process);GO:0009409(response to cold);GO:0009416(response to light stimulus);GO:0009922(fatty acid elongase activity);GO:0016021(integral component of membrane)	00062(Fatty acid elongation)	K15397	EC:2.3.1.199	PREDICTED: 3-ketoacyl-CoA synthase 20-like [Solanum lycopersicum]	26.3818	24.7288	23.6118	10.5076	13.112	8.52195	2.32479	1.2171	0.000867724	0.0964297	up	yes
Solyc06g082190.3	Solyc06g082190.3	Solyc06g082190.3.1	GO:0004712(protein serine/threonine/tyrosine kinase activity);GO:0005524(ATP binding);GO:0005737(cytoplasm);GO:0006468(protein phosphorylation);GO:0016301(kinase activity)	04075(Plant hormone signal transduction)	K14510	EC:2.7.11.1	PREDICTED: serine/threonine-protein kinase STY17 [Solanum lycopersicum]	0.18532	0.091678	0.171332	0.197971	1.43184	1.44238	0.145932	-2.77663	0.000885496	0.0978292	down	yes
Solyc02g070940.1	Solyc02g070940.1	Solyc02g070940.1.1	GO:0009416(response to light stimulus);GO:0009535(chloroplast thylakoid membrane);GO:0009768(photosynthesis, light harvesting in photosystem I);GO:0009941(chloroplast envelope);GO:0010287(plastoglobule);GO:0016168(chlorophyll binding);GO:0031409(pigment binding)	00196(Photosynthesis - antenna proteins)	K08912	NA	chlorophyll a/b-binding protein Cab-1B [Solanum lycopersicum]	426.909	289.195	961.059	1013.12	1099.83	7212.8	0.179842	-2.4752	0.000905063	0.0994096	down	yes
Solyc04g008870.3	Solyc04g008870.3	Solyc04g008870.3.1	GO:0003677(DNA binding);GO:0003700(transcription factor activity, sequence-specific DNA binding);GO:0005634(nucleus);GO:0006351(transcription, DNA-templated);GO:0006355(regulation of transcription, DNA-templated)	NA	NA	NA	PREDICTED: transcription factor DIVARICATA-like [Solanum lycopersicum]	3.87518	2.95638	2.23009	2.00533	23.7328	17.7411	0.208413	-2.26248	0.000929697	0.101384	down	yes
Solyc11g066070.2	Solyc11g066070.2	Solyc11g066070.2.1	GO:0005524(ATP binding);GO:0005618(cell wall);GO:0005634(nucleus);GO:0005739(mitochondrion);GO:0005774(vacuolar membrane);GO:0005794(Golgi apparatus);GO:0005829(cytosol);GO:0005886(plasma membrane);GO:0006351(transcription, DNA-templated);GO:0006355(regulation of transcription, DNA-templated);GO:0006457(protein folding);GO:0009266(response to temperature stimulus);GO:0009408(response to heat);GO:…	03040(Spliceosome);04141(Protein processing in endoplasmic reticulum);04144(Endocytosis)	K03283	NA	PREDICTED: heat shock cognate 70 kDa protein 2-like [Solanum lycopersicum]	22.8862	21.4195	18.3083	18.6584	123.512	84.7984	0.275871	-1.85793	0.000933776	0.101384	down	yes
Solyc07g021240.1	Solyc07g021240.1	Solyc07g021240.1.1	GO:0009536(plastid)	00195(Photosynthesis)	K02690	NA	photosystem I P700 apoprotein A2 (chloroplast) [Festuca arundinacea]	3.59804	0.333589	2.74021	0	0.35883	0.151141	13.0828	3.7096	0.000951161	0.102682	up	yes
Solyc01g098950.2	Solyc01g098950.2	Solyc01g098950.2.1	GO:0003677(DNA binding);GO:0004365(glyceraldehyde-3-phosphate dehydrogenase (NAD+) (phosphorylating) activity);GO:0005507(copper ion binding);GO:0005634(nucleus);GO:0005737(cytoplasm);GO:0005739(mitochondrion);GO:0005740(mitochondrial envelope);GO:0005774(vacuolar membrane);GO:0005794(Golgi apparatus);GO:0005829(cytosol);GO:0005886(plasma membrane);GO:0006094(gluconeogenesis);GO:0006096(glycolyti…	01200(Carbon metabolism);01230(Biosynthesis of amino acids);00010(Glycolysis / Gluconeogenesis);00710(Carbon fixation in photosynthetic organisms)	K00134	EC:1.2.1.12	PREDICTED: glyceraldehyde-3-phosphate dehydrogenase GAPC1, cytosolic-like [Solanum pennellii]	2.61633	10.5619	4.94888	1.92216	0.456343	0.178068	7.0904	2.82587	0.000962293	0.102996	up	yes
Solyc02g085230.3	Solyc02g085230.3	Solyc02g085230.3.1	GO:0006364(rRNA processing);GO:0006409(tRNA export from nucleus);GO:0032040(small-subunit processome);GO:0032545(CURI complex);GO:0034456(UTP-C complex)	03008(Ribosome biogenesis in eukaryotes)	K14544	NA	PREDICTED: nucleolar protein 6 [Solanum lycopersicum]	1.30108	1.70684	1.32911	0.869443	14.7389	6.06397	0.200119	-2.32107	0.000968367	0.102996	down	yes
Solyc04g071800.3	Solyc04g071800.3	Solyc04g071800.3.1	GO:0016020(membrane);GO:0016709(oxidoreductase activity, acting on paired donors, with incorporation or reduction of molecular oxygen, NAD(P)H as one donor, and incorporation of one atom of oxygen);GO:0044550(secondary metabolite biosynthetic process)	00380(Tryptophan metabolism)	K07408	EC:1.14.14.1	PREDICTED: cytochrome P450 71A1-like [Solanum lycopersicum]	2.35124	3.16737	2.79553	2.45719	11.3251	17.8173	0.26311	-1.92626	0.000970423	0.102996	down	yes
Solyc05g006210.3	Solyc05g006210.3	Solyc05g006210.3.1	GO:0004553(hydrolase activity, hydrolyzing O-glycosyl compounds);GO:0030247(polysaccharide binding);GO:0046658(anchored component of plasma membrane)	00500(Starch and sucrose metabolism)	K19893	EC:3.2.1.39	PREDICTED: glucan endo-1,3-beta-glucosidase 6-like isoform X1 [Solanum lycopersicum]	2.06532	4.91724	5.4232	0.924107	0.983659	1.24594	3.93371	1.97589	0.00098125	0.103416	up	yes
Solyc08g067970.3	Solyc08g067970.3	Solyc08g067970.3.1	GO:0003674(molecular_function);GO:0005575(cellular_component);GO:0008150(biological_process)	NA	NA	NA	PREDICTED: uncharacterized protein LOC101254717 [Solanum lycopersicum]	1.13678	1.48181	0.872983	0.980168	9.80101	5.79416	0.210649	-2.24709	0.00098533	0.103416	down	yes
Solyc01g111350.3	Solyc01g111350.3	Solyc01g111350.3.1	GO:0009507(chloroplast);GO:0016021(integral component of membrane)	NA	NA	NA	PREDICTED: protein NUCLEAR FUSION DEFECTIVE 4-like [Solanum lycopersicum]	6.27383	5.76842	9.82665	2.95812	64.1063	53.4092	0.181524	-2.46177	0.00102055	0.106074	down	yes
Solyc09g015770.3	Solyc09g015770.3	Solyc09g015770.3.1	GO:0003700(transcription factor activity, sequence-specific DNA binding);GO:0005515(protein binding);GO:0005634(nucleus);GO:0006351(transcription, DNA-templated);GO:0006355(regulation of transcription, DNA-templated);GO:0009751(response to salicylic acid);GO:0009753(response to jasmonic acid);GO:0009862(systemic acquired resistance, salicylic acid mediated signaling pathway);GO:0009864(induced sy…	04626(Plant-pathogen interaction)	K13426	NA	WRKY transcription factor 81 [Solanum lycopersicum]	3.12547	15.9725	28.3626	0.420399	1.08204	4.85151	7.46945	2.901	0.00102188	0.106074	up	yes
Solyc05g055310.3	Solyc05g055310.3	Solyc05g055310.3.1	GO:0005737(cytoplasm);GO:0030001(metal ion transport);GO:0046914(transition metal ion binding);GO:0046916(cellular transition metal ion homeostasis)	NA	NA	NA	copper chaperone [Solanum lycopersicum]	184.824	160.538	178.57	245.831	621.536	602.883	0.356355	-1.48861	0.0010292	0.10625	down	yes
Solyc10g005400.3	Solyc10g005400.3	Solyc10g005400.3.1	GO:0005506(iron ion binding);GO:0005737(cytoplasm);GO:0006949(syncytium formation);GO:0016491(oxidoreductase activity);GO:0019310(inositol catabolic process);GO:0019853(L-ascorbic acid biosynthetic process);GO:0050113(inositol oxygenase activity);GO:0055114(oxidation-reduction process)	00053(Ascorbate and aldarate metabolism);00562(Inositol phosphate metabolism)	K00469	EC:1.13.99.1	PREDICTED: inositol oxygenase 1-like [Solanum lycopersicum]	0.351879	0.750676	2.28243	0.038672	8.82304	75.4237	0.040161	-4.63806	0.00103601	0.106371	down	yes
Solyc02g093610.3	Solyc02g093610.3	Solyc02g093610.3.1	GO:0003674(molecular_function);GO:0005739(mitochondrion)	NA	NA	NA	PREDICTED: BAG family molecular chaperone regulator 3 [Solanum lycopersicum]	5.41948	2.19035	4.65771	4.12267	57.1254	13.4833	0.164155	-2.60687	0.00106711	0.108972	down	yes
Solyc09g082670.3	Solyc09g082670.3	Solyc09g082670.3.1	GO:0003677(DNA binding);GO:0003700(transcription factor activity, sequence-specific DNA binding);GO:0005634(nucleus);GO:0005737(cytoplasm);GO:0006351(transcription, DNA-templated);GO:0006355(regulation of transcription, DNA-templated);GO:0043565(sequence-specific DNA binding)	NA	NA	NA	PREDICTED: heat stress transcription factor A-6b [Solanum lycopersicum]	0.067589	0.066338	0.147261	0.031626	0.988373	2.97902	0.0703142	-3.83004	0.00109982	0.111708	down	yes
Solyc03g121000.3	Solyc03g121000.3	Solyc03g121000.3.1	GO:0000160(phosphorelay signal transduction system);GO:0005634(nucleus);GO:0005737(cytoplasm);GO:0009736(cytokinin-activated signaling pathway);GO:0009927(histidine phosphotransfer kinase activity);GO:0016310(phosphorylation);GO:0043424(protein histidine kinase binding)	04075(Plant hormone signal transduction)	K14490	NA	PREDICTED: uncharacterized protein LOC109119895 isoform X1 [Solanum lycopersicum]	5.05993	17.5411	21.0042	4.0222	6.83567	2.65656	3.22657	1.69	0.00111334	0.112477	up	yes
Solyc07g006035.1	Solyc07g006035.1	Solyc07g006035.1.1	GO:0005634(nucleus);GO:0005737(cytoplasm);GO:0005829(cytosol)	NA	NA	NA	PREDICTED: protein TSS isoform X1 [Solanum lycopersicum]	2.39961	8.97226	7.38945	7.53341	89.9265	12.3646	0.17083	-2.54937	0.00114435	0.114995	down	yes
Solyc01g104730.2	Solyc01g104730.2	Solyc01g104730.2.1	GO:0005215(transporter activity);GO:0006810(transport);GO:0016021(integral component of membrane)	NA	NA	NA	PREDICTED: transmembrane protein 184C [Solanum tuberosum]	1.83991	9.06235	3.42792	1.36734	0.45933	0.419747	6.37911	2.67336	0.00116412	0.116363	up	yes
Solyc04g074730.1	Solyc04g074730.1	Solyc04g074730.1.1	NA	NA	NA	NA		435.091	390.565	484.149	210.392	68.543	156.695	3.00669	1.58818	0.00117217	0.11655	up	yes
Solyc07g007930.3	Solyc07g007930.3	Solyc07g007930.3.1	GO:0005737(cytoplasm);GO:0006979(response to oxidative stress);GO:0009506(plasmodesma);GO:0016757(transferase activity, transferring glycosyl groups);GO:0034484(raffinose catabolic process);GO:0047274(galactinol-sucrose galactosyltransferase activity);GO:0052692(raffinose alpha-galactosidase activity);GO:0080167(response to karrikin)	00052(Galactose metabolism)	K06617	EC:2.4.1.82	PREDICTED: probable galactinol--sucrose galactosyltransferase 6 isoform X1 [Solanum lycopersicum]	4.16684	5.47532	3.2767	8.29687	14.7108	8.8966	0.404925	-1.30427	0.00121216	0.119896	down	yes
Solyc03g032090.1	Solyc03g032090.1	Solyc03g032090.1.1	GO:0003333(amino acid transmembrane transport);GO:0015171(amino acid transmembrane transporter activity)	NA	NA	NA	PREDICTED: amino acid transporter ANTL1 [Solanum lycopersicum]	2.60511	2.47707	4.05335	1.80725	20.7704	22.7234	0.201662	-2.30999	0.00125233	0.123224	down	yes
Solyc04g078460.3	Solyc04g078460.3	Solyc04g078460.3.1	GO:0004067(asparaginase activity);GO:0005737(cytoplasm);GO:0006508(proteolysis);GO:0006516(glycoprotein catabolic process);GO:0008798(beta-aspartyl-peptidase activity);GO:0033345(asparagine catabolic process via L-aspartate);GO:0051604(protein maturation)	00511(Other glycan degradation)	K01444	EC:3.5.1.26	probable isoaspartyl peptidase/L-asparaginase 2 [Solanum lycopersicum]	1.70173	0.893721	2.50396	0.470449	10.3462	32.6117	0.117421	-3.09023	0.00128713	0.125992	down	yes
Solyc08g081220.1	Solyc08g081220.1	Solyc08g081220.1.1	GO:0016709(oxidoreductase activity, acting on paired donors, with incorporation or reduction of molecular oxygen, NAD(P)H as one donor, and incorporation of one atom of oxygen);GO:0035336(long-chain fatty-acyl-CoA metabolic process)	00073(Cutin, suberine and wax biosynthesis)	K15398	EC:1.14.-.-	PREDICTED: cytochrome P450 86A22 [Solanum lycopersicum]	12.9128	10.2078	18.7369	3.63075	3.22341	7.05147	3.01011	1.58982	0.00133344	0.129852	up	yes
Solyc02g086970.3	Solyc02g086970.3	Solyc02g086970.3.1	GO:0004029(aldehyde dehydrogenase (NAD) activity)	00010(Glycolysis / Gluconeogenesis);00040(Pentose and glucuronate interconversions);00053(Ascorbate and aldarate metabolism);00620(Pyruvate metabolism);00071(Fatty acid degradation);00561(Glycerolipid metabolism);00280(Valine, leucine and isoleucine degradation);00310(Lysine degradation);00330(Arginine and proline metabolism);00340(Histidine metabolism);00380(Tryptophan metabolism);00410(beta-Ala…	K00128	EC:1.2.1.3	PREDICTED: aldehyde dehydrogenase family 2 member B7, mitochondrial [Solanum lycopersicum]	22.1794	14.7367	10.1259	15.0607	75.5164	68.2843	0.29612	-1.75575	0.00134143	0.129961	down	yes
Solyc12g056340.2	Solyc12g056340.2	Solyc12g056340.2.1	GO:0004004(ATP-dependent RNA helicase activity);GO:0010501(RNA secondary structure unwinding)	03040(Spliceosome)	K12823	EC:3.6.4.13	PREDICTED: probable DEAD-box ATP-dependent RNA helicase 48 [Solanum lycopersicum]	2.20998	2.47393	1.34887	1.77595	15.1792	6.89896	0.252903	-1.98335	0.00134932	0.130058	down	yes
Solyc02g070920.3	Solyc02g070920.3	Solyc02g070920.3.1	GO:0004674(protein serine/threonine kinase activity);GO:0004675(transmembrane receptor protein serine/threonine kinase activity);GO:0005515(protein binding);GO:0005524(ATP binding);GO:0005768(endosome);GO:0005886(plasma membrane);GO:0006468(protein phosphorylation);GO:0006898(receptor-mediated endocytosis);GO:0007169(transmembrane receptor protein tyrosine kinase signaling pathway);GO:0010008(end…	04626(Plant-pathogen interaction)	K13420	EC:2.7.11.1	PREDICTED: LRR receptor-like serine/threonine-protein kinase FLS2 [Solanum lycopersicum]	0.049145	0.0733	0.037065	0.24438	0.192098	0.418045	0.186666	-2.42147	0.0014452	0.138593	down	yes
Solyc01g080990.3	Solyc01g080990.3	Solyc01g080990.3.1	GO:0005634(nucleus);GO:0006952(defense response);GO:0008757(S-adenosylmethionine-dependent methyltransferase activity);GO:0009611(response to wounding);GO:0032259(methylation);GO:0046872(metal ion binding);GO:0051707(response to other organism);GO:0052624(2-phytyl-1,4-naphthoquinone methyltransferase activity);GO:0080150(S-adenosyl-L-methionine:benzoic acid carboxyl methyl transferase activity)	00592(alpha-Linolenic acid metabolism)	K08241	EC:2.1.1.141	PREDICTED: benzoate carboxyl methyltransferase [Solanum lycopersicum]	13.5671	12.7463	7.89784	5.34541	1.35533	0.513842	4.74196	2.24548	0.00149288	0.142442	up	yes
Solyc04g007690.3	Solyc04g007690.3	Solyc04g007690.3.1	GO:0005783(endoplasmic reticulum);GO:0005886(plasma membrane);GO:0009926(auxin polar transport);GO:0010252(auxin homeostasis);GO:0010329(auxin efflux transmembrane transporter activity)	00240(Pyrimidine metabolism);00450(Selenocompound metabolism)	K00384	EC:1.8.1.9	PREDICTED: auxin efflux facilitator SlPIN3 isoform X1 [Solanum lycopersicum]	4.09868	3.94439	5.09738	2.21164	1.08181	0.810312	3.20205	1.679	0.00151072	0.14342	up	yes
Solyc12g011350.2	Solyc12g011350.2	Solyc12g011350.2.1	NA	NA	NA	NA	PREDICTED: uncharacterized protein LOC104246297 [Nicotiana sylvestris]	0.336704	0.358563	0.181354	0.217909	6.88604	1.43017	0.10272	-3.28322	0.0015303	0.144552	down	yes
Solyc09g084490.3	Solyc09g084490.3	Solyc09g084490.3.1	GO:0004867(serine-type endopeptidase inhibitor activity);GO:0005576(extracellular region);GO:0005618(cell wall);GO:0006508(proteolysis);GO:0008233(peptidase activity);GO:0009611(response to wounding);GO:0050832(defense response to fungus)	NA	NA	NA	PREDICTED: wound-induced proteinase inhibitor 1-like [Solanum lycopersicum]	2339.22	86.5496	522.509	180.979	27.6377	169.9	7.78903	2.96144	0.00157932	0.14844	up	yes
Solyc12g014140.2	Solyc12g014140.2	Solyc12g014140.2.1	GO:0003677(DNA binding);GO:0003700(transcription factor activity, sequence-specific DNA binding);GO:0005634(nucleus);GO:0006351(transcription, DNA-templated);GO:0006355(regulation of transcription, DNA-templated);GO:0009733(response to auxin);GO:0009965(leaf morphogenesis);GO:0030154(cell differentiation);GO:0045962(positive regulation of development, heterochronic);GO:0048366(leaf development)	NA	NA	NA	TCP transcription factor 3 [Solanum lycopersicum]	23.7461	20.9216	26.3423	6.81475	209.027	185.657	0.176863	-2.4993	0.00159254	0.148942	down	yes
Solyc01g108330.2	Solyc01g108330.2	Solyc01g108330.2.1	GO:0003674(molecular_function);GO:0005634(nucleus);GO:0008150(biological_process);GO:0016021(integral component of membrane)	NA	NA	NA	PREDICTED: uncharacterized protein LOC101244813 [Solanum lycopersicum]	1.89321	2.23589	2.31042	1.31408	17.4993	15.5719	0.187275	-2.41677	0.00160836	0.149128	down	yes
Solyc08g061270.1	Solyc08g061270.1	Solyc08g061270.1.1	GO:0003674(molecular_function);GO:0005634(nucleus);GO:0008150(biological_process)	NA	NA	NA	PREDICTED: uncharacterized protein LOC101264141 [Solanum lycopersicum]	6.36816	1.97898	4.42871	5.27569	16.462	48.1085	0.182914	-2.45076	0.00161031	0.149128	down	yes
Solyc07g066010.3	Solyc07g066010.3	Solyc07g066010.3.1	GO:0003333(amino acid transmembrane transport);GO:0005886(plasma membrane);GO:0015171(amino acid transmembrane transporter activity)	NA	NA	NA	PREDICTED: probable amino acid permease 7 isoform X2 [Solanum lycopersicum]	13.2852	10.0158	6.00126	4.87154	66.3463	55.6357	0.230992	-2.11408	0.00165478	0.152498	down	yes
Solyc07g006630.3	Solyc07g006630.3	Solyc07g006630.3.1	GO:0005634(nucleus);GO:0009416(response to light stimulus);GO:0009909(regulation of flower development)	04712(Circadian rhythm - plant)	K12135	NA	CONSTANS-like protein [Solanum lycopersicum]	6.79947	6.49506	8.42461	10.3102	27.2792	21.0619	0.370309	-1.4332	0.00166917	0.153077	down	yes
Solyc03g063150.3	Solyc03g063150.3	Solyc03g063150.3.1	GO:0005507(copper ion binding);GO:0009505(plant-type cell wall);GO:0009506(plasmodesma);GO:0016722(oxidoreductase activity, oxidizing metal ions)	00053(Ascorbate and aldarate metabolism)	K00423	EC:1.10.3.3	PREDICTED: L-ascorbate oxidase homolog [Solanum lycopersicum]	0.264865	0.195112	0.245808	0.357672	1.7904	0.949975	0.227816	-2.13406	0.00168551	0.15383	down	yes
Solyc00g203660.2	Solyc00g203660.2	Solyc00g203660.2.1	GO:0016021(integral component of membrane);GO:0016339(calcium-dependent cell-cell adhesion via plasma membrane cell adhesion molecules)	01200(Carbon metabolism);00630(Glyoxylate and dicarboxylate metabolism);00710(Carbon fixation in photosynthetic organisms)	K01601	EC:4.1.1.39	ribulose-1,5-bisphosphate carboxylase/oxygenase large subunit (chloroplast) [Quercus virginiana]	22.909	2.51855	17.8243	1.26024	5.56711	1.55892	5.15747	2.36666	0.00176868	0.160644	up	yes
Solyc01g094280.3	Solyc01g094280.3	Solyc01g094280.3.1	GO:0004477(methenyltetrahydrofolate cyclohydrolase activity);GO:0004488(methylenetetrahydrofolate dehydrogenase (NADP+) activity);GO:0005829(cytosol);GO:0006730(one-carbon metabolic process)	00670(One carbon pool by folate)	K00288	EC:1.5.1.5;EC:3.5.4.9	PREDICTED: bifunctional protein FolD 4, chloroplastic [Solanum lycopersicum]	8.10651	8.19714	6.54161	4.29648	56.2904	30.6984	0.250262	-1.99849	0.00178244	0.161119	down	yes
Solyc04g078790.3	Solyc04g078790.3	Solyc04g078790.3.1	GO:0003677(DNA binding);GO:0003700(transcription factor activity, sequence-specific DNA binding);GO:0005634(nucleus);GO:0006351(transcription, DNA-templated);GO:0006355(regulation of transcription, DNA-templated);GO:0010500(transmitting tissue development);GO:0046983(protein dimerization activity);GO:0048462(carpel formation);GO:0048467(gynoecium development);GO:0080126(ovary septum development)	04075(Plant hormone signal transduction);04712(Circadian rhythm - plant)	K12126	NA	PREDICTED: transcription factor HEC2-like [Solanum lycopersicum]	0.259635	0.314333	0.147342	0.161802	3.44764	1.94622	0.129833	-2.94527	0.00180023	0.161952	down	yes
Solyc03g044590.2	Solyc03g044590.2	Solyc03g044590.2.1	GO:0003674(molecular_function);GO:0005739(mitochondrion);GO:0008150(biological_process);GO:0009536(plastid);GO:0016021(integral component of membrane)	NA	NA	NA	PREDICTED: uncharacterized protein LOC101243648 [Solanum lycopersicum]	0.419561	0.198733	0.218019	0.171671	5.01841	2.95703	0.102652	-3.28417	0.00182731	0.163609	down	yes
Solyc04g016490.3	Solyc04g016490.3	Solyc04g016490.3.1	GO:0003993(acid phosphatase activity);GO:0004722(protein serine/threonine phosphatase activity);GO:0005576(extracellular region);GO:0016020(membrane);GO:0046872(metal ion binding)	NA	NA	NA	PREDICTED: probable inactive purple acid phosphatase 16 [Solanum lycopersicum]	2.47679	1.48076	1.8808	2.67773	9.84579	9.01592	0.271054	-1.88335	0.00184013	0.16398	down	yes
Solyc07g052203.1	Solyc07g052203.1	Solyc07g052203.1.1	NA	NA	NA	NA	PREDICTED: glycine-rich cell wall structural protein 1-like [Solanum lycopersicum]	29.2801	32.4446	37.0041	19.7256	9.81338	5.73189	2.79916	1.48499	0.00185656	0.16461	up	yes
Solyc02g067690.3	Solyc02g067690.3	Solyc02g067690.3.1	GO:0008194(UDP-glycosyltransferase activity);GO:0009813(flavonoid biosynthetic process);GO:0043231(intracellular membrane-bounded organelle);GO:0052696(flavonoid glucuronidation)	00908(Zeatin biosynthesis)	K13496	EC:2.4.1.-	PREDICTED: UDP-glycosyltransferase 90A1 [Solanum lycopersicum]	8.66136	7.85606	8.14661	8.8909	33.9251	27.1702	0.352413	-1.50466	0.00186463	0.16461	down	yes
Solyc11g066740.2	Solyc11g066740.2	Solyc11g066740.2.1	GO:0003674(molecular_function);GO:0005739(mitochondrion);GO:0007275(multicellular organism development);GO:0009536(plastid);GO:0009706(chloroplast inner membrane);GO:0009941(chloroplast envelope);GO:0016021(integral component of membrane)	NA	NA	NA	reticulata-related protein [Solanum lycopersicum]	3.96123	4.12917	4.17096	5.05004	22.6945	11.053	0.316034	-1.66185	0.00187737	0.164964	down	yes
Solyc01g091830.3	Solyc01g091830.3	Solyc01g091830.3.1	GO:0003674(molecular_function);GO:0008150(biological_process)	NA	NA	NA	PREDICTED: uncharacterized protein LOC101264556 [Solanum lycopersicum]	1.03911	0.943309	0.671917	1.73435	3.43357	4.83887	0.265254	-1.91455	0.00188783	0.165115	down	yes
Solyc03g093380.2	Solyc03g093380.2	Solyc03g093380.2.1	GO:0004674(protein serine/threonine kinase activity);GO:0005524(ATP binding);GO:0005886(plasma membrane);GO:0006468(protein phosphorylation);GO:0016021(integral component of membrane);GO:0016301(kinase activity);GO:0016310(phosphorylation)	04626(Plant-pathogen interaction)	K16224	NA	PREDICTED: putative leucine-rich repeat receptor-like protein kinase At2g19210 [Solanum lycopersicum]	0.19111	0.148277	0.145315	0.202422	1.23842	1.09592	0.191071	-2.38782	0.00191694	0.166889	down	yes
Solyc05g021190.2	Solyc05g021190.2	Solyc05g021190.2.1	GO:0009536(plastid)	00195(Photosynthesis)	K02706	NA	photosystem II D2 protein, partial (chloroplast) [Zamia furfuracea]	11.5714	1.04207	7.39848	0.530853	1.69477	0.64352	6.97488	2.80217	0.00194276	0.16836	up	yes
Solyc09g056385.1	Solyc09g056385.1	Solyc09g056385.1.1	GO:0005886(plasma membrane);GO:0007275(multicellular organism development);GO:0009506(plasmodesma);GO:0009507(chloroplast);GO:0016020(membrane);GO:0016021(integral component of membrane);GO:0046872(metal ion binding);GO:0055114(oxidation-reduction process)	NA	NA	NA	PREDICTED: auxin-induced in root cultures protein 12 [Solanum lycopersicum]	37.5069	29.8458	37.5818	15.5753	184.875	267.009	0.224478	-2.15535	0.00197382	0.169154	down	yes
Solyc00g147570.3	Solyc00g147570.3	Solyc00g147570.3.1	GO:0003779(actin binding);GO:0005515(protein binding);GO:0005737(cytoplasm);GO:0005829(cytosol);GO:0005856(cytoskeleton);GO:0007010(cytoskeleton organization);GO:0051015(actin filament binding);GO:0051017(actin filament bundle assembly);GO:0051693(actin filament capping)	NA	NA	NA	PREDICTED: villin-2-like [Solanum pennellii]	0	1.99883	1.12546	0	0	0.061111	51.1248	5.67595	0.00197404	0.169154	up	yes
Solyc04g051280.3	Solyc04g051280.3	Solyc04g051280.3.1	GO:0003674(molecular_function);GO:0005634(nucleus);GO:0008150(biological_process);GO:0016021(integral component of membrane)	NA	NA	NA	PREDICTED: uncharacterized protein LOC101264922 isoform X1 [Solanum lycopersicum]	0.882812	1.05245	0.55509	0.817691	19.709	0.658738	0.11755	-3.08865	0.00198375	0.169154	down	yes
Solyc06g082910.3	Solyc06g082910.3	Solyc06g082910.3.1	GO:0003779(actin binding);GO:0005515(protein binding);GO:0005618(cell wall);GO:0005634(nucleus);GO:0005886(plasma membrane);GO:0016020(membrane);GO:0016021(integral component of membrane);GO:0030036(actin cytoskeleton organization);GO:0045010(actin nucleation);GO:0051015(actin filament binding);GO:0051016(barbed-end actin filament capping)	04626(Plant-pathogen interaction)	K18875	NA	PREDICTED: formin-like protein 1 [Solanum lycopersicum]	5.0827	5.92479	4.18718	3.09158	25.4164	25.9007	0.279269	-1.84027	0.00198773	0.169154	down	yes
Solyc01g048590.2	Solyc01g048590.2	Solyc01g048590.2.1	GO:0009536(plastid)	00195(Photosynthesis)	K02703	NA	photosystem II 32 kDa protein (chloroplast) [Mielichhoferia elongata]	33.1251	3.41287	19.8197	4.45736	3.78157	0.923295	6.1511	2.62084	0.00203116	0.172075	up	yes
Solyc02g069543.1	Solyc02g069543.1	Solyc02g069543.1.1	NA	00230(Purine metabolism)	K01514	EC:3.6.1.11	PREDICTED: uncharacterized protein LOC104645909 [Solanum lycopersicum]	0.119072	0	0	0.641786	0.128205	1.20224	0.0603742	-4.04992	0.00208864	0.175778	down	yes
Solyc09g082390.2	Solyc09g082390.2	Solyc09g082390.2.1	GO:0005739(mitochondrion);GO:0008150(biological_process)	NA	NA	NA	PREDICTED: pentatricopeptide repeat-containing protein At3g22670, mitochondrial [Solanum lycopersicum]	0	0.040354	0	0	0.803742	0.624402	0.0282563	-5.14529	0.00209348	0.175778	down	yes
Solyc01g098190.3	Solyc01g098190.3	Solyc01g098190.3.1	GO:0005576(extracellular region);GO:0005774(vacuolar membrane);GO:0005886(plasma membrane);GO:0006814(sodium ion transport);GO:0006885(regulation of pH);GO:0009651(response to salt stress);GO:0010107(potassium ion import);GO:0015081(sodium ion transmembrane transporter activity);GO:0015385(sodium:proton antiporter activity);GO:0015386(potassium:proton antiporter activity);GO:0016021(integral comp…	NA	NA	NA	(Sodium/potassium)/proton exchanger 4 [Solanum lycopersicum]	13.4187	15.1465	16.9597	7.40246	6.06616	6.76928	2.24949	1.1696	0.00210304	0.175799	up	yes
Solyc04g080820.2	Solyc04g080820.2	Solyc04g080820.2.1	GO:0005576(extracellular region);GO:0005615(extracellular space);GO:0009690(cytokinin metabolic process);GO:0009823(cytokinin catabolic process);GO:0016614(oxidoreductase activity, acting on CH-OH group of donors);GO:0019139(cytokinin dehydrogenase activity);GO:0050660(flavin adenine dinucleotide binding);GO:0055114(oxidation-reduction process)	00908(Zeatin biosynthesis)	K00279	EC:1.5.99.12	cytokinin oxidase/dehydrogenase-like precursor [Solanum lycopersicum]	2.99936	1.50867	0.780091	0.468705	15.4964	18.057	0.155432	-2.68564	0.00215458	0.178652	down	yes
Solyc10g051220.2	Solyc10g051220.2	Solyc10g051220.2.1	GO:0005886(plasma membrane);GO:0006952(defense response);GO:0007165(signal transduction);GO:0016021(integral component of membrane);GO:0016301(kinase activity)	NA	NA	NA	PREDICTED: uncharacterized protein LOC101243748 [Solanum lycopersicum]	0.068204	0.203984	0.201075	0.067024	3.05666	1.48735	0.102637	-3.28437	0.00215608	0.178652	down	yes
Solyc04g009860.3	Solyc04g009860.3	Solyc04g009860.3.1	GO:0051213(dioxygenase activity)	00402(Benzoxazinoid biosynthesis)	K13229	EC:1.14.20.2	PREDICTED: 1-aminocyclopropane-1-carboxylate oxidase homolog 1 [Solanum lycopersicum]	7.77275	6.85005	5.4177	1.01244	3.14094	1.92099	3.29919	1.72211	0.00217499	0.178965	up	yes
Solyc06g065670.3	Solyc06g065670.3	Solyc06g065670.3.1	GO:0005886(plasma membrane);GO:0016021(integral component of membrane);GO:0042626(ATPase activity, coupled to transmembrane movement of substances)	02010(ABC transporters)	K05681	NA	PREDICTED: ABC transporter G family member 32-like [Solanum lycopersicum]	2.89218	3.66635	4.762	1.73054	0.962063	1.41087	2.75877	1.46402	0.0021788	0.178965	up	yes
Solyc00g011160.2	Solyc00g011160.2	Solyc00g011160.2.1	NA	NA	NA	NA	cytochrome P450 like_TBP [Nicotiana tabacum]	54.0712	8.14248	22.4078	4.04586	4.47681	0	9.92899	3.31165	0.00225703	0.1843	up	yes
Solyc05g047680.3	Solyc05g047680.3	Solyc05g047680.3.1	GO:0016020(membrane);GO:0016709(oxidoreductase activity, acting on paired donors, with incorporation or reduction of molecular oxygen, NAD(P)H as one donor, and incorporation of one atom of oxygen);GO:0044550(secondary metabolite biosynthetic process)	00903(Limonene and pinene degradation);00945(Stilbenoid, diarylheptanoid and gingerol biosynthesis)	K00517	NA	PREDICTED: cytochrome P450 78A9-like [Solanum lycopersicum]	0.585538	0.361787	0.308554	0.57309	2.08094	3.72316	0.196933	-2.34422	0.00226327	0.1843	down	yes
Solyc08g078080.2	Solyc08g078080.2	Solyc08g078080.2.1	GO:0006397(mRNA processing);GO:0008270(zinc ion binding);GO:0009507(chloroplast);GO:0031425(chloroplast RNA processing)	01212(Fatty acid metabolism);00062(Fatty acid elongation)	K01074	EC:3.1.2.22	PREDICTED: pentatricopeptide repeat-containing protein At4g16835, mitochondrial [Solanum lycopersicum]	0.906846	0.684358	0.317187	0.718687	6.06034	2.72688	0.200758	-2.31647	0.00229638	0.185399	down	yes
Solyc08g007080.3	Solyc08g007080.3	Solyc08g007080.3.1	GO:0004439(phosphatidylinositol-4,5-bisphosphate 5-phosphatase activity);GO:0004445(inositol-polyphosphate 5-phosphatase activity);GO:0005737(cytoplasm);GO:0009737(response to abscisic acid);GO:0009738(abscisic acid-activated signaling pathway);GO:0009845(seed germination);GO:0032957(inositol trisphosphate metabolic process);GO:0034485(phosphatidylinositol-3,4,5-trisphosphate 5-phosphatase activi…	00562(Inositol phosphate metabolism);04070(Phosphatidylinositol signaling system)	K01099	EC:3.1.3.36	PREDICTED: type I inositol polyphosphate 5-phosphatase 2-like isoform X2 [Solanum lycopersicum]	3.95959	2.41705	1.94416	3.61113	17.8152	5.66247	0.307167	-1.7029	0.00229638	0.185399	down	yes
Solyc08g044265.1	Solyc08g044265.1	Solyc08g044265.1.1	GO:0005783(endoplasmic reticulum);GO:0010025(wax biosynthetic process);GO:0010143(cutin biosynthetic process);GO:0043668(exine);GO:0048653(anther development)	00073(Cutin, suberine and wax biosynthesis)	K15404	EC:4.1.99.5	PREDICTED: protein ECERIFERUM 1-like [Solanum pennellii]	74.4747	79.1245	59.5318	46.4468	15.4812	14.5414	2.78714	1.47879	0.00242531	0.194975	up	yes
Solyc08g078520.3	Solyc08g078520.3	Solyc08g078520.3.1	GO:0003674(molecular_function);GO:0005634(nucleus);GO:0008150(biological_process)	NA	NA	NA	PREDICTED: uncharacterized protein LOC101258981 [Solanum lycopersicum]	6.97185	7.83003	6.94866	3.10572	2.59912	3.30894	2.41303	1.27085	0.00245317	0.195835	up	yes
Solyc03g097020.3	Solyc03g097020.3	Solyc03g097020.3.1	GO:0005524(ATP binding);GO:0005618(cell wall);GO:0005886(plasma membrane);GO:0008270(zinc ion binding);GO:0009505(plant-type cell wall);GO:0016787(hydrolase activity);GO:0016887(ATPase activity)	03050(Proteasome)	K03061	NA	AAA-type ATPase family protein [Solanum lycopersicum]	2.19233	2.50947	1.67458	1.15521	17.0106	9.39565	0.231352	-2.11184	0.00246697	0.195835	down	yes
Solyc01g050020.2	Solyc01g050020.2	Solyc01g050020.2.1	GO:0009536(plastid)	00195(Photosynthesis)	K02704	NA	photosystem II cp47 protein, partial (chloroplast) [Euonymus alatus]	5.59131	0.547828	3.77051	0.505757	0.650926	0.308135	6.7651	2.75811	0.00246711	0.195835	up	yes
Solyc11g006200.2	Solyc11g006200.2	Solyc11g006200.2.1	GO:0003677(DNA binding);GO:0003700(transcription factor activity, sequence-specific DNA binding);GO:0005515(protein binding);GO:0005634(nucleus);GO:0006351(transcription, DNA-templated);GO:0006355(regulation of transcription, DNA-templated);GO:0009908(flower development);GO:0010228(vegetative to reproductive phase transition of meristem)	NA	NA	NA	PREDICTED: homeobox-DDT domain protein RLT3 [Solanum lycopersicum]	1.05793	1.83064	0.745219	1.11337	10.0206	3.44859	0.249188	-2.0047	0.00255814	0.202211	down	yes
Solyc10g084150.2	Solyc10g084150.2	Solyc10g084150.2.1	GO:0005634(nucleus);GO:0005829(cytosol);GO:0009691(cytokinin biosynthetic process);GO:0016799(hydrolase activity, hydrolyzing N-glycosyl compounds)	NA	NA	NA	cytokinin riboside 5'-monophosphate phosphoribohydrolase LOG6 [Solanum lycopersicum]	18.75	23.3747	16.0051	14.8505	87.2417	76.7473	0.325039	-1.62131	0.00259386	0.20418	down	yes
Solyc04g051660.3	Solyc04g051660.3	Solyc04g051660.3.1	GO:0005634(nucleus);GO:0008150(biological_process)	NA	NA	NA	PREDICTED: protein SLOW GREEN 1, chloroplastic [Solanum lycopersicum]	7.42148	6.3815	4.84916	1.96816	58.6382	30.468	0.204801	-2.2877	0.0026164	0.204879	down	yes
Solyc03g083280.3	Solyc03g083280.3	Solyc03g083280.3.1	GO:0005524(ATP binding);GO:0005739(mitochondrion);GO:0009507(chloroplast);GO:0009793(embryo development ending in seed dormancy)	NA	NA	NA	PREDICTED: pentatricopeptide repeat-containing protein At3g49240 [Solanum lycopersicum]	13.4437	13.7176	13.9763	9.79212	65.7474	55.1459	0.314783	-1.66757	0.00262443	0.204879	down	yes
Solyc04g074410.2	Solyc04g074410.2	Solyc04g074410.2.1	GO:0003674(molecular_function);GO:0005576(extracellular region);GO:0005615(extracellular space);GO:0005618(cell wall);GO:0005794(Golgi apparatus);GO:0005829(cytosol);GO:0009505(plant-type cell wall);GO:0009741(response to brassinosteroid);GO:0048046(apoplast)	NA	NA	NA	PREDICTED: protein EXORDIUM-like [Solanum lycopersicum]	115.123	77.4303	83.8303	29.3822	39.6389	48.3928	2.35393	1.23507	0.00264531	0.204984	up	yes
Solyc05g014120.1	Solyc05g014120.1	Solyc05g014120.1.1	GO:0005737(cytoplasm);GO:0008757(S-adenosylmethionine-dependent methyltransferase activity);GO:0032259(methylation)	NA	NA	NA	PREDICTED: uncharacterized protein LOC101254202 [Solanum lycopersicum]	29.1981	20.7159	37.4621	16.6035	4.00729	6.40704	3.23401	1.69333	0.00264748	0.204984	up	yes
Solyc02g076700.1	Solyc02g076700.1	Solyc02g076700.1.1	GO:0005739(mitochondrion);GO:0008270(zinc ion binding)	01212(Fatty acid metabolism);00062(Fatty acid elongation)	K01074	EC:3.1.2.22	PREDICTED: pentatricopeptide repeat-containing protein At4g02750-like [Solanum lycopersicum]	0.058686	0.186519	0.065049	0.21541	1.13157	0.536997	0.164681	-2.60226	0.00267412	0.205437	down	yes
Solyc02g086600.3	Solyc02g086600.3	Solyc02g086600.3.1	GO:0000175(3'-5'-exoribonuclease activity);GO:0000957(mitochondrial RNA catabolic process);GO:0000963(mitochondrial RNA processing);GO:0003676(nucleic acid binding);GO:0003723(RNA binding);GO:0004654(polyribonucleotide nucleotidyltransferase activity);GO:0005739(mitochondrion);GO:0006364(rRNA processing);GO:0006397(mRNA processing);GO:0006402(mRNA catabolic process);GO:0008033(tRNA processing)	00230(Purine metabolism);00240(Pyrimidine metabolism);03018(RNA degradation)	K00962	EC:2.7.7.8	PREDICTED: polyribonucleotide nucleotidyltransferase 2, mitochondrial [Solanum lycopersicum]	0.855896	1.37888	0.695581	0.911967	8.43563	2.62982	0.244656	-2.03117	0.00267507	0.205437	down	yes
Solyc07g006380.3	Solyc07g006380.3	Solyc07g006380.3.1	NA	NA	NA	NA	defensin-like protein precursor [Solanum lycopersicum]	0	0	0.337073	0	3.97824	14.2964	0.0184448	-5.76064	0.00275236	0.210517	down	yes
Solyc07g054460.3	Solyc07g054460.3	Solyc07g054460.3.1	GO:0001522(pseudouridine synthesis);GO:0005634(nucleus);GO:0009506(plasmodesma);GO:0042254(ribosome biogenesis)	NA	NA	NA	PREDICTED: uncharacterized protein LOC101262131 isoform X1 [Solanum lycopersicum]	3.03034	3.62394	1.48643	1.63988	23.0571	9.14665	0.240538	-2.05566	0.00279891	0.212555	down	yes
Solyc10g081040.1	Solyc10g081040.1	Solyc10g081040.1.1	GO:0003674(molecular_function);GO:0005634(nucleus);GO:0008150(biological_process)	NA	NA	NA	PREDICTED: calmodulin-binding protein 25-like [Solanum lycopersicum]	55.8172	80.9725	49.583	35.952	10.0425	3.8527	3.73887	1.9026	0.00280151	0.212555	up	yes
Solyc11g021170.1	Solyc11g021170.1	Solyc11g021170.1.1	NA	NA	NA	NA	hypothetical protein L484_018826 [Morus notabilis]	26.1356	4.11775	16.8254	4.34915	3.26449	2.28493	4.75612	2.24978	0.00282444	0.213437	up	yes
Solyc08g007460.2	Solyc08g007460.2	Solyc08g007460.2.1	GO:0005886(plasma membrane);GO:0006508(proteolysis);GO:0006869(lipid transport);GO:0008233(peptidase activity);GO:0008289(lipid binding);GO:0031225(anchored component of membrane)	NA	NA	NA	PREDICTED: protein YLS3-like [Solanum lycopersicum]	2.16414	1.61761	4.30038	0.961102	0.209289	0.282434	5.56304	2.47587	0.00286236	0.215441	up	yes
Solyc03g006220.3	Solyc03g006220.3	Solyc03g006220.3.1	GO:0005794(Golgi apparatus);GO:0016413(O-acetyltransferase activity);GO:0071554(cell wall organization or biogenesis)	NA	NA	NA	PREDICTED: protein trichome birefringence-like 38 [Solanum pennellii]	3.45828	1.67445	2.61222	1.7414	11.1077	19.8198	0.237074	-2.07659	0.00300046	0.224939	down	yes
Solyc07g005440.1	Solyc07g005440.1	Solyc07g005440.1.1	GO:0004674(protein serine/threonine kinase activity);GO:0005515(protein binding);GO:0005524(ATP binding);GO:0005783(endoplasmic reticulum);GO:0005886(plasma membrane);GO:0006468(protein phosphorylation);GO:0007165(signal transduction);GO:0007275(multicellular organism development);GO:0009414(response to water deprivation);GO:0009651(response to salt stress);GO:0010540(basipetal auxin transport);G…	04075(Plant hormone signal transduction)	K14498	EC:2.7.11.1	PREDICTED: CBL-interacting serine/threonine-protein kinase 6-like [Solanum lycopersicum]	21.718	25.3674	24.7313	31.5479	53.0521	95.5634	0.39862	-1.32691	0.00302143	0.225616	down	yes
Solyc09g014530.3	Solyc09g014530.3	Solyc09g014530.3.1	GO:0003674(molecular_function);GO:0005634(nucleus);GO:0006952(defense response);GO:0009607(response to biotic stimulus)	NA	NA	NA	PREDICTED: kirola-like [Solanum lycopersicum]	2.23464	4.80892	5.73219	1.73514	0.325173	0.27062	5.48097	2.45443	0.00305103	0.226929	up	yes
Solyc08g076970.3	Solyc08g076970.3	Solyc08g076970.3.1	GO:0005615(extracellular space);GO:0006526(arginine biosynthetic process);GO:0008152(metabolic process);GO:0008270(zinc ion binding);GO:0008652(cellular amino acid biosynthetic process);GO:0008777(acetylornithine deacetylase activity);GO:0016787(hydrolase activity);GO:0043171(peptide catabolic process);GO:0044351(macropinocytosis);GO:0045335(phagocytic vesicle);GO:0046872(metal ion binding);GO:00…	01210(2-Oxocarboxylic acid metabolism);01230(Biosynthesis of amino acids);00220(Arginine biosynthesis)	K01438	EC:3.5.1.16	N2-acetylornithine deacetylase [Solanum lycopersicum]	898.501	512.152	448.728	367.609	92.3306	123.799	3.1853	1.67143	0.00313498	0.231649	up	yes
Solyc07g007050.1	Solyc07g007050.1	Solyc07g007050.1.1	GO:0003674(molecular_function);GO:0005634(nucleus);GO:0008150(biological_process)	NA	NA	NA	PREDICTED: uncharacterized protein LOC104648148 [Solanum lycopersicum]	190.493	145.591	259.46	113.85	38.3044	71.0231	2.66848	1.41602	0.00313901	0.231649	up	yes
Solyc01g096550.3	Solyc01g096550.3	Solyc01g096550.3.1	GO:0005829(cytosol);GO:0006355(regulation of transcription, DNA-templated);GO:0008469(histone-arginine N-methyltransferase activity);GO:0035242(protein-arginine omega-N asymmetric methyltransferase activity)	NA	NA	NA	protein arginine methyltransferase [Solanum lycopersicum]	2.43472	2.64836	1.24829	1.29667	17.6007	7.22415	0.242382	-2.04465	0.0031688	0.232937	down	yes
Solyc01g107730.3	Solyc01g107730.3	Solyc01g107730.3.1	GO:0004693(cyclin-dependent protein serine/threonine kinase activity);GO:0005515(protein binding);GO:0005634(nucleus);GO:0007049(cell cycle);GO:0042127(regulation of cell proliferation);GO:0048316(seed development);GO:0051301(cell division);GO:0051726(regulation of cell cycle)	04075(Plant hormone signal transduction)	K14505	NA	D-type cyclin-2 [Solanum lycopersicum]	2.5429	5.13769	3.05015	1.10954	20.3665	29.6979	0.209691	-2.25366	0.00319958	0.234289	down	yes
Solyc02g086850.2	Solyc02g086850.2	Solyc02g086850.2.1	GO:0003676(nucleic acid binding);GO:0004527(exonuclease activity);GO:0005622(intracellular);GO:0005634(nucleus);GO:0046872(metal ion binding)	03008(Ribosome biogenesis in eukaryotes)	K14570	EC:3.1.-.-	PREDICTED: RNA exonuclease 4 [Solanum lycopersicum]	0.43951	0.019737	0.43948	0.187923	1.82769	6.76327	0.102374	-3.28808	0.00323999	0.236331	down	yes
Solyc05g055880.3	Solyc05g055880.3	Solyc05g055880.3.1	GO:0000154(rRNA modification);GO:0030515(snoRNA binding);GO:0031428(box C/D snoRNP complex);GO:0032040(small-subunit processome)	03008(Ribosome biogenesis in eukaryotes)	K14565	NA	PREDICTED: probable nucleolar protein 5-2 [Solanum lycopersicum]	2.45371	2.01306	1.81496	1.78317	13.8928	5.25936	0.300055	-1.7367	0.00329467	0.238077	down	yes
Solyc01g006090.3	Solyc01g006090.3	Solyc01g006090.3.1	GO:0005730(nucleolus);GO:0006364(rRNA processing);GO:0030687(preribosome, large subunit precursor);GO:0034399(nuclear periphery);GO:0042273(ribosomal large subunit biogenesis)	NA	NA	NA	PREDICTED: probable rRNA-processing protein EBP2 homolog [Solanum lycopersicum]	4.08953	3.71641	1.81331	1.62683	30.4795	12.4572	0.215855	-2.21187	0.00329688	0.238077	down	yes
Solyc02g031950.3	Solyc02g031950.3	Solyc02g031950.3.1	GO:0003674(molecular_function);GO:0005737(cytoplasm);GO:0008150(biological_process)	NA	NA	NA	PREDICTED: pathogen-related protein [Solanum lycopersicum]	0.514683	3.09747	2.77857	0.042602	0.194258	0.613619	7.51426	2.90963	0.00330604	0.238077	up	yes
Solyc04g018063.1	Solyc04g018063.1	Solyc04g018063.1.1	NA	00073(Cutin, suberine and wax biosynthesis)	K13407	EC:1.14.-.-	PREDICTED: uncharacterized protein LOC101264313 isoform X4 [Solanum lycopersicum]	0.761659	5.51766	2.90622	1.03356	0.079002	0.106165	7.53701	2.91399	0.00331433	0.238077	up	yes
Solyc10g007280.3	Solyc10g007280.3	Solyc10g007280.3.1	GO:0002237(response to molecule of bacterial origin);GO:0005524(ATP binding);GO:0005739(mitochondrion);GO:0005740(mitochondrial envelope);GO:0005741(mitochondrial outer membrane);GO:0005886(plasma membrane);GO:0008219(cell death);GO:0009411(response to UV);GO:0009617(response to bacterium);GO:0009626(plant-type hypersensitive response);GO:0009863(salicylic acid mediated signaling pathway);GO:0016…	03050(Proteasome)	K03066	NA	PREDICTED: AAA-ATPase At3g50940-like [Solanum lycopersicum]	2.04114	3.85253	2.79723	0.894899	0.555211	0.999539	3.54781	1.82693	0.00338235	0.242043	up	yes
Solyc12g015880.2	Solyc12g015880.2	Solyc12g015880.2.1	GO:0005515(protein binding);GO:0005524(ATP binding);GO:0005730(nucleolus);GO:0005737(cytoplasm);GO:0005794(Golgi apparatus);GO:0005829(cytosol);GO:0005886(plasma membrane);GO:0006457(protein folding);GO:0009408(response to heat);GO:0016020(membrane);GO:0045087(innate immune response);GO:0051082(unfolded protein binding);GO:0051131(chaperone-mediated protein complex assembly);GO:0071277(cellular r…	04141(Protein processing in endoplasmic reticulum);04626(Plant-pathogen interaction)	K04079	NA	molecular chaperone Hsp90-1 [Solanum lycopersicum]	7.51891	16.8909	11.9608	11.2683	81.2173	27.8987	0.302122	-1.7268	0.00339858	0.242287	down	yes
Solyc09g011990.1	Solyc09g011990.1	Solyc09g011990.1.1	GO:0004674(protein serine/threonine kinase activity);GO:0005524(ATP binding);GO:0005886(plasma membrane);GO:0006468(protein phosphorylation);GO:0009751(response to salicylic acid);GO:0016021(integral component of membrane);GO:0016301(kinase activity);GO:0030246(carbohydrate binding)	00500(Starch and sucrose metabolism)	K01176	EC:3.2.1.1	PREDICTED: L-type lectin-domain containing receptor kinase IV.1 [Solanum lycopersicum]	4.24686	1.65955	3.75796	0.025858	0.104526	1.03679	8.28014	3.04966	0.00342116	0.242612	up	yes
Solyc02g081200.1	Solyc02g081200.1	Solyc02g081200.1.1	GO:0005737(cytoplasm);GO:0005829(cytosol)	04144(Endocytosis)	K07937	NA	PREDICTED: uncharacterized protein LOC101268827 [Solanum lycopersicum]	7.67124	7.19449	7.80349	6.64056	30.1713	25.3033	0.364955	-1.45421	0.00345587	0.242612	down	yes
Solyc08g081170.3	Solyc08g081170.3	Solyc08g081170.3.1	GO:0005524(ATP binding);GO:0005737(cytoplasm);GO:0008360(regulation of cell shape);GO:0009058(biosynthetic process);GO:0009295(nucleoid);GO:0009507(chloroplast);GO:0009658(chloroplast organization);GO:0010020(chloroplast fission);GO:0016874(ligase activity);GO:0016881(acid-amino acid ligase activity);GO:0051301(cell division)	NA	NA	NA	PREDICTED: hop-interacting protein THI138 isoform X1 [Solanum lycopersicum]	6.63925	7.51288	4.6777	2.4936	36.8375	34.1756	0.256165	-1.96486	0.00347407	0.242612	down	yes
Solyc02g064800.3	Solyc02g064800.3	Solyc02g064800.3.1	GO:0000166(nucleotide binding);GO:0004872(receptor activity);GO:0005515(protein binding);GO:0005739(mitochondrion);GO:0071493(cellular response to UV-B);GO:0080008(Cul4-RING E3 ubiquitin ligase complex)	NA	NA	NA	PREDICTED: uncharacterized protein LOC101268835 isoform X1 [Solanum lycopersicum]	1.26101	1.86029	1.57127	1.55665	5.47729	6.27717	0.352531	-1.50418	0.00347447	0.242612	down	yes
Solyc02g090930.3	Solyc02g090930.3	Solyc02g090930.3.1	GO:0004806(triglyceride lipase activity);GO:0005576(extracellular region);GO:0006629(lipid metabolic process);GO:0016021(integral component of membrane);GO:0016787(hydrolase activity)	NA	NA	NA	PREDICTED: uncharacterized protein LOC101267367 [Solanum lycopersicum]	0.491799	4.6969	6.09724	1.28366	0.312274	0.284852	6.00064	2.58512	0.0034844	0.242612	up	yes
Solyc02g064940.1	Solyc02g064940.1	Solyc02g064940.1.1	GO:0005886(plasma membrane);GO:0009507(chloroplast)	NA	NA	NA	PREDICTED: uncharacterized protein At4g06744-like [Solanum lycopersicum]	120.922	188.827	329.836	101.864	46.1123	81.0661	2.79244	1.48152	0.00348728	0.242612	up	yes
Solyc04g074440.1	Solyc04g074440.1	Solyc04g074440.1.1	GO:0003674(molecular_function);GO:0005576(extracellular region);GO:0005615(extracellular space);GO:0005618(cell wall);GO:0005794(Golgi apparatus);GO:0005829(cytosol);GO:0009505(plant-type cell wall);GO:0009741(response to brassinosteroid);GO:0048046(apoplast)	NA	NA	NA	PREDICTED: protein EXORDIUM-like [Solanum lycopersicum]	8.51072	6.21134	8.68523	3.75992	2.18996	1.22277	3.26341	1.70638	0.00351175	0.242612	up	yes
Solyc03g098730.1	Solyc03g098730.1	Solyc03g098730.1.1	NA	NA	NA	NA	PREDICTED: miraculin-like [Solanum lycopersicum]	40.008	29.505	22.067	17.6259	2.80499	2.6046	3.9756	1.99117	0.00351442	0.242612	up	yes
Solyc07g006020.3	Solyc07g006020.3	Solyc07g006020.3.1	GO:0009725(response to hormone)	NA	NA	NA	PREDICTED: heptahelical transmembrane protein 2-like [Solanum lycopersicum]	9.4093	6.32022	5.74962	2.6984	1.80303	3.03312	2.85075	1.51134	0.00351872	0.242612	up	yes
Solyc12g006770.1	Solyc12g006770.1	Solyc12g006770.1.1	NA	NA	NA	NA		5.6256	2.2619	9.55006	1.00708	0.230997	1.53822	6.28085	2.65096	0.0036172	0.248495	up	yes
Solyc03g005770.3	Solyc03g005770.3	Solyc03g005770.3.1	GO:0009416(response to light stimulus);GO:0009535(chloroplast thylakoid membrane);GO:0009768(photosynthesis, light harvesting in photosystem I);GO:0009941(chloroplast envelope);GO:0010287(plastoglobule);GO:0016168(chlorophyll binding);GO:0031409(pigment binding)	00196(Photosynthesis - antenna proteins)	K08912	NA	chlorophyll a/b-binding protein [Solanum lycopersicum]	504.289	359.975	1037.27	755.991	1561.63	4754.48	0.268878	-1.89497	0.00364895	0.248538	down	yes
Solyc03g112530.3	Solyc03g112530.3	Solyc03g112530.3.1	GO:0000166(nucleotide binding);GO:0005634(nucleus);GO:0005730(nucleolus);GO:0009553(embryo sac development);GO:0080008(Cul4-RING E3 ubiquitin ligase complex)	NA	NA	NA	PREDICTED: notchless protein homolog [Solanum lycopersicum]	5.72656	7.06856	3.63423	3.65091	40.5676	14.965	0.2776	-1.84892	0.0036643	0.248538	down	yes
Solyc03g117860.3	Solyc03g117860.3	Solyc03g117860.3.1	GO:0000151(ubiquitin ligase complex);GO:0000209(protein polyubiquitination);GO:0005737(cytoplasm);GO:0031624(ubiquitin conjugating enzyme binding);GO:0032436(positive regulation of proteasomal ubiquitin-dependent protein catabolic process);GO:0042787(protein ubiquitination involved in ubiquitin-dependent protein catabolic process);GO:0061630(ubiquitin protein ligase activity)	NA	NA	NA	PREDICTED: probable E3 ubiquitin-protein ligase RNF217 [Solanum lycopersicum]	2.18708	1.46051	5.99263	1.01637	0.445539	0.425736	5.10701	2.35248	0.00366734	0.248538	up	yes
Solyc04g016380.3	Solyc04g016380.3	Solyc04g016380.3.1	GO:0000027(ribosomal large subunit assembly);GO:0003723(RNA binding);GO:0005730(nucleolus)	NA	NA	NA	PREDICTED: ribosome biogenesis protein BRX1 [Solanum lycopersicum]	18.9368	17.8036	13.2505	9.17836	105.188	59.8317	0.286979	-1.80099	0.00367045	0.248538	down	yes
Solyc12g011010.2	Solyc12g011010.2	Solyc12g011010.2.1	GO:0005576(extracellular region);GO:0005634(nucleus)	NA	NA	NA	PREDICTED: protodermal factor 1 [Solanum lycopersicum]	2.67176	9.91927	4.93621	1.62574	29.0191	60.1963	0.192944	-2.37375	0.0037134	0.249844	down	yes
Solyc10g055810.2	Solyc10g055810.2	Solyc10g055810.2.1	GO:0004568(chitinase activity);GO:0005576(extracellular region);GO:0008061(chitin binding);GO:0016998(cell wall macromolecule catabolic process);GO:0050832(defense response to fungus)	00520(Amino sugar and nucleotide sugar metabolism)	K01183	EC:3.2.1.14	basic 30 kDa endochitinase precursor [Solanum lycopersicum]	274.062	122.125	142.02	102.975	17.2054	12.5925	4.0536	2.0192	0.00373562	0.249844	up	yes
Solyc10g085500.2	Solyc10g085500.2	Solyc10g085500.2.1	GO:0016020(membrane);GO:0016709(oxidoreductase activity, acting on paired donors, with incorporation or reduction of molecular oxygen, NAD(P)H as one donor, and incorporation of one atom of oxygen);GO:0044550(secondary metabolite biosynthetic process)	00380(Tryptophan metabolism)	K07410	EC:1.14.14.1	PREDICTED: cytochrome P450 76A2-like [Solanum lycopersicum]	8.2643	3.99724	8.19314	3.73264	1.23912	1.17403	3.32824	1.73476	0.00373873	0.249844	up	yes
Solyc11g007000.2	Solyc11g007000.2	Solyc11g007000.2.1	GO:0004129(cytochrome-c oxidase activity);GO:0005743(mitochondrial inner membrane);GO:0006784(heme a biosynthetic process);GO:0008535(respiratory chain complex IV assembly);GO:0016653(oxidoreductase activity, acting on NAD(P)H, heme protein as acceptor)	00190(Oxidative phosphorylation);00860(Porphyrin and chlorophyll metabolism)	K02259	NA	PREDICTED: cytochrome c oxidase assembly protein COX15 [Solanum lycopersicum]	0.469685	0.57028	0.338737	0.208259	4.84098	2.8946	0.173556	-2.52653	0.00375791	0.249844	down	yes
Solyc09g007430.1	Solyc09g007430.1	Solyc09g007430.1.1	GO:0003697(single-stranded DNA binding);GO:0006260(DNA replication);GO:0009295(nucleoid);GO:0009507(chloroplast);GO:0009508(plastid chromosome)	NA	NA	NA	PREDICTED: protein OSB2, chloroplastic-like [Solanum lycopersicum]	3.48381	5.92279	2.55446	2.11356	33.0047	15.0167	0.238578	-2.06747	0.00377197	0.249844	down	yes
Solyc02g081340.3	Solyc02g081340.3	Solyc02g081340.3.1	GO:0005739(mitochondrion);GO:0005777(peroxisome);GO:0019605(butyrate metabolic process);GO:0047760(butyrate-CoA ligase activity)	00480(Glutathione metabolism)	K00799	EC:2.5.1.18	PREDICTED: butyrate--CoA ligase AAE11, peroxisomal-like [Solanum lycopersicum]	0.023458	0.166178	0.173811	0.101761	1.21804	1.33263	0.137024	-2.8675	0.00377522	0.249844	down	yes
Solyc01g007850.2	Solyc01g007850.2	Solyc01g007850.2.1	GO:0005739(mitochondrion);GO:0008150(biological_process);GO:0008270(zinc ion binding)	00500(Starch and sucrose metabolism)	K01176	EC:3.2.1.1	PREDICTED: pentatricopeptide repeat-containing protein At4g21065-like isoform X1 [Solanum lycopersicum]	1.56286	2.6951	2.03228	2.47111	9.12274	5.92221	0.359113	-1.47749	0.00378231	0.249844	down	yes
Solyc00g022107.1	Solyc00g022107.1	Solyc00g022107.1.1	GO:0005739(mitochondrion)	03010(Ribosome)	K02886	NA	PREDICTED: LOW QUALITY PROTEIN: uncharacterized protein LOC101261309, partial [Solanum lycopersicum]	1.94231	0.628825	1.4064	0.398798	0.253833	0.063336	5.55547	2.47391	0.00382756	0.251782	up	yes
Solyc02g085150.3	Solyc02g085150.3	Solyc02g085150.3.1	GO:0003677(DNA binding);GO:0003700(transcription factor activity, sequence-specific DNA binding);GO:0005634(nucleus);GO:0006351(transcription, DNA-templated);GO:0006355(regulation of transcription, DNA-templated);GO:0009507(chloroplast)	00040(Pentose and glucuronate interconversions);00500(Starch and sucrose metabolism)	K01184	EC:3.2.1.15	PREDICTED: protein RADIALIS-like 5 [Solanum lycopersicum]	0	0.085571	0.310683	0.022816	1.767	6.3853	0.0484707	-4.36674	0.00385337	0.251782	down	yes
Solyc01g096010.3	Solyc01g096010.3	Solyc01g096010.3.1	GO:0003674(molecular_function);GO:0005634(nucleus);GO:0009793(embryo development ending in seed dormancy)	NA	NA	NA	PREDICTED: uncharacterized protein LOC101253533 [Solanum lycopersicum]	2.25266	3.36168	2.48675	1.5483	15.5956	10.7694	0.290223	-1.78476	0.00386339	0.251782	down	yes
Solyc01g006170.3	Solyc01g006170.3	Solyc01g006170.3.1	GO:0005730(nucleolus);GO:0006364(rRNA processing);GO:0030687(preribosome, large subunit precursor);GO:0034399(nuclear periphery);GO:0042273(ribosomal large subunit biogenesis)	NA	NA	NA	PREDICTED: probable rRNA-processing protein EBP2 homolog [Solanum lycopersicum]	6.81874	7.79139	5.1733	2.10631	58.9123	28.6676	0.220585	-2.18059	0.00386495	0.251782	down	yes
Solyc11g056250.1	Solyc11g056250.1	Solyc11g056250.1.1	NA	NA	NA	NA	PREDICTED: uncharacterized protein LOC109230515 [Nicotiana attenuata]	28.6291	9.50416	18.9508	4.9399	6.57669	3.24641	3.8667	1.9511	0.00394211	0.255925	up	yes
Solyc09g007460.3	Solyc09g007460.3	Solyc09g007460.3.1	NA	NA	NA	NA	PREDICTED: uncharacterized protein LOC101247361 isoform X1 [Solanum lycopersicum]	4.37664	4.81514	3.6511	2.05919	1.11502	1.07683	3.02112	1.59508	0.00404743	0.261412	up	yes
Solyc04g005660.3	Solyc04g005660.3	Solyc04g005660.3.1	GO:0005634(nucleus);GO:0005737(cytoplasm);GO:0006351(transcription, DNA-templated);GO:0006355(regulation of transcription, DNA-templated);GO:0009416(response to light stimulus);GO:0040008(regulation of growth);GO:0046983(protein dimerization activity)	NA	NA	NA	PREDICTED: transcription factor PRE6-like [Solanum lycopersicum]	45.2492	30.6407	34.1989	10.1936	7.08781	22.1206	2.79399	1.48233	0.00406217	0.261412	up	yes
Solyc07g052470.3	Solyc07g052470.3	Solyc07g052470.3.1	GO:0004451(isocitrate lyase activity);GO:0006097(glyoxylate cycle);GO:0009514(glyoxysome);GO:0046912(transferase activity, transferring acyl groups, acyl groups converted into alkyl on transfer)	01200(Carbon metabolism);00630(Glyoxylate and dicarboxylate metabolism)	K01637	EC:4.1.3.1	isocitrate lyase [Solanum lycopersicum]	21.6311	13.5631	12.7659	9.7035	2.25696	4.88151	2.84766	1.50978	0.00406812	0.261412	up	yes
Solyc01g010910.2	Solyc01g010910.2	Solyc01g010910.2.1	GO:0000902(cell morphogenesis);GO:0003677(DNA binding);GO:0003700(transcription factor activity, sequence-specific DNA binding);GO:0005634(nucleus);GO:0006355(regulation of transcription, DNA-templated);GO:0009651(response to salt stress);GO:0009723(response to ethylene);GO:0009733(response to auxin);GO:0009739(response to gibberellin);GO:0009751(response to salicylic acid);GO:0009753(response to…	00190(Oxidative phosphorylation);00860(Porphyrin and chlorophyll metabolism)	K02259	NA	PREDICTED: myb-related protein 315-like [Solanum lycopersicum]	0	0.082324	0.023048	0	0.94701	1.29731	0.0469505	-4.41272	0.00409738	0.26197	down	yes
Solyc02g071030.2	Solyc02g071030.2	Solyc02g071030.2.1	GO:0009416(response to light stimulus);GO:0009535(chloroplast thylakoid membrane);GO:0009768(photosynthesis, light harvesting in photosystem I);GO:0009941(chloroplast envelope);GO:0010287(plastoglobule);GO:0016168(chlorophyll binding);GO:0031409(pigment binding)	00196(Photosynthesis - antenna proteins)	K08912	NA	chlorophyll a/b-binding protein Cab-1B [Solanum lycopersicum]	2.75208	5.54591	30.9134	17.2566	44.076	164.656	0.17351	-2.52691	0.0041124	0.26197	down	yes
Solyc09g092690.3	Solyc09g092690.3	Solyc09g092690.3.1	GO:0003755(peptidyl-prolyl cis-trans isomerase activity);GO:0005528(FK506 binding);GO:0005789(endoplasmic reticulum membrane);GO:0061077(chaperone-mediated protein folding)	04141(Protein processing in endoplasmic reticulum)	K14006	NA	PREDICTED: 70 kDa peptidyl-prolyl isomerase [Solanum lycopersicum]	0.117973	0.075632	0.265356	0.771001	0.151791	1.87893	0.163814	-2.60987	0.0041316	0.26197	down	yes
Solyc07g065270.1	Solyc07g065270.1	Solyc07g065270.1.1	GO:0003700(transcription factor activity, sequence-specific DNA binding);GO:0005634(nucleus);GO:0006355(regulation of transcription, DNA-templated);GO:0043565(sequence-specific DNA binding)	04075(Plant hormone signal transduction)	K14494	NA	PREDICTED: scarecrow-like protein 21 [Solanum lycopersicum]	15.4751	17.116	11.1307	11.8343	54.7409	52.147	0.36827	-1.44116	0.00414398	0.26197	down	yes
Solyc03g098640.3	Solyc03g098640.3	Solyc03g098640.3.1	GO:0003674(molecular_function);GO:0005739(mitochondrion);GO:0005778(peroxisomal membrane);GO:0008150(biological_process);GO:0009507(chloroplast);GO:0009941(chloroplast envelope);GO:0016021(integral component of membrane)	04146(Peroxisome)	K13347	NA	PREDICTED: protein sym-1 [Solanum lycopersicum]	12.9155	12.2138	10.1147	4.51206	98.7738	42.5344	0.241695	-2.04874	0.00414615	0.26197	down	yes
Solyc02g080510.1	Solyc02g080510.1	Solyc02g080510.1.1	GO:0003674(molecular_function);GO:0008150(biological_process);GO:0009507(chloroplast)	NA	NA	NA	PREDICTED: uncharacterized protein LOC101253959 [Solanum lycopersicum]	6.24168	8.83658	8.49565	7.61925	37.2158	27.8852	0.324173	-1.62517	0.00425897	0.268202	down	yes
Solyc09g097890.2	Solyc09g097890.2	Solyc09g097890.2.1	GO:0005886(plasma membrane);GO:0007275(multicellular organism development);GO:0009506(plasmodesma);GO:0009507(chloroplast);GO:0016020(membrane);GO:0016021(integral component of membrane);GO:0046872(metal ion binding);GO:0055114(oxidation-reduction process)	NA	NA	NA	PREDICTED: cytochrome b561 and DOMON domain-containing protein At3g25290 [Solanum lycopersicum]	2.01174	0.800914	3.73488	5.07443	4.92979	14.5579	0.266571	-1.90741	0.00430229	0.268897	down	yes
Solyc06g051010.1	Solyc06g051010.1	Solyc06g051010.1.1	GO:0003674(molecular_function);GO:0005634(nucleus);GO:0005773(vacuole);GO:0008150(biological_process)	00860(Porphyrin and chlorophyll metabolism)	K01599	EC:4.1.1.37	PREDICTED: peptide-N4-(N-acetyl-beta-glucosaminyl)asparagine amidase A-like [Solanum lycopersicum]	16.8426	17.4267	19.4122	9.25825	8.71792	7.55498	2.10259	1.07217	0.00431952	0.268897	up	yes
Solyc09g089790.3	Solyc09g089790.3	Solyc09g089790.3.1	GO:0051213(dioxygenase activity)	00402(Benzoxazinoid biosynthesis)	K13229	EC:1.14.20.2	PREDICTED: 1-aminocyclopropane-1-carboxylate oxidase homolog 1-like [Solanum lycopersicum]	1.10686	1.4417	0.925367	0.464266	0.07426	0.074117	5.67039	2.50345	0.00432655	0.268897	up	yes
Solyc01g109500.3	Solyc01g109500.3	Solyc01g109500.3.1	GO:0000326(protein storage vacuole);GO:0048316(seed development)	NA	NA	NA	PREDICTED: BURP domain protein USPL1-like [Solanum lycopersicum]	26.0441	7.46462	8.37169	16.1633	74.6682	42.4299	0.314273	-1.66991	0.00433575	0.268897	down	yes
Solyc05g011990.3	Solyc05g011990.3	Solyc05g011990.3.1	GO:0005730(nucleolus);GO:0030490(maturation of SSU-rRNA);GO:0030692(Noc4p-Nop14p complex);GO:0032040(small-subunit processome)	NA	NA	NA	PREDICTED: nucleolar protein 14 isoform X1 [Solanum lycopersicum]	2.5109	3.01327	1.88199	1.58786	17.1703	7.22767	0.285007	-1.81093	0.00434118	0.268897	down	yes
Solyc09g097780.2	Solyc09g097780.2	Solyc09g097780.2.1	NA	NA	NA	NA	PREDICTED: cold and drought-regulated protein CORA-like [Solanum lycopersicum]	463.999	375.829	487.481	279.033	160.325	73.7081	2.58702	1.37129	0.00438766	0.270888	up	yes
Solyc12g032980.1	Solyc12g032980.1	Solyc12g032980.1.1	GO:0009536(plastid)	00195(Photosynthesis)	K02690	NA	unnamed protein product, partial [Vitis vinifera]	4.83639	0	3.61724	0.213806	0.280219	0.176729	12.6032	3.65571	0.00443285	0.272786	up	yes
Solyc01g104720.3	Solyc01g104720.3	Solyc01g104720.3.1	NA	NA	NA	NA	PREDICTED: uncharacterized protein LOC107027143 [Solanum pennellii]	260.008	563.699	342.426	246.415	105.802	78.3321	2.70848	1.43748	0.00448969	0.275387	up	yes
Solyc09g063140.3	Solyc09g063140.3	Solyc09g063140.3.1	GO:0003674(molecular_function);GO:0009507(chloroplast);GO:0009658(chloroplast organization);GO:0016021(integral component of membrane)	00195(Photosynthesis)	K02693	NA	PREDICTED: protein LOW PSII ACCUMULATION 1, chloroplastic [Solanum lycopersicum]	12.6117	32.411	22.0755	41.0321	47.234	73.4153	0.415003	-1.26881	0.00455976	0.27878	down	yes
Solyc12g005660.2	Solyc12g005660.2	Solyc12g005660.2.1	GO:0003700(transcription factor activity, sequence-specific DNA binding);GO:0005622(intracellular);GO:0005634(nucleus);GO:0006355(regulation of transcription, DNA-templated);GO:0008270(zinc ion binding)	NA	NA	NA	Hop-interacting protein THI121 [Solanum lycopersicum]	0.184815	0.076392	0.128512	0.296318	1.00327	0.68446	0.196426	-2.34794	0.00461629	0.280708	down	yes
Solyc01g109690.1	Solyc01g109690.1	Solyc01g109690.1.1	GO:0003677(DNA binding);GO:0003700(transcription factor activity, sequence-specific DNA binding);GO:0005634(nucleus);GO:0006351(transcription, DNA-templated);GO:0006355(regulation of transcription, DNA-templated)	00040(Pentose and glucuronate interconversions);00500(Starch and sucrose metabolism)	K01184	EC:3.2.1.15	PREDICTED: protein RADIALIS-like 4 [Solanum lycopersicum]	0.542754	0.455369	1.87563	0	14.6931	32.3094	0.0611405	-4.03173	0.00462102	0.280708	down	yes
Solyc12g006760.1	Solyc12g006760.1	Solyc12g006760.1.1	NA	NA	NA	NA		7.72925	2.38664	11.2406	2.50176	0.415424	0.751819	5.8208	2.54122	0.00466918	0.282725	up	yes
Solyc04g077510.3	Solyc04g077510.3	Solyc04g077510.3.1	GO:0005515(protein binding);GO:0005524(ATP binding);GO:0005634(nucleus);GO:0006351(transcription, DNA-templated);GO:0006355(regulation of transcription, DNA-templated);GO:0009624(response to nematode);GO:0048364(root development);GO:0048366(leaf development);GO:0061062(regulation of nematode larval development)	NA	NA	NA	PREDICTED: growth-regulating factor 1-like [Solanum lycopersicum]	3.25649	6.22407	1.65309	1.85838	27.1858	15.2547	0.25133	-1.99234	0.00470094	0.283739	down	yes
Solyc02g081810.3	Solyc02g081810.3	Solyc02g081810.3.1	GO:0000495(box H/ACA snoRNA 3'-end processing);GO:0009982(pseudouridine synthase activity);GO:0031118(rRNA pseudouridine synthesis);GO:0031120(snRNA pseudouridine synthesis);GO:0031429(box H/ACA snoRNP complex);GO:1990481(mRNA pseudouridine synthesis)	03008(Ribosome biogenesis in eukaryotes)	K11131	EC:5.4.99.-	PREDICTED: H/ACA ribonucleoprotein complex subunit 4 [Solanum lycopersicum]	29.0422	25.1464	19.9671	12.2659	168.455	87.5359	0.276435	-1.85499	0.00471635	0.283762	down	yes
Solyc11g039980.2	Solyc11g039980.2	Solyc11g039980.2.1	GO:0000275(mitochondrial proton-transporting ATP synthase complex, catalytic core F(1));GO:0005739(mitochondrion);GO:0006754(ATP biosynthetic process)	00190(Oxidative phosphorylation)	K02132	NA	ATP synthase F1 subunit 1 (mitochondrion) [Nicotiana tabacum]	6.6507	1.44313	3.36074	0.978326	1.39137	0.383198	4.16092	2.0569	0.00473141	0.283764	up	yes
Solyc12g056410.2	Solyc12g056410.2	Solyc12g056410.2.1	GO:0005515(protein binding);GO:0005634(nucleus);GO:0009611(response to wounding);GO:0016567(protein ubiquitination);GO:0030246(carbohydrate binding)	NA	NA	NA	PREDICTED: F-box protein PP2-A13-like [Solanum lycopersicum]	11.4043	14.5885	11.1132	13.4252	44.9287	30.5907	0.417181	-1.26126	0.00475271	0.28414	down	yes
Solyc06g074390.3	Solyc06g074390.3	Solyc06g074390.3.1	GO:0010345(suberin biosynthetic process);GO:0035336(long-chain fatty-acyl-CoA metabolic process);GO:0043231(intracellular membrane-bounded organelle);GO:0080019(fatty-acyl-CoA reductase (alcohol-forming) activity)	00073(Cutin, suberine and wax biosynthesis);04146(Peroxisome)	K13356	EC:1.2.1.84	PREDICTED: fatty acyl-CoA reductase 3-like isoform X1 [Solanum pennellii]	0.192484	1.07479	0.904599	0.400919	3.43431	8.59353	0.174746	-2.51667	0.00479651	0.285854	down	yes
Solyc07g062820.1	Solyc07g062820.1	Solyc07g062820.1.1	GO:0005739(mitochondrion);GO:0008380(RNA splicing);GO:0009507(chloroplast);GO:1900865(chloroplast RNA modification)	00500(Starch and sucrose metabolism)	K01176	EC:3.2.1.1	PREDICTED: pentatricopeptide repeat-containing protein At4g18520 [Solanum lycopersicum]	1.76529	2.54219	1.55875	2.67834	8.24987	5.83692	0.349907	-1.51496	0.00485333	0.28833	down	yes
Solyc10g076410.1	Solyc10g076410.1	Solyc10g076410.1.1	GO:0004864(protein phosphatase inhibitor activity);GO:0004872(receptor activity);GO:0005634(nucleus);GO:0005737(cytoplasm);GO:0009738(abscisic acid-activated signaling pathway);GO:0010427(abscisic acid binding);GO:0080163(regulation of protein serine/threonine phosphatase activity)	04075(Plant hormone signal transduction)	K14496	NA	PREDICTED: abscisic acid receptor PYL4-like [Solanum lycopersicum]	1.183	0.772804	0.784403	1.08497	6.66424	4.78824	0.218562	-2.19389	0.00495005	0.292772	down	yes
Solyc09g059170.2	Solyc09g059170.2	Solyc09g059170.2.1	GO:0009813(flavonoid biosynthetic process);GO:0043231(intracellular membrane-bounded organelle);GO:0052696(flavonoid glucuronidation);GO:0080043(quercetin 3-O-glucosyltransferase activity);GO:0080044(quercetin 7-O-glucosyltransferase activity)	00942(Anthocyanin biosynthesis)	K17193	EC:2.4.2.51	PREDICTED: anthocyanidin 3-O-glucosyltransferase-like [Solanum lycopersicum]	2.14009	0.791122	2.10769	2.12189	3.7081	15.3638	0.237754	-2.07246	0.00495909	0.292772	down	yes
Solyc11g006070.2	Solyc11g006070.2	Solyc11g006070.2.1	GO:0003755(peptidyl-prolyl cis-trans isomerase activity)	03040(Spliceosome)	K09567	EC:5.2.1.8	PREDICTED: peptidyl-prolyl cis-trans isomerase CYP19-2-like [Solanum lycopersicum]	37.4336	39.1243	26.849	25.5105	177.257	95.0954	0.347163	-1.52631	0.00504635	0.296996	down	yes
Solyc03g007770.3	Solyc03g007770.3	Solyc03g007770.3.1	GO:0005215(transporter activity);GO:0005623(cell);GO:0005886(plasma membrane);GO:0006811(ion transport);GO:0006873(cellular ion homeostasis);GO:0008308(voltage-gated anion channel activity);GO:0016021(integral component of membrane);GO:0055085(transmembrane transport)	NA	NA	NA	PREDICTED: S-type anion channel SLAH2 [Solanum lycopersicum]	1.39691	1.1	0.989478	0.835148	6.4717	5.07329	0.281611	-1.82822	0.00507733	0.29708	down	yes
Solyc06g071580.3	Solyc06g071580.3	Solyc06g071580.3.1	GO:0005515(protein binding);GO:0005524(ATP binding);GO:0005634(nucleus);GO:0006281(DNA repair);GO:0009506(plasmodesma);GO:0009941(chloroplast envelope);GO:0016568(chromatin modification);GO:0016887(ATPase activity);GO:0031935(regulation of chromatin silencing);GO:0042803(protein homodimerization activity);GO:0080188(RNA-directed DNA methylation)	NA	NA	NA	PREDICTED: protein MICRORCHIDIA 6-like isoform X1 [Solanum lycopersicum]	1.26021	1.45209	1.27773	1.92874	5.38514	4.25189	0.344987	-1.53539	0.00508037	0.29708	down	yes
Solyc07g007240.3	Solyc07g007240.3	Solyc07g007240.3.1	NA	NA	NA	NA	PREDICTED: metallocarboxypeptidase inhibitor-like [Solanum pennellii]	0.966594	0.448824	0.739335	3.39946	4.41962	1.61887	0.228307	-2.13095	0.00509496	0.29708	down	yes
Solyc12g014130.2	Solyc12g014130.2	Solyc12g014130.2.1	GO:0005516(calmodulin binding);GO:0005634(nucleus);GO:0008150(biological_process)	NA	NA	NA	PREDICTED: protein IQ-DOMAIN 1 [Solanum lycopersicum]	0.658367	0.792827	0.387341	0.241815	5.65994	3.36088	0.198489	-2.33287	0.00513146	0.298288	down	yes
Solyc10g007440.3	Solyc10g007440.3	Solyc10g007440.3.1	GO:0009507(chloroplast)	NA	NA	NA	PREDICTED: uncharacterized protein LOC101258699 [Solanum lycopersicum]	5.08726	4.99871	5.04664	2.03774	28.7397	24.9397	0.271597	-1.88046	0.00516925	0.299563	down	yes
Solyc04g074430.1	Solyc04g074430.1	Solyc04g074430.1.1	GO:0003674(molecular_function);GO:0005576(extracellular region);GO:0005615(extracellular space);GO:0005618(cell wall);GO:0005794(Golgi apparatus);GO:0005829(cytosol);GO:0009505(plant-type cell wall);GO:0009741(response to brassinosteroid);GO:0048046(apoplast)	NA	NA	NA	PREDICTED: protein EXORDIUM-like [Solanum lycopersicum]	17.3224	14.4229	17.8852	4.195	4.47468	7.64761	3.04159	1.60483	0.0052099	0.300958	up	yes
Solyc04g074100.3	Solyc04g074100.3	Solyc04g074100.3.1	GO:0003674(molecular_function);GO:0008150(biological_process)	NA	NA	NA	PREDICTED: uncharacterized protein At4g22758-like [Solanum lycopersicum]	16.3066	16.8458	17.4222	15.7273	62.0205	49.8508	0.396357	-1.33513	0.00522762	0.300958	down	yes
Solyc10g061830.2	Solyc10g061830.2	Solyc10g061830.2.1	GO:0009536(plastid)	00195(Photosynthesis)	K02705	NA	photosystem II CP43 protein, partial (chloroplast) [Podocarpus macrophyllus var. maki]	13.2056	1.0161	8.34627	0.621242	1.30382	1.71469	6.20042	2.63237	0.00524997	0.300958	up	yes
Solyc05g051290.3	Solyc05g051290.3	Solyc05g051290.3.1	GO:0000786(nucleosome);GO:0003677(DNA binding);GO:0005634(nucleus);GO:0006334(nucleosome assembly);GO:0006355(regulation of transcription, DNA-templated);GO:0009507(chloroplast)	NA	NA	NA	PREDICTED: HMG-Y-related protein B-like [Solanum lycopersicum]	117.058	161.63	104.535	72.6779	51.1713	49.4667	2.21112	1.14478	0.00525705	0.300958	up	yes
Solyc07g005930.3	Solyc07g005930.3	Solyc07g005930.3.1	GO:0009536(plastid)	NA	NA	NA	PREDICTED: DNA-directed RNA polymerase 3, chloroplastic [Solanum lycopersicum]	6.73766	8.05817	4.61733	3.17317	40.2836	22.8842	0.292627	-1.77286	0.00538626	0.305703	down	yes
Solyc01g102720.3	Solyc01g102720.3	Solyc01g102720.3.1	GO:0005739(mitochondrion);GO:0008150(biological_process);GO:0008289(lipid binding)	NA	NA	NA	SRPBCC ligand-binding domain superfamily protein [Solanum lycopersicum]	37.5844	36.2621	37.3116	22.3573	13.758	15.9862	2.13349	1.09322	0.00538972	0.305703	up	yes
Solyc03g116000.1	Solyc03g116000.1	Solyc03g116000.1.1	GO:0003674(molecular_function);GO:0005739(mitochondrion);GO:0008150(biological_process);GO:0008270(zinc ion binding)	00500(Starch and sucrose metabolism)	K01176	EC:3.2.1.1	PREDICTED: pentatricopeptide repeat-containing protein At3g47530 [Solanum lycopersicum]	0.146012	0.293532	0.295564	0.083339	3.28483	1.64102	0.146752	-2.76855	0.00539751	0.305703	down	yes
Solyc10g078320.2	Solyc10g078320.2	Solyc10g078320.2.1	GO:0005516(calmodulin binding);GO:0005524(ATP binding);GO:0005634(nucleus);GO:0009507(chloroplast);GO:0009535(chloroplast thylakoid membrane);GO:0016887(ATPase activity)	03008(Ribosome biogenesis in eukaryotes)	K14575	NA	PREDICTED: calmodulin-interacting protein 111 isoform X1 [Solanum lycopersicum]	0.405166	0.603813	0.251232	0.175244	4.87905	1.60241	0.189315	-2.40114	0.00540466	0.305703	down	yes
Solyc09g091600.3	Solyc09g091600.3	Solyc09g091600.3.1	GO:0005634(nucleus);GO:0009658(chloroplast organization);GO:0010438(cellular response to sulfur starvation)	NA	NA	NA	PREDICTED: protein SULFUR DEFICIENCY-INDUCED 2 [Solanum lycopersicum]	5.9643	8.04378	3.50292	7.91353	15.9454	20.4857	0.394884	-1.3405	0.00545822	0.307811	down	yes
Solyc04g079640.3	Solyc04g079640.3	Solyc04g079640.3.1	GO:0016020(membrane);GO:0016709(oxidoreductase activity, acting on paired donors, with incorporation or reduction of molecular oxygen, NAD(P)H as one donor, and incorporation of one atom of oxygen);GO:0044550(secondary metabolite biosynthetic process)	00903(Limonene and pinene degradation);00945(Stilbenoid, diarylheptanoid and gingerol biosynthesis)	K00517	NA	PREDICTED: cytochrome P450 CYP82D47-like [Solanum lycopersicum]	5.8357	6.81375	4.31028	6.27767	20.5621	14.4381	0.410868	-1.28325	0.00553545	0.311237	down	yes
Solyc05g046120.3	Solyc05g046120.3	Solyc05g046120.3.1	GO:0003779(actin binding);GO:0005618(cell wall);GO:0005737(cytoplasm);GO:0005886(plasma membrane);GO:0009524(phragmoplast);GO:0009960(endosperm development);GO:0016021(integral component of membrane);GO:0030041(actin filament polymerization);GO:0045010(actin nucleation);GO:0048317(seed morphogenesis)	NA	NA	NA	PREDICTED: formin-like protein 3 [Solanum lycopersicum]	0.12447	0.042254	0.04066	0.101772	0.681748	0.369806	0.179814	-2.47542	0.00559494	0.312805	down	yes
Solyc03g118310.3	Solyc03g118310.3	Solyc03g118310.3.1	GO:0003677(DNA binding);GO:0003700(transcription factor activity, sequence-specific DNA binding);GO:0005515(protein binding);GO:0005634(nucleus);GO:0006351(transcription, DNA-templated);GO:0009409(response to cold);GO:0010440(stomatal lineage progression);GO:0045893(positive regulation of transcription, DNA-templated);GO:0046983(protein dimerization activity);GO:0050826(response to freezing)	00040(Pentose and glucuronate interconversions);00053(Ascorbate and aldarate metabolism);00520(Amino sugar and nucleotide sugar metabolism)	K16190	EC:2.7.1.43	PREDICTED: transcription factor ICE1-like [Solanum lycopersicum]	8.30835	7.08034	8.74597	3.68392	1.56463	4.37679	2.50741	1.3262	0.00560835	0.312805	up	yes
Solyc00g006820.3	Solyc00g006820.3	Solyc00g006820.3.1	GO:0005215(transporter activity);GO:0005886(plasma membrane);GO:0006857(oligopeptide transport);GO:0016020(membrane);GO:0016021(integral component of membrane)	NA	NA	NA	PREDICTED: protein NRT1/ PTR FAMILY 6.1 [Solanum lycopersicum]	30.999	32.5974	44.4532	24.7553	7.72818	9.5916	2.56802	1.36066	0.00561301	0.312805	up	yes
Solyc00g230070.1	Solyc00g230070.1	Solyc00g230070.1.1	GO:0009536(plastid)	00195(Photosynthesis)	K02705	NA	hypothetical protein (mitochondrion) [Capsicum annuum]	8.33393	0	5.29157	0.358306	0	0.41761	17.5605	4.13426	0.00568906	0.315227	up	yes
Solyc02g077110.3	Solyc02g077110.3	Solyc02g077110.3.1	GO:0005737(cytoplasm);GO:0008970(phosphatidylcholine 1-acylhydrolase activity)	00564(Glycerophospholipid metabolism);00592(alpha-Linolenic acid metabolism)	K16818	EC:3.1.1.32	PREDICTED: phospholipase A1-II 1-like [Solanum lycopersicum]	25.7362	25.5392	27.3438	18.3153	5.23934	6.87778	2.5834	1.36927	0.00569313	0.315227	up	yes
Solyc03g006600.1	Solyc03g006600.1	Solyc03g006600.1.1	NA	NA	NA	NA	PREDICTED: uncharacterized protein LOC104646113 [Solanum lycopersicum]	17.3463	18.5733	22.6935	11.8077	6.85897	6.33501	2.34437	1.2292	0.00570711	0.315227	up	yes
Solyc04g079760.3	Solyc04g079760.3	Solyc04g079760.3.1	GO:0003674(molecular_function);GO:0005886(plasma membrane);GO:0008150(biological_process);GO:0009941(chloroplast envelope);GO:0016021(integral component of membrane)	NA	NA	NA	PREDICTED: uncharacterized protein LOC101245158 isoform X2 [Solanum lycopersicum]	0	0	0.116998	0.035708	0.698973	1.09727	0.0638653	-3.96882	0.00572321	0.315227	down	yes
Solyc10g076790.2	Solyc10g076790.2	Solyc10g076790.2.1	GO:0003333(amino acid transmembrane transport);GO:0005886(plasma membrane);GO:0015171(amino acid transmembrane transporter activity)	04075(Plant hormone signal transduction)	K13946	NA	LAX4 protein [Solanum lycopersicum]	3.87352	4.14251	2.10516	7.46537	10.2649	5.91171	0.428102	-1.22397	0.00576996	0.316187	down	yes
Solyc09g031940.1	Solyc09g031940.1	Solyc09g031940.1.1	GO:0000302(response to reactive oxygen species);GO:0003674(molecular_function);GO:0009507(chloroplast);GO:0009536(plastid);GO:0009648(photoperiodism);GO:0009793(embryo development ending in seed dormancy);GO:0009941(chloroplast envelope);GO:0016021(integral component of membrane);GO:0031969(chloroplast membrane);GO:0048366(leaf development)	04144(Endocytosis)	K17917	NA	PREDICTED: protein RETICULATA-RELATED 3, chloroplastic-like [Solanum lycopersicum]	19.2126	23.4659	22.7424	17.2911	77.758	76.0891	0.382269	-1.38734	0.00577412	0.316187	down	yes
Solyc07g061800.3	Solyc07g061800.3	Solyc07g061800.3.1	GO:0005773(vacuole);GO:0005774(vacuolar membrane);GO:0008150(biological_process);GO:0009507(chloroplast);GO:0020037(heme binding)	NA	NA	NA	PREDICTED: heme-binding protein 2-like [Solanum lycopersicum]	0.338753	0.349554	1.48793	0.31488	4.89827	10.8832	0.1352	-2.88683	0.00591071	0.322731	down	yes
Solyc10g006900.3	Solyc10g006900.3	Solyc10g006900.3.1	GO:0005515(protein binding);GO:0009507(chloroplast);GO:0009534(chloroplast thylakoid);GO:0009535(chloroplast thylakoid membrane);GO:0009707(chloroplast outer membrane);GO:0009723(response to ethylene);GO:0009941(chloroplast envelope);GO:0015979(photosynthesis);GO:0015995(chlorophyll biosynthetic process);GO:0016020(membrane);GO:0016491(oxidoreductase activity);GO:0016630(protochlorophyllide reduc…	00860(Porphyrin and chlorophyll metabolism)	K00218	EC:1.3.1.33	light dependent NADH:protochlorophyllide oxidoreductase 3 [Solanum lycopersicum]	117.711	119.301	143.072	114.707	259.506	807.964	0.321511	-1.63706	0.00593133	0.322924	down	yes
Solyc00g022103.1	Solyc00g022103.1	Solyc00g022103.1.1	GO:0005739(mitochondrion)	NA	NA	NA	ribosomal protein L2 (mitochondrion) [Oryza minuta]	3.63336	1.03405	3.61581	0.948037	0.371566	0.065711	5.97931	2.57998	0.00595876	0.323485	up	yes
Solyc06g072350.3	Solyc06g072350.3	Solyc06g072350.3.1	NA	NA	NA	NA	PREDICTED: CASP-like protein 4D1 [Solanum lycopersicum]	190.932	86.707	223.449	31.955	41.5488	101.776	2.85878	1.5154	0.0060639	0.32825	up	yes
Solyc04g079740.3	Solyc04g079740.3	Solyc04g079740.3.1	GO:0003674(molecular_function);GO:0005739(mitochondrion);GO:0008150(biological_process);GO:0009536(plastid);GO:0009941(chloroplast envelope);GO:0016021(integral component of membrane)	00785(Lipoic acid metabolism)	K03801	EC:2.3.1.181	PREDICTED: uncharacterized protein LOC101244367 [Solanum lycopersicum]	1.61533	1.82356	1.60132	0.971949	10.0813	5.7724	0.299555	-1.73911	0.00614342	0.331484	down	yes
Solyc01g112080.3	Solyc01g112080.3	Solyc01g112080.3.1	GO:0005886(plasma membrane);GO:0006952(defense response);GO:0008061(chitin binding);GO:0009506(plasmodesma);GO:0016998(cell wall macromolecule catabolic process);GO:0031225(anchored component of membrane);GO:0046658(anchored component of plasma membrane)	04626(Plant-pathogen interaction)	K13473	NA	PREDICTED: lysM domain-containing GPI-anchored protein 2 [Solanum lycopersicum]	21.6015	24.614	21.4626	11.7539	9.56192	11.3564	2.07143	1.05062	0.00615874	0.331484	up	yes
Solyc09g010210.3	Solyc09g010210.3	Solyc09g010210.3.1	GO:0004553(hydrolase activity, hydrolyzing O-glycosyl compounds);GO:0005576(extracellular region);GO:0008810(cellulase activity);GO:0009507(chloroplast);GO:0030245(cellulose catabolic process);GO:0042547(cell wall modification involved in multidimensional cell growth)	00500(Starch and sucrose metabolism)	K01179	EC:3.2.1.4	endo-1,4-beta-glucanase precursor [Solanum lycopersicum]	47.0003	41.65	33.5174	15.113	22.1116	22.1834	2.05642	1.04013	0.00631229	0.337623	up	yes
Solyc08g013900.3	Solyc08g013900.3	Solyc08g013900.3.1	GO:0003677(DNA binding);GO:0003700(transcription factor activity, sequence-specific DNA binding);GO:0005634(nucleus);GO:0006351(transcription, DNA-templated);GO:0006355(regulation of transcription, DNA-templated)	NA	NA	NA	PREDICTED: protein NLP9-like [Solanum lycopersicum]	1.14903	0.935865	0.912259	0.732191	5.33866	3.27861	0.32057	-1.64129	0.00632226	0.337623	down	yes
Solyc02g088100.3	Solyc02g088100.3	Solyc02g088100.3.1	GO:0005199(structural constituent of cell wall);GO:0005576(extracellular region);GO:0005618(cell wall);GO:0006949(syncytium formation);GO:0009505(plant-type cell wall);GO:0009664(plant-type cell wall organization);GO:0009826(unidimensional cell growth);GO:0009828(plant-type cell wall loosening);GO:0009831(plant-type cell wall modification involved in multidimensional cell growth);GO:0016020(membr…	NA	NA	NA	expansin precursor [Solanum lycopersicum]	62.1997	58.094	88.7499	30.0258	42.7911	27.1488	2.09115	1.0643	0.00632641	0.337623	up	yes
Solyc09g011420.3	Solyc09g011420.3	Solyc09g011420.3.1	GO:0000398(mRNA splicing, via spliceosome);GO:0000470(maturation of LSU-rRNA);GO:0003723(RNA binding);GO:0006412(translation);GO:0022625(cytosolic large ribosomal subunit);GO:0030490(maturation of SSU-rRNA);GO:0031428(box C/D snoRNP complex);GO:0032040(small-subunit processome);GO:0046540(U4/U6 x U5 tri-snRNP complex);GO:0071011(precatalytic spliceosome)	03040(Spliceosome);03008(Ribosome biogenesis in eukaryotes)	K12845	NA	PREDICTED: NHP2-like protein 1 [Solanum lycopersicum]	26.0412	23.0025	20.7528	12.1759	146.469	69.429	0.306025	-1.70828	0.00644262	0.342856	down	yes
Solyc01g109180.3	Solyc01g109180.3	Solyc01g109180.3.1	GO:0004467(long-chain fatty acid-CoA ligase activity);GO:0005524(ATP binding);GO:0005634(nucleus);GO:0005783(endoplasmic reticulum);GO:0006631(fatty acid metabolic process);GO:0006633(fatty acid biosynthetic process);GO:0009506(plasmodesma);GO:0010025(wax biosynthetic process);GO:0010143(cutin biosynthetic process);GO:0010311(lateral root formation);GO:0031957(very long-chain fatty acid-CoA ligas…	01212(Fatty acid metabolism);00061(Fatty acid biosynthesis);00071(Fatty acid degradation);04146(Peroxisome)	K01897	EC:6.2.1.3	PREDICTED: long chain acyl-CoA synthetase 2 [Solanum lycopersicum]	8.60272	7.13268	8.45071	4.08384	0.852378	3.55525	2.84828	1.51009	0.0064702	0.343357	up	yes
Solyc08g077190.1	Solyc08g077190.1	Solyc08g077190.1.1	NA	NA	NA	NA		0.277778	0.979281	1.13572	1.27905	6.49004	4.83119	0.189899	-2.39669	0.0065677	0.347555	down	yes
Solyc05g014090.2	Solyc05g014090.2	Solyc05g014090.2.1	GO:0000166(nucleotide binding);GO:0005634(nucleus);GO:0008150(biological_process);GO:0080008(Cul4-RING E3 ubiquitin ligase complex)	NA	NA	NA	PREDICTED: glutamate-rich WD repeat-containing protein 1-like [Solanum lycopersicum]	0.058917	0.454609	0.767545	0.095789	0.060166	0	8.21436	3.03815	0.00660896	0.348247	up	yes
Solyc09g092500.1	Solyc09g092500.1	Solyc09g092500.1.1	GO:0009813(flavonoid biosynthetic process);GO:0043231(intracellular membrane-bounded organelle);GO:0052696(flavonoid glucuronidation);GO:0080043(quercetin 3-O-glucosyltransferase activity);GO:0080044(quercetin 7-O-glucosyltransferase activity)	00942(Anthocyanin biosynthesis)	K12338	EC:2.4.1.298	PREDICTED: crocetin glucosyltransferase, chloroplastic-like [Solanum lycopersicum]	76.7222	60.7682	61.4773	42.6576	4.08456	7.52461	3.66648	1.87439	0.00661765	0.348247	up	yes
Solyc05g052450.3	Solyc05g052450.3	Solyc05g052450.3.1	GO:0005794(Golgi apparatus);GO:0016413(O-acetyltransferase activity);GO:0071554(cell wall organization or biogenesis)	NA	NA	NA	PREDICTED: protein trichome birefringence-like 33 [Solanum lycopersicum]	0.143879	0.126617	0.260451	0.185554	1.38233	1.20793	0.191276	-2.38627	0.0066381	0.348353	down	yes
Solyc08g081890.3	Solyc08g081890.3	Solyc08g081890.3.1	GO:0005524(ATP binding);GO:0005774(vacuolar membrane);GO:0005886(plasma membrane);GO:0008559(xenobiotic-transporting ATPase activity);GO:0016021(integral component of membrane);GO:0042626(ATPase activity, coupled to transmembrane movement of substances)	02010(ABC transporters)	K05666	NA	PREDICTED: ABC transporter C family member 10-like [Solanum lycopersicum]	3.71454	5.18977	4.11993	4.15412	14.1641	12.4149	0.423785	-1.2386	0.00673701	0.352564	down	yes
Solyc07g014730.3	Solyc07g014730.3	Solyc07g014730.3.1	GO:0004623(phospholipase A2 activity);GO:0005509(calcium ion binding);GO:0005576(extracellular region);GO:0005634(nucleus);GO:0005773(vacuole);GO:0005794(Golgi apparatus);GO:0016023(cytoplasmic, membrane-bounded vesicle);GO:0016042(lipid catabolic process)	00564(Glycerophospholipid metabolism);00565(Ether lipid metabolism);00590(Arachidonic acid metabolism);00591(Linoleic acid metabolism);00592(alpha-Linolenic acid metabolism)	K01047	EC:3.1.1.4	PREDICTED: phospholipase A2-alpha [Solanum lycopersicum]	13.2553	12.2054	12.3254	2.74537	49.5866	113.229	0.228231	-2.13143	0.00679093	0.354043	down	yes
Solyc03g007230.3	Solyc03g007230.3	Solyc03g007230.3.1	GO:0004721(phosphoprotein phosphatase activity);GO:0004722(protein serine/threonine phosphatase activity);GO:0005515(protein binding);GO:0005634(nucleus);GO:0005737(cytoplasm);GO:0005829(cytosol);GO:0006470(protein dephosphorylation);GO:0009409(response to cold);GO:0009414(response to water deprivation);GO:0009737(response to abscisic acid);GO:0009738(abscisic acid-activated signaling pathway);GO…	00270(Cysteine and methionine metabolism);00330(Arginine and proline metabolism);00410(beta-Alanine metabolism);00480(Glutathione metabolism)	K00797	EC:2.5.1.16	PREDICTED: probable protein phosphatase 2C 51 isoform X1 [Solanum pennellii]	6.18103	14.3864	3.77861	5.79691	96.0538	10.6881	0.216335	-2.20866	0.00684388	0.354043	down	yes
Solyc07g043000.3	Solyc07g043000.3	Solyc07g043000.3.1	GO:0006869(lipid transport);GO:0008289(lipid binding)	04141(Protein processing in endoplasmic reticulum)	K01456	EC:3.5.1.52	PREDICTED: 36.4 kDa proline-rich protein [Solanum pennellii]	1.58034	1.38664	1.41542	0.494724	0.144879	0.443937	4.04452	2.01597	0.00684522	0.354043	up	yes
Solyc05g008020.3	Solyc05g008020.3	Solyc05g008020.3.1	GO:0004672(protein kinase activity);GO:0004707(MAP kinase activity);GO:0005524(ATP binding);GO:0005634(nucleus);GO:0005739(mitochondrion);GO:0005829(cytosol);GO:0006468(protein phosphorylation);GO:0007165(signal transduction);GO:0009738(abscisic acid-activated signaling pathway)	04075(Plant hormone signal transduction)	K14512	EC:2.7.11.24	PREDICTED: mitogen-activated protein kinase 17 [Solanum lycopersicum]	0	0.057391	0.024596	0	0.664517	0.541733	0.0679685	-3.87899	0.00686278	0.354043	down	yes
Solyc10g083600.2	Solyc10g083600.2	Solyc10g083600.2.1	GO:0000027(ribosomal large subunit assembly);GO:0000463(maturation of LSU-rRNA from tricistronic rRNA transcript (SSU-rRNA, 5.8S rRNA, LSU-rRNA));GO:0005730(nucleolus);GO:0019843(rRNA binding)	04075(Plant hormone signal transduction)	K14510	EC:2.7.11.1	PREDICTED: ribosome production factor 2 homolog [Solanum lycopersicum]	7.9426	8.70321	5.68368	5.63867	37.8763	18.0167	0.362894	-1.46238	0.00688858	0.354043	down	yes
Solyc01g110060.3	Solyc01g110060.3	Solyc01g110060.3.1	GO:0003993(acid phosphatase activity);GO:0005615(extracellular space);GO:0030145(manganese ion binding);GO:0046872(metal ion binding)	NA	NA	NA	PREDICTED: purple acid phosphatase 2 [Solanum pennellii]	10.0424	8.08732	11.4675	5.4096	42.0305	43.4164	0.325757	-1.61813	0.00690027	0.354043	down	yes
Solyc04g005060.3	Solyc04g005060.3	Solyc04g005060.3.1	GO:0003674(molecular_function);GO:0005634(nucleus);GO:0008150(biological_process);GO:0009506(plasmodesma)	NA	NA	NA	PREDICTED: protein WVD2-like 7 isoform X2 [Solanum lycopersicum]	16.5751	20.4018	18.8262	13.0428	5.76886	5.4658	2.29856	1.20073	0.00690268	0.354043	up	yes
Solyc02g089620.3	Solyc02g089620.3	Solyc02g089620.3.1	GO:0004657(proline dehydrogenase activity);GO:0005739(mitochondrion);GO:0006537(glutamate biosynthetic process);GO:0006562(proline catabolic process);GO:0006970(response to osmotic stress);GO:0009414(response to water deprivation);GO:0010133(proline catabolic process to glutamate);GO:0055114(oxidation-reduction process)	00330(Arginine and proline metabolism)	K00318	EC:1.5.-.-	proline dehydrogenase [Solanum lycopersicum]	63.3514	68.2278	56.5027	99.3813	148.005	149.237	0.474207	-1.07641	0.00691612	0.354043	down	yes
Solyc04g077360.3	Solyc04g077360.3	Solyc04g077360.3.1	GO:0004674(protein serine/threonine kinase activity);GO:0005886(plasma membrane);GO:0006468(protein phosphorylation);GO:0006952(defense response);GO:0009506(plasmodesma)	00520(Amino sugar and nucleotide sugar metabolism)	K01183	EC:3.2.1.14	PREDICTED: G-type lectin S-receptor-like serine/threonine-protein kinase At4g27290 [Solanum lycopersicum]	0.019719	0	0.046522	0	0.66265	0.516823	0.0561615	-4.15427	0.00693394	0.354043	down	yes
Solyc02g091920.3	Solyc02g091920.3	Solyc02g091920.3.1	GO:0004553(hydrolase activity, hydrolyzing O-glycosyl compounds);GO:0005576(extracellular region);GO:0005618(cell wall);GO:0010411(xyloglucan metabolic process);GO:0016762(xyloglucan:xyloglucosyl transferase activity);GO:0016798(hydrolase activity, acting on glycosyl bonds);GO:0042546(cell wall biogenesis);GO:0048046(apoplast);GO:0071555(cell wall organization)	04075(Plant hormone signal transduction)	K14504	EC:2.4.1.207	xyloglucan endotransglucosylase-hydrolase XTH7 [Solanum lycopersicum]	53.0848	49.4223	78.9294	31.0212	6.16573	25.7474	2.88295	1.52755	0.00695638	0.354232	up	yes
Solyc04g079050.2	Solyc04g079050.2	Solyc04g079050.2.1	GO:0009813(flavonoid biosynthetic process);GO:0043231(intracellular membrane-bounded organelle);GO:0052696(flavonoid glucuronidation);GO:0080043(quercetin 3-O-glucosyltransferase activity);GO:0080044(quercetin 7-O-glucosyltransferase activity)	00942(Anthocyanin biosynthesis)	K17193	EC:2.4.2.51	PREDICTED: UDP-glycosyltransferase 79B6-like [Solanum lycopersicum]	1.73549	2.68331	2.23521	1.55735	6.49882	12.7607	0.319645	-1.64546	0.00702784	0.356909	down	yes
Solyc09g090760.3	Solyc09g090760.3	Solyc09g090760.3.1	GO:0005215(transporter activity);GO:0006810(transport);GO:0016020(membrane);GO:0016021(integral component of membrane);GO:0031969(chloroplast membrane)	NA	NA	NA	PREDICTED: probable folate-biopterin transporter 8, chloroplastic isoform X1 [Solanum lycopersicum]	0.06601	0.009037	0.079652	0.056657	0.370411	0.552319	0.157955	-2.66242	0.00710002	0.359607	down	yes
Solyc10g080000.2	Solyc10g080000.2	Solyc10g080000.2.1	GO:0005634(nucleus);GO:0005737(cytoplasm);GO:0006352(DNA-templated transcription, initiation);GO:0006355(regulation of transcription, DNA-templated);GO:0008270(zinc ion binding);GO:0017025(TBP-class protein binding)	03022(Basal transcription factors)	K03124	NA	PREDICTED: transcription initiation factor IIB-2-like [Solanum lycopersicum]	1.81769	1.45187	3.25978	21.1153	17.1211	0.547127	0.168353	-2.57044	0.00712602	0.359959	down	yes
Solyc02g083860.3	Solyc02g083860.3	Solyc02g083860.3.1	GO:0009416(response to light stimulus);GO:0009813(flavonoid biosynthetic process);GO:0045486(naringenin 3-dioxygenase activity)	00941(Flavonoid biosynthesis)	K00475	EC:1.14.11.9	flavanone 3-dioxygenase [Solanum lycopersicum]	1.39557	2.1616	1.33645	2.12715	3.71631	10.507	0.299296	-1.74036	0.00728689	0.367104	down	yes
Solyc02g067750.3	Solyc02g067750.3	Solyc02g067750.3.1	GO:0004089(carbonate dehydratase activity);GO:0005886(plasma membrane);GO:0008270(zinc ion binding);GO:0009409(response to cold);GO:0009507(chloroplast);GO:0009535(chloroplast thylakoid membrane);GO:0009570(chloroplast stroma);GO:0009579(thylakoid);GO:0009817(defense response to fungus, incompatible interaction);GO:0009941(chloroplast envelope);GO:0010037(response to carbon dioxide);GO:0010119(re…	00910(Nitrogen metabolism)	K01673	EC:4.2.1.1	carbonic anhydrase [Solanum lycopersicum]	1.73405	0.06252	1.06809	0.121467	0.049107	0.221691	7.30287	2.86846	0.00733016	0.368302	up	yes
Solyc04g007200.3	Solyc04g007200.3	Solyc04g007200.3.1	GO:0006629(lipid metabolic process);GO:0008150(biological_process);GO:0009507(chloroplast);GO:0016787(hydrolase activity);GO:0016788(hydrolase activity, acting on ester bonds);GO:0047617(acyl-CoA hydrolase activity)	NA	NA	NA	methylketone synthase IIb [Solanum lycopersicum]	8.14607	7.30393	7.61923	2.53389	2.21969	3.17808	2.9085	1.54028	0.00735934	0.368787	up	yes
Solyc01g095450.3	Solyc01g095450.3	Solyc01g095450.3.1	GO:0005576(extracellular region);GO:0016042(lipid catabolic process);GO:0016788(hydrolase activity, acting on ester bonds);GO:0052689(carboxylic ester hydrolase activity)	00511(Other glycan degradation)	K01206	EC:3.2.1.51	PREDICTED: GDSL esterase/lipase At4g01130 [Solanum lycopersicum]	0.586749	1.18522	1.3806	0.188799	6.02039	11.5368	0.17765	-2.49289	0.00739458	0.369572	down	yes
Solyc04g074420.1	Solyc04g074420.1	Solyc04g074420.1.1	GO:0003674(molecular_function);GO:0005576(extracellular region);GO:0005615(extracellular space);GO:0005618(cell wall);GO:0005794(Golgi apparatus);GO:0005829(cytosol);GO:0009505(plant-type cell wall);GO:0009741(response to brassinosteroid);GO:0048046(apoplast)	NA	NA	NA	PREDICTED: protein EXORDIUM-like [Solanum tuberosum]	18.2339	8.91962	17.2466	5.77736	1.69585	4.31457	3.76663	1.91327	0.00743899	0.370811	up	yes
Solyc10g047410.1	Solyc10g047410.1	Solyc10g047410.1.1	GO:0009536(plastid)	00195(Photosynthesis)	K02705	NA	photosystem II 44 kDa protein (chloroplast) [Acacia ligulata]	3.05356	0.502342	2.79871	0.533476	0.605507	0.345773	4.27991	2.09758	0.00750027	0.372882	up	yes
Solyc06g083580.3	Solyc06g083580.3	Solyc06g083580.3.1	GO:0005576(extracellular region);GO:0016829(lyase activity);GO:0030570(pectate lyase activity);GO:0045490(pectin catabolic process);GO:0046872(metal ion binding)	00040(Pentose and glucuronate interconversions)	K01728	EC:4.2.2.2	probable pectate lyase 8 precursor [Solanum lycopersicum]	12.3341	13.1347	14.356	7.15814	3.71599	7.05687	2.221	1.15121	0.00752296	0.373028	up	yes
Solyc08g005050.3	Solyc08g005050.3	Solyc08g005050.3.1	GO:0003677(DNA binding);GO:0003700(transcription factor activity, sequence-specific DNA binding);GO:0005515(protein binding);GO:0005634(nucleus);GO:0006351(transcription, DNA-templated);GO:0009269(response to desiccation);GO:0009611(response to wounding);GO:0009737(response to abscisic acid);GO:0009738(abscisic acid-activated signaling pathway);GO:0009753(response to jasmonic acid);GO:0009867(jas…	04075(Plant hormone signal transduction)	K13422	NA	transcription factor MYC1 [Solanum lycopersicum]	5.53055	5.85985	8.2174	7.16634	20.2697	19.7289	0.415729	-1.26628	0.007666	0.378717	down	yes
Solyc11g017290.1	Solyc11g017290.1	Solyc11g017290.1.1	GO:0005739(mitochondrion)	00500(Starch and sucrose metabolism)	K01176	EC:3.2.1.1	PREDICTED: pentatricopeptide repeat-containing protein At1g31430 [Solanum lycopersicum]	0.231642	0.239994	0.250664	0.276513	1.37705	1.45398	0.232435	-2.1051	0.00770511	0.378717	down	yes
Solyc09g065710.1	Solyc09g065710.1	Solyc09g065710.1.1	GO:0006397(mRNA processing);GO:0008270(zinc ion binding);GO:0009507(chloroplast);GO:0031425(chloroplast RNA processing)	00500(Starch and sucrose metabolism)	K01176	EC:3.2.1.1	PREDICTED: pentatricopeptide repeat-containing protein At3g63370, chloroplastic [Solanum lycopersicum]	0.189452	0.17384	0.068567	0.225259	0.787092	0.811288	0.236812	-2.07819	0.00770746	0.378717	down	yes
Solyc11g073110.2	Solyc11g073110.2	Solyc11g073110.2.1	GO:0003674(molecular_function);GO:0005634(nucleus);GO:0008150(biological_process)	NA	NA	NA	PREDICTED: protein UPSTREAM OF FLC [Solanum lycopersicum]	0.067386	0.086536	0.065068	0.075682	0.553581	0.522525	0.19013	-2.39494	0.00771787	0.378717	down	yes
Solyc01g097670.3	Solyc01g097670.3	Solyc01g097670.3.1	GO:0008270(zinc ion binding);GO:0009507(chloroplast);GO:0009793(embryo development ending in seed dormancy)	00500(Starch and sucrose metabolism)	K01176	EC:3.2.1.1	PREDICTED: pentatricopeptide repeat-containing protein At3g49170, chloroplastic [Solanum lycopersicum]	0.346556	0.399692	0.494518	0.232723	2.86866	2.42383	0.224564	-2.1548	0.00776656	0.380119	down	yes
Solyc05g013210.3	Solyc05g013210.3	Solyc05g013210.3.1	GO:0005634(nucleus);GO:0006633(fatty acid biosynthetic process);GO:0009409(response to cold);GO:0009416(response to light stimulus);GO:0009922(fatty acid elongase activity);GO:0016021(integral component of membrane)	00062(Fatty acid elongation)	K15397	EC:2.3.1.199	PREDICTED: 3-ketoacyl-CoA synthase 20-like [Solanum lycopersicum]	47.1122	44.3033	45.7597	24.7764	22.2285	20.6124	2.0287	1.02056	0.00781106	0.380596	up	yes
Solyc04g007685.1	Solyc04g007685.1	Solyc04g007685.1.1	GO:0003674(molecular_function);GO:0005737(cytoplasm);GO:0006952(defense response);GO:0009607(response to biotic stimulus)	NA	NA	NA	PREDICTED: MLP-like protein 34 [Solanum tuberosum]	1.88464	2.92635	2.51957	1.23598	0.420373	0.620372	3.21979	1.68696	0.00781661	0.380596	up	yes
Solyc07g042630.3	Solyc07g042630.3	Solyc07g042630.3.1	GO:0019745(pentacyclic triterpenoid biosynthetic process);GO:0042299(lupeol synthase activity)	00100(Steroid biosynthesis)	K01853	EC:5.4.99.8	PREDICTED: lupeol synthase [Solanum lycopersicum]	3.68519	2.61328	4.51144	1.97625	1.39981	0.788736	2.59554	1.37604	0.0079128	0.384289	up	yes
Solyc06g018110.3	Solyc06g018110.3	Solyc06g018110.3.1	GO:0000166(nucleotide binding);GO:0003723(RNA binding);GO:0003729(mRNA binding);GO:0005794(Golgi apparatus);GO:0008270(zinc ion binding);GO:0009920(cell plate formation involved in plant-type cell wall biogenesis);GO:0019898(extrinsic component of membrane)	03015(mRNA surveillance pathway)	K14411	NA	RNA binding protein [Solanum lycopersicum]	3.07331	3.50464	1.76124	0.830472	23.4918	11.4144	0.233351	-2.09943	0.0079603	0.385605	down	yes
Solyc02g080640.3	Solyc02g080640.3	Solyc02g080640.3.1	GO:0000103(sulfate assimilation);GO:0009507(chloroplast);GO:0009973(adenylyl-sulfate reductase activity);GO:0016671(oxidoreductase activity, acting on a sulfur group of donors, disulfide as acceptor);GO:0019344(cysteine biosynthetic process);GO:0019419(sulfate reduction);GO:0033741(adenylyl-sulfate reductase (glutathione) activity);GO:0045454(cell redox homeostasis);GO:0046872(metal ion binding);…	00920(Sulfur metabolism)	K05907	EC:1.8.4.9	adenylyl-sulfate reductase [Solanum lycopersicum]	26.1169	32.5291	37.4603	56.1363	72.6202	72.9597	0.476442	-1.06963	0.00811171	0.391934	down	yes
Solyc03g111690.3	Solyc03g111690.3	Solyc03g111690.3.1	GO:0005576(extracellular region);GO:0016829(lyase activity);GO:0030570(pectate lyase activity);GO:0045490(pectin catabolic process);GO:0046872(metal ion binding)	00040(Pentose and glucuronate interconversions)	K01728	EC:4.2.2.2	PREDICTED: probable pectate lyase 18 [Solanum lycopersicum]	11.8216	10.1208	27.9098	6.31845	4.17774	9.03184	2.55285	1.35211	0.00815696	0.393116	up	yes
Solyc01g020285.1	Solyc01g020285.1	Solyc01g020285.1.1	NA	NA	NA	NA	Ycf68 protein (chloroplast) [Carnegiea gigantea]	8.02003	1.2303	12.8365	0.562281	2.21062	1.94268	4.6838	2.22768	0.00822189	0.394376	up	yes
Solyc09g066290.3	Solyc09g066290.3	Solyc09g066290.3.1	GO:0008150(biological_process);GO:0009507(chloroplast)	NA	NA	NA	PREDICTED: uncharacterized protein LOC101250730 [Solanum lycopersicum]	0.916083	1.36726	0.55225	0.438851	6.83619	3.31779	0.26769	-1.90136	0.00822486	0.394376	down	yes
Solyc07g005170.2	Solyc07g005170.2	Solyc07g005170.2.1	GO:0005739(mitochondrion);GO:0008270(zinc ion binding)	00500(Starch and sucrose metabolism)	K01176	EC:3.2.1.1	PREDICTED: pentatricopeptide repeat-containing protein At1g09410-like [Solanum lycopersicum]	0.128666	0.065099	0.095376	0.160225	0.565186	0.657841	0.20903	-2.25822	0.00829284	0.396629	down	yes
Solyc08g078510.3	Solyc08g078510.3	Solyc08g078510.3.1	GO:0003674(molecular_function);GO:0005737(cytoplasm);GO:0009793(embryo development ending in seed dormancy);GO:0009845(seed germination);GO:0010029(regulation of seed germination);GO:0098755(maintenance of seed dormancy by absisic acid)	04141(Protein processing in endoplasmic reticulum);04120(Ubiquitin mediated proteolysis);03420(Nucleotide excision repair)	K03868	NA	PREDICTED: GEM-like protein 5 [Solanum lycopersicum]	15.8606	20.5053	13.4057	10.8105	6.81394	4.08627	2.29249	1.19692	0.00835556	0.398619	up	yes
Solyc09g092270.3	Solyc09g092270.3	Solyc09g092270.3.1	GO:0009535(chloroplast thylakoid membrane);GO:0009555(pollen development);GO:0016740(transferase activity);GO:0016747(transferase activity, transferring acyl groups other than amino-acyl groups);GO:0042761(very long-chain fatty acid biosynthetic process);GO:0071555(cell wall organization)	00940(Phenylpropanoid biosynthesis);00945(Stilbenoid, diarylheptanoid and gingerol biosynthesis);00941(Flavonoid biosynthesis)	K13065	EC:2.3.1.133	PREDICTED: protein ECERIFERUM 26-like [Solanum lycopersicum]	115.579	112.006	103.941	80.7068	29.4599	25.1182	2.45057	1.29312	0.00843427	0.401361	up	yes
Solyc01g100900.3	Solyc01g100900.3	Solyc01g100900.3.1	GO:0005886(plasma membrane);GO:0006810(transport);GO:0022857(transmembrane transporter activity)	NA	NA	NA	PREDICTED: WAT1-related protein At1g09380-like [Solanum lycopersicum]	1.84443	3.42333	1.58393	1.66741	10.3963	10.501	0.303646	-1.71954	0.00855075	0.405881	down	yes
Solyc00g170200.1	Solyc00g170200.1	Solyc00g170200.1.1	GO:0016787(hydrolase activity)	NA	NA	NA	PREDICTED: strigolactone esterase D14 [Solanum lycopersicum]	288.901	232.952	367.377	199.755	102.491	97.35	2.22533	1.15402	0.0087037	0.411889	up	yes
Solyc08g023640.1	Solyc08g023640.1	Solyc08g023640.1.1	GO:0003674(molecular_function);GO:0005739(mitochondrion);GO:0008150(biological_process);GO:0008270(zinc ion binding)	00500(Starch and sucrose metabolism)	K01176	EC:3.2.1.1	PREDICTED: pentatricopeptide repeat-containing protein At4g21065 [Solanum lycopersicum]	0.236787	0.238351	0.329905	0.308192	1.97288	1.21715	0.230129	-2.11948	0.00874789	0.411889	down	yes
Solyc03g120790.1	Solyc03g120790.1	Solyc03g120790.1.1	GO:0003674(molecular_function);GO:0008150(biological_process)	NA	NA	NA	PREDICTED: uncharacterized protein LOC104646538 [Solanum lycopersicum]	94.7676	100.143	96.6371	72.9213	15.8589	15.0388	2.80823	1.48966	0.00878787	0.411889	up	yes
Solyc03g034000.3	Solyc03g034000.3	Solyc03g034000.3.1	GO:0005634(nucleus)	04141(Protein processing in endoplasmic reticulum)	K07953	EC:3.6.5.-	PREDICTED: transcription factor BEE 2 [Solanum lycopersicum]	31.9122	29.8405	26.5084	20.9415	6.74308	2.70375	2.90444	1.53826	0.00881065	0.411889	up	yes
Solyc03g031470.3	Solyc03g031470.3	Solyc03g031470.3.1	GO:0009507(chloroplast);GO:0009813(flavonoid biosynthetic process);GO:0009964(negative regulation of flavonoid biosynthetic process);GO:0016491(oxidoreductase activity);GO:0033729(anthocyanidin reductase activity);GO:0050662(coenzyme binding);GO:0055114(oxidation-reduction process)	00941(Flavonoid biosynthesis)	K08695	EC:1.3.1.77	PREDICTED: anthocyanidin reductase [Solanum lycopersicum]	1.43054	1.6125	1.09752	0.540829	9.12497	5.58978	0.271412	-1.88144	0.00884284	0.411889	down	yes
Solyc06g062350.3	Solyc06g062350.3	Solyc06g062350.3.1	GO:0005515(protein binding);GO:0005524(ATP binding);GO:0005634(nucleus);GO:0005730(nucleolus);GO:0005829(cytosol);GO:0009507(chloroplast);GO:0009908(flower development);GO:0030154(cell differentiation);GO:0043141(ATP-dependent 5'-3' DNA helicase activity);GO:0048507(meristem development);GO:2000072(regulation of defense response to fungus, incompatible interaction)	04141(Protein processing in endoplasmic reticulum);04120(Ubiquitin mediated proteolysis)	K03347	NA	PREDICTED: ruvB-like protein 1 [Solanum lycopersicum]	3.11634	3.80447	2.75864	1.54922	18.9656	10.5584	0.311504	-1.68268	0.00884341	0.411889	down	yes
Solyc05g047590.3	Solyc05g047590.3	Solyc05g047590.3.1	GO:0030599(pectinesterase activity);GO:0046910(pectinesterase inhibitor activity);GO:0071944(cell periphery)	00040(Pentose and glucuronate interconversions);00500(Starch and sucrose metabolism)	K01051	EC:3.1.1.11	PREDICTED: probable pectinesterase/pectinesterase inhibitor 12 [Solanum lycopersicum]	0.284525	0.166415	0.653171	0.3551	1.66747	3.54079	0.198461	-2.33307	0.00885852	0.411889	down	yes
Solyc03g097850.1	Solyc03g097850.1	Solyc03g097850.1.1	GO:0003674(molecular_function);GO:0005739(mitochondrion);GO:0008150(biological_process);GO:0008270(zinc ion binding)	00500(Starch and sucrose metabolism)	K01176	EC:3.2.1.1	PREDICTED: pentatricopeptide repeat-containing protein At5g16860 [Solanum lycopersicum]	0.381095	0.522451	0.28842	0.41299	2.72402	1.47817	0.258271	-1.95304	0.00889408	0.411889	down	yes
Solyc03g120080.3	Solyc03g120080.3	Solyc03g120080.3.1	GO:0000028(ribosomal small subunit assembly);GO:0000462(maturation of SSU-rRNA from tricistronic rRNA transcript (SSU-rRNA, 5.8S rRNA, LSU-rRNA));GO:0030515(snoRNA binding);GO:0032040(small-subunit processome);GO:0034388(Pwp2p-containing subcomplex of 90S preribosome)	03008(Ribosome biogenesis in eukaryotes)	K14558	NA	PREDICTED: periodic tryptophan protein 2 homolog [Solanum lycopersicum]	1.398	2.48496	0.920235	0.841655	11.3002	4.9173	0.281561	-1.82848	0.00889431	0.411889	down	yes
Solyc08g068480.1	Solyc08g068480.1	Solyc08g068480.1.1	GO:0005737(cytoplasm);GO:0009416(response to light stimulus);GO:0009507(chloroplast);GO:0009733(response to auxin)	04075(Plant hormone signal transduction)	K14487	NA	PREDICTED: jasmonic acid-amido synthetase JAR1-like [Solanum lycopersicum]	22.4769	18.9728	21.6638	9.57529	118.378	89.0749	0.290808	-1.78186	0.00889838	0.411889	down	yes
Solyc01g095740.3	Solyc01g095740.3	Solyc01g095740.3.1	GO:0004004(ATP-dependent RNA helicase activity);GO:0010501(RNA secondary structure unwinding)	01212(Fatty acid metabolism);00061(Fatty acid biosynthesis);00071(Fatty acid degradation);04146(Peroxisome)	K01897	EC:6.2.1.3	PREDICTED: long chain acyl-CoA synthetase 4-like [Solanum lycopersicum]	5.92239	7.57019	5.83864	4.63195	28.0533	18.7921	0.375529	-1.41301	0.00891714	0.411889	down	yes
Solyc10g074560.2	Solyc10g074560.2	Solyc10g074560.2.1	GO:0000462(maturation of SSU-rRNA from tricistronic rRNA transcript (SSU-rRNA, 5.8S rRNA, LSU-rRNA));GO:0005730(nucleolus);GO:0030692(Noc4p-Nop14p complex);GO:0032040(small-subunit processome)	NA	NA	NA	PREDICTED: nucleolar complex protein 4 homolog [Solanum lycopersicum]	2.21782	2.29011	1.0972	1.61903	10.3461	4.41783	0.342133	-1.54737	0.0089556	0.41215	down	yes
Solyc01g086660.2	Solyc01g086660.2	Solyc01g086660.2.1	NA	NA	NA	NA		3.55918	4.14945	3.08056	1.62992	0.661877	0.425736	3.97022	1.98922	0.00896641	0.41215	up	yes
Solyc04g081580.3	Solyc04g081580.3	Solyc04g081580.3.1	GO:0004004(ATP-dependent RNA helicase activity);GO:0006413(translational initiation);GO:0007059(chromosome segregation);GO:0010468(regulation of gene expression);GO:0010501(RNA secondary structure unwinding);GO:0036464(cytoplasmic ribonucleoprotein granule)	03040(Spliceosome)	K12823	EC:3.6.4.13	PREDICTED: DEAD-box ATP-dependent RNA helicase 28 [Solanum pennellii]	8.06285	9.89007	6.29952	4.85944	43.3986	21.1914	0.34921	-1.51783	0.00901997	0.41274	down	yes
Solyc03g093800.1	Solyc03g093800.1	Solyc03g093800.1.1	NA	NA	NA	NA	PREDICTED: glycine-rich cell wall structural protein 2-like [Solanum lycopersicum]	70.0262	67.8345	53.7133	29.3515	545.174	128.827	0.272373	-1.87634	0.00902295	0.41274	down	yes
Solyc01g087020.2	Solyc01g087020.2	Solyc01g087020.2.1	NA	NA	NA	NA		16.835	19.111	20.6857	11.8679	1.74168	3.52354	3.30539	1.72482	0.00912083	0.415863	up	yes
Solyc09g074570.1	Solyc09g074570.1	Solyc09g074570.1.1	GO:0005737(cytoplasm);GO:0008794(arsenate reductase (glutaredoxin) activity);GO:0009055(electron carrier activity);GO:0015035(protein disulfide oxidoreductase activity);GO:0045454(cell redox homeostasis);GO:0055114(oxidation-reduction process)	NA	NA	NA	PREDICTED: glutaredoxin-C13 [Solanum lycopersicum]	76.4252	26.2084	66.0929	76.3278	165.171	172.091	0.407956	-1.29352	0.00913525	0.415863	down	yes
Solyc05g014000.3	Solyc05g014000.3	Solyc05g014000.3.1	GO:0005576(extracellular region);GO:0030570(pectate lyase activity);GO:0045490(pectin catabolic process);GO:0046872(metal ion binding)	00040(Pentose and glucuronate interconversions)	K01728	EC:4.2.2.2	PREDICTED: probable pectate lyase 5 [Solanum lycopersicum]	38.9354	36.2221	63.8907	19.2043	8.00661	27.6226	2.53583	1.34246	0.0092281	0.41908	up	yes
Solyc06g008180.2	Solyc06g008180.2	Solyc06g008180.2.1	GO:0003674(molecular_function);GO:0005739(mitochondrion);GO:0008150(biological_process);GO:0016020(membrane)	NA	NA	NA	PREDICTED: pentatricopeptide repeat-containing protein At1g09900 [Solanum lycopersicum]	12.998	11.989	10.29	10.4802	38.1977	32.3869	0.43517	-1.20035	0.00934291	0.421155	down	yes
Solyc08g083035.1	Solyc08g083035.1	Solyc08g083035.1.1	GO:0003674(molecular_function);GO:0008150(biological_process);GO:0009507(chloroplast);GO:0016021(integral component of membrane)	NA	NA	NA	PREDICTED: uncharacterized protein LOC101266851 [Solanum lycopersicum]	12.7677	13.5786	13.9428	12.5883	50.2502	35.9408	0.40787	-1.29382	0.00934888	0.421155	down	yes
Solyc02g080320.3	Solyc02g080320.3	Solyc02g080320.3.1	GO:0000455(enzyme-directed rRNA pseudouridine synthesis);GO:0009982(pseudouridine synthase activity);GO:0019239(deaminase activity)	00500(Starch and sucrose metabolism);00460(Cyanoamino acid metabolism);00940(Phenylpropanoid biosynthesis)	K05350	EC:3.2.1.21	PREDICTED: RNA pseudouridine synthase 6, chloroplastic [Solanum lycopersicum]	1.90636	2.22214	1.86626	1.45871	8.9935	5.1102	0.385208	-1.37629	0.00938659	0.421155	down	yes
Solyc06g053980.3	Solyc06g053980.3	Solyc06g053980.3.1	GO:0009507(chloroplast);GO:0015996(chlorophyll catabolic process);GO:0031969(chloroplast membrane);GO:0047746(chlorophyllase activity)	00860(Porphyrin and chlorophyll metabolism)	K08099	EC:3.1.1.14	PREDICTED: chlorophyllase-2, chloroplastic-like [Solanum lycopersicum]	18.4419	17.4065	19.0551	12.0473	65.4354	65.6642	0.383546	-1.38253	0.00941901	0.421155	down	yes
Solyc01g090800.3	Solyc01g090800.3	Solyc01g090800.3.1	GO:0000079(regulation of cyclin-dependent protein serine/threonine kinase activity);GO:0004693(cyclin-dependent protein serine/threonine kinase activity);GO:0005737(cytoplasm);GO:0007049(cell cycle);GO:0019901(protein kinase binding);GO:0051301(cell division);GO:0051726(regulation of cell cycle)	01200(Carbon metabolism);01210(2-Oxocarboxylic acid metabolism);01230(Biosynthesis of amino acids);00020(Citrate cycle (TCA cycle));00630(Glyoxylate and dicarboxylate metabolism)	K01647	EC:2.3.3.1	PREDICTED: cyclin-U2-1 [Solanum lycopersicum]	0.048904	0	0.098869	0.030457	1.06572	0.435013	0.0965085	-3.3732	0.00942358	0.421155	down	yes
Solyc09g064820.1	Solyc09g064820.1	Solyc09g064820.1.1	GO:0005634(nucleus);GO:0006970(response to osmotic stress);GO:0009414(response to water deprivation);GO:0009651(response to salt stress);GO:0009737(response to abscisic acid);GO:0009738(abscisic acid-activated signaling pathway);GO:0010029(regulation of seed germination);GO:0010228(vegetative to reproductive phase transition of meristem)	NA	NA	NA	PREDICTED: EID1-like F-box protein 3 [Solanum lycopersicum]	1.31626	1.53512	0.537179	0.449415	0.002952	0.060859	6.60247	2.72301	0.00942573	0.421155	up	yes
Solyc08g014300.3	Solyc08g014300.3	Solyc08g014300.3.1	GO:0003674(molecular_function);GO:0005739(mitochondrion);GO:0008150(biological_process)	NA	NA	NA	PREDICTED: protein FAM136A [Solanum lycopersicum]	3.80855	3.25855	1.71719	2.23868	19.9506	8.9152	0.282413	-1.82412	0.00944333	0.421155	down	yes
Solyc06g082030.3	Solyc06g082030.3	Solyc06g082030.3.1	GO:0051213(dioxygenase activity)	00904(Diterpenoid biosynthesis)	K04125	EC:1.14.11.13	PREDICTED: gibberellin 2-beta-dioxygenase 8 [Solanum lycopersicum]	0.6935	0.63515	1.05223	1.08322	2.05134	5.39486	0.279137	-1.84095	0.00945212	0.421155	down	yes
Solyc06g074370.2	Solyc06g074370.2	Solyc06g074370.2.1	GO:0008373(sialyltransferase activity);GO:0008378(galactosyltransferase activity);GO:0009311(oligosaccharide metabolic process);GO:0018279(protein N-linked glycosylation via asparagine);GO:0097503(sialylation)	00603(Glycosphingolipid biosynthesis - globo series);00604(Glycosphingolipid biosynthesis - ganglio series)	K00780	EC:2.4.99.4	PREDICTED: beta-1,6-galactosyltransferase GALT29A [Solanum lycopersicum]	2.16689	2.5478	2.02577	1.15002	10.5388	12.5139	0.2785	-1.84425	0.00949661	0.421835	down	yes
Solyc02g065060.3	Solyc02g065060.3	Solyc02g065060.3.1	GO:0005575(cellular_component);GO:0016491(oxidoreductase activity);GO:0055114(oxidation-reduction process)	NA	NA	NA	PREDICTED: uncharacterized protein LOC101265400 isoform X1 [Solanum lycopersicum]	3.96465	6.50392	4.09117	1.7438	1.14783	2.33968	2.7832	1.47674	0.00951206	0.421835	up	yes
Solyc07g005760.3	Solyc07g005760.3	Solyc07g005760.3.1	GO:0005515(protein binding);GO:0005737(cytoplasm);GO:0005829(cytosol);GO:0009809(lignin biosynthetic process);GO:0009963(positive regulation of flavonoid biosynthetic process);GO:0010252(auxin homeostasis);GO:0016020(membrane);GO:0016740(transferase activity);GO:0047172(shikimate O-hydroxycinnamoyltransferase activity);GO:0047205(quinate O-hydroxycinnamoyltransferase activity)	00940(Phenylpropanoid biosynthesis);00945(Stilbenoid, diarylheptanoid and gingerol biosynthesis);00941(Flavonoid biosynthesis)	K13065	EC:2.3.1.133	hydroxycinnamoyl CoA quinate transferase [Solanum lycopersicum]	20.3457	20.326	19.9948	16.2868	75.1306	55.9803	0.411584	-1.28074	0.00953661	0.421934	down	yes
Solyc11g011990.2	Solyc11g011990.2	Solyc11g011990.2.1	GO:0005739(mitochondrion);GO:0009266(response to temperature stimulus);GO:0009535(chloroplast thylakoid membrane);GO:0009579(thylakoid);GO:0009644(response to high light intensity);GO:0009657(plastid organization);GO:0009658(chloroplast organization);GO:0009916(alternative oxidase activity);GO:0016021(integral component of membrane);GO:0016117(carotenoid biosynthetic process);GO:0046862(chromopla…	NA	NA	NA	plastid quinol oxidase [Solanum lycopersicum]	9.33141	9.15879	8.59914	7.6531	30.1761	26.1864	0.423168	-1.2407	0.00958747	0.423193	down	yes
Solyc09g090030.2	Solyc09g090030.2	Solyc09g090030.2.1	GO:0005634(nucleus);GO:0005694(chromosome);GO:0008150(biological_process);GO:0018024(histone-lysine N-methyltransferase activity)	NA	NA	NA	PREDICTED: histone-lysine N-methyltransferase ASHR2 [Solanum lycopersicum]	4.26269	5.53834	4.0484	3.78514	22.6792	12.6369	0.354194	-1.49739	0.00971307	0.427737	down	yes
Solyc03g007840.1	Solyc03g007840.1	Solyc03g007840.1.1	GO:0000963(mitochondrial RNA processing);GO:0003674(molecular_function);GO:0005739(mitochondrion);GO:0008270(zinc ion binding);GO:0009507(chloroplast);GO:0016554(cytidine to uridine editing);GO:0080156(mitochondrial mRNA modification)	00500(Starch and sucrose metabolism)	K01176	EC:3.2.1.1	PREDICTED: putative pentatricopeptide repeat-containing protein At3g49142 [Solanum lycopersicum]	0.196521	0.283249	0.348335	0.175798	2.29118	1.47633	0.210003	-2.25152	0.00982133	0.430838	down	yes
Solyc01g091230.3	Solyc01g091230.3	Solyc01g091230.3.1	GO:0004674(protein serine/threonine kinase activity);GO:0005886(plasma membrane)	04075(Plant hormone signal transduction);04626(Plant-pathogen interaction)	K13416	EC:2.7.10.1;EC:2.7.11.1	PREDICTED: probable LRR receptor-like serine/threonine-protein kinase At1g34110 [Solanum lycopersicum]	3.05459	3.47203	2.31662	1.15467	9.71346	19.029	0.295789	-1.75736	0.00984096	0.430838	down	yes
Solyc09g075680.1	Solyc09g075680.1	Solyc09g075680.1.1	GO:0009717(isoflavonoid biosynthetic process);GO:0033987(2-hydroxyisoflavanone dehydratase activity);GO:0046287(isoflavonoid metabolic process);GO:0052689(carboxylic ester hydrolase activity)	00943(Isoflavonoid biosynthesis)	K13258	EC:4.2.1.105	PREDICTED: 2-hydroxyisoflavanone dehydratase-like [Solanum lycopersicum]	36.7946	34.0038	19.0643	19.7587	11.6886	8.87109	2.22883	1.15629	0.0098519	0.430838	up	yes
Solyc07g043480.1	Solyc07g043480.1	Solyc07g043480.1.1	GO:0008194(UDP-glycosyltransferase activity);GO:0009813(flavonoid biosynthetic process);GO:0043231(intracellular membrane-bounded organelle);GO:0052696(flavonoid glucuronidation)	00908(Zeatin biosynthesis)	K13495	EC:2.4.1.215	PREDICTED: zeatin O-xylosyltransferase-like [Solanum lycopersicum]	33.7366	30.7986	20.7204	16.6235	104.829	114.754	0.360936	-1.47019	0.00998153	0.432508	down	yes
Solyc02g071610.3	Solyc02g071610.3	Solyc02g071610.3.1	GO:0016298(lipase activity)	00860(Porphyrin and chlorophyll metabolism);00900(Terpenoid backbone biosynthesis)	K10960	EC:1.3.1.83	PREDICTED: GDSL esterase/lipase At5g45670 [Solanum lycopersicum]	319.03	275.262	256.54	199.762	33.3957	23.7141	3.31228	1.72783	0.00998278	0.432508	up	yes
Solyc07g062810.3	Solyc07g062810.3	Solyc07g062810.3.1	GO:0003824(catalytic activity);GO:0008153(para-aminobenzoic acid biosynthetic process);GO:0008696(4-amino-4-deoxychorismate lyase activity);GO:0009507(chloroplast);GO:0009570(chloroplast stroma);GO:0046654(tetrahydrofolate biosynthetic process);GO:0047810(D-alanine:2-oxoglutarate aminotransferase activity)	00790(Folate biosynthesis)	K18482	EC:4.1.3.38	PREDICTED: D-amino-acid transaminase, chloroplastic-like isoform X1 [Solanum lycopersicum]	0.551246	0.204075	0.291632	0.114198	1.21889	4.92005	0.167428	-2.57838	0.00999679	0.432508	down	yes
Solyc06g083220.3	Solyc06g083220.3	Solyc06g083220.3.1	GO:0003934(GTP cyclohydrolase I activity);GO:0005525(GTP binding);GO:0005737(cytoplasm);GO:0006729(tetrahydrobiopterin biosynthetic process);GO:0008270(zinc ion binding);GO:0035998(7,8-dihydroneopterin 3'-triphosphate biosynthetic process);GO:0042803(protein homodimerization activity)	00790(Folate biosynthesis)	K01495	EC:3.5.4.16	PREDICTED: uncharacterized protein LOC101254004 [Solanum lycopersicum]	11.2064	5.72112	4.89321	3.94433	3.99943	1.6654	2.27082	1.18321	0.0100196	0.432508	up	yes
Solyc01g080300.3	Solyc01g080300.3	Solyc01g080300.3.1	GO:0009507(chloroplast);GO:0016021(integral component of membrane)	04075(Plant hormone signal transduction)	K14498	EC:2.7.11.1	PREDICTED: protein ABCI12, chloroplastic isoform X1 [Solanum lycopersicum]	3.37668	4.56614	4.52777	3.44536	17.0954	14.2421	0.358527	-1.47984	0.0100207	0.432508	down	yes
Solyc03g116170.3	Solyc03g116170.3	Solyc03g116170.3.1	GO:0003677(DNA binding);GO:0003682(chromatin binding);GO:0005634(nucleus);GO:0005737(cytoplasm);GO:0006334(nucleosome assembly);GO:0008283(cell proliferation);GO:0010311(lateral root formation);GO:0016444(somatic cell DNA recombination);GO:0030154(cell differentiation);GO:0042393(histone binding)	NA	NA	NA	PREDICTED: NAP1-related protein 2 [Solanum lycopersicum]	12.6155	13.5188	9.52919	4.70529	83.5666	32.4926	0.295314	-1.75968	0.0100274	0.432508	down	yes
Solyc07g008670.3	Solyc07g008670.3	Solyc07g008670.3.1	GO:0003674(molecular_function);GO:0005634(nucleus);GO:0008150(biological_process)	NA	NA	NA	PREDICTED: protein LONGIFOLIA 1 isoform X1 [Solanum lycopersicum]	5.21793	3.19074	2.86321	4.08756	11.312	10.7601	0.430887	-1.21462	0.0100705	0.432527	down	yes
Solyc01g079940.3	Solyc01g079940.3	Solyc01g079940.3.1	GO:0004190(aspartic-type endopeptidase activity);GO:0006508(proteolysis);GO:0030163(protein catabolic process)	NA	NA	NA	PREDICTED: basic 7S globulin-like [Solanum lycopersicum]	54.5724	41.8012	27.3015	27.0046	3.3521	2.07647	3.81323	1.93102	0.0100737	0.432527	up	yes
Solyc06g076570.3	Solyc06g076570.3	Solyc06g076570.3.1	GO:0003674(molecular_function);GO:0005737(cytoplasm);GO:0006979(response to oxidative stress);GO:0009408(response to heat);GO:0009644(response to high light intensity);GO:0042542(response to hydrogen peroxide)	04141(Protein processing in endoplasmic reticulum)	K13993	NA	class I small heat shock protein [Solanum lycopersicum]	5.62483	6.55193	8.83648	4.20123	32.6264	31.599	0.307091	-1.70326	0.0101176	0.433429	down	yes
Solyc08g077150.3	Solyc08g077150.3	Solyc08g077150.3.1	GO:0004722(protein serine/threonine phosphatase activity);GO:0005543(phospholipid binding);GO:0005634(nucleus);GO:0005886(plasma membrane);GO:0006355(regulation of transcription, DNA-templated);GO:0006470(protein dephosphorylation);GO:0007275(multicellular organism development);GO:0009826(unidimensional cell growth);GO:0009933(meristem structural organization);GO:0010074(maintenance of meristem i…	NA	NA	NA	PREDICTED: protein phosphatase 2C 29-like [Solanum lycopersicum]	16.8276	17.9472	15.9652	11.2335	63.6059	59.7573	0.376978	-1.40745	0.0101817	0.435189	down	yes
Solyc08g067390.3	Solyc08g067390.3	Solyc08g067390.3.1	GO:0005576(extracellular region);GO:0005618(cell wall);GO:0009627(systemic acquired resistance);GO:0010230(alternative respiration);GO:0048046(apoplast)	NA	NA	NA	PREDICTED: EG45-like domain containing protein [Solanum lycopersicum]	3.83529	3.02632	3.78454	1.38089	0.853777	1.06651	3.22496	1.68928	0.0102282	0.435383	up	yes
Solyc06g005330.3	Solyc06g005330.3	Solyc06g005330.3.1	GO:0003677(DNA binding);GO:0003700(transcription factor activity, sequence-specific DNA binding);GO:0005634(nucleus);GO:0006351(transcription, DNA-templated);GO:0006355(regulation of transcription, DNA-templated);GO:0009751(response to salicylic acid)	00190(Oxidative phosphorylation);00860(Porphyrin and chlorophyll metabolism)	K02259	NA	PREDICTED: transcription factor MYB48-like [Solanum lycopersicum]	1.22565	0.7776	0.460688	1.3442	5.37441	2.39064	0.270487	-1.88637	0.0102411	0.435383	down	yes
Solyc12g032990.1	Solyc12g032990.1	Solyc12g032990.1.1	GO:0009536(plastid)	00195(Photosynthesis)	K02690	NA	photosystem I P700 apoprotein A2 [Pelargonium x hortorum]	3.81514	0	2.95576	0.119667	0.225652	0.369122	9.47721	3.24446	0.0102554	0.435383	up	yes
Solyc09g089510.3	Solyc09g089510.3	Solyc09g089510.3.1	NA	NA	NA	NA	PREDICTED: proteinase inhibitor I-B [Solanum lycopersicum]	24.8177	3.52959	11.9751	3.24156	1.72503	5.52819	3.84214	1.94191	0.0103134	0.435673	up	yes
Solyc10g083170.2	Solyc10g083170.2	Solyc10g083170.2.1	GO:0004022(alcohol dehydrogenase (NAD) activity);GO:0005829(cytosol);GO:0006561(proline biosynthetic process);GO:0009408(response to heat);GO:0009414(response to water deprivation);GO:0009688(abscisic acid biosynthetic process);GO:0009750(response to fructose);GO:0010115(regulation of abscisic acid biosynthetic process);GO:0010182(sugar mediated signaling pathway);GO:0010301(xanthoxin dehydrogena…	00906(Carotenoid biosynthesis)	K09841	EC:1.1.1.288	PREDICTED: secoisolariciresinol dehydrogenase-like [Solanum lycopersicum]	39.876	17.7874	26.9276	14.1181	8.57934	14.8384	2.2536	1.17223	0.0103397	0.435673	up	yes
Solyc06g034230.2	Solyc06g034230.2	Solyc06g034230.2.1	GO:0005739(mitochondrion);GO:0016787(hydrolase activity)	NA	NA	NA	PREDICTED: uncharacterized protein LOC101246929 [Solanum lycopersicum]	1.52281	2.20996	0.904738	1.25022	10.1117	6.29479	0.262649	-1.92879	0.0103498	0.435673	down	yes
Solyc12g043030.2	Solyc12g043030.2	Solyc12g043030.2.1	GO:0005887(integral component of plasma membrane);GO:0015116(sulfate transmembrane transporter activity)	NA	NA	NA	PREDICTED: probable sulfate transporter 3.4 [Solanum lycopersicum]	0.991507	1.31766	0.648613	1.46168	4.51938	1.98944	0.371092	-1.43015	0.0103545	0.435673	down	yes
Solyc06g005910.3	Solyc06g005910.3	Solyc06g005910.3.1	GO:0003924(GTPase activity);GO:0005200(structural constituent of cytoskeleton);GO:0005515(protein binding);GO:0005525(GTP binding);GO:0005737(cytoplasm);GO:0005794(Golgi apparatus);GO:0005874(microtubule);GO:0007017(microtubule-based process);GO:0009651(response to salt stress);GO:0016020(membrane);GO:0045298(tubulin complex)	04145(Phagosome)	K07375	NA	PREDICTED: tubulin beta-8 chain [Solanum lycopersicum]	1.3816	3.13984	1.91579	2.53174	14.4359	3.44949	0.315286	-1.66527	0.0104271	0.437751	down	yes
Solyc08g067870.2	Solyc08g067870.2	Solyc08g067870.2.1	NA	NA	NA	NA	PREDICTED: uncharacterized protein LOC101257991 isoform X1 [Solanum lycopersicum]	0.354573	1.67036	1.04242	1.33055	4.34231	3.88754	0.32084	-1.64007	0.0105569	0.441211	down	yes
Solyc03g114210.3	Solyc03g114210.3	Solyc03g114210.3.1	GO:0004712(protein serine/threonine/tyrosine kinase activity);GO:0005524(ATP binding);GO:0005737(cytoplasm);GO:0005886(plasma membrane);GO:0006468(protein phosphorylation);GO:0009506(plasmodesma);GO:0016301(kinase activity)	04075(Plant hormone signal transduction)	K14510	EC:2.7.11.1	PREDICTED: serine/threonine-protein kinase HT1-like [Solanum lycopersicum]	24.7184	20.7598	25.2922	16.2356	5.9705	9.28304	2.24745	1.16829	0.0105788	0.441211	up	yes
Solyc03g098780.2	Solyc03g098780.2	Solyc03g098780.2.1	GO:0005773(vacuole)	NA	NA	NA	PREDICTED: aspartic protease inhibitor 1-like [Solanum lycopersicum]	2355.52	596.592	1093.7	463.991	546.269	635.446	2.45841	1.29772	0.0105795	0.441211	up	yes
Solyc00g227860.1	Solyc00g227860.1	Solyc00g227860.1.1	GO:0009813(flavonoid biosynthetic process);GO:0043231(intracellular membrane-bounded organelle);GO:0052696(flavonoid glucuronidation);GO:0080043(quercetin 3-O-glucosyltransferase activity);GO:0080044(quercetin 7-O-glucosyltransferase activity)	00942(Anthocyanin biosynthesis)	K12937	EC:2.4.1.254	PREDICTED: UDP-glycosyltransferase 91A1-like [Solanum lycopersicum]	26.1182	25.6093	25.5485	21.1578	90.9275	70.7442	0.422667	-1.24241	0.0106501	0.442749	down	yes
Solyc06g074090.3	Solyc06g074090.3	Solyc06g074090.3.1	GO:0009918(sterol delta7 reductase activity);GO:0016126(sterol biosynthetic process);GO:0016132(brassinosteroid biosynthetic process);GO:0030176(integral component of endoplasmic reticulum membrane)	00100(Steroid biosynthesis)	K00213	EC:1.3.1.21	PREDICTED: 7-dehydrocholesterol reductase [Solanum lycopersicum]	14.1471	16.5038	15.5852	18.9039	51.4508	27.4286	0.472843	-1.08057	0.0106887	0.442749	down	yes
Solyc06g068550.3	Solyc06g068550.3	Solyc06g068550.3.1	GO:0004190(aspartic-type endopeptidase activity);GO:0006508(proteolysis);GO:0030163(protein catabolic process)	NA	NA	NA	PREDICTED: aspartyl protease family protein At5g10770-like [Solanum lycopersicum]	1.45233	0.607524	0.624957	0.315963	0	0.079982	6.78077	2.76145	0.010693	0.442749	up	yes
Solyc07g018144.1	Solyc07g018144.1	Solyc07g018144.1.1	NA	NA	NA	NA		0.703982	3.59028	4.05832	0.826795	0.930927	0.164411	4.34548	2.11951	0.0107102	0.442749	up	yes
Solyc08g066640.3	Solyc08g066640.3	Solyc08g066640.3.1	GO:0009507(chloroplast)	NA	NA	NA	PREDICTED: probable transcriptional regulatory protein At2g25830 isoform X2 [Solanum lycopersicum]	2.66394	2.33222	1.87807	2.13695	9.51356	6.69278	0.374754	-1.41598	0.0108032	0.44562	down	yes
Solyc06g049050.3	Solyc06g049050.3	Solyc06g049050.3.1	GO:0005576(extracellular region);GO:0005618(cell wall);GO:0006949(syncytium formation);GO:0009664(plant-type cell wall organization);GO:0009826(unidimensional cell growth);GO:0009828(plant-type cell wall loosening);GO:0009831(plant-type cell wall modification involved in multidimensional cell growth);GO:0016020(membrane)	NA	NA	NA	expansin precursor [Solanum lycopersicum]	247.847	189.701	236.164	162.439	35.8917	57.1297	2.63724	1.39903	0.0108794	0.447786	up	yes
Solyc10g077130.1	Solyc10g077130.1	Solyc10g077130.1.1	NA	NA	NA	NA	PREDICTED: calmodulin-binding protein 25 [Solanum lycopersicum]	31.2882	37.3602	41.7044	21.2076	13.9255	17.4142	2.10007	1.07043	0.0109306	0.448916	up	yes
Solyc05g006550.3	Solyc05g006550.3	Solyc05g006550.3.1	GO:0009507(chloroplast)	NA	NA	NA	PREDICTED: microtubule-associated protein TORTIFOLIA1-like [Solanum lycopersicum]	71.3742	83.5916	47.7934	48.5688	7.76346	10.5749	3.03046	1.59954	0.0109738	0.448917	up	yes
Solyc11g007900.2	Solyc11g007900.2	Solyc11g007900.2.1	GO:0051213(dioxygenase activity)	00941(Flavonoid biosynthesis)	K05278	EC:1.14.11.23	PREDICTED: girdin-like [Solanum lycopersicum]	6.22341	7.33111	6.04903	6.20559	18.1745	18.3536	0.458738	-1.12426	0.0109974	0.448917	down	yes
Solyc07g055720.3	Solyc07g055720.3	Solyc07g055720.3.1	GO:0005777(peroxisome);GO:0009408(response to heat)	04141(Protein processing in endoplasmic reticulum)	K13993	NA	PREDICTED: uncharacterized protein LOC101259555 isoform X2 [Solanum lycopersicum]	40.0618	31.7782	38.7196	23.9608	174.743	102.948	0.366514	-1.44806	0.0110065	0.448917	down	yes
Solyc02g091000.3	Solyc02g091000.3	Solyc02g091000.3.1	GO:0003674(molecular_function);GO:0005515(protein binding);GO:0005802(trans-Golgi network);GO:0005886(plasma membrane);GO:0008017(microtubule binding);GO:0008150(biological_process);GO:0009507(chloroplast);GO:0016021(integral component of membrane)	NA	NA	NA	PREDICTED: uncharacterized protein LOC101266178 [Solanum lycopersicum]	1.23765	0.342859	0.864182	0.268854	0.194075	0.162477	3.90897	1.96679	0.0110579	0.448917	up	yes
Solyc11g018800.2	Solyc11g018800.2	Solyc11g018800.2.1	GO:0004601(peroxidase activity);GO:0005576(extracellular region);GO:0006979(response to oxidative stress);GO:0020037(heme binding);GO:0046872(metal ion binding);GO:0055114(oxidation-reduction process);GO:0071456(cellular response to hypoxia)	00940(Phenylpropanoid biosynthesis)	K00430	EC:1.11.1.7	PREDICTED: lignin-forming anionic peroxidase [Solanum lycopersicum]	2.69299	2.47893	2.81448	1.3961	0.206277	0.323579	4.14672	2.05197	0.0110729	0.448917	up	yes
Solyc01g108900.3	Solyc01g108900.3	Solyc01g108900.3.1	GO:0005199(structural constituent of cell wall);GO:0005576(extracellular region);GO:0005618(cell wall);GO:0005634(nucleus);GO:0071555(cell wall organization)	03010(Ribosome)	K02984	NA	PREDICTED: pollen-specific leucine-rich repeat extensin-like protein 1 [Solanum lycopersicum]	1.46737	2.60653	3.14465	0.595377	0.46588	1.21959	3.16486	1.66214	0.0110732	0.448917	up	yes
Solyc09g084480.3	Solyc09g084480.3	Solyc09g084480.3.1	GO:0004867(serine-type endopeptidase inhibitor activity);GO:0005576(extracellular region);GO:0005618(cell wall);GO:0006508(proteolysis);GO:0008233(peptidase activity);GO:0009611(response to wounding);GO:0050832(defense response to fungus)	NA	NA	NA	PREDICTED: wound-induced proteinase inhibitor 1-like [Solanum lycopersicum]	682.037	48.6903	90.44	92.9993	1.5379	24.0967	6.92185	2.79116	0.0111858	0.452512	up	yes
Solyc04g079040.3	Solyc04g079040.3	Solyc04g079040.3.1	GO:0004185(serine-type carboxypeptidase activity);GO:0016747(transferase activity, transferring acyl groups other than amino-acyl groups);GO:0019748(secondary metabolic process);GO:0051603(proteolysis involved in cellular protein catabolic process)	00940(Phenylpropanoid biosynthesis)	K09757	EC:3.4.16.-;EC:2.3.1.92	PREDICTED: serine carboxypeptidase-like 13 isoform X1 [Solanum lycopersicum]	0.417428	0.595753	0.728795	0.175811	2.76454	5.64353	0.202936	-2.30091	0.0112428	0.452757	down	yes
Solyc07g053450.3	Solyc07g053450.3	Solyc07g053450.3.1	GO:0003677(DNA binding);GO:0003700(transcription factor activity, sequence-specific DNA binding);GO:0005515(protein binding);GO:0005634(nucleus);GO:0006351(transcription, DNA-templated);GO:0009555(pollen development);GO:0043565(sequence-specific DNA binding);GO:0045893(positive regulation of transcription, DNA-templated)	04141(Protein processing in endoplasmic reticulum)	K04374	NA	PREDICTED: basic leucine zipper 61 [Solanum lycopersicum]	2.91279	4.73771	3.4967	1.42253	1.34349	1.93365	2.37191	1.24605	0.0112922	0.452757	up	yes
Solyc09g010390.2	Solyc09g010390.2	Solyc09g010390.2.1	GO:0003674(molecular_function);GO:0005575(cellular_component);GO:0008150(biological_process)	NA	NA	NA	PREDICTED: FK506-binding protein 5 [Solanum lycopersicum]	3.57953	3.7525	2.55401	1.73598	22.673	9.62058	0.290513	-1.78333	0.0113026	0.452757	down	yes
Solyc04g082480.3	Solyc04g082480.3	Solyc04g082480.3.1	GO:0003677(DNA binding);GO:0003700(transcription factor activity, sequence-specific DNA binding);GO:0005634(nucleus);GO:0006351(transcription, DNA-templated);GO:0006355(regulation of transcription, DNA-templated);GO:0009877(nodulation)	NA	NA	NA	PREDICTED: protein NLP4 isoform X1 [Solanum lycopersicum]	2.79095	3.11134	3.47249	3.94478	7.34994	8.75852	0.467495	-1.09698	0.0113205	0.452757	down	yes
Solyc07g008540.3	Solyc07g008540.3	Solyc07g008540.3.1	GO:0005622(intracellular);GO:0005623(cell);GO:0005634(nucleus);GO:0006355(regulation of transcription, DNA-templated);GO:0009507(chloroplast);GO:0045036(protein targeting to chloroplast)	04712(Circadian rhythm - plant)	K12135	NA	PREDICTED: protein CHLOROPLAST IMPORT APPARATUS 2 isoform X1 [Solanum lycopersicum]	56.7603	54.9237	33.1674	25.7837	258.138	145.405	0.337392	-1.5675	0.011333	0.452757	down	yes
Solyc12g038970.2	Solyc12g038970.2	Solyc12g038970.2.1	GO:0004668(protein-arginine deiminase activity);GO:0005634(nucleus);GO:0006596(polyamine biosynthetic process);GO:0009793(embryo development ending in seed dormancy);GO:0033388(putrescine biosynthetic process from arginine);GO:0047632(agmatine deiminase activity)	00330(Arginine and proline metabolism)	K10536	EC:3.5.3.12	PREDICTED: agmatine deiminase [Solanum lycopersicum]	6.11105	5.23354	3.95677	7.71814	16.0396	9.06893	0.466126	-1.10121	0.0113357	0.452757	down	yes
Solyc11g021160.1	Solyc11g021160.1	Solyc11g021160.1.1	NA	NA	NA	NA	hypothetical protein DCAR_001145 [Daucus carota subsp. sativus]	2.88309	0.699705	4.23271	0	0.715004	0.573156	6.06718	2.60103	0.0113993	0.454335	up	yes
Solyc12g014230.2	Solyc12g014230.2	Solyc12g014230.2.1	GO:0005515(protein binding);GO:0005739(mitochondrion);GO:0009451(RNA modification);GO:0009507(chloroplast);GO:0016554(cytidine to uridine editing);GO:0050897(cobalt ion binding);GO:0080156(mitochondrial mRNA modification)	00561(Glycerolipid metabolism);00564(Glycerophospholipid metabolism)	K00655	EC:2.3.1.51	PREDICTED: multiple organellar RNA editing factor 8, chloroplastic/mitochondrial [Solanum lycopersicum]	7.66154	8.43934	5.26942	4.00161	42.924	17.3065	0.332704	-1.58769	0.0114645	0.455232	down	yes
Solyc03g114430.1	Solyc03g114430.1	Solyc03g114430.1.1	GO:0003674(molecular_function);GO:0008150(biological_process);GO:0009507(chloroplast);GO:0016021(integral component of membrane)	NA	NA	NA	PREDICTED: uncharacterized protein LOC104646604 [Solanum lycopersicum]	22.2485	16.8938	19.4233	11.3366	2.1117	4.20895	3.3168	1.72979	0.0115322	0.455232	up	yes
Solyc09g072810.3	Solyc09g072810.3	Solyc09g072810.3.1	GO:0004674(protein serine/threonine kinase activity);GO:0005515(protein binding);GO:0005524(ATP binding);GO:0005634(nucleus);GO:0005886(plasma membrane);GO:0006468(protein phosphorylation);GO:0009506(plasmodesma);GO:0010183(pollen tube guidance);GO:0016020(membrane);GO:0016021(integral component of membrane);GO:0016301(kinase activity);GO:0090406(pollen tube)	04075(Plant hormone signal transduction)	K13415	EC:2.7.10.1;EC:2.7.11.1	PREDICTED: MDIS1-interacting receptor like kinase 2-like [Solanum lycopersicum]	2.90169	3.00239	3.01024	1.96543	0.779713	0.737287	2.5598	1.35603	0.0115578	0.455232	up	yes
Solyc09g082450.1	Solyc09g082450.1	Solyc09g082450.1.1	GO:0004519(endonuclease activity);GO:0005739(mitochondrion);GO:0006397(mRNA processing);GO:0008270(zinc ion binding);GO:0009507(chloroplast);GO:0016556(mRNA modification)	00500(Starch and sucrose metabolism)	K01176	EC:3.2.1.1	PREDICTED: pentatricopeptide repeat-containing protein At3g22690 [Solanum lycopersicum]	0.850164	1.16941	1.17401	0.987233	4.44892	4.1368	0.333604	-1.58379	0.011565	0.455232	down	yes
Solyc04g074740.3	Solyc04g074740.3	Solyc04g074740.3.1	GO:0046658(anchored component of plasma membrane)	NA	NA	NA	PREDICTED: blue copper protein [Solanum lycopersicum]	5.73042	4.07511	2.57039	1.45665	0.976814	1.76292	2.94919	1.56032	0.0115762	0.455232	up	yes
Solyc01g098100.2	Solyc01g098100.2	Solyc01g098100.2.1	GO:0003723(RNA binding);GO:0005634(nucleus);GO:0005829(cytosol);GO:0042254(ribosome biogenesis);GO:0042255(ribosome assembly)	NA	NA	NA	PREDICTED: 60S ribosome subunit biogenesis protein NIP7 homolog [Solanum lycopersicum]	21.8323	19.7168	13.764	7.19693	101.348	64.3385	0.319945	-1.6441	0.0115785	0.455232	down	yes
Solyc07g062700.3	Solyc07g062700.3	Solyc07g062700.3.1	GO:0005432(calcium:sodium antiporter activity);GO:0005509(calcium ion binding);GO:0055074(calcium ion homeostasis)	NA	NA	NA	PREDICTED: uncharacterized protein LOC101263533 [Solanum lycopersicum]	6.45311	7.66017	5.79916	6.06105	17.2252	20.4932	0.454836	-1.13658	0.0115904	0.455232	down	yes
Solyc07g063170.1	Solyc07g063170.1	Solyc07g063170.1.1	NA	NA	NA	NA	PREDICTED: uncharacterized protein LOC101254922 [Solanum lycopersicum]	1.06157	2.18686	1.51916	0.45047	19.0733	6.6592	0.182088	-2.45729	0.0117132	0.458875	down	yes
Solyc09g092080.3	Solyc09g092080.3	Solyc09g092080.3.1	GO:0000398(mRNA splicing, via spliceosome);GO:0000470(maturation of LSU-rRNA);GO:0003723(RNA binding);GO:0006412(translation);GO:0022625(cytosolic large ribosomal subunit);GO:0030490(maturation of SSU-rRNA);GO:0031428(box C/D snoRNP complex);GO:0032040(small-subunit processome);GO:0046540(U4/U6 x U5 tri-snRNP complex);GO:0071011(precatalytic spliceosome)	03040(Spliceosome);03008(Ribosome biogenesis in eukaryotes)	K12845	NA	PREDICTED: NHP2-like protein 1 [Solanum lycopersicum]	20.6521	18.5678	14.0459	10.3332	91.2714	46.0565	0.36073	-1.47101	0.0117318	0.458875	down	yes
Solyc06g061010.3	Solyc06g061010.3	Solyc06g061010.3.1	GO:0003674(molecular_function);GO:0005634(nucleus);GO:0008150(biological_process)	NA	NA	NA	PREDICTED: uncharacterized protein LOC101246541 [Solanum lycopersicum]	2.18757	2.16193	3.4393	2.11803	11.9405	12.6453	0.291673	-1.77757	0.0118452	0.460689	down	yes
Solyc09g083080.3	Solyc09g083080.3	Solyc09g083080.3.1	GO:0000154(rRNA modification);GO:0030515(snoRNA binding);GO:0031428(box C/D snoRNP complex);GO:0032040(small-subunit processome)	03008(Ribosome biogenesis in eukaryotes)	K14565	NA	MAR-binding protein [Solanum lycopersicum]	27.5772	29.2708	20.5783	14.5828	140.95	67.3541	0.347379	-1.52542	0.0118495	0.460689	down	yes
Solyc07g005870.3	Solyc07g005870.3	Solyc07g005870.3.1	GO:0009507(chloroplast);GO:0015979(photosynthesis);GO:0016491(oxidoreductase activity);GO:0055114(oxidation-reduction process)	NA	NA	NA	PREDICTED: uncharacterized protein LOC101247630 [Solanum lycopersicum]	5.82155	5.40241	4.44802	1.7713	32.6907	17.7271	0.300292	-1.73556	0.0118513	0.460689	down	yes
Solyc03g096460.3	Solyc03g096460.3	Solyc03g096460.3.1	GO:0003674(molecular_function);GO:0005576(extracellular region);GO:0008150(biological_process);GO:0009507(chloroplast);GO:0009579(thylakoid);GO:0016020(membrane)	NA	NA	NA	wound/stress protein precursor [Solanum lycopersicum]	230.473	174.27	162.767	133.833	60.3577	63.7445	2.2002	1.13763	0.0119071	0.461906	up	yes
Solyc09g091430.3	Solyc09g091430.3	Solyc09g091430.3.1	GO:0005576(extracellular region);GO:0016829(lyase activity);GO:0030570(pectate lyase activity);GO:0045490(pectin catabolic process);GO:0046872(metal ion binding)	00040(Pentose and glucuronate interconversions)	K01728	EC:4.2.2.2	PREDICTED: probable pectate lyase 8 [Solanum lycopersicum]	56.2274	56.426	92.3438	20.2539	19.0022	46.7957	2.38225	1.25233	0.0119822	0.46307	up	yes
Solyc03g063690.1	Solyc03g063690.1	Solyc03g063690.1.1	GO:0005739(mitochondrion);GO:0008270(zinc ion binding);GO:0016554(cytidine to uridine editing)	00500(Starch and sucrose metabolism)	K01176	EC:3.2.1.1	PREDICTED: putative pentatricopeptide repeat-containing protein At5g52630 [Solanum lycopersicum]	0.458359	0.753323	0.350716	0.553854	3.13215	2.01039	0.274279	-1.86629	0.0119861	0.46307	down	yes
Solyc04g016460.3	Solyc04g016460.3	Solyc04g016460.3.1	NA	NA	NA	NA		1.21035	2.5611	4.9113	0.322637	0.403341	1.24262	4.41063	2.14099	0.0120336	0.463957	up	yes
Solyc02g071220.3	Solyc02g071220.3	Solyc02g071220.3.1	GO:0005634(nucleus)	04075(Plant hormone signal transduction)	K14492	NA	PREDICTED: two-component response regulator ORR3-like [Solanum lycopersicum]	4.55875	3.01163	2.04167	1.58878	33.2728	5.33236	0.239142	-2.06406	0.0122556	0.471214	down	yes
Solyc12g019290.1	Solyc12g019290.1	Solyc12g019290.1.1	GO:0005739(mitochondrion);GO:0008150(biological_process);GO:0009534(chloroplast thylakoid);GO:0009535(chloroplast thylakoid membrane)	NA	NA	NA	PREDICTED: pentatricopeptide repeat-containing protein At2g37230 [Solanum lycopersicum]	6.73559	7.43437	5.37488	5.1007	29.4722	14.0422	0.402033	-1.31462	0.0122717	0.471214	down	yes
Solyc09g007090.3	Solyc09g007090.3	Solyc09g007090.3.1	GO:0004722(protein serine/threonine phosphatase activity);GO:0006470(protein dephosphorylation);GO:0046872(metal ion binding)	NA	NA	NA	PREDICTED: protein MODIFIER OF SNC1 11 [Solanum lycopersicum]	3.82434	6.78168	5.07248	8.08666	13.8648	9.45408	0.499228	-1.00223	0.0123444	0.473045	down	yes
Solyc01g090510.2	Solyc01g090510.2	Solyc01g090510.2.1	GO:0005739(mitochondrion);GO:0008150(biological_process);GO:0008270(zinc ion binding)	00500(Starch and sucrose metabolism)	K01176	EC:3.2.1.1	PREDICTED: putative pentatricopeptide repeat-containing protein At3g25970 [Solanum lycopersicum]	0.329899	0.444343	0.359928	0.367643	2.57511	1.34343	0.264611	-1.91805	0.0123796	0.473431	down	yes
Solyc04g078590.3	Solyc04g078590.3	Solyc04g078590.3.1	GO:0004672(protein kinase activity);GO:0004674(protein serine/threonine kinase activity);GO:0005524(ATP binding);GO:0005886(plasma membrane);GO:0006468(protein phosphorylation);GO:0007169(transmembrane receptor protein tyrosine kinase signaling pathway);GO:0016021(integral component of membrane);GO:0016301(kinase activity);GO:0016310(phosphorylation)	04075(Plant hormone signal transduction)	K13415	EC:2.7.10.1;EC:2.7.11.1	PREDICTED: probable inactive receptor kinase At5g67200 [Solanum lycopersicum]	0.295848	0.38102	0.312631	0.089634	1.25506	3.25803	0.214981	-2.21772	0.0124807	0.476333	down	yes
Solyc04g082030.1	Solyc04g082030.1	Solyc04g082030.1.1	GO:0004586(ornithine decarboxylase activity);GO:0005737(cytoplasm);GO:0033387(putrescine biosynthetic process from ornithine)	00330(Arginine and proline metabolism);00480(Glutathione metabolism)	K01581	EC:4.1.1.17	ornithine decarboxylase [Solanum lycopersicum]	29.7179	18.5594	20.1673	20.4213	59.7074	76.6323	0.436617	-1.19556	0.0125076	0.476397	down	yes
Solyc09g092320.3	Solyc09g092320.3	Solyc09g092320.3.1	GO:0000166(nucleotide binding);GO:0001072(transcription antitermination factor activity, RNA binding);GO:0003676(nucleic acid binding);GO:0003690(double-stranded DNA binding);GO:0003697(single-stranded DNA binding);GO:0003723(RNA binding);GO:0005507(copper ion binding);GO:0005524(ATP binding);GO:0005739(mitochondrion);GO:0005794(Golgi apparatus);GO:0006970(response to osmotic stress);GO:0009409(r…	03040(Spliceosome)	K12741	NA	PREDICTED: glycine-rich RNA-binding protein 2, mitochondrial [Solanum lycopersicum]	4.61185	7.1349	5.00512	2.98885	39.8492	13.8679	0.295416	-1.75918	0.0125406	0.476695	down	yes
Solyc08g074480.1	Solyc08g074480.1	Solyc08g074480.1.1	GO:0005576(extracellular region);GO:0006508(proteolysis);GO:0006869(lipid transport);GO:0008233(peptidase activity);GO:0008289(lipid binding);GO:0009535(chloroplast thylakoid membrane)	03010(Ribosome)	K02883	NA	PREDICTED: 14 kDa proline-rich protein DC2.15-like [Solanum lycopersicum]	1129.31	763.712	984.823	799.952	3724.98	2642.72	0.401504	-1.31651	0.0126364	0.478846	down	yes
Solyc03g053023.1	Solyc03g053023.1	Solyc03g053023.1.1	GO:0003674(molecular_function);GO:0008150(biological_process);GO:0009505(plant-type cell wall);GO:0009507(chloroplast);GO:0009570(chloroplast stroma)	NA	NA	NA	PREDICTED: uncharacterized protein LOC101264102 isoform X1 [Solanum lycopersicum]	15.7202	13.8727	16.6981	12.9269	41.5893	51.9687	0.434719	-1.20184	0.01265	0.478846	down	yes
Solyc11g008850.2	Solyc11g008850.2	Solyc11g008850.2.1	GO:0004252(serine-type endopeptidase activity);GO:0005739(mitochondrion);GO:0005759(mitochondrial matrix);GO:0006508(proteolysis);GO:0008236(serine-type peptidase activity)	NA	NA	NA	PREDICTED: protease Do-like 10, mitochondrial [Solanum lycopersicum]	1.83534	2.30856	1.30494	1.31509	11.6148	4.13257	0.319347	-1.6468	0.0126732	0.478846	down	yes
Solyc07g052480.3	Solyc07g052480.3	Solyc07g052480.3.1	GO:0004451(isocitrate lyase activity);GO:0006097(glyoxylate cycle);GO:0009514(glyoxysome);GO:0046912(transferase activity, transferring acyl groups, acyl groups converted into alkyl on transfer)	01200(Carbon metabolism);00630(Glyoxylate and dicarboxylate metabolism)	K01637	EC:4.1.3.1	isocitrate lyase [Solanum lycopersicum]	47.7405	42.1987	36.1986	26.5912	5.33813	16.9473	2.58074	1.36778	0.0127172	0.479546	up	yes
Solyc02g085870.3	Solyc02g085870.3	Solyc02g085870.3.1	GO:0000038(very long-chain fatty acid metabolic process);GO:0005783(endoplasmic reticulum);GO:0005789(endoplasmic reticulum membrane);GO:0006633(fatty acid biosynthetic process);GO:0009409(response to cold);GO:0009416(response to light stimulus);GO:0009826(unidimensional cell growth);GO:0010025(wax biosynthetic process);GO:0016021(integral component of membrane);GO:0016747(transferase activity, t…	00062(Fatty acid elongation)	K15397	EC:2.3.1.199	3-ketoacyl-CoA synthase 6 [Solanum lycopersicum]	140.968	106.571	128.432	85.093	55.3977	40.861	2.07316	1.05183	0.0128272	0.482732	up	yes
Solyc08g081160.3	Solyc08g081160.3	Solyc08g081160.3.1	GO:0003674(molecular_function);GO:0005634(nucleus);GO:0008150(biological_process)	NA	NA	NA	PREDICTED: uncharacterized protein LOC101256207 [Solanum lycopersicum]	16.4462	17.9953	15.1462	23.2444	43.9146	31.0645	0.504845	-0.986087	0.0128925	0.484226	down	no
Solyc04g072260.2	Solyc04g072260.2	Solyc04g072260.2.1	GO:0000027(ribosomal large subunit assembly);GO:0000166(nucleotide binding);GO:0005524(ATP binding);GO:0005575(cellular_component);GO:0005634(nucleus);GO:0008150(biological_process);GO:0016887(ATPase activity)	03008(Ribosome biogenesis in eukaryotes)	K14572	NA	PREDICTED: midasin isoform X1 [Solanum lycopersicum]	2.91832	4.7511	2.99616	3.87449	14.2688	6.04756	0.440894	-1.1815	0.012936	0.484664	down	yes
Solyc06g076020.3	Solyc06g076020.3	Solyc06g076020.3.1	GO:0005515(protein binding);GO:0005524(ATP binding);GO:0005618(cell wall);GO:0005634(nucleus);GO:0005794(Golgi apparatus);GO:0005829(cytosol);GO:0005886(plasma membrane);GO:0006351(transcription, DNA-templated);GO:0006355(regulation of transcription, DNA-templated);GO:0006457(protein folding);GO:0009408(response to heat);GO:0009615(response to virus);GO:0009617(response to bacterium);GO:0046686(r…	03040(Spliceosome);04141(Protein processing in endoplasmic reticulum);04144(Endocytosis)	K03283	NA	heat shock cognate 70 kDa protein 1 [Solanum lycopersicum]	0.43199	0.419966	0.55164	0.362835	3.87444	1.37447	0.250118	-1.99932	0.0129555	0.484664	down	yes
Solyc08g062330.3	Solyc08g062330.3	Solyc08g062330.3.1	GO:0007165(signal transduction);GO:0016020(membrane)	NA	NA	NA	PREDICTED: homeobox protein Wariai-like [Solanum lycopersicum]	3.55925	2.51577	7.49554	0.896149	1.0729	2.43824	3.07912	1.62252	0.0130241	0.486031	up	yes
Solyc01g099010.3	Solyc01g099010.3	Solyc01g099010.3.1	GO:0005576(extracellular region);GO:0005773(vacuole);GO:0016042(lipid catabolic process);GO:0016298(lipase activity);GO:0016788(hydrolase activity, acting on ester bonds);GO:0052689(carboxylic ester hydrolase activity)	00906(Carotenoid biosynthesis)	K00514	EC:1.3.5.6	PREDICTED: acetylajmalan esterase isoform X1 [Solanum lycopersicum]	0.115433	0.207493	0.474301	0.813851	1.35076	0.934434	0.257249	-1.95876	0.0130435	0.486031	down	yes
Solyc01g098150.3	Solyc01g098150.3	Solyc01g098150.3.1	GO:0003824(catalytic activity);GO:0008270(zinc ion binding);GO:0009507(chloroplast);GO:0009793(embryo development ending in seed dormancy);GO:0016020(membrane)	00500(Starch and sucrose metabolism)	K01176	EC:3.2.1.1	PREDICTED: pentatricopeptide repeat-containing protein At5g03800 isoform X1 [Solanum lycopersicum]	5.97413	6.0087	5.29185	2.26235	24.2446	24.1639	0.34092	-1.5525	0.0131237	0.488058	down	yes
Solyc07g054480.2	Solyc07g054480.2	Solyc07g054480.2.1	GO:0003674(molecular_function);GO:0005575(cellular_component);GO:0008150(biological_process)	01212(Fatty acid metabolism);00061(Fatty acid biosynthesis);00071(Fatty acid degradation);04146(Peroxisome)	K01897	EC:6.2.1.3	PREDICTED: pentatricopeptide repeat-containing protein At1g73710 [Solanum lycopersicum]	1.5823	2.94241	1.62969	1.49279	9.01156	5.86221	0.376035	-1.41106	0.0132032	0.489758	down	yes
Solyc11g045240.2	Solyc11g045240.2	Solyc11g045240.2.1	GO:0004180(carboxypeptidase activity);GO:0005515(protein binding);GO:0005886(plasma membrane);GO:0006508(proteolysis);GO:0009640(photomorphogenesis);GO:0009793(embryo development ending in seed dormancy);GO:0009908(flower development);GO:0009910(negative regulation of flower development);GO:0010305(leaf vascular tissue pattern formation);GO:0016805(dipeptidase activity);GO:0046872(metal ion bindi…	NA	NA	NA	PREDICTED: probable glutamate carboxypeptidase 2 [Solanum lycopersicum]	3.95899	4.82597	3.36276	3.4719	20.0487	7.75204	0.388446	-1.36422	0.0132414	0.489758	down	yes
Solyc02g070180.2	Solyc02g070180.2	Solyc02g070180.2.1	GO:0009055(electron carrier activity);GO:0009507(chloroplast);GO:0016614(oxidoreductase activity, acting on CH-OH group of donors);GO:0050660(flavin adenine dinucleotide binding);GO:0055114(oxidation-reduction process)	NA	NA	NA	PREDICTED: cannabidiolic acid synthase [Solanum lycopersicum]	7.3644	6.71554	5.41915	4.38223	0.687146	0.847313	3.29561	1.72054	0.0132472	0.489758	up	yes
Solyc07g026910.2	Solyc07g026910.2	Solyc07g026910.2.1	GO:0009536(plastid)	00190(Oxidative phosphorylation)	K05578	EC:1.6.5.3	NADH-plastoquinone oxidoreductase subunit 6 (chloroplast) [Solanum lycopersicum]	4.45549	1.22439	3.64837	1.2324	0.359131	0.699	4.07252	2.02592	0.0133148	0.489809	up	yes
Solyc09g008320.3	Solyc09g008320.3	Solyc09g008320.3.1	GO:0004553(hydrolase activity, hydrolyzing O-glycosyl compounds);GO:0005576(extracellular region);GO:0005618(cell wall);GO:0005975(carbohydrate metabolic process);GO:0010411(xyloglucan metabolic process);GO:0016762(xyloglucan:xyloglucosyl transferase activity);GO:0016798(hydrolase activity, acting on glycosyl bonds);GO:0016998(cell wall macromolecule catabolic process);GO:0042546(cell wall biogen…	04075(Plant hormone signal transduction)	K14504	EC:2.4.1.207	PREDICTED: probable xyloglucan endotransglucosylase/hydrolase protein 32 [Solanum lycopersicum]	12.3578	4.1522	6.76876	3.88656	48.1805	24.8199	0.302765	-1.72373	0.0133245	0.489809	down	yes
Solyc08g077850.2	Solyc08g077850.2	Solyc08g077850.2.1	GO:0003723(RNA binding);GO:0016423(tRNA (guanine) methyltransferase activity);GO:0030488(tRNA methylation)	NA	NA	NA	PREDICTED: uncharacterized protein LOC101255721 isoform X1 [Solanum lycopersicum]	0.88328	1.50594	0.800023	0.975603	5.76738	1.97235	0.365934	-1.45034	0.0133694	0.489809	down	yes
Solyc01g066457.1	Solyc01g066457.1	Solyc01g066457.1.1	GO:0016787(hydrolase activity)	00590(Arachidonic acid metabolism);04146(Peroxisome)	K08726	EC:3.3.2.10;EC:3.1.3.76	PREDICTED: bifunctional epoxide hydrolase 2 [Solanum lycopersicum]	1.35374	1.17121	1.34866	0.040299	0.698003	0.204606	4.10816	2.03849	0.0133826	0.489809	up	yes
Solyc04g074280.1	Solyc04g074280.1	Solyc04g074280.1.1	GO:0006979(response to oxidative stress);GO:0009507(chloroplast);GO:0016787(hydrolase activity)	NA	NA	NA	PREDICTED: protein ROOT PRIMORDIUM DEFECTIVE 1 [Solanum lycopersicum]	3.16586	3.66396	2.44554	2.45979	13.3341	10.104	0.358151	-1.48136	0.0134315	0.489809	down	yes
Solyc06g076630.3	Solyc06g076630.3	Solyc06g076630.3.1	GO:0004601(peroxidase activity);GO:0009505(plant-type cell wall);GO:0009664(plant-type cell wall organization)	00940(Phenylpropanoid biosynthesis)	K00430	EC:1.11.1.7	PREDICTED: peroxidase 47 [Solanum lycopersicum]	82.4252	74.5906	56.67	52.1181	26.1407	23.5554	2.09878	1.06955	0.0134547	0.489809	up	yes
Solyc03g097170.3	Solyc03g097170.3	Solyc03g097170.3.1	GO:0005575(cellular_component);GO:0009809(lignin biosynthetic process);GO:0016621(cinnamoyl-CoA reductase activity);GO:0080167(response to karrikin)	00940(Phenylpropanoid biosynthesis)	K09753	EC:1.2.1.44	PREDICTED: cinnamoyl-CoA reductase-like SNL6 [Solanum lycopersicum]	21.1614	11.0398	29.1196	10.174	10.25	9.07595	2.07867	1.05566	0.0134579	0.489809	up	yes
Solyc07g064310.2	Solyc07g064310.2	Solyc07g064310.2.1	GO:0004721(phosphoprotein phosphatase activity);GO:0005739(mitochondrion);GO:0046872(metal ion binding)	NA	NA	NA	PREDICTED: probable protein phosphatase 2C 55 [Solanum lycopersicum]	0.462961	0.255346	0.348598	0.082852	3.40161	2.1146	0.190551	-2.39175	0.0134637	0.489809	down	yes
Solyc01g098570.2	Solyc01g098570.2	Solyc01g098570.2.1	GO:0003674(molecular_function);GO:0005634(nucleus);GO:0008150(biological_process)	NA	NA	NA	PREDICTED: protein FANTASTIC FOUR 3 [Solanum lycopersicum]	0.664859	0.451478	0.518728	0.58967	2.73911	2.58372	0.276544	-1.85442	0.0135141	0.489809	down	yes
Solyc08g075240.3	Solyc08g075240.3	Solyc08g075240.3.1	GO:0046577(long-chain-alcohol oxidase activity)	NA	NA	NA	PREDICTED: long-chain-alcohol oxidase FAO4A-like [Solanum lycopersicum]	0.189897	0.796641	0.484218	0.191165	1.23437	5.7004	0.206395	-2.27652	0.0135186	0.489809	down	yes
Solyc03g112190.3	Solyc03g112190.3	Solyc03g112190.3.1	GO:0005739(mitochondrion);GO:0008380(RNA splicing);GO:0009507(chloroplast)	NA	NA	NA	PREDICTED: pentatricopeptide repeat-containing protein At3g48250, chloroplastic [Solanum lycopersicum]	0.66557	0.893034	0.320917	0.613357	4.30248	1.86973	0.276988	-1.85211	0.0135777	0.489809	down	yes
Solyc04g081870.3	Solyc04g081870.3	Solyc04g081870.3.1	GO:0005576(extracellular region);GO:0005618(cell wall);GO:0009664(plant-type cell wall organization);GO:0009826(unidimensional cell growth);GO:0009828(plant-type cell wall loosening);GO:0009831(plant-type cell wall modification involved in multidimensional cell growth);GO:0016020(membrane)	NA	NA	NA	expansin11 precursor [Solanum lycopersicum]	60.6823	46.6305	85.0842	21.2772	28.0247	40.6441	2.13903	1.09695	0.0135792	0.489809	up	yes
Solyc02g071870.3	Solyc02g071870.3	Solyc02g071870.3.1	GO:0004674(protein serine/threonine kinase activity);GO:0005886(plasma membrane)	00520(Amino sugar and nucleotide sugar metabolism)	K01183	EC:3.2.1.14	PREDICTED: probable LRR receptor-like serine/threonine-protein kinase RFK1 isoform X1 [Solanum lycopersicum]	1.93439	1.3808	2.22937	1.76835	11.0465	4.60467	0.318297	-1.65156	0.0135856	0.489809	down	yes
Solyc10g051010.2	Solyc10g051010.2	Solyc10g051010.2.1	GO:0004497(monooxygenase activity)	00905(Brassinosteroid biosynthesis)	K15639	EC:1.14.-.-	PREDICTED: cytochrome P450 CYP72A219 [Solanum lycopersicum]	0.521978	0.742108	0.468565	0.65125	3.04308	1.4192	0.338837	-1.56134	0.0136528	0.491272	down	yes
Solyc05g013880.1	Solyc05g013880.1	Solyc05g013880.1.1	GO:0000166(nucleotide binding);GO:0005834(heterotrimeric G-protein complex);GO:0005886(plasma membrane);GO:0008150(biological_process)	NA	NA	NA	PREDICTED: WD repeat-containing protein 48 homolog [Solanum lycopersicum]	5.6629	4.94909	6.03502	8.88973	18.7252	9.53923	0.448052	-1.15826	0.0136782	0.491272	down	yes
Solyc01g007140.3	Solyc01g007140.3	Solyc01g007140.3.1	GO:0005634(nucleus)	NA	NA	NA	PREDICTED: testis-expressed sequence 10 protein homolog isoform X1 [Solanum lycopersicum]	0.74149	0.86781	0.642804	0.522456	4.91992	2.04278	0.300876	-1.73276	0.0137679	0.493555	down	yes
Solyc08g060920.3	Solyc08g060920.3	Solyc08g060920.3.1	GO:0005783(endoplasmic reticulum)	00564(Glycerophospholipid metabolism)	K18696	EC:3.1.4.46	PREDICTED: SPX domain-containing protein 1-like [Solanum pennellii]	12.4574	12.4153	6.33675	5.13233	83.9497	17.7243	0.292206	-1.77494	0.0138564	0.495112	down	yes
Solyc07g065730.1	Solyc07g065730.1	Solyc07g065730.1.1	GO:0008270(zinc ion binding);GO:0009507(chloroplast);GO:0016554(cytidine to uridine editing);GO:1900865(chloroplast RNA modification)	01212(Fatty acid metabolism);00062(Fatty acid elongation)	K01074	EC:3.1.2.22	PREDICTED: pentatricopeptide repeat-containing protein At5g66520-like [Solanum lycopersicum]	0.996862	1.35603	1.14149	0.593395	7.68109	4.24794	0.27905	-1.84141	0.0138638	0.495112	down	yes
Solyc12g038370.2	Solyc12g038370.2	Solyc12g038370.2.1	GO:0003697(single-stranded DNA binding);GO:0005739(mitochondrion);GO:0006260(DNA replication)	03030(DNA replication);03430(Mismatch repair);03440(Homologous recombination)	K03111	NA	PREDICTED: single-stranded DNA-binding protein, mitochondrial [Solanum lycopersicum]	6.7909	7.75712	6.52319	3.73455	43.0683	17.3187	0.328614	-1.60554	0.0139997	0.497243	down	yes
Solyc01g067740.3	Solyc01g067740.3	Solyc01g067740.3.1	GO:0004784(superoxide dismutase activity);GO:0005507(copper ion binding);GO:0005737(cytoplasm);GO:0008270(zinc ion binding);GO:0019430(removal of superoxide radicals)	04146(Peroxisome)	K04565	EC:1.15.1.1	superoxide dismutase [Cu-Zn] 2 [Solanum lycopersicum]	208.604	195.266	198.895	151.77	22.5027	31.0221	2.93609	1.5539	0.0140178	0.497243	up	yes
Solyc02g092570.1	Solyc02g092570.1	Solyc02g092570.1.1	GO:0003700(transcription factor activity, sequence-specific DNA binding);GO:0005634(nucleus);GO:0006355(regulation of transcription, DNA-templated);GO:0043565(sequence-specific DNA binding)	04075(Plant hormone signal transduction)	K14494	NA	PREDICTED: scarecrow-like protein 32 [Solanum lycopersicum]	32.8407	27.5026	23.4636	17.9923	11.147	13.2365	1.9777	0.983826	0.0140538	0.497243	up	no
Solyc04g016200.1	Solyc04g016200.1	Solyc04g016200.1.1	GO:0008194(UDP-glycosyltransferase activity);GO:0009813(flavonoid biosynthetic process);GO:0043231(intracellular membrane-bounded organelle);GO:0052696(flavonoid glucuronidation)	00908(Zeatin biosynthesis)	K13495	EC:2.4.1.215	putative glucosyltransferase [Solanum lycopersicum]	3.78218	3.17344	3.4175	2.52085	6.21945	23.1133	0.32565	-1.61861	0.014065	0.497243	down	yes
Solyc12g015710.2	Solyc12g015710.2	Solyc12g015710.2.1	GO:0003723(RNA binding);GO:0005737(cytoplasm);GO:0006355(regulation of transcription, DNA-templated);GO:0008168(methyltransferase activity)	NA	NA	NA	PREDICTED: uncharacterized protein LOC101247890 isoform X2 [Solanum lycopersicum]	8.13713	9.85746	9.87888	8.85024	28.0215	22.6047	0.468647	-1.09343	0.014068	0.497243	down	yes
Solyc05g009470.3	Solyc05g009470.3	Solyc05g009470.3.1	GO:0004553(hydrolase activity, hydrolyzing O-glycosyl compounds);GO:0005576(extracellular region);GO:0005618(cell wall);GO:0005829(cytosol);GO:0009044(xylan 1,4-beta-xylosidase activity);GO:0009505(plant-type cell wall);GO:0009506(plasmodesma);GO:0009507(chloroplast);GO:0010411(xyloglucan metabolic process);GO:0030246(carbohydrate binding);GO:0045493(xylan catabolic process);GO:0046556(alpha-L-ar…	00052(Galactose metabolism);00500(Starch and sucrose metabolism)	K01187	EC:3.2.1.20	PREDICTED: alpha-xylosidase 1 [Solanum lycopersicum]	54.4243	37.4988	51.3613	16.2349	222.019	223.917	0.310025	-1.68955	0.0140814	0.497243	down	yes
Solyc08g059700.2	Solyc08g059700.2	Solyc08g059700.2.1	GO:0003674(molecular_function);GO:0005739(mitochondrion);GO:0008150(biological_process)	NA	NA	NA	PREDICTED: uncharacterized protein LOC101252800 [Solanum lycopersicum]	1.25838	3.60205	0.970825	0.644455	0.255265	0	6.48119	2.69626	0.0141545	0.497929	up	yes
Solyc07g062980.3	Solyc07g062980.3	Solyc07g062980.3.1	GO:0003677(DNA binding);GO:0003700(transcription factor activity, sequence-specific DNA binding);GO:0005634(nucleus);GO:0005737(cytoplasm);GO:0006351(transcription, DNA-templated);GO:0006355(regulation of transcription, DNA-templated);GO:0009908(flower development);GO:0009911(positive regulation of flower development);GO:0010228(vegetative to reproductive phase transition of meristem);GO:0010229(…	04075(Plant hormone signal transduction)	K13415	EC:2.7.10.1;EC:2.7.11.1	PREDICTED: squamosa promoter-binding-like protein 3 [Solanum lycopersicum]	0.054903	0.532733	1.38389	0.968084	3.07669	6.97579	0.178895	-2.48282	0.014167	0.497929	down	yes
Solyc09g082760.3	Solyc09g082760.3	Solyc09g082760.3.1	GO:0004190(aspartic-type endopeptidase activity);GO:0006508(proteolysis);GO:0030163(protein catabolic process)	NA	NA	NA	PREDICTED: cyprosin [Solanum lycopersicum]	37.8593	17.8938	40.1393	5.40145	6.80076	23.1035	2.71606	1.44152	0.0141799	0.497929	up	yes
Solyc06g051840.1	Solyc06g051840.1	Solyc06g051840.1.1	GO:0003677(DNA binding);GO:0003700(transcription factor activity, sequence-specific DNA binding);GO:0005515(protein binding);GO:0005634(nucleus);GO:0005737(cytoplasm);GO:0006351(transcription, DNA-templated);GO:0006355(regulation of transcription, DNA-templated);GO:0009736(cytokinin-activated signaling pathway);GO:0009873(ethylene-activated signaling pathway);GO:0042991(transcription factor impor…	04626(Plant-pathogen interaction)	K13434	NA	PREDICTED: ethylene-responsive transcription factor CRF4-like [Solanum lycopersicum]	0.470718	0.492805	0.542969	0.432912	2.23881	3.07695	0.262059	-1.93203	0.0142633	0.499282	down	yes
Solyc02g085650.3	Solyc02g085650.3	Solyc02g085650.3.1	GO:0005739(mitochondrion);GO:0008150(biological_process);GO:0016020(membrane)	NA	NA	NA	PREDICTED: pentatricopeptide repeat-containing protein At4g36680, mitochondrial-like [Solanum lycopersicum]	1.79505	2.91908	2.28586	1.0264	16.1461	7.78502	0.280476	-1.83405	0.0142712	0.499282	down	yes
Solyc10g084320.2	Solyc10g084320.2	Solyc10g084320.2.1	GO:0004252(serine-type endopeptidase activity);GO:0005618(cell wall)	04144(Endocytosis)	K18443	NA	PREDICTED: subtilisin-like protease SBT1.9 [Solanum lycopersicum]	223.917	62.2387	131.906	87.4701	11.9434	35.0291	3.1096	1.63673	0.0143364	0.500635	up	yes
Solyc10g054860.2	Solyc10g054860.2	Solyc10g054860.2.1	NA	NA	NA	NA	PREDICTED: uncharacterized protein LOC101247970 isoform X1 [Solanum lycopersicum]	0.94171	1.35675	0.511452	0.689073	5.64911	1.95508	0.338818	-1.56142	0.0143798	0.501222	down	yes
Solyc03g123560.3	Solyc03g123560.3	Solyc03g123560.3.1	GO:0006457(protein folding)	04141(Protein processing in endoplasmic reticulum)	K09523	NA	PREDICTED: uncharacterized protein LOC101247706 [Solanum lycopersicum]	14.8058	16.5739	18.4289	31.7045	45.2712	22.874	0.498836	-1.00336	0.0144335	0.502169	down	yes
Solyc02g091640.3	Solyc02g091640.3	Solyc02g091640.3.1	GO:0003674(molecular_function);GO:0008150(biological_process);GO:0009507(chloroplast);GO:0009535(chloroplast thylakoid membrane);GO:0009941(chloroplast envelope)	NA	NA	NA	PREDICTED: uncharacterized protein At4g37920, chloroplastic [Solanum lycopersicum]	19.2115	16.3576	12.9218	7.03391	77.4596	53.5392	0.3513	-1.50922	0.0145228	0.503719	down	yes
Solyc04g049677.1	Solyc04g049677.1	Solyc04g049677.1.1	GO:0000156(phosphorelay response regulator activity);GO:0000160(phosphorelay signal transduction system);GO:0003677(DNA binding);GO:0005634(nucleus);GO:0005739(mitochondrion);GO:0006351(transcription, DNA-templated);GO:0006355(regulation of transcription, DNA-templated);GO:0007623(circadian rhythm);GO:0009266(response to temperature stimulus);GO:0010017(red or far-red light signaling pathway);GO:…	04712(Circadian rhythm - plant)	K12129	NA	PREDICTED: two-component response regulator-like PRR37 [Solanum lycopersicum]	8.44377	16.4789	10.4842	14.7832	36.7962	23.333	0.472644	-1.08117	0.0145554	0.503719	down	yes
Solyc11g012320.2	Solyc11g012320.2	Solyc11g012320.2.1	NA	NA	NA	NA	RecName: Full=Induced stolen tip protein TUB8	890.612	714.203	1159.8	596.672	229.933	400.381	2.25318	1.17196	0.014558	0.503719	up	yes
Solyc12g017240.2	Solyc12g017240.2	Solyc12g017240.2.1	GO:0005576(extracellular region);GO:0005618(cell wall);GO:0010411(xyloglucan metabolic process);GO:0016762(xyloglucan:xyloglucosyl transferase activity);GO:0016798(hydrolase activity, acting on glycosyl bonds);GO:0033946(xyloglucan-specific endo-beta-1,4-glucanase activity);GO:0042546(cell wall biogenesis);GO:0048046(apoplast);GO:0071555(cell wall organization)	04075(Plant hormone signal transduction)	K14504	EC:2.4.1.207	xyloglucan endo-transglycosylase precursor [Solanum lycopersicum]	6.99495	5.63557	4.84969	2.06279	3.44109	0.468863	2.92666	1.54926	0.0146244	0.505089	up	yes
Solyc10g080045.1	Solyc10g080045.1	Solyc10g080045.1.1	GO:0003725(double-stranded RNA binding);GO:0004525(ribonuclease III activity);GO:0005634(nucleus);GO:0030422(production of siRNA involved in RNA interference);GO:0031053(primary miRNA processing);GO:0031054(pre-miRNA processing);GO:0090502(RNA phosphodiester bond hydrolysis, endonucleolytic)	NA	NA	NA	PREDICTED: ribonuclease III domain-containing protein RNC1, chloroplastic [Solanum lycopersicum]	6.15383	10.3285	9.01773	4.10975	37.545	29.2145	0.359818	-1.47466	0.0146562	0.505263	down	yes
Solyc10g081340.1	Solyc10g081340.1	Solyc10g081340.1.1	GO:0003674(molecular_function);GO:0005886(plasma membrane);GO:0009585(red, far-red light phototransduction);GO:0009638(phototropism);GO:0010017(red or far-red light signaling pathway)	NA	NA	NA	PREDICTED: protein PHYTOCHROME KINASE SUBSTRATE 4 [Solanum lycopersicum]	2.62554	4.09842	4.50197	2.06301	0.995651	0.993728	2.7702	1.46999	0.0147343	0.50703	up	yes
Solyc06g053490.3	Solyc06g053490.3	Solyc06g053490.3.1	GO:0003674(molecular_function);GO:0005575(cellular_component);GO:0008150(biological_process)	NA	NA	NA	PREDICTED: protein FAM136A [Solanum lycopersicum]	4.24151	5.9667	3.79653	2.74871	30.1867	12.7589	0.306488	-1.7061	0.01477	0.507236	down	yes
Solyc06g074900.2	Solyc06g074900.2	Solyc06g074900.2.1	GO:0003674(molecular_function);GO:0006457(protein folding);GO:0009507(chloroplast);GO:0009570(chloroplast stroma);GO:0015031(protein transport)	NA	NA	NA	PREDICTED: uncharacterized protein LOC101267317 [Solanum lycopersicum]	13.0711	12.3273	15.9192	9.45547	46.4505	48.2569	0.396663	-1.33402	0.014823	0.507236	down	yes
Solyc04g082070.3	Solyc04g082070.3	Solyc04g082070.3.1	GO:0001522(pseudouridine synthesis);GO:0003723(RNA binding);GO:0005634(nucleus);GO:0005829(cytosol);GO:0009982(pseudouridine synthase activity)	NA	NA	NA	PREDICTED: tRNA pseudouridine synthase A, mitochondrial [Solanum lycopersicum]	1.71869	3.14538	2.41177	1.94434	10.1644	6.73706	0.386072	-1.37306	0.0148571	0.507236	down	yes
Solyc03g058950.3	Solyc03g058950.3	Solyc03g058950.3.1	GO:0000828(inositol hexakisphosphate kinase activity);GO:0000829(inositol heptakisphosphate kinase activity);GO:0003993(acid phosphatase activity);GO:0005737(cytoplasm);GO:0005886(plasma membrane);GO:0009817(defense response to fungus, incompatible interaction);GO:0009861(jasmonic acid and ethylene-dependent systemic resistance);GO:0032958(inositol phosphate biosynthetic process)	04070(Phosphatidylinositol signaling system)	K13024	EC:2.7.4.24	PREDICTED: inositol hexakisphosphate and diphosphoinositol-pentakisphosphate kinase 2-like [Solanum pennellii]	7.52125	10.3877	6.66239	8.73361	27.5543	15.6168	0.473393	-1.07889	0.0148804	0.507236	down	yes
Solyc08g048390.2	Solyc08g048390.2	Solyc08g048390.2.1	GO:0003677(DNA binding);GO:0003700(transcription factor activity, sequence-specific DNA binding);GO:0005515(protein binding);GO:0005634(nucleus);GO:0006351(transcription, DNA-templated);GO:0006355(regulation of transcription, DNA-templated);GO:0008285(negative regulation of cell proliferation);GO:0009965(leaf morphogenesis);GO:0030154(cell differentiation);GO:0045962(positive regulation of develo…	NA	NA	NA	TCP transcription factor 24 [Solanum lycopersicum]	25.6251	29.618	25.1794	19.7458	83.0145	79.21	0.441954	-1.17803	0.0148914	0.507236	down	yes
Solyc09g074090.3	Solyc09g074090.3	Solyc09g074090.3.1	GO:0000176(nuclear exosome (RNase complex));GO:0000177(cytoplasmic exosome (RNase complex));GO:0000467(exonucleolytic trimming to generate mature 3'-end of 5.8S rRNA from tricistronic rRNA transcript (SSU-rRNA, 5.8S rRNA, LSU-rRNA));GO:0003723(RNA binding);GO:0034427(nuclear-transcribed mRNA catabolic process, exonucleolytic, 3'-5');GO:0034475(U4 snRNA 3'-end processing);GO:0043928(exonucleolytic…	03018(RNA degradation)	K03679	NA	PREDICTED: exosome complex component RRP4 homolog [Solanum lycopersicum]	2.37671	2.76968	1.40564	1.31744	14.0848	5.64183	0.311348	-1.6834	0.0149013	0.507236	down	yes
Solyc05g013710.3	Solyc05g013710.3	Solyc05g013710.3.1	GO:0008047(enzyme activator activity);GO:0009507(chloroplast);GO:0016226(iron-sulfur cluster assembly);GO:0051176(positive regulation of sulfur metabolic process)	00760(Nicotinate and nicotinamide metabolism)	K03517	EC:2.5.1.72	PREDICTED: sufE-like protein 2, chloroplastic [Solanum lycopersicum]	0.200229	0.11423	0.094155	0.129786	0.898292	0.593372	0.252005	-1.98847	0.0150043	0.509163	down	yes
Solyc01g095680.2	Solyc01g095680.2	Solyc01g095680.2.1	NA	NA	NA	NA	PREDICTED: protein ROOT PRIMORDIUM DEFECTIVE 1 [Solanum lycopersicum]	10.1637	10.7219	6.50578	4.08967	39.8999	33.7894	0.35217	-1.50566	0.0150119	0.509163	down	yes
Solyc06g082500.3	Solyc06g082500.3	Solyc06g082500.3.1	GO:0000139(Golgi membrane);GO:0005464(UDP-xylose transmembrane transporter activity);GO:0005768(endosome);GO:0005794(Golgi apparatus);GO:0005802(trans-Golgi network);GO:0005886(plasma membrane);GO:0015790(UDP-xylose transport);GO:0016020(membrane);GO:0016021(integral component of membrane)	NA	NA	NA	PREDICTED: uncharacterized membrane protein At1g06890-like [Solanum lycopersicum]	6.00103	11.0651	12.9954	6.03427	4.06237	3.60918	2.19333	1.13313	0.0151924	0.514362	up	yes
Solyc07g053380.2	Solyc07g053380.2	Solyc07g053380.2.1	GO:0003674(molecular_function);GO:0005739(mitochondrion);GO:0008150(biological_process)	00500(Starch and sucrose metabolism)	K01176	EC:3.2.1.1	PREDICTED: pentatricopeptide repeat-containing protein At3g58590 [Solanum lycopersicum]	0.022666	0.195841	0.053318	0.079403	0.696426	0.50789	0.211748	-2.23958	0.0153833	0.519863	down	yes
Solyc04g009960.3	Solyc04g009960.3	Solyc04g009960.3.1	GO:0005829(cytosol);GO:0006545(glycine biosynthetic process);GO:0006567(threonine catabolic process);GO:0008732(L-allo-threonine aldolase activity)	01230(Biosynthesis of amino acids);00260(Glycine, serine and threonine metabolism)	K01620	EC:4.1.2.48	PREDICTED: probable low-specificity L-threonine aldolase 1 isoform X1 [Solanum lycopersicum]	6.98021	10.1104	6.36015	10.8265	16.9084	17.5231	0.518159	-0.948534	0.0154205	0.519863	down	no
Solyc04g081550.3	Solyc04g081550.3	Solyc04g081550.3.1	GO:0003674(molecular_function);GO:0005576(extracellular region);GO:0051707(response to other organism)	03013(RNA transport)	K14297	NA	PREDICTED: thaumatin-like protein 1b [Solanum lycopersicum]	13.4389	10.8773	18.0779	14.6023	61.868	24.5584	0.419625	-1.25283	0.0154374	0.519863	down	yes
Solyc10g086640.2	Solyc10g086640.2	Solyc10g086640.2.1	GO:0003677(DNA binding);GO:0003700(transcription factor activity, sequence-specific DNA binding);GO:0005515(protein binding);GO:0005634(nucleus);GO:0005829(cytosol);GO:0006351(transcription, DNA-templated);GO:0007389(pattern specification process);GO:0010051(xylem and phloem pattern formation);GO:0010076(maintenance of floral meristem identity);GO:0010077(maintenance of inflorescence meristem ide…	NA	NA	NA	PREDICTED: BEL1-like homeodomain protein 9 isoform X2 [Solanum lycopersicum]	1.91635	1.13953	1.11092	0.344197	0.470855	0.685402	2.77703	1.47354	0.0154755	0.52022	up	yes
Solyc07g008600.1	Solyc07g008600.1	Solyc07g008600.1.1	GO:0004674(protein serine/threonine kinase activity);GO:0005886(plasma membrane);GO:0006468(protein phosphorylation)	04626(Plant-pathogen interaction)	K13466	NA	PREDICTED: probable leucine-rich repeat receptor-like protein kinase At2g33170 [Solanum lycopersicum]	0.354016	0.351863	0.538849	0.069483	0.050903	0.192555	3.97752	1.99187	0.0155629	0.520234	up	yes
Solyc02g080110.3	Solyc02g080110.3	Solyc02g080110.3.1	GO:0005634(nucleus);GO:0016021(integral component of membrane)	NA	NA	NA	PREDICTED: uncharacterized protein LOC101263370 isoform X1 [Solanum lycopersicum]	1.8174	1.38154	0.932981	1.49565	4.54846	5.67683	0.352525	-1.5042	0.0155806	0.520234	down	yes
Solyc08g078950.3	Solyc08g078950.3	Solyc08g078950.3.1	GO:0005215(transporter activity);GO:0005515(protein binding);GO:0005886(plasma membrane);GO:0006857(oligopeptide transport);GO:0009414(response to water deprivation);GO:0009635(response to herbicide);GO:0009734(auxin-activated signaling pathway);GO:0010167(response to nitrate);GO:0015112(nitrate transmembrane transporter activity);GO:0015293(symporter activity);GO:0015706(nitrate transport);GO:00…	NA	NA	NA	PREDICTED: protein NRT1/ PTR FAMILY 6.3-like [Solanum lycopersicum]	14.2907	12.9784	13.5625	6.59948	50.2383	51.4961	0.376905	-1.40773	0.0155931	0.520234	down	yes
Solyc01g068240.3	Solyc01g068240.3	Solyc01g068240.3.1	GO:0004843(thiol-dependent ubiquitin-specific protease activity);GO:0005634(nucleus);GO:0006511(ubiquitin-dependent protein catabolic process);GO:0016579(protein deubiquitination);GO:0036459(thiol-dependent ubiquitinyl hydrolase activity)	NA	NA	NA	PREDICTED: ubiquitin carboxyl-terminal hydrolase 24-like [Solanum lycopersicum]	8.71398	8.15685	9.05484	6.76581	32.4737	20.3437	0.435117	-1.20052	0.0156067	0.520234	down	yes
Solyc10g048060.1	Solyc10g048060.1	Solyc10g048060.1.1	NA	NA	NA	NA	putative mitochondrial protein [Nicotiana attenuata]	5.92991	3.80073	5.82542	2.43937	1.6003	0.972995	3.10335	1.63383	0.0156136	0.520234	up	yes
Solyc12g041960.2	Solyc12g041960.2	Solyc12g041960.2.1	GO:0008171(O-methyltransferase activity);GO:0008757(S-adenosylmethionine-dependent methyltransferase activity);GO:0019438(aromatic compound biosynthetic process)	00945(Stilbenoid, diarylheptanoid and gingerol biosynthesis)	K16040	EC:2.1.1.240	PREDICTED: trans-resveratrol di-O-methyltransferase-like [Solanum lycopersicum]	0.254755	0.425133	0.676764	3.43587	1.79558	0.38208	0.241675	-2.04886	0.0156653	0.520316	down	yes
Solyc02g031920.3	Solyc02g031920.3	Solyc02g031920.3.1	GO:0003674(molecular_function);GO:0005737(cytoplasm);GO:0008150(biological_process)	NA	NA	NA	PREDICTED: pathogen-related protein-like [Solanum lycopersicum]	8.92021	27.4502	17.2235	8.70212	3.40666	8.0996	2.65206	1.40712	0.0156815	0.520316	up	yes
Solyc03g025850.3	Solyc03g025850.3	Solyc03g025850.3.1	GO:0005886(plasma membrane);GO:0007267(cell-cell signaling);GO:0048032(galacturonate binding)	NA	NA	NA	remorin 1 [Solanum lycopersicum]	469.017	488.126	460.4	344.45	133.419	175.998	2.16794	1.11632	0.0156987	0.520316	up	yes
Solyc01g111145.1	Solyc01g111145.1	Solyc01g111145.1.1	GO:0005576(extracellular region);GO:0005618(cell wall)	NA	NA	NA	PREDICTED: proline-rich protein 4-like isoform X1 [Solanum lycopersicum]	341.995	228.66	428.581	130.024	57.4926	213.409	2.49232	1.31749	0.0159528	0.527811	up	yes
Solyc03g064010.3	Solyc03g064010.3	Solyc03g064010.3.1	GO:0004672(protein kinase activity);GO:0004674(protein serine/threonine kinase activity);GO:0005524(ATP binding);GO:0005886(plasma membrane);GO:0006468(protein phosphorylation);GO:0007169(transmembrane receptor protein tyrosine kinase signaling pathway);GO:0016021(integral component of membrane);GO:0016301(kinase activity);GO:0016310(phosphorylation)	04075(Plant hormone signal transduction)	K13415	EC:2.7.10.1;EC:2.7.11.1	PREDICTED: receptor protein kinase-like protein ZAR1 [Solanum lycopersicum]	0.69513	1.03684	0.724306	0.805241	2.69616	3.67496	0.342273	-1.54678	0.0159839	0.527914	down	yes
Solyc07g006620.3	Solyc07g006620.3	Solyc07g006620.3.1	GO:0004674(protein serine/threonine kinase activity);GO:0005524(ATP binding);GO:0005634(nucleus);GO:0006468(protein phosphorylation)	04626(Plant-pathogen interaction)	K13430	EC:2.7.11.1	PREDICTED: probable receptor-like serine/threonine-protein kinase At5g57670 isoform X1 [Solanum lycopersicum]	7.6403	6.73055	6.15356	4.79945	17.6647	26.315	0.420762	-1.24892	0.016037	0.528746	down	yes
Solyc10g085950.2	Solyc10g085950.2	Solyc10g085950.2.1	GO:0005887(integral component of plasma membrane);GO:0015075(ion transmembrane transporter activity)	NA	NA	NA	PREDICTED: protein ALUMINUM SENSITIVE 3 [Solanum lycopersicum]	21.0691	10.4879	9.42442	9.94151	27.642	73.7697	0.368031	-1.4421	0.0161156	0.529253	down	yes
Solyc01g100250.3	Solyc01g100250.3	Solyc01g100250.3.1	GO:0005543(phospholipid binding);GO:0005548(phospholipid transporter activity);GO:0005886(plasma membrane);GO:0009706(chloroplast inner membrane);GO:0009707(chloroplast outer membrane);GO:0015914(phospholipid transport)	NA	NA	NA	PREDICTED: protein TRIGALACTOSYLDIACYLGLYCEROL 1, chloroplastic [Solanum lycopersicum]	8.51972	6.70468	7.64377	5.53248	22.9109	25.8526	0.421177	-1.2475	0.0161311	0.529253	down	yes
Solyc11g066160.1	Solyc11g066160.1	Solyc11g066160.1.1	GO:0000786(nucleosome);GO:0003677(DNA binding);GO:0005634(nucleus);GO:0005774(vacuolar membrane);GO:0005794(Golgi apparatus);GO:0005829(cytosol);GO:0005886(plasma membrane);GO:0009506(plasmodesma);GO:0009507(chloroplast);GO:0046982(protein heterodimerization activity)	NA	NA	NA	hypothetical protein ZEAMMB73_313798 [Zea mays]	12.6677	7.56305	21.4514	11.4344	44.4385	68.7572	0.334447	-1.58015	0.0161364	0.529253	down	yes
Solyc07g017600.3	Solyc07g017600.3	Solyc07g017600.3.1	GO:0030599(pectinesterase activity);GO:0046910(pectinesterase inhibitor activity);GO:0071944(cell periphery)	00040(Pentose and glucuronate interconversions);00500(Starch and sucrose metabolism)	K01051	EC:3.1.1.11	PREDICTED: pectinesterase/pectinesterase inhibitor PPE8B [Solanum lycopersicum]	17.1817	15.3524	17.5515	6.83763	9.32227	10.3593	1.88865	0.917359	0.0161979	0.530349	up	no
Solyc06g062845.1	Solyc06g062845.1	Solyc06g062845.1.1	GO:0004795(threonine synthase activity);GO:0005737(cytoplasm);GO:0030170(pyridoxal phosphate binding)	01230(Biosynthesis of amino acids);00260(Glycine, serine and threonine metabolism);00750(Vitamin B6 metabolism)	K01733	EC:4.2.3.1	PREDICTED: threonine synthase, chloroplastic-like [Solanum lycopersicum]	3.79838	6.38161	6.22932	6.78777	17.9494	11.633	0.451175	-1.14824	0.0162849	0.531341	down	yes
Solyc06g005980.3	Solyc06g005980.3	Solyc06g005980.3.1	GO:0000162(tryptophan biosynthetic process);GO:0004049(anthranilate synthase activity);GO:0005950(anthranilate synthase complex)	01230(Biosynthesis of amino acids);00400(Phenylalanine, tyrosine and tryptophan biosynthesis)	K01657	EC:4.1.3.27	PREDICTED: anthranilate synthase alpha subunit 1, chloroplastic-like isoform X1 [Solanum lycopersicum]	0.122966	0.83104	0.253806	0.390133	2.5117	2.08799	0.242055	-2.04659	0.016297	0.531341	down	yes
Solyc02g080330.3	Solyc02g080330.3	Solyc02g080330.3.1	GO:0016020(membrane);GO:0016709(oxidoreductase activity, acting on paired donors, with incorporation or reduction of molecular oxygen, NAD(P)H as one donor, and incorporation of one atom of oxygen);GO:0044550(secondary metabolite biosynthetic process)	00903(Limonene and pinene degradation);00945(Stilbenoid, diarylheptanoid and gingerol biosynthesis)	K00517	NA	PREDICTED: cytochrome P450 77A1 [Solanum lycopersicum]	0.365459	2.71418	1.17826	0.630148	5.28643	11.8713	0.239371	-2.06268	0.0163126	0.531341	down	yes
Solyc01g099230.3	Solyc01g099230.3	Solyc01g099230.3.1	GO:0005634(nucleus);GO:0005739(mitochondrion);GO:0008270(zinc ion binding);GO:0009793(embryo development ending in seed dormancy);GO:0048046(apoplast)	NA	NA	NA	PREDICTED: uncharacterized protein LOC104644501 [Solanum lycopersicum]	1.70218	2.38698	0.95143	1.24543	10.0943	3.76252	0.333764	-1.5831	0.0163773	0.532529	down	yes
Solyc01g111420.3	Solyc01g111420.3	Solyc01g111420.3.1	GO:0000470(maturation of LSU-rRNA);GO:0003723(RNA binding);GO:0006412(translation);GO:0022625(cytosolic large ribosomal subunit);GO:0030686(90S preribosome)	NA	NA	NA	PREDICTED: ribosomal L1 domain-containing protein 1-like [Solanum lycopersicum]	12.3937	15.8978	7.15856	6.78535	67.1638	25.0008	0.358262	-1.48091	0.0164777	0.534874	down	yes
Solyc01g096800.3	Solyc01g096800.3	Solyc01g096800.3.1	GO:0000027(ribosomal large subunit assembly);GO:0019843(rRNA binding);GO:0030687(preribosome, large subunit precursor)	NA	NA	NA	PREDICTED: peter Pan-like protein [Solanum lycopersicum]	5.40055	5.71998	3.23392	2.00005	30.8759	12.6652	0.315198	-1.66567	0.016523	0.535424	down	yes
Solyc07g062140.3	Solyc07g062140.3	Solyc07g062140.3.1	GO:0003825(alpha,alpha-trehalose-phosphate synthase (UDP-forming) activity);GO:0005576(extracellular region);GO:0005618(cell wall);GO:0005737(cytoplasm);GO:0005773(vacuole);GO:0005991(trehalose metabolic process);GO:0005992(trehalose biosynthetic process);GO:0009793(embryo development ending in seed dormancy);GO:0009832(plant-type cell wall biogenesis);GO:0010182(sugar mediated signaling pathway)…	00500(Starch and sucrose metabolism)	K16055	EC:2.4.1.15;EC:3.1.3.12	trehalose-phosphate synthase 1 [Solanum lycopersicum]	14.2389	13.5974	11.3072	14.1461	39.5096	27.6868	0.481219	-1.05523	0.0165975	0.536916	down	yes
Solyc12g014210.2	Solyc12g014210.2	Solyc12g014210.2.1	GO:0000166(nucleotide binding);GO:0003723(RNA binding);GO:0005634(nucleus);GO:0005730(nucleolus);GO:0005829(cytosol);GO:0006952(defense response);GO:0008219(cell death);GO:0009693(ethylene biosynthetic process);GO:0010150(leaf senescence)	03040(Spliceosome)	K12741	NA	PREDICTED: UBP1-associated protein 2C-like [Solanum lycopersicum]	16.6311	19.598	16.5388	16.2288	60.6194	36.3602	0.466113	-1.10125	0.0166394	0.537354	down	yes
Solyc12g011400.2	Solyc12g011400.2	Solyc12g011400.2.1	GO:0003674(molecular_function);GO:0005739(mitochondrion);GO:0010182(sugar mediated signaling pathway);GO:0080156(mitochondrial mRNA modification)	00500(Starch and sucrose metabolism)	K01176	EC:3.2.1.1	PREDICTED: pentatricopeptide repeat-containing protein At1g53600, mitochondrial [Solanum lycopersicum]	0.661141	0.545462	0.592179	0.500533	3.00399	2.37142	0.306126	-1.7078	0.0166809	0.537548	down	yes
Solyc01g058320.3	Solyc01g058320.3	Solyc01g058320.3.1	NA	NA	NA	NA	PREDICTED: uncharacterized protein LOC101267838 [Solanum lycopersicum]	2.94672	4.7368	3.89237	2.6937	1.53218	0.743209	2.32958	1.22007	0.0167158	0.537548	up	yes
Solyc08g063090.2	Solyc08g063090.2	Solyc08g063090.2.1	GO:0005783(endoplasmic reticulum);GO:0005789(endoplasmic reticulum membrane);GO:0016021(integral component of membrane);GO:0016491(oxidoreductase activity);GO:0030148(sphingolipid biosynthetic process);GO:0046872(metal ion binding);GO:0052631(sphingolipid delta-8 desaturase activity);GO:0055114(oxidation-reduction process);GO:0070417(cellular response to cold)	00910(Nitrogen metabolism)	K10534	EC:1.7.1.1;EC:1.7.1.2	PREDICTED: acyl-lipid (9-3)-desaturase-like [Solanum lycopersicum]	1.01745	0.529274	1.10128	0.282909	4.05936	6.7334	0.239083	-2.06442	0.0167338	0.537548	down	yes
Solyc02g063280.3	Solyc02g063280.3	Solyc02g063280.3.1	NA	NA	NA	NA	PREDICTED: cyclin-dependent kinase 11A isoform X2 [Solanum lycopersicum]	8.5397	8.42336	4.61886	3.87951	37.4753	20.503	0.348895	-1.51913	0.0167593	0.537548	down	yes
Solyc09g092530.3	Solyc09g092530.3	Solyc09g092530.3.1	GO:0009507(chloroplast);GO:0009536(plastid);GO:0009706(chloroplast inner membrane);GO:0015031(protein transport);GO:0016020(membrane);GO:0031972(chloroplast intermembrane space)	NA	NA	NA	PREDICTED: protein TIC 22-like, chloroplastic [Solanum lycopersicum]	15.7716	19.2783	11.6295	10.1666	72.2987	34.063	0.400584	-1.31982	0.0168389	0.539186	down	yes
Solyc10g076500.2	Solyc10g076500.2	Solyc10g076500.2.1	GO:0005886(plasma membrane);GO:0006952(defense response);GO:0007165(signal transduction);GO:0016301(kinase activity)	NA	NA	NA	PREDICTED: receptor-like protein 12 [Solanum lycopersicum]	0.449261	0.570324	1.27221	0.07706	0.152354	0.381856	3.74923	1.9066	0.0168911	0.539945	up	yes
Solyc04g064530.1	Solyc04g064530.1	Solyc04g064530.1.1	GO:0003674(molecular_function);GO:0005768(endosome);GO:0005794(Golgi apparatus);GO:0005802(trans-Golgi network);GO:0008150(biological_process);GO:0009507(chloroplast);GO:0016021(integral component of membrane)	NA	NA	NA	PREDICTED: uncharacterized protein LOC101258062 [Solanum lycopersicum]	10.8366	19.3451	26.6651	11.2427	8.82681	6.39341	2.14817	1.10311	0.0169479	0.540491	up	yes
Solyc04g054310.3	Solyc04g054310.3	Solyc04g054310.3.1	GO:0005739(mitochondrion);GO:0008453(alanine-glyoxylate transaminase activity);GO:0030170(pyridoxal phosphate binding);GO:0042802(identical protein binding)	00250(Alanine, aspartate and glutamate metabolism);00260(Glycine, serine and threonine metabolism);00270(Cysteine and methionine metabolism);00280(Valine, leucine and isoleucine degradation)	K00827	EC:2.6.1.44;EC:2.6.1.40	PREDICTED: alanine--glyoxylate aminotransferase 2 homolog 1, mitochondrial isoform X1 [Solanum lycopersicum]	10.4637	9.72743	12.115	8.98136	33.1553	29.0225	0.453998	-1.13924	0.0169654	0.540491	down	yes
Solyc02g071620.3	Solyc02g071620.3	Solyc02g071620.3.1	GO:0016298(lipase activity)	00860(Porphyrin and chlorophyll metabolism);00900(Terpenoid backbone biosynthesis)	K10960	EC:1.3.1.83	PREDICTED: GDSL esterase/lipase At1g29670-like [Solanum lycopersicum]	99.9826	65.4972	62.3776	57.7526	16.036	6.11084	2.8518	1.51187	0.0170506	0.541857	up	yes
Solyc09g097770.3	Solyc09g097770.3	Solyc09g097770.3.1	NA	NA	NA	NA	tyrosine- and lysine-rich protein precursor [Solanum lycopersicum]	22201.1	15543.2	16592.9	14205.2	4782.36	3746.04	2.39017	1.25711	0.0170662	0.541857	up	yes
Solyc11g005140.1	Solyc11g005140.1	Solyc11g005140.1.1	NA	NA	NA	NA	PREDICTED: pentatricopeptide repeat-containing protein At3g02650, mitochondrial [Solanum lycopersicum]	5.53797	5.60811	3.9265	2.2601	23.3416	16.7742	0.355688	-1.49132	0.0170944	0.541857	down	yes
Solyc02g080400.2	Solyc02g080400.2	Solyc02g080400.2.1	GO:0005516(calmodulin binding);GO:0005634(nucleus)	04141(Protein processing in endoplasmic reticulum)	K13993	NA	PREDICTED: abnormal spindle-like microcephaly-associated protein homolog isoform X1 [Solanum lycopersicum]	1.77882	1.56253	2.19437	2.18478	6.66408	3.24117	0.457875	-1.12697	0.0171239	0.541885	down	yes
Solyc03g034320.3	Solyc03g034320.3	Solyc03g034320.3.1	GO:0005829(cytosol);GO:0016787(hydrolase activity)	NA	NA	NA	PREDICTED: uncharacterized protein LOC101258830 [Solanum lycopersicum]	1.21166	0.744901	1.48631	0.644624	0.11129	0.063257	4.20287	2.07137	0.0172112	0.543166	up	yes
Solyc03g121170.3	Solyc03g121170.3	Solyc03g121170.3.1	GO:0005576(extracellular region);GO:0016042(lipid catabolic process);GO:0016788(hydrolase activity, acting on ester bonds);GO:0048046(apoplast);GO:0052689(carboxylic ester hydrolase activity)	00561(Glycerolipid metabolism)	K00679	EC:2.3.1.158	PREDICTED: GDSL esterase/lipase APG [Solanum lycopersicum]	2.45444	4.46847	3.81497	0.859803	0.708814	2.15457	2.88405	1.5281	0.0172219	0.543166	up	yes
Solyc03g020030.3	Solyc03g020030.3	Solyc03g020030.3.1	GO:0004867(serine-type endopeptidase inhibitor activity);GO:0005575(cellular_component);GO:0050830(defense response to Gram-positive bacterium);GO:0050832(defense response to fungus)	NA	NA	NA	PREDICTED: proteinase inhibitor type-2-like [Solanum lycopersicum]	0.326188	0.576783	0.787484	0.173414	1.72793	6.95102	0.190961	-2.38865	0.0173291	0.545635	down	yes
Solyc06g060050.1	Solyc06g060050.1	Solyc06g060050.1.1	GO:0005739(mitochondrion);GO:0008150(biological_process);GO:0008270(zinc ion binding)	00500(Starch and sucrose metabolism)	K01176	EC:3.2.1.1	PREDICTED: pentatricopeptide repeat-containing protein At5g15340, mitochondrial [Solanum lycopersicum]	0.18466	0.411721	0.339434	0.308567	1.92883	1.23616	0.269411	-1.89212	0.0173689	0.545744	down	yes
Solyc05g008370.1	Solyc05g008370.1	Solyc05g008370.1.1	GO:0004751(ribose-5-phosphate isomerase activity);GO:0005737(cytoplasm);GO:0008219(cell death);GO:0009052(pentose-phosphate shunt, non-oxidative branch);GO:0010228(vegetative to reproductive phase transition of meristem)	01200(Carbon metabolism);01230(Biosynthesis of amino acids);00030(Pentose phosphate pathway);00710(Carbon fixation in photosynthetic organisms)	K01807	EC:5.3.1.6	PREDICTED: probable ribose-5-phosphate isomerase 2 [Solanum lycopersicum]	69.5688	51.4579	57.9944	54.2556	179.615	153.487	0.462159	-1.11354	0.0173903	0.545744	down	yes
Solyc02g081910.2	Solyc02g081910.2	Solyc02g081910.2.1	GO:0006268(DNA unwinding involved in DNA replication)	03440(Homologous recombination)	K03165	EC:5.99.1.2	PREDICTED: uncharacterized protein LOC101248941 isoform X1 [Solanum lycopersicum]	3.52663	3.29801	3.41804	1.66607	14.2055	10.9697	0.381603	-1.38986	0.0174698	0.54733	down	yes
Solyc08g075500.3	Solyc08g075500.3	Solyc08g075500.3.1	GO:0008150(biological_process);GO:0009507(chloroplast)	00500(Starch and sucrose metabolism)	K01176	EC:3.2.1.1	PREDICTED: pentatricopeptide repeat-containing protein At1g31790 [Solanum lycopersicum]	0.410844	0.619951	0.395628	0.302236	3.06549	1.98934	0.26627	-1.90904	0.0175418	0.548674	down	yes
Solyc01g006180.3	Solyc01g006180.3	Solyc01g006180.3.1	GO:0003924(GTPase activity);GO:0005739(mitochondrion);GO:0042254(ribosome biogenesis)	00220(Arginine biosynthesis);00330(Arginine and proline metabolism);04626(Plant-pathogen interaction)	K13427	EC:1.14.13.39	PREDICTED: GTP-binding protein BRASSINAZOLE INSENSITIVE PALE GREEN 2, chloroplastic [Solanum lycopersicum]	1.45587	1.74533	1.17799	1.26697	7.36722	3.40901	0.363624	-1.45948	0.0177395	0.553344	down	yes
Solyc02g069770.3	Solyc02g069770.3	Solyc02g069770.3.1	GO:0006364(rRNA processing);GO:0030515(snoRNA binding);GO:0032040(small-subunit processome)	NA	NA	NA	WD40-repeat domain-contaning protein [Solanum lycopersicum]	2.93085	4.20881	2.11294	2.05103	15.5201	7.05223	0.375766	-1.41209	0.0177719	0.553344	down	yes
Solyc06g007610.2	Solyc06g007610.2	Solyc06g007610.2.1	NA	NA	NA	NA	PREDICTED: uncharacterized protein At5g48480 [Solanum lycopersicum]	13.1699	14.9342	9.33846	7.24524	6.35416	1.99915	2.40038	1.26327	0.017779	0.553344	up	yes
Solyc10g076820.2	Solyc10g076820.2	Solyc10g076820.2.1	GO:0003677(DNA binding);GO:0003700(transcription factor activity, sequence-specific DNA binding);GO:0005634(nucleus);GO:0006351(transcription, DNA-templated);GO:0006355(regulation of transcription, DNA-templated)	00040(Pentose and glucuronate interconversions);00500(Starch and sucrose metabolism)	K01184	EC:3.2.1.15	PREDICTED: transcription factor DIVARICATA-like [Solanum lycopersicum]	0.597891	0.510039	0.641493	0.204558	2.57699	4.63579	0.235856	-2.08402	0.0178687	0.554885	down	yes
Solyc08g006760.3	Solyc08g006760.3	Solyc08g006760.3.1	GO:0051213(dioxygenase activity)	00941(Flavonoid biosynthesis)	K05277	EC:1.14.11.19	PREDICTED: protein DMR6-LIKE OXYGENASE 2 [Solanum lycopersicum]	37.3938	25.1018	13.9852	16.5791	99.3368	77.9758	0.394451	-1.34208	0.0178872	0.554885	down	yes
Solyc06g068620.3	Solyc06g068620.3	Solyc06g068620.3.1	NA	NA	NA	NA	PREDICTED: uncharacterized protein LOC101254501 [Solanum lycopersicum]	0.943719	1.84629	1.23873	1.19651	6.48177	3.43987	0.362357	-1.46452	0.0179625	0.555805	down	yes
Solyc01g107580.3	Solyc01g107580.3	Solyc01g107580.3.1	GO:0005739(mitochondrion);GO:0009982(pseudouridine synthase activity);GO:0019239(deaminase activity);GO:0031119(tRNA pseudouridine synthesis)	NA	NA	NA	PREDICTED: RNA pseudouridine synthase 4, mitochondrial [Solanum lycopersicum]	2.53771	2.44225	1.40925	1.36915	12.483	4.83881	0.341834	-1.54863	0.0180266	0.555805	down	yes
Solyc11g012480.2	Solyc11g012480.2	Solyc11g012480.2.1	GO:0004797(thymidine kinase activity);GO:0006259(DNA metabolic process);GO:0046104(thymidine metabolic process)	00240(Pyrimidine metabolism)	K00857	EC:2.7.1.21	PREDICTED: thymidine kinase a-like isoform X2 [Solanum lycopersicum]	5.98747	5.76527	4.61516	3.59823	29.7464	13.0739	0.352615	-1.50383	0.0180555	0.555805	down	yes
Solyc01g091540.2	Solyc01g091540.2	Solyc01g091540.2.1	GO:0005634(nucleus);GO:0048366(leaf development)	NA	NA	NA	PREDICTED: growth-regulating factor 9 [Solanum lycopersicum]	0.312766	0.139572	0.194208	0.251697	1.27007	0.955031	0.261041	-1.93765	0.01806	0.555805	down	yes
Solyc01g090900.3	Solyc01g090900.3	Solyc01g090900.3.1	GO:0005739(mitochondrion);GO:0009507(chloroplast);GO:0009536(plastid);GO:0009706(chloroplast inner membrane);GO:0009941(chloroplast envelope);GO:0016021(integral component of membrane)	NA	NA	NA	PREDICTED: uncharacterized protein LOC101244710 [Solanum lycopersicum]	4.46402	6.14531	9.84621	7.38461	21.068	20.0106	0.422084	-1.2444	0.018064	0.555805	down	yes
Solyc06g051940.3	Solyc06g051940.3	Solyc06g051940.3.1	GO:0004721(phosphoprotein phosphatase activity);GO:0004722(protein serine/threonine phosphatase activity);GO:0005515(protein binding);GO:0005634(nucleus);GO:0005737(cytoplasm);GO:0005829(cytosol);GO:0006470(protein dephosphorylation);GO:0009409(response to cold);GO:0009414(response to water deprivation);GO:0009737(response to abscisic acid);GO:0009738(abscisic acid-activated signaling pathway);GO…	NA	NA	NA	protein phosphatase 2C [Solanum lycopersicum]	4.1726	3.77507	3.30203	2.52804	0.581742	0.532105	3.08898	1.62713	0.0181366	0.557132	up	yes
Solyc10g078540.2	Solyc10g078540.2	Solyc10g078540.2.1	GO:0004353(glutamate dehydrogenase [NAD(P)+] activity);GO:0005507(copper ion binding);GO:0005524(ATP binding);GO:0005739(mitochondrion);GO:0006520(cellular amino acid metabolic process);GO:0006807(nitrogen compound metabolic process);GO:0008270(zinc ion binding);GO:0009646(response to absence of light);GO:0009651(response to salt stress);GO:0016491(oxidoreductase activity);GO:0046686(response to …	01200(Carbon metabolism);00910(Nitrogen metabolism);00250(Alanine, aspartate and glutamate metabolism);00220(Arginine biosynthesis);00471(D-Glutamine and D-glutamate metabolism)	K00261	EC:1.4.1.3	RecName: Full=Glutamate dehydrogenase; Short=GDH; AltName: Full=Legdh1	5.78912	3.37227	4.01019	3.05984	16.8049	11.8248	0.415645	-1.26658	0.0182056	0.558343	down	yes
Solyc12g099370.2	Solyc12g099370.2	Solyc12g099370.2.1	GO:0000977(RNA polymerase II regulatory region sequence-specific DNA binding);GO:0001085(RNA polymerase II transcription factor binding);GO:0001228(transcriptional activator activity, RNA polymerase II transcription regulatory region sequence-specific binding);GO:0003682(chromatin binding);GO:0005634(nucleus);GO:0005667(transcription factor complex);GO:0030154(cell differentiation)	NA	NA	NA	PREDICTED: GATA transcription factor 16-like [Solanum lycopersicum]	6.5948	6.25011	4.56299	3.35292	27.8637	14.8878	0.377575	-1.40517	0.0182356	0.558358	down	yes
Solyc03g115200.3	Solyc03g115200.3	Solyc03g115200.3.1	NA	00500(Starch and sucrose metabolism)	K19891	EC:3.2.1.39	beta-1,3-glucanase family protein precursor [Solanum lycopersicum]	20.7002	20.0646	16.6564	10.8738	52.8402	76.1219	0.410633	-1.28408	0.0182848	0.558698	down	yes
Solyc01g109880.3	Solyc01g109880.3	Solyc01g109880.3.1	GO:0003677(DNA binding);GO:0003700(transcription factor activity, sequence-specific DNA binding);GO:0005515(protein binding);GO:0005634(nucleus);GO:0006355(regulation of transcription, DNA-templated);GO:0009845(seed germination);GO:0043565(sequence-specific DNA binding);GO:0044212(transcription regulatory region DNA binding);GO:0046982(protein heterodimerization activity)	NA	NA	NA	bZIP transcription factor [Solanum lycopersicum]	26.7463	28.3696	23.4723	22.3873	59.0089	91.6185	0.454228	-1.13851	0.0183059	0.558698	down	yes
Solyc02g092670.1	Solyc02g092670.1	Solyc02g092670.1.1	GO:0004252(serine-type endopeptidase activity);GO:0005618(cell wall)	04144(Endocytosis)	K18443	NA	PREDICTED: subtilisin-like protease SBT1.7 [Solanum lycopersicum]	11.3655	16.3854	12.0826	13.5124	37.1482	29.1645	0.49901	-1.00286	0.0183722	0.55982	down	yes
Solyc03g093140.3	Solyc03g093140.3	Solyc03g093140.3.1	GO:0006820(anion transport);GO:0016021(integral component of membrane);GO:0022857(transmembrane transporter activity);GO:0055085(transmembrane transport)	NA	NA	NA	PREDICTED: putative glycerol-3-phosphate transporter 1 [Solanum lycopersicum]	3.52541	3.17214	1.8084	1.56375	23.2629	4.08918	0.294162	-1.76532	0.0184326	0.560397	down	yes
Solyc06g083490.3	Solyc06g083490.3	Solyc06g083490.3.1	GO:0005829(cytosol);GO:0016491(oxidoreductase activity);GO:0055114(oxidation-reduction process)	00960(Tropane, piperidine and pyridine alkaloid biosynthesis)	K08081	EC:1.1.1.206	PREDICTED: tropinone reductase homolog At5g06060-like [Solanum lycopersicum]	46.2156	34.6977	47.7418	8.15254	5.08293	32.5141	2.81216	1.49168	0.0184598	0.560397	up	yes
Solyc03g083770.1	Solyc03g083770.1	Solyc03g083770.1.1	GO:0004857(enzyme inhibitor activity)	00040(Pentose and glucuronate interconversions);00500(Starch and sucrose metabolism)	K01051	EC:3.1.1.11	PREDICTED: 21 kDa protein-like [Solanum lycopersicum]	907.201	1296.84	548.137	475.984	387.609	467.512	2.06759	1.04795	0.0185003	0.560397	up	yes
Solyc05g050360.3	Solyc05g050360.3	Solyc05g050360.3.1	GO:0005249(voltage-gated potassium channel activity);GO:0005887(integral component of plasma membrane);GO:0042391(regulation of membrane potential)	04626(Plant-pathogen interaction)	K05391	NA	PREDICTED: cyclic nucleotide-gated ion channel 1-like isoform X1 [Solanum lycopersicum]	3.21444	3.02117	4.79847	1.4862	1.13009	2.16274	2.30886	1.20718	0.0185184	0.560397	up	yes
Solyc03g025740.3	Solyc03g025740.3	Solyc03g025740.3.1	GO:0003779(actin binding);GO:0005622(intracellular);GO:0005634(nucleus);GO:0005884(actin filament);GO:0030042(actin filament depolymerization);GO:0048046(apoplast)	NA	NA	NA	PREDICTED: uncharacterized protein LOC109214610 [Nicotiana attenuata]	1.26614	1.65946	0.827148	0.654092	9.42664	3.43994	0.277557	-1.84915	0.0185395	0.560397	down	yes
Solyc02g093150.3	Solyc02g093150.3	Solyc02g093150.3.1	GO:0003677(DNA binding);GO:0003700(transcription factor activity, sequence-specific DNA binding);GO:0005634(nucleus);GO:0006351(transcription, DNA-templated);GO:0006355(regulation of transcription, DNA-templated);GO:0009908(flower development);GO:0010073(meristem maintenance);GO:0010093(specification of floral organ identity);GO:0019953(sexual reproduction);GO:0030154(cell differentiation);GO:004…	04075(Plant hormone signal transduction)	K14516	NA	AP2 transcription factor SlAP2c [Solanum lycopersicum]	6.80472	7.03033	5.95763	7.25463	20.5048	12.7885	0.488131	-1.03466	0.0185765	0.56062	down	yes
Solyc10g005320.3	Solyc10g005320.3	Solyc10g005320.3.1	GO:0004834(tryptophan synthase activity);GO:0005737(cytoplasm);GO:0030170(pyridoxal phosphate binding)	01230(Biosynthesis of amino acids);00260(Glycine, serine and threonine metabolism);00400(Phenylalanine, tyrosine and tryptophan biosynthesis)	K01696	EC:4.2.1.20	PREDICTED: tryptophan synthase beta chain 1-like [Solanum lycopersicum]	1.16924	0.111729	2.30703	0.201051	0.266346	0.342761	4.42877	2.14691	0.0186354	0.561036	up	yes
Solyc02g084370.1	Solyc02g084370.1	Solyc02g084370.1.1	GO:0004674(protein serine/threonine kinase activity);GO:0005524(ATP binding);GO:0005886(plasma membrane);GO:0006468(protein phosphorylation);GO:0007169(transmembrane receptor protein tyrosine kinase signaling pathway);GO:0016021(integral component of membrane);GO:0016301(kinase activity)	04075(Plant hormone signal transduction)	K13415	EC:2.7.10.1;EC:2.7.11.1	PREDICTED: probable LRR receptor-like serine/threonine-protein kinase At4g36180 [Solanum lycopersicum]	0.479356	0.617249	0.628368	0.201656	2.57029	3.45983	0.276803	-1.85307	0.0186709	0.561036	down	yes
Solyc02g079920.3	Solyc02g079920.3	Solyc02g079920.3.1	GO:0003700(transcription factor activity, sequence-specific DNA binding);GO:0003950(NAD+ ADP-ribosyltransferase activity);GO:0005634(nucleus);GO:0006355(regulation of transcription, DNA-templated);GO:0046872(metal ion binding)	NA	NA	NA	PREDICTED: uncharacterized protein LOC101266475 [Solanum lycopersicum]	9.84626	9.98778	11.6276	7.44631	3.48447	3.65192	2.15746	1.10934	0.0186794	0.561036	up	yes
Solyc01g086640.2	Solyc01g086640.2	Solyc01g086640.2.1	GO:0005737(cytoplasm)	00561(Glycerolipid metabolism);00564(Glycerophospholipid metabolism)	K13506	EC:2.3.1.15	PREDICTED: uncharacterized protein At1g04910-like [Solanum lycopersicum]	13.4828	13.5038	13.7428	9.80922	1.90512	5.02424	2.43327	1.28289	0.0189287	0.567619	up	yes
Solyc10g076450.2	Solyc10g076450.2	Solyc10g076450.2.1	GO:0005634(nucleus);GO:0009693(ethylene biosynthetic process);GO:0010182(sugar mediated signaling pathway);GO:0010364(regulation of ethylene biosynthetic process);GO:0016036(cellular response to phosphate starvation);GO:0017145(stem cell division);GO:0030674(protein binding, bridging);GO:0043161(proteasome-mediated ubiquitin-dependent protein catabolic process);GO:2000069(regulation of post-embry…	04626(Plant-pathogen interaction)	K13459	NA	PREDICTED: ethylene-overproduction protein 1 [Solanum lycopersicum]	0.64127	0.5971	0.605605	0.619638	2.04819	1.61316	0.430736	-1.21512	0.0189742	0.568082	down	yes
Solyc09g082720.3	Solyc09g082720.3	Solyc09g082720.3.1	GO:0004033(aldo-keto reductase (NADP) activity);GO:0005737(cytoplasm);GO:0016491(oxidoreductase activity);GO:0055114(oxidation-reduction process)	00750(Vitamin B6 metabolism)	K05275	EC:1.1.1.65	PREDICTED: perakine reductase-like [Solanum pennellii]	2.69034	3.56685	4.03378	2.22855	10.7026	14.6384	0.373273	-1.4217	0.0190653	0.569886	down	yes
Solyc03g120800.3	Solyc03g120800.3	Solyc03g120800.3.1	GO:0004601(peroxidase activity);GO:0009505(plant-type cell wall);GO:0009664(plant-type cell wall organization)	00940(Phenylpropanoid biosynthesis)	K00430	EC:1.11.1.7	PREDICTED: putative Peroxidase 48 [Solanum lycopersicum]	5.35378	5.03642	6.31934	3.10097	0.455069	0.570131	4.04965	2.0178	0.0190947	0.569886	up	yes
Solyc06g060570.3	Solyc06g060570.3	Solyc06g060570.3.1	GO:0009507(chloroplast)	04070(Phosphatidylinositol signaling system);04626(Plant-pathogen interaction)	K02183	NA	PREDICTED: dihydrofolate reductase [Solanum lycopersicum]	0.780926	0.239351	0.424162	0.442732	1.70871	3.53487	0.25402	-1.97699	0.019197	0.572035	down	yes
Solyc06g049040.3	Solyc06g049040.3	Solyc06g049040.3.1	GO:0003700(transcription factor activity, sequence-specific DNA binding);GO:0005634(nucleus)	04141(Protein processing in endoplasmic reticulum)	K04374	NA	PREDICTED: transcription factor RF2b-like [Solanum lycopersicum]	13.8328	13.9901	12.6906	9.62732	4.3459	5.51837	2.07851	1.05555	0.0192519	0.572767	up	yes
Solyc04g009050.3	Solyc04g009050.3	Solyc04g009050.3.1	GO:0003674(molecular_function);GO:0005634(nucleus);GO:0006351(transcription, DNA-templated);GO:0006355(regulation of transcription, DNA-templated);GO:0008150(biological_process);GO:0048511(rhythmic process)	NA	NA	NA	PREDICTED: protein LNK1-like isoform X1 [Solanum lycopersicum]	2.31645	2.33515	2.57518	3.56701	7.2063	4.43758	0.475106	-1.07368	0.019291	0.573027	down	yes
Solyc02g079590.3	Solyc02g079590.3	Solyc02g079590.3.1	GO:0004674(protein serine/threonine kinase activity);GO:0005886(plasma membrane);GO:0006468(protein phosphorylation);GO:0006952(defense response);GO:0009506(plasmodesma);GO:0031625(ubiquitin protein ligase binding)	00520(Amino sugar and nucleotide sugar metabolism)	K01183	EC:3.2.1.14	PREDICTED: uncharacterized protein LOC107010091 [Solanum pennellii]	4.46437	4.35881	5.83111	2.15934	1.81411	2.95643	2.11465	1.08042	0.019471	0.576627	up	yes
Solyc08g077385.1	Solyc08g077385.1	Solyc08g077385.1.1	GO:0003723(RNA binding);GO:0003964(RNA-directed DNA polymerase activity);GO:0005739(mitochondrion);GO:0006278(RNA-dependent DNA biosynthetic process);GO:0006397(mRNA processing);GO:0008380(RNA splicing);GO:0009507(chloroplast)	NA	NA	NA	PREDICTED: uncharacterized protein LOC101258685 [Solanum lycopersicum]	1.00649	1.2641	0.691561	0.866565	5.45563	2.54482	0.334064	-1.5818	0.0194811	0.576627	down	yes
Solyc09g014510.3	Solyc09g014510.3	Solyc09g014510.3.1	GO:0004252(serine-type endopeptidase activity);GO:0006465(signal peptide processing);GO:0006627(protein processing involved in protein targeting to mitochondrion);GO:0033108(mitochondrial respiratory chain complex assembly);GO:0042720(mitochondrial inner membrane peptidase complex)	03060(Protein export)	K09648	EC:3.4.21.-	PREDICTED: mitochondrial inner membrane protease subunit 2 [Solanum lycopersicum]	6.25172	6.27126	4.93067	6.57845	21.3047	16.4771	0.393452	-1.34574	0.0195037	0.576627	down	yes
Solyc11g006210.2	Solyc11g006210.2	Solyc11g006210.2.1	GO:0003774(motor activity);GO:0003779(actin binding);GO:0005515(protein binding);GO:0005516(calmodulin binding);GO:0005524(ATP binding);GO:0009506(plasmodesma);GO:0009791(post-embryonic development);GO:0010090(trichome morphogenesis);GO:0010091(trichome branching);GO:0010154(fruit development);GO:0016049(cell growth);GO:0016459(myosin complex);GO:0030048(actin filament-based movement);GO:0030133(…	03440(Homologous recombination)	K03165	EC:5.99.1.2	PREDICTED: myosin-11 isoform X1 [Solanum lycopersicum]	0.668093	0.980585	0.405324	0.608126	4.36559	2.47157	0.275879	-1.85789	0.0196107	0.578882	down	yes
Solyc12g057100.2	Solyc12g057100.2	Solyc12g057100.2.1	GO:0005345(purine nucleobase transmembrane transporter activity);GO:0005887(integral component of plasma membrane);GO:0006863(purine nucleobase transport);GO:0009507(chloroplast);GO:0010184(cytokinin transport);GO:0015211(purine nucleoside transmembrane transporter activity)	NA	NA	NA	PREDICTED: purine permease 1-like [Solanum lycopersicum]	4.65315	1.44991	4.31377	4.13476	11.9482	11.5187	0.377399	-1.40584	0.0196631	0.579372	down	yes
Solyc01g091240.3	Solyc01g091240.3	Solyc01g091240.3.1	GO:0003674(molecular_function);GO:0006397(mRNA processing);GO:0008270(zinc ion binding);GO:0009507(chloroplast);GO:0031425(chloroplast RNA processing)	01212(Fatty acid metabolism);00062(Fatty acid elongation)	K01074	EC:3.1.2.22	PREDICTED: pentatricopeptide repeat-containing protein At2g45350, chloroplastic [Solanum lycopersicum]	1.92541	2.01924	2.95462	1.6366	6.49872	10.7593	0.365146	-1.45346	0.0196963	0.579372	down	yes
Solyc10g008660.2	Solyc10g008660.2	Solyc10g008660.2.1	NA	NA	NA	NA	PREDICTED: malonyl-coenzyme:anthocyanin 5-O-glucoside-6'''-O-malonyltransferase [Solanum lycopersicum]	0.726659	3.19513	1.53967	5.63471	7.99302	5.32083	0.288226	-1.79473	0.0197193	0.579372	down	yes
Solyc08g075920.3	Solyc08g075920.3	Solyc08g075920.3.1	GO:0003674(molecular_function);GO:0005634(nucleus);GO:0008150(biological_process)	NA	NA	NA	PREDICTED: protein BREVIS RADIX [Solanum lycopersicum]	15.8154	16.4697	15.6482	10.0238	4.03616	9.01183	2.07758	1.0549	0.0198266	0.579996	up	yes
Solyc04g072265.1	Solyc04g072265.1	Solyc04g072265.1.1	GO:0000027(ribosomal large subunit assembly);GO:0000166(nucleotide binding);GO:0005524(ATP binding);GO:0005575(cellular_component);GO:0005634(nucleus);GO:0008150(biological_process);GO:0016887(ATPase activity)	03008(Ribosome biogenesis in eukaryotes)	K14572	NA	PREDICTED: midasin isoform X1 [Solanum lycopersicum]	0.157913	0.310449	0.085895	0.256444	1.23468	0.309107	0.307881	-1.69955	0.0198324	0.579996	down	yes
Solyc08g081155.1	Solyc08g081155.1	Solyc08g081155.1.1	GO:0003921(GMP synthase activity);GO:0003922(GMP synthase (glutamine-hydrolyzing) activity);GO:0005829(cytosol);GO:0006177(GMP biosynthetic process)	00230(Purine metabolism)	K01951	EC:6.3.5.2	PREDICTED: uncharacterized protein LOC101256508 [Solanum lycopersicum]	3.62969	6.14569	5.08054	3.36386	27.914	10.6312	0.35448	-1.49623	0.0198326	0.579996	down	yes
Solyc04g055250.3	Solyc04g055250.3	Solyc04g055250.3.1	NA	NA	NA	NA	PREDICTED: uncharacterized protein LOC101258942 [Solanum lycopersicum]	12.1524	14.5362	13.9741	10.8723	45.0849	39.9358	0.424043	-1.23772	0.0198899	0.580772	down	yes
Solyc03g053105.1	Solyc03g053105.1	Solyc03g053105.1.1	GO:0003723(RNA binding);GO:0004525(ribonuclease III activity);GO:0005634(nucleus);GO:0005737(cytoplasm);GO:0016442(RISC complex);GO:0030422(production of siRNA involved in RNA interference)	03018(RNA degradation)	K12606	NA	PREDICTED: ribonuclease 3-like protein 2 [Capsicum annuum]	0.835546	2.06388	2.44008	0.838175	0.396893	0.153091	3.84647	1.94353	0.0202513	0.590099	up	yes
Solyc05g010470.3	Solyc05g010470.3	Solyc05g010470.3.1	GO:0000166(nucleotide binding);GO:0005634(nucleus);GO:0005730(nucleolus);GO:0006364(rRNA processing);GO:0007049(cell cycle);GO:0009553(embryo sac development);GO:0009561(megagametogenesis);GO:0051301(cell division);GO:0080008(Cul4-RING E3 ubiquitin ligase complex)	03008(Ribosome biogenesis in eukaryotes)	K14549	NA	PREDICTED: protein SLOW WALKER 1 [Solanum lycopersicum]	3.32779	4.62195	2.13719	2.25265	15.3045	7.44399	0.403459	-1.30951	0.0202813	0.590099	down	yes
Solyc07g047790.3	Solyc07g047790.3	Solyc07g047790.3.1	GO:0005524(ATP binding);GO:0005618(cell wall);GO:0005739(mitochondrion);GO:0006457(protein folding);GO:0006950(response to stress);GO:0009507(chloroplast);GO:0009570(chloroplast stroma);GO:0051082(unfolded protein binding)	04141(Protein processing in endoplasmic reticulum);04626(Plant-pathogen interaction)	K09487	NA	PREDICTED: heat shock protein 90-6, mitochondrial [Solanum lycopersicum]	13.1521	15.0045	9.26872	7.26866	72.5454	21.8957	0.367961	-1.44237	0.020303	0.590099	down	yes
Solyc12g038605.1	Solyc12g038605.1	Solyc12g038605.1.1	NA	NA	NA	NA	PREDICTED: uncharacterized protein LOC104229996 [Nicotiana sylvestris]	4.47289	8.72027	9.32499	0	0	2.16663	10.3931	3.37756	0.0203502	0.590561	up	yes
Solyc02g067340.3	Solyc02g067340.3	Solyc02g067340.3.1	GO:0003677(DNA binding);GO:0003700(transcription factor activity, sequence-specific DNA binding);GO:0005634(nucleus);GO:0006355(regulation of transcription, DNA-templated);GO:0009651(response to salt stress);GO:0009723(response to ethylene);GO:0009733(response to auxin);GO:0009737(response to abscisic acid);GO:0009751(response to salicylic acid);GO:0009753(response to jasmonic acid);GO:0046686(re…	04626(Plant-pathogen interaction)	K09422	NA	transcription factor [Solanum lycopersicum]	23.0188	27.4938	27.511	16.0561	14.4789	12.6784	1.80554	0.852432	0.0204118	0.591443	up	no
Solyc10g084420.2	Solyc10g084420.2	Solyc10g084420.2.1	NA	NA	NA	NA	PREDICTED: uncharacterized protein LOC101254349 [Solanum lycopersicum]	0.08275	0.052936	0.036689	0	0.509653	0.740795	0.137851	-2.85882	0.020468	0.59216	down	yes
Solyc12g044190.2	Solyc12g044190.2	Solyc12g044190.2.1	GO:0005524(ATP binding);GO:0005886(plasma membrane);GO:0006952(defense response);GO:0016021(integral component of membrane);GO:0043531(ADP binding)	04626(Plant-pathogen interaction)	K13459	NA	PREDICTED: probable disease resistance protein At1g61180 isoform X1 [Solanum pennellii]	0.142309	2.75121	0.308442	13.741	12.1121	0.014065	0.123785	-3.0141	0.0205063	0.592361	down	yes
Solyc10g051390.2	Solyc10g051390.2	Solyc10g051390.2.1	GO:0000166(nucleotide binding);GO:0000380(alternative mRNA splicing, via spliceosome);GO:0003676(nucleic acid binding);GO:0003690(double-stranded DNA binding);GO:0003697(single-stranded DNA binding);GO:0003723(RNA binding);GO:0003729(mRNA binding);GO:0005515(protein binding);GO:0005634(nucleus);GO:0005737(cytoplasm);GO:0005739(mitochondrion);GO:0005777(peroxisome);GO:0005829(cytosol);GO:0006406(m…	03040(Spliceosome)	K12885	NA	PREDICTED: glycine-rich RNA-binding protein GRP1A-like [Solanum pennellii]	342.286	349.35	330.903	301.401	792.98	1099.51	0.466085	-1.10134	0.0206959	0.596926	down	yes
Solyc10g085310.1	Solyc10g085310.1	Solyc10g085310.1.1	GO:0004864(protein phosphatase inhibitor activity);GO:0004872(receptor activity);GO:0005634(nucleus);GO:0005737(cytoplasm);GO:0009738(abscisic acid-activated signaling pathway);GO:0010427(abscisic acid binding);GO:0080163(regulation of protein serine/threonine phosphatase activity)	04075(Plant hormone signal transduction)	K14496	NA	PREDICTED: abscisic acid receptor PYL4 [Solanum lycopersicum]	9.4489	9.53276	10.953	13.561	29.648	20.7911	0.467728	-1.09626	0.020883	0.601404	down	yes
Solyc05g012920.2	Solyc05g012920.2	Solyc05g012920.2.1	GO:0001104(RNA polymerase II transcription cofactor activity);GO:0005634(nucleus)	00564(Glycerophospholipid metabolism);00565(Ether lipid metabolism)	K00993	EC:2.7.8.1	PREDICTED: pentatricopeptide repeat-containing protein At2g26790, mitochondrial isoform X2 [Solanum lycopersicum]	0.807406	0.876855	0.783004	0.740353	3.94965	1.47635	0.400117	-1.32151	0.0210451	0.60515	down	yes
Solyc11g067255.1	Solyc11g067255.1	Solyc11g067255.1.1	GO:0016787(hydrolase activity)	NA	NA	NA		1.23811	1.75982	1.71693	2.41784	6.81235	5.28319	0.324863	-1.62209	0.0211741	0.607766	down	yes
Solyc02g083470.3	Solyc02g083470.3	Solyc02g083470.3.1	GO:0003674(molecular_function);GO:0005634(nucleus);GO:0005829(cytosol);GO:0008150(biological_process)	NA	NA	NA	PREDICTED: pre-rRNA-processing protein ESF1 [Solanum lycopersicum]	2.44096	3.1176	2.24672	1.82508	10.9649	5.63911	0.423531	-1.23946	0.0212104	0.607766	down	yes
Solyc11g067160.2	Solyc11g067160.2	Solyc11g067160.2.1	GO:0004033(aldo-keto reductase (NADP) activity);GO:0009505(plant-type cell wall);GO:0009507(chloroplast);GO:0009570(chloroplast stroma);GO:0009941(chloroplast envelope)	NA	NA	NA	PREDICTED: flagellar radial spoke protein 5 isoform X1 [Solanum lycopersicum]	74.7348	137.313	159.756	74.912	63.7372	50.2532	1.96823	0.976898	0.0212537	0.607766	up	no
Solyc03g113420.3	Solyc03g113420.3	Solyc03g113420.3.1	GO:0005215(transporter activity);GO:0005886(plasma membrane);GO:0006857(oligopeptide transport);GO:0009506(plasmodesma);GO:0016020(membrane);GO:0016021(integral component of membrane);GO:0080167(response to karrikin);GO:0090448(glucosinolate:proton symporter activity);GO:0090449(phloem glucosinolate loading);GO:1901349(glucosinolate transport)	04075(Plant hormone signal transduction)	K14486	NA	protein NRT1/ PTR FAMILY 2.11-like [Solanum lycopersicum]	1.1138	1.57623	2.01247	0.983217	6.59374	5.29327	0.365378	-1.45254	0.0212935	0.607766	down	yes
Solyc04g051670.3	Solyc04g051670.3	Solyc04g051670.3.1	GO:0005524(ATP binding);GO:0005634(nucleus);GO:0005730(nucleolus);GO:0006364(rRNA processing);GO:0008033(tRNA processing);GO:0008080(N-acetyltransferase activity)	03008(Ribosome biogenesis in eukaryotes)	K14521	EC:2.3.1.-	PREDICTED: RNA cytidine acetyltransferase 2-like [Solanum lycopersicum]	4.60716	5.53298	3.22157	3.55822	19.507	7.76601	0.433383	-1.20629	0.0212969	0.607766	down	yes
Solyc04g007075.1	Solyc04g007075.1	Solyc04g007075.1.1	NA	04626(Plant-pathogen interaction)	K13457	NA	PREDICTED: putative late blight resistance protein homolog R1A-10 [Solanum pennellii]	7.5634	7.01545	4.11593	4.2098	0.986549	1.4865	2.79743	1.4841	0.0214606	0.60974	up	yes
Solyc07g007760.3	Solyc07g007760.3	Solyc07g007760.3.1	GO:0005576(extracellular region);GO:0005618(cell wall);GO:0006952(defense response);GO:0009506(plasmodesma);GO:0030414(peptidase inhibitor activity);GO:0031640(killing of cells of other organism);GO:0050832(defense response to fungus)	NA	NA	NA	defensin-like protein precursor [Solanum lycopersicum]	563.342	348.223	238.147	312.806	1637.83	816.956	0.415419	-1.26736	0.021461	0.60974	down	yes
Solyc10g084540.2	Solyc10g084540.2	Solyc10g084540.2.1	GO:0008195(phosphatidate phosphatase activity)	00561(Glycerolipid metabolism);00564(Glycerophospholipid metabolism)	K15728	EC:3.1.3.4	PREDICTED: pentatricopeptide repeat-containing protein At2g29760, chloroplastic-like [Solanum lycopersicum]	0.054631	0.158664	0.028086	0.055779	0.558749	0.406031	0.236518	-2.07998	0.0215013	0.60974	down	yes
Solyc06g051680.1	Solyc06g051680.1	Solyc06g051680.1.1	GO:0003674(molecular_function);GO:0005634(nucleus);GO:0009585(red, far-red light phototransduction);GO:0009648(photoperiodism);GO:0009649(entrainment of circadian clock);GO:0009908(flower development);GO:0009909(regulation of flower development);GO:0010017(red or far-red light signaling pathway);GO:0010114(response to red light);GO:0042753(positive regulation of circadian rhythm);GO:0042803(prote…	NA	NA	NA	PREDICTED: protein EARLY FLOWERING 4-like [Nicotiana tomentosiformis]	75.29	66.0649	58.6613	44.5025	224.055	175.507	0.450421	-1.15065	0.0215165	0.60974	down	yes
Solyc08g075870.3	Solyc08g075870.3	Solyc08g075870.3.1	GO:0005768(endosome);GO:0005774(vacuolar membrane);GO:0005802(trans-Golgi network);GO:0008757(S-adenosylmethionine-dependent methyltransferase activity);GO:0032259(methylation)	NA	NA	NA	PREDICTED: probable methyltransferase PMT21 [Solanum lycopersicum]	4.67982	3.98571	4.17606	2.64495	7.6058	23.5211	0.380246	-1.395	0.0215275	0.60974	down	yes
Solyc02g083880.3	Solyc02g083880.3	Solyc02g083880.3.1	GO:0003674(molecular_function);GO:0005576(extracellular region);GO:0009739(response to gibberellin);GO:0009740(gibberellic acid mediated signaling pathway)	00563(Glycosylphosphatidylinositol(GPI)-anchor biosynthesis)	K03860	NA	PREDICTED: gibberellin-regulated protein 11 [Solanum lycopersicum]	11.1377	11.6704	5.50399	5.63566	2.44648	1.83573	2.85465	1.51332	0.0215707	0.610051	up	yes
Solyc07g056040.3	Solyc07g056040.3	Solyc07g056040.3.1	GO:0005515(protein binding);GO:0005886(plasma membrane);GO:0016021(integral component of membrane);GO:0080167(response to karrikin)	NA	NA	NA	PREDICTED: CASP-like protein 2A1 [Solanum lycopersicum]	43.2993	46.3092	36.6703	16.9516	30.3554	23.2574	1.78955	0.8396	0.0216044	0.610089	up	no
Solyc07g054330.3	Solyc07g054330.3	Solyc07g054330.3.1	GO:0003674(molecular_function);GO:0005634(nucleus);GO:0008150(biological_process)	NA	NA	NA	PREDICTED: putative F-box protein At1g49610 isoform X1 [Solanum lycopersicum]	1.93137	1.95418	1.23223	2.16772	7.12286	3.43999	0.402007	-1.31471	0.0217298	0.612717	down	yes
Solyc06g083590.3	Solyc06g083590.3	Solyc06g083590.3.1	GO:0005576(extracellular region);GO:0016829(lyase activity);GO:0030570(pectate lyase activity);GO:0045490(pectin catabolic process);GO:0046872(metal ion binding)	00040(Pentose and glucuronate interconversions)	K01728	EC:4.2.2.2	PREDICTED: ABI3 protein isoform X1 [Solanum lycopersicum]	1.63433	1.68881	1.04955	0.628517	0.325594	0.693977	2.65319	1.40773	0.0220147	0.619823	up	yes
Solyc01g110960.3	Solyc01g110960.3	Solyc01g110960.3.1	NA	NA	NA	NA	PREDICTED: cingulin-like protein 1 [Solanum lycopersicum]	11.2548	11.6515	19.0434	6.11058	64.2405	45.6064	0.361767	-1.46687	0.0221534	0.620678	down	yes
Solyc03g005780.3	Solyc03g005780.3	Solyc03g005780.3.1	GO:0009416(response to light stimulus);GO:0009535(chloroplast thylakoid membrane);GO:0009768(photosynthesis, light harvesting in photosystem I);GO:0009941(chloroplast envelope);GO:0010287(plastoglobule);GO:0016168(chlorophyll binding);GO:0031409(pigment binding)	00196(Photosynthesis - antenna proteins)	K08912	NA	chlorophyll a-b binding protein 3C, chloroplastic [Solanum lycopersicum]	300.791	226.996	640.458	715.136	371.42	2056.68	0.371669	-1.42791	0.022164	0.620678	down	yes
Solyc04g063340.2	Solyc04g063340.2	Solyc04g063340.2.1	GO:0003674(molecular_function);GO:0005739(mitochondrion);GO:0008150(biological_process)	00500(Starch and sucrose metabolism)	K01176	EC:3.2.1.1	PREDICTED: pentatricopeptide repeat-containing protein At1g43980, mitochondrial [Solanum lycopersicum]	0.401992	0.425374	0.243494	0.344839	2.00949	1.14579	0.30595	-1.70863	0.022194	0.620678	down	yes
Solyc09g082870.2	Solyc09g082870.2	Solyc09g082870.2.1	GO:0005887(integral component of plasma membrane);GO:0019829(cation-transporting ATPase activity);GO:0043231(intracellular membrane-bounded organelle)	00190(Oxidative phosphorylation)	K01535	EC:3.6.3.6	PREDICTED: putative calcium-transporting ATPase 13, plasma membrane-type [Solanum lycopersicum]	0.017979	0.087803	0.39242	0.862287	1.693	0.180399	0.182113	-2.4571	0.0222747	0.620678	down	yes
Solyc06g069150.1	Solyc06g069150.1	Solyc06g069150.1.1	GO:0003674(molecular_function);GO:0005634(nucleus);GO:0008150(biological_process)	NA	NA	NA	PREDICTED: uncharacterized protein LOC109120423 [Solanum lycopersicum]	0.963671	0.780107	0.62447	0.92317	4.77572	2.26393	0.297413	-1.74946	0.0222761	0.620678	down	yes
Solyc10g052470.1	Solyc10g052470.1	Solyc10g052470.1.1	GO:0003677(DNA binding);GO:0003700(transcription factor activity, sequence-specific DNA binding);GO:0005634(nucleus);GO:0006351(transcription, DNA-templated);GO:0006355(regulation of transcription, DNA-templated)	00040(Pentose and glucuronate interconversions);00500(Starch and sucrose metabolism)	K01184	EC:3.2.1.15	SANT/MYB domain protein [Solanum lycopersicum]	0	0	1.80931	0	4.71146	39.9281	0.0405315	-4.62481	0.0222804	0.620678	down	yes
Solyc01g008600.3	Solyc01g008600.3	Solyc01g008600.3.1	GO:0000166(nucleotide binding);GO:0003677(DNA binding);GO:0003723(RNA binding);GO:0004518(nuclease activity);GO:0005575(cellular_component);GO:0008150(biological_process);GO:0046872(metal ion binding)	NA	NA	NA	PREDICTED: zinc finger CCCH domain-containing protein 46-like isoform X2 [Solanum lycopersicum]	0.714813	1.43586	0.460436	0.634563	3.33282	3.10285	0.36931	-1.4371	0.0223188	0.620678	down	yes
Solyc03g025270.3	Solyc03g025270.3	Solyc03g025270.3.1	GO:0000494(box C/D snoRNA 3'-end processing);GO:0003723(RNA binding);GO:0008649(rRNA methyltransferase activity);GO:0015030(Cajal body);GO:0031167(rRNA methylation);GO:0031428(box C/D snoRNP complex);GO:0032040(small-subunit processome);GO:1990258(histone glutamine methylation);GO:1990259(histone-glutamine methyltransferase activity)	03008(Ribosome biogenesis in eukaryotes)	K14563	EC:2.1.1.-	PREDICTED: E3 ubiquitin-protein ligase RBBP6-like [Solanum pennellii]	24.6825	26.9694	16.8788	14.8123	99.0406	51.5265	0.414384	-1.27096	0.0223226	0.620678	down	yes
Solyc11g006940.2	Solyc11g006940.2	Solyc11g006940.2.1	GO:0003674(molecular_function);GO:0005739(mitochondrion);GO:0008150(biological_process)	01212(Fatty acid metabolism);00062(Fatty acid elongation)	K01074	EC:3.1.2.22	PREDICTED: putative pentatricopeptide repeat-containing protein At5g37570 [Solanum lycopersicum]	0.566138	0.891365	0.727002	0.769265	3.37562	1.97243	0.357102	-1.48559	0.0223491	0.620678	down	yes
Solyc07g053760.3	Solyc07g053760.3	Solyc07g053760.3.1	GO:0004722(protein serine/threonine phosphatase activity);GO:0005575(cellular_component);GO:0006470(protein dephosphorylation);GO:0046872(metal ion binding)	NA	NA	NA	PREDICTED: probable protein phosphatase 2C 58 isoform X1 [Solanum lycopersicum]	13.2355	13.9964	18.1082	10.3508	6.73298	6.68889	1.90723	0.931482	0.0223736	0.620678	up	no
Solyc04g079910.3	Solyc04g079910.3	Solyc04g079910.3.1	GO:0015292(uniporter activity)	NA	NA	NA	PREDICTED: calcium uniporter protein 4, mitochondrial [Solanum lycopersicum]	0.182246	0.119442	0.279388	0.024608	0.545855	2.82059	0.171355	-2.54494	0.0224807	0.621504	down	yes
Solyc11g007850.2	Solyc11g007850.2	Solyc11g007850.2.1	GO:0003677(DNA binding);GO:0008150(biological_process)	NA	NA	NA	PREDICTED: uncharacterized protein LOC101259105 [Solanum lycopersicum]	5.05487	5.75122	3.88197	3.07147	20.154	10.9588	0.429674	-1.21869	0.0225096	0.621504	down	yes
Solyc03g044630.2	Solyc03g044630.2	Solyc03g044630.2.1	GO:0008150(biological_process);GO:0009507(chloroplast)	NA	NA	NA	PREDICTED: uncharacterized protein LOC101249245 [Solanum lycopersicum]	13.5615	9.62495	11.7158	7.31862	31.8504	44.6029	0.416634	-1.26315	0.022522	0.621504	down	yes
Solyc12g099430.2	Solyc12g099430.2	Solyc12g099430.2.1	GO:0016787(hydrolase activity)	00590(Arachidonic acid metabolism);04146(Peroxisome)	K08726	EC:3.3.2.10;EC:3.1.3.76	PREDICTED: bifunctional epoxide hydrolase 2 [Solanum lycopersicum]	9.62222	12.4742	8.55069	8.1983	3.27339	2.1178	2.2552	1.17326	0.0225388	0.621504	up	yes
Solyc10g085900.2	Solyc10g085900.2	Solyc10g085900.2.1	GO:0008150(biological_process);GO:0009507(chloroplast);GO:0009536(plastid);GO:0009543(chloroplast thylakoid lumen);GO:0009941(chloroplast envelope)	03010(Ribosome)	K02918	NA	PREDICTED: LOW QUALITY PROTEIN: protein SLOW GREEN 1, chloroplastic [Solanum pennellii]	5.14518	6.46717	4.75833	2.82664	24.8551	15.627	0.378	-1.40354	0.0225678	0.621504	down	yes
Solyc02g065560.1	Solyc02g065560.1	Solyc02g065560.1.1	GO:0005575(cellular_component);GO:0008150(biological_process)	00500(Starch and sucrose metabolism)	K01176	EC:3.2.1.1	PREDICTED: pentatricopeptide repeat-containing protein At2g33680 [Solanum lycopersicum]	0.361995	0.705903	0.377352	0.189473	3.47864	1.96063	0.256762	-1.96149	0.0226154	0.621517	down	yes
Solyc04g040170.3	Solyc04g040170.3	Solyc04g040170.3.1	GO:0000428(DNA-directed RNA polymerase complex);GO:0001054(RNA polymerase I activity);GO:0001055(RNA polymerase II activity);GO:0001056(RNA polymerase III activity);GO:0003899(DNA-directed RNA polymerase activity);GO:0005665(DNA-directed RNA polymerase II, core complex);GO:0005666(DNA-directed RNA polymerase III complex);GO:0005736(DNA-directed RNA polymerase I complex)	00230(Purine metabolism);00240(Pyrimidine metabolism);03020(RNA polymerase)	K03013	NA	PREDICTED: DNA-directed RNA polymerase V subunit 5A isoform X1 [Solanum lycopersicum]	5.7596	6.68269	5.4443	4.48386	21.0137	17.0395	0.420494	-1.24984	0.022655	0.621517	down	yes
Solyc02g068280.3	Solyc02g068280.3	Solyc02g068280.3.1	GO:0004252(serine-type endopeptidase activity);GO:0005618(cell wall)	04144(Endocytosis)	K18443	NA	subtilisin-like protease SBT3.5 precursor [Solanum lycopersicum]	4.07782	4.00668	2.30504	3.27732	10.655	7.30176	0.489287	-1.03125	0.0226758	0.621517	down	yes
Solyc03g097920.1	Solyc03g097920.1	Solyc03g097920.1.1	GO:0004702(receptor signaling protein serine/threonine kinase activity);GO:0005737(cytoplasm)	04626(Plant-pathogen interaction)	K04368	EC:2.7.12.2	MAPKK [Solanum lycopersicum]	29.0659	30.8247	27.2051	41.4051	104.321	32.6591	0.488244	-1.03433	0.0226999	0.621517	down	yes
Solyc02g036360.1	Solyc02g036360.1	Solyc02g036360.1.1	GO:0005737(cytoplasm);GO:0005829(cytosol)	NA	NA	NA	Hop-interacting protein THI142 [Solanum lycopersicum]	9.78667	8.1739	12.1231	5.52252	36.5089	31.2517	0.410513	-1.2845	0.0227457	0.621869	down	yes
Solyc01g104750.3	Solyc01g104750.3	Solyc01g104750.3.1	GO:0005886(plasma membrane);GO:0006810(transport);GO:0022857(transmembrane transporter activity)	01200(Carbon metabolism);01230(Biosynthesis of amino acids);00010(Glycolysis / Gluconeogenesis);00030(Pentose phosphate pathway);00051(Fructose and mannose metabolism);00710(Carbon fixation in photosynthetic organisms)	K01623	EC:4.1.2.13	PREDICTED: WAT1-related protein At1g68170-like [Solanum lycopersicum]	1.87175	3.7097	2.58367	1.66311	1.00154	0.757191	2.38618	1.2547	0.0227889	0.62215	up	yes
Solyc08g081150.3	Solyc08g081150.3	Solyc08g081150.3.1	GO:0003921(GMP synthase activity);GO:0003922(GMP synthase (glutamine-hydrolyzing) activity);GO:0005829(cytosol);GO:0006177(GMP biosynthetic process)	00230(Purine metabolism)	K01951	EC:6.3.5.2	PREDICTED: uncharacterized protein LOC101256508 [Solanum lycopersicum]	8.91393	7.31705	7.61345	4.7779	37.3371	19.6569	0.386008	-1.3733	0.0229688	0.6238	down	yes
Solyc06g076490.3	Solyc06g076490.3	Solyc06g076490.3.1	GO:0003674(molecular_function);GO:0005634(nucleus);GO:0008150(biological_process)	NA	NA	NA	PREDICTED: uncharacterized protein LOC101266832 [Solanum lycopersicum]	5.74361	6.26172	6.46622	7.38941	13.7677	15.3737	0.505642	-0.983811	0.0229714	0.6238	down	no
Solyc04g081790.3	Solyc04g081790.3	Solyc04g081790.3.1	GO:0005576(extracellular region);GO:0016042(lipid catabolic process);GO:0016298(lipase activity);GO:0016746(transferase activity, transferring acyl groups);GO:0019953(sexual reproduction);GO:0052689(carboxylic ester hydrolase activity)	00561(Glycerolipid metabolism)	K00679	EC:2.3.1.158	PREDICTED: uncharacterized protein LOC107017073 [Solanum pennellii]	10.9688	6.64935	10.4246	4.20119	2.04621	5.88494	2.3114	1.20877	0.0230333	0.6238	up	yes
Solyc09g082170.3	Solyc09g082170.3	Solyc09g082170.3.1	GO:0003674(molecular_function);GO:0008150(biological_process);GO:0008270(zinc ion binding);GO:0009507(chloroplast)	01212(Fatty acid metabolism);00062(Fatty acid elongation)	K01074	EC:3.1.2.22	PREDICTED: pentatricopeptide repeat-containing protein At4g14820 [Solanum lycopersicum]	0.630112	0.748083	0.503248	0.30538	3.47955	2.12851	0.318164	-1.65216	0.0230551	0.6238	down	yes
Solyc01g006565.1	Solyc01g006565.1	Solyc01g006565.1.1	GO:0016165(linoleate 13S-lipoxygenase activity)	00591(Linoleic acid metabolism);00592(alpha-Linolenic acid metabolism)	K00454	EC:1.13.11.12	lipoxygenase [Solanum lycopersicum]	1.25816	3.33562	4.36538	3.94326	11.8962	9.90826	0.347959	-1.52301	0.0230997	0.6238	down	yes
Solyc05g015150.3	Solyc05g015150.3	Solyc05g015150.3.1	GO:0004672(protein kinase activity);GO:0004674(protein serine/threonine kinase activity);GO:0005524(ATP binding);GO:0005886(plasma membrane);GO:0006468(protein phosphorylation);GO:0007169(transmembrane receptor protein tyrosine kinase signaling pathway);GO:0016021(integral component of membrane);GO:0016301(kinase activity)	04075(Plant hormone signal transduction)	K13415	EC:2.7.10.1;EC:2.7.11.1	PREDICTED: receptor protein kinase-like protein ZAR1 [Solanum lycopersicum]	2.11757	2.59317	1.57752	0.874156	8.53726	7.68734	0.367761	-1.44316	0.0231533	0.6238	down	yes
Solyc11g006490.2	Solyc11g006490.2	Solyc11g006490.2.1	GO:0003677(DNA binding);GO:0003700(transcription factor activity, sequence-specific DNA binding);GO:0005634(nucleus);GO:0006355(regulation of transcription, DNA-templated)	04144(Endocytosis)	K12198	NA	PREDICTED: basic leucine zipper 34 [Solanum lycopersicum]	0.895197	0.942734	0.729099	0.881747	3.21458	2.00307	0.420866	-1.24857	0.0232035	0.6238	down	yes
Solyc01g008160.3	Solyc01g008160.3	Solyc01g008160.3.1	GO:0005634(nucleus);GO:0009507(chloroplast);GO:0009536(plastid);GO:0009658(chloroplast organization);GO:0009941(chloroplast envelope)	NA	NA	NA	PREDICTED: protein SLOW GREEN 1, chloroplastic [Solanum lycopersicum]	13.6219	12.6516	15.5569	7.96093	55.6986	44.7546	0.385839	-1.37393	0.0232403	0.6238	down	yes
Solyc02g091830.3	Solyc02g091830.3	Solyc02g091830.3.1	GO:0001678(cellular glucose homeostasis);GO:0004340(glucokinase activity);GO:0005829(cytosol);GO:0006096(glycolytic process);GO:0008865(fructokinase activity);GO:0019158(mannokinase activity)	01200(Carbon metabolism);00010(Glycolysis / Gluconeogenesis);00051(Fructose and mannose metabolism);00052(Galactose metabolism);00500(Starch and sucrose metabolism);00520(Amino sugar and nucleotide sugar metabolism);00524(Butirosin and neomycin biosynthesis)	K00844	EC:2.7.1.1	PREDICTED: probable hexokinase-like 2 protein [Solanum lycopersicum]	0.202984	0.317684	0.287966	0.217374	0.683514	1.84304	0.294699	-1.76269	0.0233122	0.6238	down	yes
Solyc08g080250.3	Solyc08g080250.3	Solyc08g080250.3.1	GO:0000373(Group II intron splicing);GO:0003723(RNA binding);GO:0005739(mitochondrion);GO:0008270(zinc ion binding);GO:0009507(chloroplast);GO:0009658(chloroplast organization);GO:0010468(regulation of gene expression);GO:0015979(photosynthesis);GO:0016021(integral component of membrane)	00190(Oxidative phosphorylation)	K03952	NA	PREDICTED: APO protein 1, chloroplastic [Solanum lycopersicum]	9.29574	8.99156	8.72258	5.85928	27.4601	26.5388	0.451231	-1.14806	0.023412	0.6238	down	yes
Solyc02g085035.1	Solyc02g085035.1	Solyc02g085035.1.1	GO:0006457(protein folding);GO:0009507(chloroplast)	NA	NA	NA	PREDICTED: LOW QUALITY PROTEIN: auxilin-like protein 1 [Solanum lycopersicum]	0.489657	1.07154	0.529944	0.990717	3.46831	1.39891	0.356976	-1.4861	0.0234205	0.6238	down	yes
Solyc02g082970.1	Solyc02g082970.1	Solyc02g082970.1.1	GO:0005739(mitochondrion);GO:0008150(biological_process)	NA	NA	NA	PREDICTED: pentatricopeptide repeat-containing protein At2g17670 [Solanum lycopersicum]	2.04955	2.75864	1.49435	1.06323	10.8179	6.98592	0.33405	-1.58186	0.0234339	0.6238	down	yes
Solyc03g082420.3	Solyc03g082420.3	Solyc03g082420.3.1	GO:0009408(response to heat);GO:0009507(chloroplast);GO:0009644(response to high light intensity);GO:0042542(response to hydrogen peroxide)	04141(Protein processing in endoplasmic reticulum)	K13993	NA	small heat shock protein, chloroplastic [Solanum lycopersicum]	0.970522	0.819672	1.20875	0.398609	5.20005	5.87275	0.261427	-1.93552	0.0234342	0.6238	down	yes
Solyc03g119950.1	Solyc03g119950.1	Solyc03g119950.1.1	GO:0008270(zinc ion binding);GO:0009416(response to light stimulus);GO:0009451(RNA modification);GO:0009507(chloroplast);GO:0009658(chloroplast organization);GO:0040007(growth)	00500(Starch and sucrose metabolism)	K01176	EC:3.2.1.1	PREDICTED: pentatricopeptide repeat-containing protein At1g15510, chloroplastic [Solanum lycopersicum]	0.648957	0.89309	0.344752	0.395844	3.06217	2.44182	0.319805	-1.64473	0.0234604	0.6238	down	yes
Solyc05g055940.3	Solyc05g055940.3	Solyc05g055940.3.1	GO:0003677(DNA binding);GO:0003700(transcription factor activity, sequence-specific DNA binding);GO:0005634(nucleus);GO:0006351(transcription, DNA-templated);GO:0006355(regulation of transcription, DNA-templated)	03040(Spliceosome)	K12741	NA	PREDICTED: protein PHR1-LIKE 1-like [Solanum pennellii]	18.7994	18.9072	17.9636	25.9405	47.0783	30.6709	0.536893	-0.897294	0.0234851	0.6238	down	no
Solyc03g118780.3	Solyc03g118780.3	Solyc03g118780.3.1	GO:0005576(extracellular region);GO:0009506(plasmodesma);GO:0016020(membrane);GO:0051707(response to other organism)	NA	NA	NA	PREDICTED: thaumatin-like protein [Solanum lycopersicum]	3.22142	4.73585	3.62539	1.11709	10.7422	24.7303	0.316556	-1.65947	0.023514	0.6238	down	yes
Solyc09g092520.3	Solyc09g092520.3	Solyc09g092520.3.1	GO:0004553(hydrolase activity, hydrolyzing O-glycosyl compounds);GO:0005576(extracellular region);GO:0005618(cell wall);GO:0010411(xyloglucan metabolic process);GO:0016762(xyloglucan:xyloglucosyl transferase activity);GO:0016798(hydrolase activity, acting on glycosyl bonds);GO:0042546(cell wall biogenesis);GO:0048046(apoplast);GO:0071555(cell wall organization)	04075(Plant hormone signal transduction)	K14504	EC:2.4.1.207	brassinosteroid-regulated protein BRU1 precursor [Solanum lycopersicum]	315.186	245.113	136.46	127.757	106.991	117.632	1.97729	0.983527	0.0235647	0.6238	up	no
Solyc07g041325.1	Solyc07g041325.1	Solyc07g041325.1.1	NA	NA	NA	NA	PREDICTED: caldesmon isoform X2 [Solanum lycopersicum]	0.08142	0.656442	0.397585	0.626939	2.45719	1.10642	0.270954	-1.88388	0.02358	0.6238	down	yes
Solyc03g115900.3	Solyc03g115900.3	Solyc03g115900.3.1	GO:0009416(response to light stimulus);GO:0009535(chloroplast thylakoid membrane);GO:0009768(photosynthesis, light harvesting in photosystem I);GO:0009941(chloroplast envelope);GO:0010287(plastoglobule);GO:0016168(chlorophyll binding);GO:0031409(pigment binding)	00196(Photosynthesis - antenna proteins)	K08910	NA	chlorophyll a-b binding protein CAB11 [Solanum lycopersicum]	346.954	249.18	586.101	574.682	548.46	1674.24	0.422621	-1.24256	0.023625	0.6238	down	yes
Solyc05g005010.3	Solyc05g005010.3	Solyc05g005010.3.1	GO:0005576(extracellular region);GO:0005739(mitochondrion);GO:0008150(biological_process)	NA	NA	NA	PREDICTED: uncharacterized protein LOC101243783 [Solanum lycopersicum]	17.5701	18.2013	13.5225	12.9413	5.96007	6.06994	1.97403	0.98114	0.0236291	0.6238	up	no
Solyc05g026470.2	Solyc05g026470.2	Solyc05g026470.2.1	NA	NA	NA	NA	PREDICTED: transcriptional corepressor LEUNIG-like isoform X2 [Solanum lycopersicum]	0.167085	0.166068	0.155661	0.171921	0.702819	0.948454	0.268109	-1.89911	0.0236317	0.6238	down	yes
Solyc06g066840.3	Solyc06g066840.3	Solyc06g066840.3.1	GO:0051213(dioxygenase activity)	00230(Purine metabolism)	K01951	EC:6.3.5.2	PREDICTED: probable 2-oxoglutarate-dependent dioxygenase AOP1 [Solanum lycopersicum]	25.8972	43.632	33.8069	22.7283	13.3121	17.9595	1.91363	0.936315	0.0237373	0.6238	up	no
Solyc07g054310.2	Solyc07g054310.2	Solyc07g054310.2.1	GO:0003674(molecular_function);GO:0005576(extracellular region);GO:0005618(cell wall);GO:0005886(plasma membrane);GO:0008150(biological_process)	NA	NA	NA	PREDICTED: putative cell wall protein [Solanum pennellii]	0.850095	0.260569	5.31637	0.35241	3.26	47.3466	0.126121	-2.98711	0.0237992	0.6238	down	yes
Solyc05g046280.2	Solyc05g046280.2	Solyc05g046280.2.1	GO:0005739(mitochondrion);GO:0008150(biological_process)	00240(Pyrimidine metabolism)	K13800	EC:2.7.4.-;EC:2.7.4.14	PREDICTED: pentatricopeptide repeat-containing protein At3g49740 [Solanum lycopersicum]	0.133905	0.154044	0.111283	0.106323	0.984258	0.43917	0.260978	-1.938	0.0238043	0.6238	down	yes
Solyc01g108650.2	Solyc01g108650.2	Solyc01g108650.2.1	GO:0003674(molecular_function);GO:0009507(chloroplast);GO:0009793(embryo development ending in seed dormancy);GO:0016021(integral component of membrane)	NA	NA	NA	PREDICTED: uncharacterized protein LOC101251724 [Solanum lycopersicum]	31.943	26.4028	22.5609	10.4881	104.061	96.0313	0.384208	-1.38004	0.0238053	0.6238	down	yes
Solyc01g081290.3	Solyc01g081290.3	Solyc01g081290.3.1	GO:0005739(mitochondrion);GO:0008150(biological_process);GO:0008270(zinc ion binding)	00500(Starch and sucrose metabolism)	K01176	EC:3.2.1.1	PREDICTED: pentatricopeptide repeat-containing protein At3g03580 isoform X1 [Solanum lycopersicum]	0.057452	0.400249	0.16061	0.368347	1.15339	0.651619	0.284496	-1.81352	0.0238432	0.6238	down	yes
Solyc02g079415.1	Solyc02g079415.1	Solyc02g079415.1.1	GO:0003723(RNA binding);GO:0005634(nucleus);GO:0005730(nucleolus);GO:0006364(rRNA processing);GO:0008757(S-adenosylmethionine-dependent methyltransferase activity);GO:0032259(methylation)	NA	NA	NA	PREDICTED: 25S rRNA (cytosine-C(5))-methyltransferase nop2-like [Solanum lycopersicum]	9.89471	9.22017	8.73198	6.88528	36.6042	18.3059	0.45063	-1.14999	0.023875	0.6238	down	yes
Solyc04g010040.3	Solyc04g010040.3	Solyc04g010040.3.1	GO:0000166(nucleotide binding);GO:0003676(nucleic acid binding);GO:0003723(RNA binding);GO:0008150(biological_process)	03040(Spliceosome)	K12741	NA	PREDICTED: RNA-binding protein 42-like isoform X1 [Solanum tuberosum]	0.674031	0.214366	0.433711	0.288647	3.32773	1.93392	0.238205	-2.06973	0.0239021	0.6238	down	yes
Solyc09g060100.3	Solyc09g060100.3	Solyc09g060100.3.1	GO:0003674(molecular_function);GO:0008150(biological_process);GO:0009507(chloroplast);GO:0016021(integral component of membrane)	04626(Plant-pathogen interaction)	K16224	NA	PREDICTED: uncharacterized protein LOC101255624 [Solanum lycopersicum]	1.54394	1.50702	1.77303	0.933637	5.9313	4.93002	0.408987	-1.28987	0.0239328	0.6238	down	yes
Solyc02g065380.3	Solyc02g065380.3	Solyc02g065380.3.1	GO:0003674(molecular_function);GO:0005739(mitochondrion);GO:0005774(vacuolar membrane);GO:0005886(plasma membrane);GO:0016021(integral component of membrane)	NA	NA	NA	PREDICTED: cold-regulated 413 plasma membrane protein 2 [Solanum lycopersicum]	53.8903	45.3024	46.7676	31.9355	21.937	26.4261	1.81772	0.862129	0.0239646	0.6238	up	no
Solyc08g083280.3	Solyc08g083280.3	Solyc08g083280.3.1	GO:0004022(alcohol dehydrogenase (NAD) activity);GO:0005737(cytoplasm);GO:0008270(zinc ion binding);GO:0055114(oxidation-reduction process)	00010(Glycolysis / Gluconeogenesis);00071(Fatty acid degradation);00350(Tyrosine metabolism)	K00001	EC:1.1.1.1	PREDICTED: alcohol dehydrogenase-like 4 [Solanum lycopersicum]	37.1437	52.7335	52.8306	40.3284	9.6006	12.1618	2.29837	1.20061	0.0239718	0.6238	up	yes
Solyc10g080220.2	Solyc10g080220.2	Solyc10g080220.2.1	GO:0005739(mitochondrion);GO:0006397(mRNA processing);GO:0008270(zinc ion binding);GO:0009507(chloroplast);GO:0031425(chloroplast RNA processing)	01200(Carbon metabolism);00630(Glyoxylate and dicarboxylate metabolism);00910(Nitrogen metabolism);00460(Cyanoamino acid metabolism)	K01455	EC:3.5.1.49	PREDICTED: pentatricopeptide repeat-containing protein At1g59720, chloroplastic/mitochondrial-like [Solanum pennellii]	0.263586	0.352585	0.400525	0.28767	1.53495	1.52937	0.303311	-1.72113	0.0240418	0.6238	down	yes
Solyc02g014360.3	Solyc02g014360.3	Solyc02g014360.3.1	GO:0000166(nucleotide binding);GO:0005739(mitochondrion);GO:0008270(zinc ion binding);GO:0016125(sterol metabolic process);GO:0019287(isopentenyl diphosphate biosynthetic process, mevalonate pathway);GO:0019288(isopentenyl diphosphate biosynthetic process, methylerythritol 4-phosphate pathway);GO:0034046(poly(G) binding);GO:0048364(root development);GO:0050790(regulation of catalytic activity)	00500(Starch and sucrose metabolism)	K01176	EC:3.2.1.1	PREDICTED: pentatricopeptide repeat-containing protein At4g14850 [Solanum lycopersicum]	2.44053	3.53443	2.55347	1.68334	10.7005	8.76101	0.403334	-1.30995	0.0240791	0.6238	down	yes
Solyc06g043036.1	Solyc06g043036.1	Solyc06g043036.1.1	GO:0009536(plastid)	NA	NA	NA	Ycf68 protein (chloroplast) [Carnegiea gigantea]	2.24707	0.202713	3.36716	0	0.431065	0.51738	6.13314	2.61663	0.0240849	0.6238	up	yes
Solyc04g076260.2	Solyc04g076260.2	Solyc04g076260.2.1	GO:0003674(molecular_function);GO:0005575(cellular_component);GO:0008150(biological_process)	04070(Phosphatidylinositol signaling system)	K02183	NA	PREDICTED: uncharacterized protein At5g64816-like [Solanum lycopersicum]	7.88719	5.14714	4.77716	1.79824	29.6355	26.0519	0.309842	-1.69039	0.0240926	0.6238	down	yes
Solyc12g056650.2	Solyc12g056650.2	Solyc12g056650.2.1	GO:0005515(protein binding);GO:0005634(nucleus);GO:0005654(nucleoplasm);GO:0005737(cytoplasm);GO:0006355(regulation of transcription, DNA-templated);GO:0007623(circadian rhythm);GO:0009409(response to cold);GO:0009585(red, far-red light phototransduction);GO:0009637(response to blue light);GO:0009908(flower development);GO:0010218(response to far red light);GO:0010378(temperature compensation of …	04712(Circadian rhythm - plant)	K12124	NA	PREDICTED: protein GIGANTEA-like isoform X1 [Solanum lycopersicum]	25.8744	29.973	26.5533	23.4473	77.5603	71.3769	0.478006	-1.0649	0.0241106	0.6238	down	yes
Solyc10g008730.3	Solyc10g008730.3	Solyc10g008730.3.1	GO:0003674(molecular_function);GO:0005886(plasma membrane);GO:0010199(organ boundary specification between lateral organs and the meristem);GO:0016021(integral component of membrane);GO:0048530(fruit morphogenesis)	NA	NA	NA	PREDICTED: uncharacterized protein LOC101255929 [Solanum lycopersicum]	18.3388	22.403	18.4082	11.8812	7.8878	6.25219	2.27315	1.18469	0.0241124	0.6238	up	yes
Solyc11g072740.1	Solyc11g072740.1	Solyc11g072740.1.1	NA	NA	NA	NA	PREDICTED: protein PXR1-like [Solanum lycopersicum]	10.3437	7.42636	6.68749	5.68315	33.0266	22.642	0.398645	-1.32682	0.0242153	0.6238	down	yes
Solyc01g079180.3	Solyc01g079180.3	Solyc01g079180.3.1	GO:0005576(extracellular region);GO:0005618(cell wall);GO:0005737(cytoplasm);GO:0009505(plant-type cell wall);GO:0009507(chloroplast);GO:0030599(pectinesterase activity);GO:0042545(cell wall modification);GO:0045330(aspartyl esterase activity);GO:0045490(pectin catabolic process)	00040(Pentose and glucuronate interconversions);00500(Starch and sucrose metabolism)	K01051	EC:3.1.1.11	PREDICTED: probable pectinesterase 53 [Solanum lycopersicum]	9.574	9.62534	7.2682	5.03294	3.19719	4.46063	2.08558	1.06045	0.0242218	0.6238	up	yes
Solyc02g081680.3	Solyc02g081680.3	Solyc02g081680.3.1	GO:0005654(nucleoplasm);GO:0005730(nucleolus);GO:0030690(Noc1p-Noc2p complex);GO:0030691(Noc2p-Noc3p complex);GO:0042273(ribosomal large subunit biogenesis)	NA	NA	NA	PREDICTED: nucleolar complex protein 2 homolog [Solanum lycopersicum]	6.05203	5.83997	3.03287	2.52501	25.7066	11.2966	0.377575	-1.40517	0.0242643	0.6238	down	yes
Solyc03g033510.3	Solyc03g033510.3	Solyc03g033510.3.1	GO:0005634(nucleus);GO:0005737(cytoplasm)	00260(Glycine, serine and threonine metabolism);00350(Tyrosine metabolism);00360(Phenylalanine metabolism);00410(beta-Alanine metabolism);00950(Isoquinoline alkaloid biosynthesis);00960(Tropane, piperidine and pyridine alkaloid biosynthesis)	K00276	EC:1.4.3.21	PREDICTED: uncharacterized protein LOC101245822 [Solanum lycopersicum]	2.18012	1.77882	2.1005	1.32723	0.482415	0.435441	2.69898	1.43241	0.0243168	0.6238	up	yes
Solyc06g035530.3	Solyc06g035530.3	Solyc06g035530.3.1	GO:0009416(response to light stimulus);GO:0009686(gibberellin biosynthetic process);GO:0009740(gibberellic acid mediated signaling pathway);GO:0009826(unidimensional cell growth);GO:0009908(flower development);GO:0045544(gibberellin 20-oxidase activity)	00904(Diterpenoid biosynthesis)	K05282	EC:1.14.11.12	gibberellin 20-oxidase-2 [Solanum lycopersicum]	0.364614	0.410636	0.039844	0.533142	0.494921	2.06037	0.263919	-1.92184	0.0243328	0.6238	down	yes
Solyc06g074260.3	Solyc06g074260.3	Solyc06g074260.3.1	GO:0003674(molecular_function);GO:0008150(biological_process);GO:0009507(chloroplast)	NA	NA	NA	pollen proteins Ole e I-like precursor [Solanum lycopersicum]	14.5083	19.4929	12.5644	13.0693	48.5363	37.2272	0.471156	-1.08572	0.0243346	0.6238	down	yes
Solyc03g082710.3	Solyc03g082710.3	Solyc03g082710.3.1	GO:0000398(mRNA splicing, via spliceosome);GO:0035614(snRNA stem-loop binding)	NA	NA	NA	RNA binding domain-containing protein [Solanum lycopersicum]	0.22821	8.27435	0.376101	19.111	11.2844	7.45782	0.234555	-2.092	0.024342	0.6238	down	yes
Solyc06g071490.2	Solyc06g071490.2	Solyc06g071490.2.1	GO:0003674(molecular_function);GO:0005634(nucleus);GO:0008150(biological_process)	NA	NA	NA	PREDICTED: uncharacterized protein LOC101251994 [Solanum lycopersicum]	4.27577	5.19975	3.13454	4.51994	10.9087	8.93919	0.517489	-0.950401	0.0243638	0.6238	down	no
Solyc08g082370.1	Solyc08g082370.1	Solyc08g082370.1.1	GO:0003674(molecular_function);GO:0005634(nucleus);GO:0010227(floral organ abscission)	NA	NA	NA	PREDICTED: uncharacterized protein LOC109220985 [Nicotiana attenuata]	147.065	170.847	122.824	125.045	47.9285	30.2436	2.1688	1.1169	0.0243682	0.6238	up	yes
Solyc03g059270.3	Solyc03g059270.3	Solyc03g059270.3.1	GO:0003676(nucleic acid binding);GO:0003700(transcription factor activity, sequence-specific DNA binding);GO:0005634(nucleus);GO:0006351(transcription, DNA-templated);GO:0006355(regulation of transcription, DNA-templated);GO:0008270(zinc ion binding);GO:0009860(pollen tube growth);GO:0010500(transmitting tissue development);GO:0046872(metal ion binding);GO:1990058(fruit replum development)	NA	NA	NA	PREDICTED: zinc finger protein WIP2 [Solanum lycopersicum]	2.70098	3.14834	3.47299	3.39682	13.4218	5.31168	0.421245	-1.24727	0.0245466	0.62674	down	yes
Solyc07g052730.3	Solyc07g052730.3	Solyc07g052730.3.1	GO:0003779(actin binding);GO:0005618(cell wall);GO:0005737(cytoplasm);GO:0005886(plasma membrane);GO:0009524(phragmoplast);GO:0009960(endosperm development);GO:0016021(integral component of membrane);GO:0030041(actin filament polymerization);GO:0045010(actin nucleation);GO:0048317(seed morphogenesis)	NA	NA	NA	formin I2I [Solanum lycopersicum]	0.110991	0.029438	0.107938	0.150518	0.452468	0.306559	0.273067	-1.87267	0.024554	0.62674	down	yes
Solyc06g063260.3	Solyc06g063260.3	Solyc06g063260.3.1	GO:0000139(Golgi membrane);GO:0004571(mannosyl-oligosaccharide 1,2-alpha-mannosidase activity);GO:0005783(endoplasmic reticulum);GO:0006491(N-glycan processing)	00510(N-Glycan biosynthesis);04141(Protein processing in endoplasmic reticulum)	K01230	EC:3.2.1.113	PREDICTED: mannosyl-oligosaccharide 1,2-alpha-mannosidase MNS1-like isoform X1 [Solanum lycopersicum]	1.21084	1.31547	1.31634	2.25815	4.64989	2.30143	0.417251	-1.26101	0.0245826	0.62674	down	yes
Solyc05g051660.1	Solyc05g051660.1	Solyc05g051660.1.1	GO:0009717(isoflavonoid biosynthetic process);GO:0033987(2-hydroxyisoflavanone dehydratase activity);GO:0046287(isoflavonoid metabolic process);GO:0052689(carboxylic ester hydrolase activity)	00943(Isoflavonoid biosynthesis)	K13258	EC:4.2.1.105	acylsugar acylhydrolase 1 [Solanum lycopersicum]	15.2786	14.2184	14.8373	10.6923	5.69222	4.85298	2.08755	1.06181	0.0246333	0.627187	up	yes
Solyc10g005360.3	Solyc10g005360.3	Solyc10g005360.3.1	GO:0009685(gibberellin metabolic process);GO:0052635(C-20 gibberellin 2-beta-dioxygenase activity)	00904(Diterpenoid biosynthesis)	K04125	EC:1.14.11.13	PREDICTED: gibberellin 2-beta-dioxygenase 8 isoform X2 [Solanum lycopersicum]	1.784	2.84716	3.32897	1.0608	0.50442	0	5.08564	2.34643	0.0246764	0.627439	up	yes
Solyc09g018020.3	Solyc09g018020.3	Solyc09g018020.3.1	GO:0005576(extracellular region);GO:0005618(cell wall);GO:0006949(syncytium formation);GO:0009664(plant-type cell wall organization);GO:0009826(unidimensional cell growth);GO:0009828(plant-type cell wall loosening);GO:0009831(plant-type cell wall modification involved in multidimensional cell growth);GO:0016020(membrane)	NA	NA	NA	PREDICTED: expansin-A10-like [Solanum lycopersicum]	38.5064	40.5049	30.7526	23.8198	24.1614	13.9216	1.77317	0.826328	0.02472	0.627702	up	no
Solyc04g051247.1	Solyc04g051247.1	Solyc04g051247.1.1	GO:0016020(membrane);GO:0016709(oxidoreductase activity, acting on paired donors, with incorporation or reduction of molecular oxygen, NAD(P)H as one donor, and incorporation of one atom of oxygen);GO:0044550(secondary metabolite biosynthetic process)	00380(Tryptophan metabolism)	K07408	EC:1.14.14.1	PREDICTED: cytochrome P450 71A1-like [Solanum pennellii]	2.36895	1.98963	2.76331	1.29601	0.812529	0.579198	2.64977	1.40587	0.0249039	0.631524	up	yes
Solyc01g095110.3	Solyc01g095110.3	Solyc01g095110.3.1	GO:0003674(molecular_function);GO:0005739(mitochondrion);GO:0008150(biological_process)	03018(RNA degradation)	K14442	EC:3.6.4.13	PREDICTED: pentatricopeptide repeat-containing protein At3g61520, mitochondrial-like [Solanum lycopersicum]	0.975289	1.31625	1.13148	0.950207	5.51761	2.97157	0.362631	-1.46342	0.024956	0.631997	down	yes
Solyc11g065350.2	Solyc11g065350.2	Solyc11g065350.2.1	GO:0005886(plasma membrane);GO:0016021(integral component of membrane);GO:0042626(ATPase activity, coupled to transmembrane movement of substances)	02010(ABC transporters)	K05681	NA	PREDICTED: ABC transporter G family member 15-like [Solanum lycopersicum]	24.4304	23.8667	26.7116	16.7532	10.2391	13.618	1.84704	0.885212	0.0250145	0.632629	up	no
Solyc08g077840.3	Solyc08g077840.3	Solyc08g077840.3.1	GO:0000256(allantoin catabolic process);GO:0003700(transcription factor activity, sequence-specific DNA binding);GO:0005783(endoplasmic reticulum);GO:0006145(purine nucleobase catabolic process);GO:0006355(regulation of transcription, DNA-templated);GO:0010136(ureide catabolic process);GO:0046872(metal ion binding);GO:0071522(ureidoglycine aminohydrolase activity)	00230(Purine metabolism)	K14977	EC:3.5.3.26	PREDICTED: (S)-ureidoglycine aminohydrolase [Solanum lycopersicum]	7.68534	6.40366	7.59334	3.55132	27.0142	23.5683	0.400532	-1.32001	0.0250505	0.632694	down	yes
Solyc04g071960.3	Solyc04g071960.3	Solyc04g071960.3.1	GO:0004022(alcohol dehydrogenase (NAD) activity);GO:0005829(cytosol);GO:0006561(proline biosynthetic process);GO:0009408(response to heat);GO:0009414(response to water deprivation);GO:0009688(abscisic acid biosynthetic process);GO:0009750(response to fructose);GO:0010115(regulation of abscisic acid biosynthetic process);GO:0010182(sugar mediated signaling pathway);GO:0010301(xanthoxin dehydrogena…	00906(Carotenoid biosynthesis)	K09841	EC:1.1.1.288	PREDICTED: xanthoxin dehydrogenase-like [Solanum lycopersicum]	17.1936	4.56104	6.80897	12.8777	17.1072	36.8391	0.427446	-1.22619	0.0250863	0.63275	down	yes
Solyc01g081560.2	Solyc01g081560.2	Solyc01g081560.2.1	GO:0003674(molecular_function);GO:0005739(mitochondrion);GO:0008150(biological_process);GO:0008270(zinc ion binding)	00500(Starch and sucrose metabolism)	K01176	EC:3.2.1.1	PREDICTED: pentatricopeptide repeat-containing protein At3g24000, mitochondrial [Solanum lycopersicum]	0.186835	0.159378	0.153582	0.126972	1.19553	0.515075	0.271986	-1.87839	0.0251458	0.633133	down	yes
Solyc08g079030.3	Solyc08g079030.3	Solyc08g079030.3.1	GO:0003674(molecular_function);GO:0005575(cellular_component);GO:0008150(biological_process)	NA	NA	NA	PREDICTED: uncharacterized protein LOC104648958 [Solanum lycopersicum]	0.46093	0.647552	0.590176	0.159421	0.124817	0.255363	3.14799	1.65443	0.0251855	0.633133	up	yes
Solyc12g094440.2	Solyc12g094440.2	Solyc12g094440.2.1	GO:0000741(karyogamy);GO:0003677(DNA binding);GO:0003700(transcription factor activity, sequence-specific DNA binding);GO:0005634(nucleus);GO:0006351(transcription, DNA-templated);GO:0006355(regulation of transcription, DNA-templated);GO:0010197(polar nucleus fusion)	NA	NA	NA	PREDICTED: high mobility group B protein 9 [Solanum lycopersicum]	5.23658	4.16496	18.6012	5.5773	0.251922	0.383755	4.50714	2.17221	0.0252322	0.633133	up	yes
Solyc10g080870.3	Solyc10g080870.3	Solyc10g080870.3.1	GO:0004497(monooxygenase activity);GO:0005506(iron ion binding);GO:0005576(extracellular region);GO:0016021(integral component of membrane);GO:0016705(oxidoreductase activity, acting on paired donors, with incorporation or reduction of molecular oxygen);GO:0020037(heme binding);GO:0055114(oxidation-reduction process)	00073(Cutin, suberine and wax biosynthesis)	K15405	NA	PREDICTED: alkane hydroxylase MAH1-like [Solanum lycopersicum]	0.872615	1.18484	1.39934	1.1301	1.85842	7.2375	0.338039	-1.56474	0.0252355	0.633133	down	yes
Solyc02g078620.1	Solyc02g078620.1	Solyc02g078620.1.1	GO:0003677(DNA binding);GO:0003700(transcription factor activity, sequence-specific DNA binding);GO:0005634(nucleus);GO:0006351(transcription, DNA-templated);GO:0006355(regulation of transcription, DNA-templated);GO:0044212(transcription regulatory region DNA binding);GO:0046872(metal ion binding);GO:0048364(root development)	04712(Circadian rhythm - plant)	K16222	NA	PREDICTED: dof zinc finger protein DOF2.2-like [Solanum tuberosum]	3.02421	3.90202	2.13602	1.66988	0.91967	0.45012	2.98133	1.57595	0.0252753	0.633291	up	yes
Solyc11g012130.2	Solyc11g012130.2	Solyc11g012130.2.1	GO:0046658(anchored component of plasma membrane)	NA	NA	NA	PREDICTED: early nodulin-like protein 1 [Solanum lycopersicum]	4.59777	2.37853	3.90116	1.45588	20.639	12.7443	0.312219	-1.67937	0.0253944	0.634745	down	yes
Solyc08g077210.3	Solyc08g077210.3	Solyc08g077210.3.1	GO:0004439(phosphatidylinositol-4,5-bisphosphate 5-phosphatase activity);GO:0004445(inositol-polyphosphate 5-phosphatase activity);GO:0005737(cytoplasm);GO:0009737(response to abscisic acid);GO:0009738(abscisic acid-activated signaling pathway);GO:0009845(seed germination);GO:0032957(inositol trisphosphate metabolic process);GO:0034485(phosphatidylinositol-3,4,5-trisphosphate 5-phosphatase activi…	00562(Inositol phosphate metabolism);04070(Phosphatidylinositol signaling system)	K01099	EC:3.1.3.36	inositol-1,4,5-triphosphate-5-phosphatase [Solanum lycopersicum]	33.5297	33.0498	15.3799	57.8132	70.6475	32.7819	0.508298	-0.976252	0.0254214	0.634745	down	no
Solyc02g069490.3	Solyc02g069490.3	Solyc02g069490.3.1	GO:0008202(steroid metabolic process)	00100(Steroid biosynthesis)	K09828	EC:1.3.1.72;EC:1.3.1.-	delta(24)-sterol reductase-like [Solanum lycopersicum]	50.9105	54.858	33.6689	104.867	75.4563	77.2897	0.541266	-0.885591	0.0254342	0.634745	down	no
Solyc12g044880.2	Solyc12g044880.2	Solyc12g044880.2.1	GO:0004565(beta-galactosidase activity);GO:0005618(cell wall);GO:0005773(vacuole)	00052(Galactose metabolism);00600(Sphingolipid metabolism);00531(Glycosaminoglycan degradation);00604(Glycosphingolipid biosynthesis - ganglio series);00511(Other glycan degradation)	K12309	EC:3.2.1.23	beta-galactosidase precursor [Solanum lycopersicum]	9.35534	5.53408	5.27423	14.027	11.3663	11.6422	0.544441	-0.877152	0.0255066	0.635714	down	no
Solyc06g083540.3	Solyc06g083540.3	Solyc06g083540.3.1	GO:0004842(ubiquitin-protein transferase activity);GO:0019005(SCF ubiquitin ligase complex);GO:0031146(SCF-dependent proteasomal ubiquitin-dependent protein catabolic process)	03013(RNA transport);03008(Ribosome biogenesis in eukaryotes)	K14525	EC:3.1.26.5	PREDICTED: uncharacterized protein LOC101262531 isoform X1 [Solanum lycopersicum]	10.5049	10.917	8.51403	7.92657	34.1765	21.1141	0.473541	-1.07844	0.0256076	0.637278	down	yes
Solyc07g008440.3	Solyc07g008440.3	Solyc07g008440.3.1	GO:0005345(purine nucleobase transmembrane transporter activity);GO:0006863(purine nucleobase transport);GO:0009507(chloroplast);GO:0016020(membrane);GO:0016021(integral component of membrane)	NA	NA	NA	PREDICTED: purine permease 3-like [Solanum lycopersicum]	0.200396	0.128243	0.450278	0.094018	1.9671	1.67401	0.208538	-2.26162	0.0256583	0.637278	down	yes
Solyc02g068760.3	Solyc02g068760.3	Solyc02g068760.3.1	NA	NA	NA	NA	PREDICTED: pentatricopeptide repeat-containing protein At2g35130 [Solanum lycopersicum]	17.8183	17.0216	14.8778	7.10013	57.5749	59.7953	0.399434	-1.32397	0.0256884	0.637278	down	yes
Solyc12g008830.2	Solyc12g008830.2	Solyc12g008830.2.1	GO:0000977(RNA polymerase II regulatory region sequence-specific DNA binding);GO:0001085(RNA polymerase II transcription factor binding);GO:0001228(transcriptional activator activity, RNA polymerase II transcription regulatory region sequence-specific binding);GO:0003682(chromatin binding);GO:0005634(nucleus);GO:0005667(transcription factor complex);GO:0030154(cell differentiation)	NA	NA	NA	PREDICTED: putative GATA transcription factor 22 [Solanum lycopersicum]	24.9953	28.7197	16.5205	22.2313	100.738	35.5208	0.443153	-1.17412	0.0257043	0.637278	down	yes
Solyc11g012475.1	Solyc11g012475.1	Solyc11g012475.1.1	GO:0005739(mitochondrion);GO:0008270(zinc ion binding);GO:0009451(RNA modification)	00240(Pyrimidine metabolism)	K00857	EC:2.7.1.21	PREDICTED: pentatricopeptide repeat-containing protein At4g16470-like isoform X1 [Solanum lycopersicum]	1.37169	2.11059	1.91671	1.12453	10.0033	4.38092	0.348124	-1.52233	0.0257658	0.637611	down	yes
Solyc03g113490.3	Solyc03g113490.3	Solyc03g113490.3.1	GO:0005886(plasma membrane);GO:0005975(carbohydrate metabolic process);GO:0016901(oxidoreductase activity, acting on the CH-OH group of donors, quinone or similar compound as acceptor);GO:0031225(anchored component of membrane);GO:0046658(anchored component of plasma membrane);GO:0048038(quinone binding);GO:0055114(oxidation-reduction process)	NA	NA	NA	PREDICTED: HIPL1 protein-like [Solanum lycopersicum]	6.31776	4.57995	6.14273	3.1714	1.68459	3.17524	2.12177	1.08527	0.0257852	0.637611	up	yes
Solyc07g009220.2	Solyc07g009220.2	Solyc07g009220.2.1	GO:0003674(molecular_function);GO:0005575(cellular_component);GO:0008150(biological_process);GO:0008270(zinc ion binding)	00500(Starch and sucrose metabolism)	K01176	EC:3.2.1.1	PREDICTED: pentatricopeptide repeat-containing protein At2g34400 [Solanum lycopersicum]	0.410781	0.361022	0.328589	0.473676	1.72787	1.0076	0.342893	-1.54417	0.0258277	0.637826	down	yes
Solyc09g092240.3	Solyc09g092240.3	Solyc09g092240.3.1	GO:0000462(maturation of SSU-rRNA from tricistronic rRNA transcript (SSU-rRNA, 5.8S rRNA, LSU-rRNA));GO:0005730(nucleolus);GO:0030686(90S preribosome);GO:0032040(small-subunit processome)	NA	NA	NA	PREDICTED: small subunit processome component 20 homolog [Solanum lycopersicum]	1.76087	2.57922	1.38203	1.38503	8.66407	3.27455	0.429471	-1.21937	0.0258697	0.638029	down	yes
Solyc07g063600.3	Solyc07g063600.3	Solyc07g063600.3.1	GO:0009416(response to light stimulus);GO:0009535(chloroplast thylakoid membrane);GO:0009768(photosynthesis, light harvesting in photosystem I);GO:0009941(chloroplast envelope);GO:0010287(plastoglobule);GO:0016168(chlorophyll binding);GO:0031409(pigment binding)	00196(Photosynthesis - antenna proteins)	K08914	NA	PREDICTED: chlorophyll a-b binding protein 13, chloroplastic-like [Solanum lycopersicum]	359.863	225.093	530.719	436.093	443.941	1972.66	0.391096	-1.35441	0.0259166	0.638354	down	yes
Solyc01g096435.1	Solyc01g096435.1	Solyc01g096435.1.1	GO:0003955(NAD(P)H dehydrogenase (quinone) activity);GO:0005829(cytosol);GO:0005886(plasma membrane);GO:0008752(FMN reductase activity);GO:0009507(chloroplast);GO:0009570(chloroplast stroma);GO:0009651(response to salt stress);GO:0009735(response to cytokinin);GO:0042742(defense response to bacterium);GO:0055114(oxidation-reduction process)	04626(Plant-pathogen interaction)	K13436	EC:2.7.11.1	NAD(P)H:quinone oxidoreductase [Solanum lycopersicum]	32.8045	26.6623	26.1588	19.9372	12.7395	10.8776	1.96595	0.975225	0.0259728	0.638905	up	no
Solyc03g007920.3	Solyc03g007920.3	Solyc03g007920.3.1	GO:0003824(catalytic activity);GO:0005789(endoplasmic reticulum membrane);GO:0005886(plasma membrane);GO:0009507(chloroplast);GO:0016021(integral component of membrane);GO:0016603(glutaminyl-peptide cyclotransferase activity);GO:0017186(peptidyl-pyroglutamic acid biosynthetic process, using glutaminyl-peptide cyclotransferase)	NA	NA	NA	PREDICTED: glutaminyl-peptide cyclotransferase-like [Solanum lycopersicum]	17.5072	12.7622	16.8713	10.6841	5.45096	7.76934	1.97205	0.979694	0.0261451	0.640994	up	no
Solyc10g009045.1	Solyc10g009045.1	Solyc10g009045.1.1	NA	NA	NA	NA	PREDICTED: uncharacterized protein LOC107844172 [Capsicum annuum]	2.16355	1.53476	1.00373	1.87601	6.38341	6.02265	0.329227	-1.60285	0.0261504	0.640994	down	yes
Solyc10g045310.2	Solyc10g045310.2	Solyc10g045310.2.1	GO:0008150(biological_process)	NA	NA	NA	PREDICTED: uncharacterized protein LOC101254246 [Solanum lycopersicum]	23.1512	19.5096	21.4537	8.09242	89.9369	70.6034	0.380202	-1.39516	0.026177	0.640994	down	yes
Solyc10g055630.2	Solyc10g055630.2	Solyc10g055630.2.1	GO:0005773(vacuole);GO:0005887(integral component of plasma membrane);GO:0009506(plasmodesma);GO:0009992(cellular water homeostasis);GO:0015250(water channel activity);GO:0015254(glycerol channel activity);GO:0034220(ion transmembrane transport)	00531(Glycosaminoglycan degradation)	K10532	EC:2.3.1.78	putative PIP-type aquaporin [Solanum lycopersicum]	532.668	389.04	366.729	311.307	135.917	186.946	2.03169	1.02268	0.0261935	0.640994	up	yes
Solyc04g007530.3	Solyc04g007530.3	Solyc04g007530.3.1	GO:0006855(drug transmembrane transport);GO:0015238(drug transmembrane transporter activity)	03030(DNA replication);03410(Base excision repair);03420(Nucleotide excision repair);03430(Mismatch repair)	K10747	EC:6.5.1.1;EC:6.5.1.6	PREDICTED: protein DETOXIFICATION 14 [Solanum lycopersicum]	1.00874	0.550267	1.09159	0.458829	3.80774	4.37861	0.306599	-1.70557	0.0263408	0.643766	down	yes
Solyc09g007330.3	Solyc09g007330.3	Solyc09g007330.3.1	GO:0000724(double-strand break repair via homologous recombination);GO:0003677(DNA binding);GO:0004386(helicase activity);GO:0005524(ATP binding);GO:0005634(nucleus);GO:0006260(DNA replication);GO:0006270(DNA replication initiation);GO:0007140(male meiosis);GO:0007143(female meiotic division);GO:0008094(DNA-dependent ATPase activity);GO:0009555(pollen development);GO:0046872(metal ion binding)	03030(DNA replication)	K02212	EC:3.6.4.12	PREDICTED: probable DNA helicase MCM8 [Solanum lycopersicum]	3.60677	4.13178	4.08088	3.35062	11.7038	8.7712	0.49608	-1.01135	0.0263996	0.644369	down	yes
Solyc07g006700.1	Solyc07g006700.1	Solyc07g006700.1.1	GO:0003674(molecular_function);GO:0005576(extracellular region);GO:0008150(biological_process)	04075(Plant hormone signal transduction);04626(Plant-pathogen interaction)	K13449	NA	PREDICTED: pathogenesis-related protein PR-1 [Solanum lycopersicum]	7.75254	20.4487	7.53493	3.61968	3.84859	6.27486	2.60029	1.37868	0.0265335	0.646801	up	yes
Solyc10g083110.2	Solyc10g083110.2	Solyc10g083110.2.1	GO:0008840(4-hydroxy-tetrahydrodipicolinate synthase);GO:0009089(lysine biosynthetic process via diaminopimelate);GO:0009507(chloroplast);GO:0019877(diaminopimelate biosynthetic process)	01230(Biosynthesis of amino acids);00300(Lysine biosynthesis);00261(Monobactam biosynthesis)	K01714	EC:4.3.3.7	PREDICTED: 4-hydroxy-tetrahydrodipicolinate synthase, chloroplastic isoform X1 [Solanum lycopersicum]	11.9735	12.4105	7.9696	7.79432	40.0828	22.7072	0.458368	-1.12542	0.0265838	0.647193	down	yes
Solyc02g082830.2	Solyc02g082830.2	Solyc02g082830.2.1	GO:0004648(O-phospho-L-serine:2-oxoglutarate aminotransferase activity)	01200(Carbon metabolism);01230(Biosynthesis of amino acids);00260(Glycine, serine and threonine metabolism);00750(Vitamin B6 metabolism)	K00831	EC:2.6.1.52	PREDICTED: phosphoserine aminotransferase 2, chloroplastic-like [Solanum lycopersicum]	19.2538	16.7144	14.4191	9.74017	53.7701	50.1335	0.443379	-1.17339	0.026793	0.651188	down	yes
Solyc08g007060.3	Solyc08g007060.3	Solyc08g007060.3.1	GO:0005215(transporter activity);GO:0005886(plasma membrane);GO:0006857(oligopeptide transport);GO:0010150(leaf senescence);GO:0010167(response to nitrate);GO:0015112(nitrate transmembrane transporter activity);GO:0015293(symporter activity);GO:0015706(nitrate transport);GO:0016020(membrane);GO:0016021(integral component of membrane);GO:0042128(nitrate assimilation);GO:0055075(potassium ion homeo…	NA	NA	NA	PREDICTED: protein NRT1/ PTR FAMILY 7.3 [Solanum lycopersicum]	0.193035	0.120466	0.339351	0.194168	1.16728	0.922441	0.285851	-1.80666	0.0268169	0.651188	down	yes
Solyc09g005640.3	Solyc09g005640.3	Solyc09g005640.3.1	GO:0005507(copper ion binding);GO:0005739(mitochondrion);GO:0005743(mitochondrial inner membrane);GO:0008535(respiratory chain complex IV assembly);GO:0009793(embryo development ending in seed dormancy);GO:0016021(integral component of membrane);GO:0033617(mitochondrial respiratory chain complex IV assembly)	NA	NA	NA	PREDICTED: protein SCO1 homolog 1, mitochondrial [Solanum lycopersicum]	4.36986	5.76831	4.07473	3.11431	19.5659	11.8122	0.412059	-1.27908	0.0268822	0.651488	down	yes
Solyc04g072030.1	Solyc04g072030.1	Solyc04g072030.1.1	GO:0003924(GTPase activity);GO:0005525(GTP binding);GO:0005737(cytoplasm);GO:0005874(microtubule)	04144(Endocytosis)	K01528	EC:3.6.5.5	PREDICTED: dynamin-related protein 4C [Solanum lycopersicum]	2.44081	4.1653	2.49508	2.93096	10.0705	7.19443	0.450644	-1.14994	0.0269624	0.651488	down	yes
Solyc02g071020.3	Solyc02g071020.3	Solyc02g071020.3.1	GO:0009416(response to light stimulus);GO:0009535(chloroplast thylakoid membrane);GO:0009768(photosynthesis, light harvesting in photosystem I);GO:0009941(chloroplast envelope);GO:0010287(plastoglobule);GO:0016168(chlorophyll binding);GO:0031409(pigment binding)	00196(Photosynthesis - antenna proteins)	K08912	NA	chlorophyll a/b-binding protein Cab-1B [Solanum lycopersicum]	978.543	938.815	1603.78	1901.1	1771.58	3548.18	0.487634	-1.03613	0.0270583	0.651488	down	yes
Solyc06g069727.1	Solyc06g069727.1	Solyc06g069727.1.1	GO:0000103(sulfate assimilation);GO:0006457(protein folding);GO:0009507(chloroplast);GO:0015035(protein disulfide oxidoreductase activity);GO:0016671(oxidoreductase activity, acting on a sulfur group of donors, disulfide as acceptor);GO:0034599(cellular response to oxidative stress);GO:0045454(cell redox homeostasis);GO:0055114(oxidation-reduction process)	NA	NA	NA	PREDICTED: thioredoxin-like 1-2, chloroplastic [Solanum lycopersicum]	2.54212	3.20376	2.2409	4.13671	8.50891	3.6723	0.489449	-1.03077	0.0270647	0.651488	down	yes
Solyc09g074250.3	Solyc09g074250.3	Solyc09g074250.3.1	GO:0004674(protein serine/threonine kinase activity);GO:0005524(ATP binding);GO:0005576(extracellular region);GO:0006468(protein phosphorylation);GO:0016301(kinase activity);GO:0016310(phosphorylation)	04075(Plant hormone signal transduction);04626(Plant-pathogen interaction)	K13416	EC:2.7.10.1;EC:2.7.11.1	PREDICTED: receptor-like cytosolic serine/threonine-protein kinase RBK2 isoform X2 [Solanum lycopersicum]	1.34348	1.09016	1.02578	1.33987	3.84306	3.3829	0.403863	-1.30806	0.0270688	0.651488	down	yes
Solyc02g014860.3	Solyc02g014860.3	Solyc02g014860.3.1	GO:0006457(protein folding);GO:0009507(chloroplast)	03040(Spliceosome)	K12859	NA	PREDICTED: uncharacterized protein LOC101265380 [Solanum lycopersicum]	18.9829	13.8898	19.1582	11.7595	53.397	52.158	0.443516	-1.17294	0.0271178	0.651488	down	yes
Solyc09g083350.3	Solyc09g083350.3	Solyc09g083350.3.1	GO:0000373(Group II intron splicing);GO:0003723(RNA binding);GO:0005739(mitochondrion);GO:0006397(mRNA processing);GO:0009507(chloroplast);GO:0030529(intracellular ribonucleoprotein complex);GO:0048316(seed development)	03018(RNA degradation)	K01148	EC:3.1.13.4	PREDICTED: CRM-domain containing factor CFM3A, chloroplastic/mitochondrial-like [Solanum lycopersicum]	9.7955	11.5207	10.6822	6.51254	34.0457	30.0333	0.453289	-1.1415	0.0271324	0.651488	down	yes
Solyc07g049165.1	Solyc07g049165.1	Solyc07g049165.1.1	GO:0003723(RNA binding);GO:0004525(ribonuclease III activity);GO:0005634(nucleus);GO:0005737(cytoplasm);GO:0016442(RISC complex);GO:0030422(production of siRNA involved in RNA interference)	03008(Ribosome biogenesis in eukaryotes)	K03685	EC:3.1.26.3	PREDICTED: ribonuclease 3-like protein 3 isoform X2 [Solanum lycopersicum]	5.15368	4.5842	4.34737	3.60251	16.9916	12.7778	0.422069	-1.24445	0.027137	0.651488	down	yes
Solyc04g074400.1	Solyc04g074400.1	Solyc04g074400.1.1	GO:0003674(molecular_function);GO:0005576(extracellular region);GO:0005615(extracellular space);GO:0005618(cell wall);GO:0005794(Golgi apparatus);GO:0005829(cytosol);GO:0009505(plant-type cell wall);GO:0009741(response to brassinosteroid);GO:0048046(apoplast)	NA	NA	NA	PREDICTED: protein EXORDIUM-like [Solanum lycopersicum]	3.16225	4.17388	2.04724	1.92406	0.633728	0.41123	3.16043	1.66012	0.0271396	0.651488	up	yes
Solyc07g025210.2	Solyc07g025210.2	Solyc07g025210.2.1	NA	NA	NA	NA	PREDICTED: pentatricopeptide repeat-containing protein At3g02650, mitochondrial-like [Solanum lycopersicum]	5.61764	9.5211	6.6404	6.73403	25.5555	15.1758	0.458843	-1.12393	0.0273173	0.653903	down	yes
Solyc07g062680.2	Solyc07g062680.2	Solyc07g062680.2.1	GO:0003677(DNA binding);GO:0003700(transcription factor activity, sequence-specific DNA binding);GO:0005515(protein binding);GO:0005634(nucleus);GO:0006351(transcription, DNA-templated);GO:0006355(regulation of transcription, DNA-templated);GO:0009793(embryo development ending in seed dormancy);GO:0009965(leaf morphogenesis);GO:0030154(cell differentiation);GO:0045962(positive regulation of devel…	NA	NA	NA	cycloidea [Solanum lycopersicum]	12.2039	12.7562	14.4546	8.98375	32.1673	43.7798	0.464079	-1.10756	0.0273328	0.653903	down	yes
Solyc02g065490.3	Solyc02g065490.3	Solyc02g065490.3.1	GO:0003677(DNA binding);GO:0003700(transcription factor activity, sequence-specific DNA binding);GO:0005634(nucleus);GO:0006351(transcription, DNA-templated);GO:0006355(regulation of transcription, DNA-templated);GO:0009965(leaf morphogenesis)	NA	NA	NA	PREDICTED: BEL1-like homeodomain protein 2 [Solanum lycopersicum]	0.240732	0.612254	0.219957	0.384994	1.35109	1.54654	0.326855	-1.61328	0.0274531	0.653903	down	yes
Solyc06g060610.2	Solyc06g060610.2	Solyc06g060610.2.1	GO:0004497(monooxygenase activity);GO:0055114(oxidation-reduction process)	00380(Tryptophan metabolism)	K11816	EC:1.14.13.168	PREDICTED: flavin-containing monooxygenase FMO GS-OX-like 4 [Solanum lycopersicum]	5.22269	2.17751	1.8254	5.75863	9.51441	5.43846	0.445433	-1.16672	0.0274741	0.653903	down	yes
Solyc01g005930.3	Solyc01g005930.3	Solyc01g005930.3.1	GO:0003674(molecular_function);GO:0008150(biological_process);GO:0009507(chloroplast);GO:0016021(integral component of membrane)	NA	NA	NA	PREDICTED: uncharacterized protein LOC101264048 isoform X2 [Solanum lycopersicum]	3.62707	3.23809	3.35469	4.36774	9.64107	7.70434	0.470676	-1.08719	0.0274902	0.653903	down	yes
Solyc02g065230.3	Solyc02g065230.3	Solyc02g065230.3.1	GO:0016020(membrane);GO:0016709(oxidoreductase activity, acting on paired donors, with incorporation or reduction of molecular oxygen, NAD(P)H as one donor, and incorporation of one atom of oxygen);GO:0044550(secondary metabolite biosynthetic process)	00591(Linoleic acid metabolism);00380(Tryptophan metabolism);00232(Caffeine metabolism)	K07409	EC:1.14.14.1	PREDICTED: geraniol 8-hydroxylase-like [Solanum lycopersicum]	0.215865	0.313174	0.34168	0.520835	0.746215	1.22624	0.349225	-1.51777	0.0275319	0.653903	down	yes
Solyc01g081300.3	Solyc01g081300.3	Solyc01g081300.3.1	GO:0004638(phosphoribosylaminoimidazole carboxylase activity);GO:0004639(phosphoribosylaminoimidazolesuccinocarboxamide synthase activity);GO:0006189('de novo' IMP biosynthetic process);GO:0009570(chloroplast stroma);GO:0046084(adenine biosynthetic process)	00230(Purine metabolism)	K01923	EC:6.3.2.6	PREDICTED: phosphoribosylaminoimidazole-succinocarboxamide synthase, chloroplastic [Solanum lycopersicum]	9.73153	8.68938	9.07884	6.29324	34.349	20.2394	0.451692	-1.14659	0.0275481	0.653903	down	yes
Solyc05g010530.3	Solyc05g010530.3	Solyc05g010530.3.1	GO:0004674(protein serine/threonine kinase activity);GO:0005886(plasma membrane);GO:0007166(cell surface receptor signaling pathway)	04626(Plant-pathogen interaction)	K13430	EC:2.7.11.1	PREDICTED: uncharacterized protein LOC101255197 [Solanum lycopersicum]	1.39467	1.78054	1.88142	1.64953	5.89814	3.6709	0.450737	-1.14964	0.027581	0.653903	down	yes
Solyc01g095530.2	Solyc01g095530.2	Solyc01g095530.2.1	GO:0003674(molecular_function);GO:0005634(nucleus);GO:0008150(biological_process)	NA	NA	NA	PREDICTED: uncharacterized protein LOC104649409 [Solanum lycopersicum]	9.39143	12.4228	27.3655	8.60123	3.25684	7.36191	2.55878	1.35546	0.027588	0.653903	up	yes
Solyc12g019480.2	Solyc12g019480.2	Solyc12g019480.2.1	GO:0003779(actin binding);GO:0005515(protein binding);GO:0005618(cell wall);GO:0005634(nucleus);GO:0005886(plasma membrane);GO:0016020(membrane);GO:0016021(integral component of membrane);GO:0030036(actin cytoskeleton organization);GO:0045010(actin nucleation);GO:0051015(actin filament binding);GO:0051016(barbed-end actin filament capping)	04626(Plant-pathogen interaction)	K18875	NA	PREDICTED: formin-like protein 2 [Solanum lycopersicum]	0.285102	0.35948	0.294667	0.084579	1.48713	1.98741	0.263899	-1.92194	0.0276139	0.653903	down	yes
Solyc02g086680.3	Solyc02g086680.3	Solyc02g086680.3.1	GO:0009507(chloroplast);GO:0031365(N-terminal protein amino acid modification);GO:0042586(peptide deformylase activity);GO:0043686(co-translational protein modification)	NA	NA	NA	peptide deformylase 1B, chloroplastic [Solanum lycopersicum]	11.0215	9.65534	11.6131	13.6371	25.1787	20.6935	0.542604	-0.882028	0.0276209	0.653903	down	no
Solyc06g065100.3	Solyc06g065100.3	Solyc06g065100.3.1	GO:0003677(DNA binding);GO:0003700(transcription factor activity, sequence-specific DNA binding);GO:0005515(protein binding);GO:0005634(nucleus);GO:0006351(transcription, DNA-templated);GO:0009751(response to salicylic acid);GO:0009753(response to jasmonic acid);GO:0010224(response to UV-B);GO:0045892(negative regulation of transcription, DNA-templated);GO:1903086(negative regulation of sinapate …	00190(Oxidative phosphorylation);00860(Porphyrin and chlorophyll metabolism)	K02259	NA	PREDICTED: myb-related protein 330 [Solanum lycopersicum]	31.2776	31.3701	26.4247	25.5813	9.79055	8.16077	2.04611	1.03288	0.0276876	0.654575	up	yes
Solyc03g119080.4	Solyc03g119080.4	Solyc03g119080.4.1	GO:0008422(beta-glucosidase activity);GO:1901657(glycosyl compound metabolic process)	00500(Starch and sucrose metabolism);00460(Cyanoamino acid metabolism);00940(Phenylpropanoid biosynthesis)	K05350	EC:3.2.1.21	beta-mannosidase precursor [Solanum lycopersicum]	120.312	114.179	105.982	63.9978	444.586	297.283	0.422494	-1.243	0.0277186	0.654575	down	yes
Solyc06g066650.3	Solyc06g066650.3	Solyc06g066650.3.1	GO:0005089(Rho guanyl-nucleotide exchange factor activity);GO:0005634(nucleus);GO:0005737(cytoplasm);GO:0005886(plasma membrane);GO:0009793(embryo development ending in seed dormancy);GO:0009860(pollen tube growth);GO:0080092(regulation of pollen tube growth);GO:0090406(pollen tube)	00195(Photosynthesis)	K02695	NA	PREDICTED: rop guanine nucleotide exchange factor 12 isoform X1 [Solanum lycopersicum]	7.4476	6.86631	7.41892	5.71698	1.65313	2.11866	2.29037	1.19558	0.0278162	0.656058	up	yes
Solyc06g036110.1	Solyc06g036110.1	Solyc06g036110.1.1	GO:0003674(molecular_function);GO:0005575(cellular_component);GO:0008150(biological_process)	04144(Endocytosis)	K05747	NA	PREDICTED: uncharacterized protein LOC101263030 [Solanum lycopersicum]	1.02063	1.74599	2.96382	2.10865	5.14043	9.95867	0.333015	-1.58634	0.0279277	0.657868	down	yes
Solyc10g084630.2	Solyc10g084630.2	Solyc10g084630.2.1	GO:0000166(nucleotide binding);GO:0003676(nucleic acid binding);GO:0003723(RNA binding);GO:0008150(biological_process)	03040(Spliceosome)	K12741	NA	PREDICTED: glycine-rich RNA-binding protein 2, mitochondrial [Solanum lycopersicum]	6.3605	5.55263	4.83647	2.32558	31.1142	13.813	0.354468	-1.49627	0.0280567	0.659278	down	yes
Solyc10g045240.2	Solyc10g045240.2	Solyc10g045240.2.1	GO:0008422(beta-glucosidase activity);GO:0009651(response to salt stress);GO:0009725(response to hormone);GO:0019762(glucosinolate catabolic process)	00500(Starch and sucrose metabolism);00460(Cyanoamino acid metabolism);00940(Phenylpropanoid biosynthesis)	K01188	EC:3.2.1.21	PREDICTED: vicianin hydrolase [Solanum lycopersicum]	20.3152	28.4804	18.5438	11.7313	18.3904	6.85355	1.8212	0.864893	0.0280573	0.659278	up	no
Solyc01g067165.1	Solyc01g067165.1	Solyc01g067165.1.1	GO:0005524(ATP binding);GO:0005886(plasma membrane);GO:0006952(defense response);GO:0016021(integral component of membrane);GO:0043531(ADP binding)	04626(Plant-pathogen interaction)	K13459	NA	PREDICTED: LOW QUALITY PROTEIN: probable disease resistance protein At1g61300 [Solanum lycopersicum]	0.19556	0.145587	0.097397	0.095103	0.893343	0.554612	0.284204	-1.815	0.0281466	0.660395	down	yes
Solyc09g009690.3	Solyc09g009690.3	Solyc09g009690.3.1	GO:0005829(cytosol);GO:0006152(purine nucleoside catabolic process);GO:0008477(purine nucleosidase activity)	00240(Pyrimidine metabolism);00760(Nicotinate and nicotinamide metabolism)	K01240	EC:3.2.2.3	PREDICTED: probable uridine nucleosidase 1 [Solanum lycopersicum]	56.7148	50.607	49.7367	45.4336	13.144	11.8117	2.23128	1.15787	0.0281748	0.660395	up	yes
Solyc01g080450.3	Solyc01g080450.3	Solyc01g080450.3.1	NA	NA	NA	NA	PREDICTED: putative pentatricopeptide repeat-containing protein At1g16830 isoform X1 [Solanum lycopersicum]	0.739897	1.25311	0.748876	0.568382	4.73835	2.14432	0.367986	-1.44228	0.0282362	0.66084	down	yes
Solyc01g008910.2	Solyc01g008910.2	Solyc01g008910.2.1	GO:0003700(transcription factor activity, sequence-specific DNA binding);GO:0005634(nucleus);GO:0006355(regulation of transcription, DNA-templated);GO:0043565(sequence-specific DNA binding)	04075(Plant hormone signal transduction)	K14494	NA	PREDICTED: scarecrow-like protein 3 [Solanum lycopersicum]	5.1286	5.55987	2.85053	6.2654	8.94288	11.2598	0.511523	-0.96713	0.0283085	0.66084	down	no
Solyc08g080550.1	Solyc08g080550.1	Solyc08g080550.1.1	GO:0004004(ATP-dependent RNA helicase activity);GO:0010501(RNA secondary structure unwinding)	03040(Spliceosome)	K12858	EC:3.6.4.13	PREDICTED: DEAD-box ATP-dependent RNA helicase 47, mitochondrial [Solanum lycopersicum]	23.0482	26.8908	25.5581	20.3855	74.4448	58.3502	0.492863	-1.02074	0.0283152	0.66084	down	yes
Solyc01g099180.3	Solyc01g099180.3	Solyc01g099180.3.1	GO:0016165(linoleate 13S-lipoxygenase activity)	00591(Linoleic acid metabolism)	K15718	EC:1.13.11.58	linoleate 9S-lipoxygenase-like [Solanum lycopersicum]	3.58482	1.4278	4.44939	0.331622	1.12341	1.91952	2.80393	1.48745	0.0283337	0.66084	up	yes
Solyc02g078350.3	Solyc02g078350.3	Solyc02g078350.3.1	GO:0003674(molecular_function);GO:0005739(mitochondrion);GO:0008150(biological_process)	NA	NA	NA	PREDICTED: pentatricopeptide repeat-containing protein At4g21705, mitochondrial [Solanum lycopersicum]	0.296618	0.101445	0.26606	0.237438	1.46737	0.731522	0.272592	-1.87518	0.0284307	0.661105	down	yes
Solyc03g031600.3	Solyc03g031600.3	Solyc03g031600.3.1	GO:0003674(molecular_function);GO:0005739(mitochondrion);GO:0008150(biological_process);GO:0016021(integral component of membrane)	04146(Peroxisome)	K13347	NA	PREDICTED: peroxisomal membrane protein PMP22 isoform X2 [Solanum lycopersicum]	39.2042	26.8857	22.7568	15.1804	115.38	81.3702	0.419225	-1.2542	0.0284435	0.661105	down	yes
Solyc12g006340.2	Solyc12g006340.2	Solyc12g006340.2.1	GO:0003677(DNA binding);GO:0003700(transcription factor activity, sequence-specific DNA binding);GO:0005515(protein binding);GO:0005634(nucleus);GO:0006351(transcription, DNA-templated);GO:0006355(regulation of transcription, DNA-templated);GO:0009733(response to auxin);GO:0009734(auxin-activated signaling pathway);GO:0009908(flower development)	04075(Plant hormone signal transduction)	K14486	NA	PREDICTED: auxin response factor 6-like isoform X1 [Solanum lycopersicum]	2.15707	2.92355	1.66982	2.0404	11.1627	4.77346	0.375515	-1.41306	0.0284501	0.661105	down	yes
Solyc11g007740.2	Solyc11g007740.2	Solyc11g007740.2.1	GO:0005739(mitochondrion);GO:0043023(ribosomal large subunit binding);GO:0070126(mitochondrial translational termination)	NA	NA	NA	PREDICTED: uncharacterized protein LOC101251947 [Solanum lycopersicum]	2.46562	3.04429	2.45797	2.03499	12.4412	5.08282	0.407377	-1.29556	0.0285726	0.662873	down	yes
Solyc04g010050.3	Solyc04g010050.3	Solyc04g010050.3.1	NA	NA	NA	NA	PREDICTED: pentatricopeptide repeat-containing protein At1g08610 [Solanum lycopersicum]	1.66698	2.70291	1.82933	1.42934	9.20608	4.83461	0.400724	-1.31932	0.0286578	0.662873	down	yes
Solyc03g034390.1	Solyc03g034390.1	Solyc03g034390.1.1	GO:0005576(extracellular region);GO:0006869(lipid transport);GO:0008289(lipid binding)	NA	NA	NA	unnamed protein product [Coffea canephora]	0.360492	0.566083	1.69125	0.150807	6.72817	7.00251	0.188584	-2.40672	0.028669	0.662873	down	yes
Solyc01g110000.3	Solyc01g110000.3	Solyc01g110000.3.1	GO:0004565(beta-galactosidase activity);GO:0005618(cell wall);GO:0005773(vacuole)	00052(Galactose metabolism);00600(Sphingolipid metabolism);00531(Glycosaminoglycan degradation);00604(Glycosphingolipid biosynthesis - ganglio series);00511(Other glycan degradation)	K12309	EC:3.2.1.23	PREDICTED: beta-galactosidase 3-like [Solanum lycopersicum]	56.5982	61.2805	90.4969	54.0221	16.368	26.5563	2.14939	1.10393	0.0286868	0.662873	up	yes
Solyc09g007440.3	Solyc09g007440.3	Solyc09g007440.3.1	GO:0004004(ATP-dependent RNA helicase activity);GO:0006364(rRNA processing);GO:0010501(RNA secondary structure unwinding)	03040(Spliceosome)	K12823	EC:3.6.4.13	PREDICTED: DEAD-box ATP-dependent RNA helicase 57 [Solanum lycopersicum]	2.67666	3.43048	2.38339	1.90207	15.9045	4.83684	0.374968	-1.41516	0.0287016	0.662873	down	yes
Solyc01g007250.3	Solyc01g007250.3	Solyc01g007250.3.1	GO:0006364(rRNA processing);GO:0030515(snoRNA binding);GO:0032040(small-subunit processome);GO:0034457(Mpp10 complex);GO:0042134(rRNA primary transcript binding)	03008(Ribosome biogenesis in eukaryotes)	K14561	NA	PREDICTED: U3 small nucleolar ribonucleoprotein protein IMP4-like [Solanum lycopersicum]	6.47865	6.13162	5.30704	3.68233	28.4713	13.3105	0.394098	-1.34337	0.0288429	0.664644	down	yes
Solyc02g086050.3	Solyc02g086050.3	Solyc02g086050.3.1	GO:0009517(PSII associated light-harvesting complex II);GO:0009688(abscisic acid biosynthetic process);GO:0009941(chloroplast envelope);GO:0010117(photoprotection);GO:0016021(integral component of membrane);GO:0016122(xanthophyll metabolic process);GO:0031969(chloroplast membrane);GO:0032928(regulation of superoxide anion generation)	NA	NA	NA	PREDICTED: protein ABA DEFICIENT 4, chloroplastic isoform X1 [Solanum lycopersicum]	3.92625	3.82773	4.8363	2.54942	11.4355	14.5037	0.441941	-1.17807	0.0288703	0.664644	down	yes
Solyc11g045530.2	Solyc11g045530.2	Solyc11g045530.2.1	GO:0005634(nucleus);GO:0008150(biological_process)	00511(Other glycan degradation)	K01227	EC:3.2.1.96	PREDICTED: LOB domain-containing protein 4-like [Solanum lycopersicum]	0.357633	0.414767	0.697018	0.18717	2.70935	2.58156	0.268236	-1.89843	0.0289046	0.664644	down	yes
Solyc04g054510.3	Solyc04g054510.3	Solyc04g054510.3.1	GO:0003755(peptidyl-prolyl cis-trans isomerase activity);GO:0005528(FK506 binding);GO:0005789(endoplasmic reticulum membrane);GO:0061077(chaperone-mediated protein folding)	00230(Purine metabolism);00240(Pyrimidine metabolism);03020(RNA polymerase)	K03000	NA	PREDICTED: photosynthetic NDH subunit of lumenal location 4, chloroplastic [Solanum lycopersicum]	2.39798	1.07407	1.27528	0.649264	9.00689	4.42958	0.337032	-1.56904	0.028919	0.664644	down	yes
Solyc11g066300.2	Solyc11g066300.2	Solyc11g066300.2.1	GO:0000373(Group II intron splicing);GO:0003723(RNA binding);GO:0006397(mRNA processing);GO:0009507(chloroplast);GO:0009570(chloroplast stroma);GO:0030529(intracellular ribonucleoprotein complex)	NA	NA	NA	PREDICTED: CRS2-associated factor 2, chloroplastic [Solanum lycopersicum]	14.2659	15.222	16.0557	13.6752	35.4855	39.1381	0.515791	-0.955142	0.0289757	0.665138	down	no
Solyc08g077030.3	Solyc08g077030.3	Solyc08g077030.3.1	GO:0003677(DNA binding);GO:0005634(nucleus);GO:0006351(transcription, DNA-templated);GO:0006355(regulation of transcription, DNA-templated)	NA	NA	NA	PREDICTED: AT-hook motif nuclear-localized protein 10 [Solanum lycopersicum]	7.66499	9.54226	7.14025	6.84897	25.2276	17.501	0.491099	-1.02592	0.0291275	0.667812	down	yes
Solyc03g044480.3	Solyc03g044480.3	Solyc03g044480.3.1	GO:0000082(G1/S transition of mitotic cell cycle);GO:0004861(cyclin-dependent protein serine/threonine kinase inhibitor activity);GO:0005515(protein binding);GO:0005634(nucleus);GO:0005654(nucleoplasm);GO:0007050(cell cycle arrest);GO:0009737(response to abscisic acid);GO:0010102(lateral root morphogenesis);GO:0010311(lateral root formation);GO:0045736(negative regulation of cyclin-dependent prot…	NA	NA	NA	PREDICTED: cyclin-dependent kinase inhibitor 1-like isoform X2 [Solanum lycopersicum]	50.0446	49.6391	39.0169	34.1325	13.2055	23.5263	1.95727	0.968843	0.0292098	0.668888	up	no
Solyc07g007620.3	Solyc07g007620.3	Solyc07g007620.3.1	GO:0006631(fatty acid metabolic process);GO:0009247(glycolipid biosynthetic process);GO:0009507(chloroplast);GO:0009707(chloroplast outer membrane);GO:0016036(cellular response to phosphate starvation);GO:0016757(transferase activity, transferring glycosyl groups);GO:0019374(galactolipid metabolic process);GO:0019375(galactolipid biosynthetic process);GO:0035250(UDP-galactosyltransferase activity…	00561(Glycerolipid metabolism)	K03715	EC:2.4.1.46	PREDICTED: monogalactosyldiacylglycerol synthase 2, chloroplastic [Solanum lycopersicum]	13.3747	15.7122	9.09953	6.14579	9.73428	5.61968	1.77613	0.828741	0.0292755	0.66958	up	no
Solyc09g008040.3	Solyc09g008040.3	Solyc09g008040.3.1	GO:0001053(plastid sigma factor activity);GO:0003677(DNA binding);GO:0003700(transcription factor activity, sequence-specific DNA binding);GO:0003899(DNA-directed RNA polymerase activity);GO:0005515(protein binding);GO:0005634(nucleus);GO:0006352(DNA-templated transcription, initiation);GO:0006355(regulation of transcription, DNA-templated);GO:0009507(chloroplast);GO:0009536(plastid);GO:0016987(s…	00970(Aminoacyl-tRNA biosynthesis)	K01872	EC:6.1.1.7	PREDICTED: RNA polymerase sigma factor sigF, chloroplastic isoform X1 [Solanum lycopersicum]	17.3551	18.8638	19.6547	14.0856	54.5451	46.1182	0.48692	-1.03824	0.029342	0.670289	down	yes
Solyc02g080120.2	Solyc02g080120.2	Solyc02g080120.2.1	GO:0009685(gibberellin metabolic process);GO:0052635(C-20 gibberellin 2-beta-dioxygenase activity)	00904(Diterpenoid biosynthesis)	K04125	EC:1.14.11.13	PREDICTED: gibberellin 2-beta-dioxygenase 8 [Solanum lycopersicum]	0.691856	0.391123	0.304948	1.25563	2.71461	0.539493	0.307763	-1.70011	0.0295305	0.673782	down	yes
Solyc08g006740.3	Solyc08g006740.3	Solyc08g006740.3.1	GO:0005829(cytosol);GO:0005886(plasma membrane);GO:0006520(cellular amino acid metabolic process);GO:0006580(ethanolamine metabolic process);GO:0009793(embryo development ending in seed dormancy);GO:0016831(carboxy-lyase activity);GO:0019752(carboxylic acid metabolic process);GO:0030170(pyridoxal phosphate binding)	00340(Histidine metabolism)	K01590	EC:4.1.1.22	aromatic amino acid decarboxylase 2 [Solanum lycopersicum]	3.03813	0.651827	1.94753	0.886478	0.071789	0.4993	3.86774	1.95149	0.0296462	0.675603	up	yes
Solyc12g017630.2	Solyc12g017630.2	Solyc12g017630.2.1	GO:0000462(maturation of SSU-rRNA from tricistronic rRNA transcript (SSU-rRNA, 5.8S rRNA, LSU-rRNA));GO:0005730(nucleolus);GO:0019843(rRNA binding);GO:0032040(small-subunit processome);GO:0070037(rRNA (pseudouridine) methyltransferase activity);GO:0070475(rRNA base methylation)	03008(Ribosome biogenesis in eukaryotes)	K14568	EC:2.1.1.260	PREDICTED: ribosomal RNA small subunit methyltransferase NEP1 [Solanum lycopersicum]	60.115	72.0196	58.8649	24.2539	36.2944	43.3357	1.83858	0.878596	0.0296937	0.675871	up	no
Solyc11g008630.2	Solyc11g008630.2	Solyc11g008630.2.1	GO:0005737(cytoplasm);GO:0016740(transferase activity);GO:0016747(transferase activity, transferring acyl groups other than amino-acyl groups)	00073(Cutin, suberine and wax biosynthesis)	K15400	EC:2.3.1.188	PREDICTED: omega-hydroxypalmitate O-feruloyl transferase [Solanum lycopersicum]	40.1462	34.4054	48.7249	17.3299	16.8155	30.7215	1.90045	0.926342	0.0297515	0.676352	up	no
Solyc02g091220.1	Solyc02g091220.1	Solyc02g091220.1.1	GO:0003743(translation initiation factor activity);GO:0005525(GTP binding);GO:0005634(nucleus);GO:0005737(cytoplasm);GO:0006413(translational initiation);GO:0006446(regulation of translational initiation)	03013(RNA transport)	K03262	NA	PREDICTED: eukaryotic translation initiation factor 5-like [Solanum lycopersicum]	4.15542	4.7374	2.9201	4.64865	12.7622	7.84476	0.467735	-1.09624	0.0297864	0.676352	down	yes
Solyc03g111210.3	Solyc03g111210.3	Solyc03g111210.3.1	GO:0003723(RNA binding);GO:0005739(mitochondrion);GO:0006397(mRNA processing);GO:0008270(zinc ion binding);GO:0009507(chloroplast);GO:1900865(chloroplast RNA modification)	00500(Starch and sucrose metabolism)	K01176	EC:3.2.1.1	PREDICTED: putative pentatricopeptide repeat-containing protein At5g59200, chloroplastic [Solanum lycopersicum]	1.91137	2.25711	1.77524	1.48045	7.37946	5.1184	0.425209	-1.23375	0.0298808	0.677681	down	yes
Solyc07g008590.1	Solyc07g008590.1	Solyc07g008590.1.1	GO:0004674(protein serine/threonine kinase activity);GO:0005886(plasma membrane);GO:0006468(protein phosphorylation)	04626(Plant-pathogen interaction)	K13466	NA	PREDICTED: LRR receptor-like serine/threonine-protein kinase GSO1 [Solanum lycopersicum]	1.74863	2.42876	5.75932	1.60624	1.45743	1.35869	2.24692	1.16795	0.0299399	0.677883	up	yes
Solyc12g098610.2	Solyc12g098610.2	Solyc12g098610.2.1	GO:0004553(hydrolase activity, hydrolyzing O-glycosyl compounds);GO:0005576(extracellular region);GO:0005618(cell wall);GO:0010411(xyloglucan metabolic process);GO:0016762(xyloglucan:xyloglucosyl transferase activity);GO:0016798(hydrolase activity, acting on glycosyl bonds);GO:0042546(cell wall biogenesis);GO:0048046(apoplast);GO:0071555(cell wall organization)	04075(Plant hormone signal transduction)	K14504	EC:2.4.1.207	PREDICTED: xyloglucan endotransglucosylase/hydrolase 2 isoform X1 [Solanum lycopersicum]	0.947315	2.24751	1.11957	2.16714	3.30312	5.97388	0.376996	-1.40738	0.0299653	0.677883	down	yes
Solyc03g013600.1	Solyc03g013600.1	Solyc03g013600.1.1	GO:0009536(plastid)	00190(Oxidative phosphorylation)	K05578	EC:1.6.5.3	NADH-plastoquinone oxidoreductase subunit 6 (chloroplast) [Solanum lycopersicum]	4.74742	1.24697	3.49939	0.763523	1.24371	1.12606	3.02996	1.5993	0.0299974	0.677883	up	yes
Solyc04g074050.3	Solyc04g074050.3	Solyc04g074050.3.1	GO:0004674(protein serine/threonine kinase activity);GO:0005515(protein binding);GO:0005524(ATP binding);GO:0005634(nucleus);GO:0005886(plasma membrane);GO:0006468(protein phosphorylation);GO:0009506(plasmodesma);GO:0010183(pollen tube guidance);GO:0016020(membrane);GO:0016021(integral component of membrane);GO:0016301(kinase activity);GO:0090406(pollen tube)	04075(Plant hormone signal transduction)	K13415	EC:2.7.10.1;EC:2.7.11.1	PREDICTED: MDIS1-interacting receptor like kinase 2-like isoform X1 [Solanum lycopersicum]	1.97156	2.19014	3.92923	0.840528	1.24045	1.55784	2.22351	1.15284	0.0300554	0.677921	up	yes
Solyc09g061760.1	Solyc09g061760.1	Solyc09g061760.1.1	GO:0005739(mitochondrion);GO:0008150(biological_process)	NA	NA	NA	PREDICTED: pentatricopeptide repeat-containing protein At2g17525, mitochondrial [Solanum lycopersicum]	0.5076	0.658266	0.527784	0.523726	2.17379	2.21909	0.344475	-1.53753	0.0300771	0.677921	down	yes
Solyc12g035520.2	Solyc12g035520.2	Solyc12g035520.2.1	GO:0001077(transcriptional activator activity, RNA polymerase II core promoter proximal region sequence-specific binding);GO:0005634(nucleus);GO:0043565(sequence-specific DNA binding);GO:0045944(positive regulation of transcription from RNA polymerase II promoter)	NA	NA	NA	PREDICTED: calmodulin-binding transcription factor SR2 isoform X1 [Solanum lycopersicum]	7.26133	8.21024	6.69202	11.141	16.8025	10.709	0.573407	-0.802368	0.0301067	0.677921	down	no
Solyc05g012390.3	Solyc05g012390.3	Solyc05g012390.3.1	GO:0003674(molecular_function);GO:0005739(mitochondrion);GO:0008150(biological_process)	NA	NA	NA	PREDICTED: pentatricopeptide repeat-containing protein At1g26460, mitochondrial [Solanum lycopersicum]	6.90088	7.32081	5.57471	3.55863	23.6642	17.5895	0.441762	-1.17866	0.0301713	0.678566	down	yes
Solyc02g076720.3	Solyc02g076720.3	Solyc02g076720.3.1	GO:0004642(phosphoribosylformylglycinamidine synthase activity);GO:0005524(ATP binding);GO:0005737(cytoplasm);GO:0006164(purine nucleotide biosynthetic process);GO:0006541(glutamine metabolic process);GO:0009156(ribonucleoside monophosphate biosynthetic process)	00230(Purine metabolism)	K01952	EC:6.3.5.3	PREDICTED: probable phosphoribosylformylglycinamidine synthase, chloroplastic/mitochondrial [Solanum lycopersicum]	9.33999	10.3583	7.95773	6.02891	30.8669	22.5965	0.464867	-1.10511	0.0303727	0.682285	down	yes
Solyc01g067290.2	Solyc01g067290.2	Solyc01g067290.2.1	GO:0005739(mitochondrion);GO:0009507(chloroplast);GO:0009534(chloroplast thylakoid);GO:0009941(chloroplast envelope);GO:0015995(chlorophyll biosynthetic process);GO:0016020(membrane);GO:0033728(divinyl chlorophyllide a 8-vinyl-reductase activity);GO:0051744(3,8-divinyl protochlorophyllide a 8-vinyl reductase activity);GO:0055114(oxidation-reduction process)	00860(Porphyrin and chlorophyll metabolism)	K19073	EC:1.3.1.75	PREDICTED: divinyl chlorophyllide a 8-vinyl-reductase, chloroplastic [Solanum lycopersicum]	15.2676	23.5072	17.3702	11.8918	50.3891	57.2418	0.469743	-1.09006	0.0304821	0.68359	down	yes
Solyc07g021550.3	Solyc07g021550.3	Solyc07g021550.3.1	GO:0005634(nucleus);GO:0005737(cytoplasm);GO:0006351(transcription, DNA-templated);GO:0006355(regulation of transcription, DNA-templated);GO:0097100(supercoiled DNA binding);GO:2000033(regulation of seed dormancy process)	NA	NA	NA	PREDICTED: protein EFFECTOR OF TRANSCRIPTION 2 [Solanum lycopersicum]	14.5979	28.6561	22.3552	18.8278	6.85682	4.84837	2.1488	1.10353	0.0306077	0.68359	up	yes
Solyc09g018500.2	Solyc09g018500.2	Solyc09g018500.2.1	GO:0005634(nucleus)	NA	NA	NA	PREDICTED: transcription factor bHLH61-like isoform X3 [Solanum lycopersicum]	0.565075	0.867932	1.45156	0.147468	0	0.409484	5.17921	2.37273	0.0306206	0.68359	up	yes
Solyc01g108100.3	Solyc01g108100.3	Solyc01g108100.3.1	NA	NA	NA	NA	PREDICTED: uncharacterized protein LOC101264074 [Solanum lycopersicum]	10.7763	13.2416	7.789	7.96729	4.95799	2.66846	2.03972	1.02837	0.0306495	0.68359	up	yes
Solyc04g078800.3	Solyc04g078800.3	Solyc04g078800.3.1	GO:0004806(triglyceride lipase activity);GO:0005576(extracellular region);GO:0006629(lipid metabolic process);GO:0016021(integral component of membrane);GO:0016787(hydrolase activity)	NA	NA	NA	PREDICTED: uncharacterized protein LOC101251879 isoform X1 [Solanum lycopersicum]	0.265577	0.092538	0.364027	0.186198	1.46008	1.16625	0.256759	-1.96151	0.030672	0.68359	down	yes
Solyc08g080100.3	Solyc08g080100.3	Solyc08g080100.3.1	GO:0003677(DNA binding);GO:0003700(transcription factor activity, sequence-specific DNA binding);GO:0005515(protein binding);GO:0005634(nucleus);GO:0006351(transcription, DNA-templated);GO:0006355(regulation of transcription, DNA-templated);GO:0009908(flower development);GO:0010048(vernalization response);GO:0046983(protein dimerization activity);GO:0048510(regulation of timing of transition from…	03060(Protein export)	K03217	NA	PREDICTED: agamous-like MADS-box protein AGL19 [Solanum lycopersicum]	1.38391	1.41058	1.89791	2.55853	4.74295	2.90633	0.459688	-1.12127	0.0306756	0.68359	down	yes
Solyc09g083440.3	Solyc09g083440.3	Solyc09g083440.3.1	NA	NA	NA	NA	PREDICTED: wound-induced proteinase inhibitor 1 [Solanum lycopersicum]	2936.8	620.083	999.263	774.892	232.551	742.407	2.60374	1.38058	0.0306841	0.68359	up	yes
Solyc09g092150.1	Solyc09g092150.1	Solyc09g092150.1.1	GO:0005739(mitochondrion);GO:0080156(mitochondrial mRNA modification)	01212(Fatty acid metabolism);00062(Fatty acid elongation)	K01074	EC:3.1.2.22	PREDICTED: pentatricopeptide repeat-containing protein At2g20540 [Solanum lycopersicum]	0.192236	0.27443	0.082874	0.06283	1.64945	0.662383	0.231418	-2.11143	0.0307307	0.683821	down	yes
Solyc03g116100.3	Solyc03g116100.3	Solyc03g116100.3.1	GO:0003677(DNA binding);GO:0003700(transcription factor activity, sequence-specific DNA binding);GO:0005634(nucleus);GO:0006355(regulation of transcription, DNA-templated);GO:0009414(response to water deprivation);GO:0009651(response to salt stress);GO:0009737(response to abscisic acid);GO:0009751(response to salicylic acid);GO:0010468(regulation of gene expression)	04626(Plant-pathogen interaction)	K09422	NA	PREDICTED: myb-related protein 306 [Solanum lycopersicum]	7.44775	8.83059	5.59491	5.667	1.26357	1.89558	2.47823	1.30931	0.0308476	0.685291	up	yes
Solyc03g026040.3	Solyc03g026040.3	Solyc03g026040.3.1	GO:0004674(protein serine/threonine kinase activity);GO:0005515(protein binding);GO:0005524(ATP binding);GO:0005886(plasma membrane);GO:0006468(protein phosphorylation);GO:0009507(chloroplast);GO:0009556(microsporogenesis);GO:0010234(anther wall tapetum cell fate specification);GO:0016020(membrane);GO:0016021(integral component of membrane);GO:0016301(kinase activity);GO:0019199(transmembrane rec…	04075(Plant hormone signal transduction)	K13415	EC:2.7.10.1;EC:2.7.11.1	PREDICTED: leucine-rich repeat receptor protein kinase EMS1 [Solanum lycopersicum]	0.351295	0.338473	0.376845	0.094662	1.03819	2.70252	0.278099	-1.84633	0.0308693	0.685291	down	yes
Solyc05g050210.3	Solyc05g050210.3	Solyc05g050210.3.1	GO:0005576(extracellular region);GO:0016042(lipid catabolic process);GO:0016788(hydrolase activity, acting on ester bonds);GO:0052689(carboxylic ester hydrolase activity)	00511(Other glycan degradation)	K01206	EC:3.2.1.51	PREDICTED: GDSL esterase/lipase At4g01130-like isoform X1 [Solanum lycopersicum]	0.13911	0.403098	0.074023	0.046719	0.880728	1.87995	0.219503	-2.18769	0.030909	0.685367	down	yes
Solyc12g088420.2	Solyc12g088420.2	Solyc12g088420.2.1	GO:0003674(molecular_function);GO:0005739(mitochondrion);GO:0005778(peroxisomal membrane);GO:0008150(biological_process);GO:0016021(integral component of membrane)	04146(Peroxisome)	K13348	NA	PREDICTED: protein SYM1 [Solanum lycopersicum]	2.46197	2.36565	1.82034	1.442	8.91783	5.68248	0.414402	-1.2709	0.0310141	0.686892	down	yes
Solyc07g052790.2	Solyc07g052790.2	Solyc07g052790.2.1	GO:0006952(defense response);GO:0007165(signal transduction);GO:0043531(ADP binding)	03040(Spliceosome);04141(Protein processing in endoplasmic reticulum);04144(Endocytosis)	K03283	NA	PREDICTED: TMV resistance protein N-like [Solanum lycopersicum]	4.98409	8.62305	10.7174	6.45814	1.08832	1.99822	2.5485	1.34965	0.0310604	0.686939	up	yes
Solyc12g008690.2	Solyc12g008690.2	Solyc12g008690.2.1	GO:0005783(endoplasmic reticulum);GO:0005788(endoplasmic reticulum lumen);GO:0005886(plasma membrane);GO:0006508(proteolysis);GO:0008152(metabolic process);GO:0008237(metallopeptidase activity);GO:0009507(chloroplast);GO:0009611(response to wounding);GO:0010179(IAA-Ala conjugate hydrolase activity)	NA	NA	NA	PREDICTED: IAA-amino acid hydrolase ILR1-like 4 [Solanum lycopersicum]	11.5018	8.02165	10.5868	6.65858	33.5121	25.2175	0.460484	-1.11878	0.031089	0.686939	down	yes
Solyc02g081940.3	Solyc02g081940.3	Solyc02g081940.3.1	GO:0000166(nucleotide binding);GO:0003676(nucleic acid binding);GO:0003723(RNA binding);GO:0005634(nucleus);GO:0005730(nucleolus);GO:0008150(biological_process)	03015(mRNA surveillance pathway)	K13917	EC:2.7.7.50;EC:3.6.1.-	PREDICTED: multiple RNA-binding domain-containing protein 1 isoform X1 [Solanum lycopersicum]	4.8227	5.91218	4.0363	5.12734	15.366	8.34688	0.512174	-0.965295	0.0312105	0.687279	down	no
Solyc08g066320.3	Solyc08g066320.3	Solyc08g066320.3.1	GO:0004674(protein serine/threonine kinase activity);GO:0005524(ATP binding);GO:0005886(plasma membrane);GO:0006468(protein phosphorylation);GO:0016020(membrane);GO:0016021(integral component of membrane);GO:0016301(kinase activity)	04075(Plant hormone signal transduction)	K13415	EC:2.7.10.1;EC:2.7.11.1	PREDICTED: LRR receptor-like serine/threonine-protein kinase HSL2 isoform X1 [Solanum lycopersicum]	0.363621	0.421061	0.559659	0.153115	0.031302	0.199473	3.50189	1.80813	0.0312128	0.687279	up	yes
Solyc10g052540.1	Solyc10g052540.1	Solyc10g052540.1.1	GO:0005887(integral component of plasma membrane);GO:0009705(plant-type vacuole membrane);GO:0009992(cellular water homeostasis);GO:0015250(water channel activity);GO:0015254(glycerol channel activity);GO:0034220(ion transmembrane transport);GO:0042807(central vacuole)	04075(Plant hormone signal transduction)	K14488	NA	PREDICTED: auxin-responsive protein SAUR21-like [Nicotiana tomentosiformis]	7.83475	5.73613	17.9209	4.25439	2.35437	4.18639	2.91722	1.54459	0.0312565	0.687279	up	yes
Solyc11g012760.2	Solyc11g012760.2	Solyc11g012760.2.1	GO:0005634(nucleus);GO:0006400(tRNA modification);GO:0008168(methyltransferase activity);GO:0080179(1-methylguanosine metabolic process)	NA	NA	NA	PREDICTED: tRNA (guanine(9)-N1)-methyltransferase [Solanum lycopersicum]	4.85662	5.25	4.56507	2.91261	18.654	12.0357	0.436628	-1.19552	0.0313311	0.687279	down	yes
Solyc11g012640.1	Solyc11g012640.1	Solyc11g012640.1.1	GO:0003674(molecular_function);GO:0008150(biological_process);GO:0009507(chloroplast);GO:0016021(integral component of membrane)	NA	NA	NA	PREDICTED: uncharacterized protein LOC101263778 [Solanum lycopersicum]	98.1241	85.3456	121.721	68.8249	308.565	290.833	0.456721	-1.13062	0.0313548	0.687279	down	yes
Solyc02g021560.3	Solyc02g021560.3	Solyc02g021560.3.1	GO:0000166(nucleotide binding);GO:0003723(RNA binding);GO:0005634(nucleus);GO:0005730(nucleolus);GO:0005829(cytosol);GO:0006952(defense response);GO:0008219(cell death);GO:0009693(ethylene biosynthetic process);GO:0010150(leaf senescence)	03040(Spliceosome)	K12741	NA	UBP1-associated protein 2C [Solanum lycopersicum]	19.0594	25.0888	17.229	23.4126	55.7261	36.5046	0.530746	-0.913908	0.0313882	0.687279	down	no
Solyc08g078440.3	Solyc08g078440.3	Solyc08g078440.3.1	NA	00600(Sphingolipid metabolism)	K12353	EC:3.1.4.12	PREDICTED: uncharacterized protein LOC101260751 [Solanum lycopersicum]	1.17454	1.00626	0.897236	0.780016	4.52552	2.08179	0.416664	-1.26304	0.0314021	0.687279	down	yes
Solyc07g047830.3	Solyc07g047830.3	Solyc07g047830.3.1	GO:0003674(molecular_function);GO:0005634(nucleus)	NA	NA	NA	PREDICTED: uncharacterized protein LOC101254220 [Solanum lycopersicum]	3.20146	3.77342	3.78327	3.42266	9.08547	8.99188	0.500378	-0.998908	0.0314437	0.687279	down	no
Solyc08g083320.3	Solyc08g083320.3	Solyc08g083320.3.1	GO:0004373(glycogen (starch) synthase activity);GO:0005515(protein binding);GO:0009507(chloroplast);GO:0009569(chloroplast starch grain);GO:0016757(transferase activity, transferring glycosyl groups);GO:0019252(starch biosynthetic process);GO:0033840(NDP-glucose-starch glucosyltransferase activity)	00500(Starch and sucrose metabolism)	K00703	EC:2.4.1.21	granule-bound starch synthase 1 [Solanum lycopersicum]	43.268	51.6075	51.3463	62.0904	112.752	93.7018	0.544498	-0.877002	0.031457	0.687279	down	no
Solyc03g122000.3	Solyc03g122000.3	Solyc03g122000.3.1	GO:0009536(plastid)	00195(Photosynthesis)	K02637	NA	cytochrome b6/f complex subunit IV (chloroplast) [Syzygium cumini]	4.53953	0.49402	5.1221	0.846602	1.43186	0.353625	3.8584	1.948	0.0314681	0.687279	up	yes
Solyc10g007490.2	Solyc10g007490.2	Solyc10g007490.2.1	GO:0003674(molecular_function);GO:0008150(biological_process);GO:0016021(integral component of membrane)	NA	NA	NA	PREDICTED: uncharacterized protein LOC104649472 [Solanum lycopersicum]	0.130207	0.148215	0	0	1.35787	1.01145	0.117511	-3.08913	0.0315832	0.687531	down	yes
Solyc09g010430.1	Solyc09g010430.1	Solyc09g010430.1.1	NA	NA	NA	NA	hypothetical protein A4A49_07414 [Nicotiana attenuata]	57.8703	46.1681	44.9702	25.2561	22.1477	28.3961	1.96582	0.975129	0.0316043	0.687531	up	no
Solyc01g094700.3	Solyc01g094700.3	Solyc01g094700.3.1	GO:0010143(cutin biosynthetic process);GO:0016020(membrane);GO:0016311(dephosphorylation);GO:0016791(phosphatase activity);GO:0090447(glycerol-3-phosphate 2-O-acyltransferase activity)	00561(Glycerolipid metabolism);00564(Glycerophospholipid metabolism)	K13508	EC:2.3.1.15	PREDICTED: glycerol-3-phosphate 2-O-acyltransferase 4 [Solanum lycopersicum]	47.1937	43.748	40.7693	26.6988	20.838	26.6608	1.77514	0.827933	0.031622	0.687531	up	no
Solyc08g065440.3	Solyc08g065440.3	Solyc08g065440.3.1	NA	NA	NA	NA	PREDICTED: uncharacterized protein LOC101261644 [Solanum lycopersicum]	1.08876	2.07904	1.57552	1.0807	8.89413	3.46146	0.353023	-1.50217	0.0316253	0.687531	down	yes
Solyc06g082220.3	Solyc06g082220.3	Solyc06g082220.3.1	GO:0000166(nucleotide binding);GO:0003723(RNA binding);GO:0005634(nucleus);GO:0006351(transcription, DNA-templated);GO:0006355(regulation of transcription, DNA-templated);GO:0008270(zinc ion binding);GO:0009507(chloroplast)	NA	NA	NA	PREDICTED: transcription initiation factor TFIID subunit 15b [Solanum lycopersicum]	23.8044	35.7674	29.3892	31.3128	78.221	56.8813	0.534573	-0.903542	0.0317115	0.688613	down	no
Solyc06g073990.2	Solyc06g073990.2	Solyc06g073990.2.1	GO:0003674(molecular_function);GO:0005634(nucleus);GO:0080167(response to karrikin)	NA	NA	NA	PREDICTED: uncharacterized protein LOC104087782 [Nicotiana tomentosiformis]	13.4461	12.1688	12.9034	8.93238	3.90465	6.15499	2.02813	1.02015	0.0318147	0.690062	up	yes
Solyc04g011545.1	Solyc04g011545.1	Solyc04g011545.1.1	NA	NA	NA	NA	PREDICTED: glutamic acid-rich protein-like [Solanum tuberosum]	22.2583	23.5136	16.325	18.6881	72.8178	41.4178	0.467162	-1.09801	0.0319851	0.692961	down	yes
Solyc11g066780.2	Solyc11g066780.2	Solyc11g066780.2.1	GO:0003677(DNA binding);GO:0005634(nucleus);GO:0006355(regulation of transcription, DNA-templated);GO:0008270(zinc ion binding)	NA	NA	NA	PREDICTED: DDT domain-containing protein PTM isoform X1 [Solanum lycopersicum]	1.42792	1.93985	1.68156	1.69152	4.48459	3.57181	0.517992	-0.948999	0.0320437	0.693435	down	no
Solyc06g051140.3	Solyc06g051140.3	Solyc06g051140.3.1	GO:0005737(cytoplasm);GO:0031625(ubiquitin protein ligase binding);GO:0061630(ubiquitin protein ligase activity)	04120(Ubiquitin mediated proteolysis)	K10581	EC:2.3.2.24	PREDICTED: probable ubiquitin-conjugating enzyme E2 23 [Solanum pennellii]	36.3939	31.3333	45.256	33.3644	9.50336	7.13117	2.25971	1.17614	0.0321096	0.693831	up	yes
Solyc01g060240.3	Solyc01g060240.3	Solyc01g060240.3.1	NA	NA	NA	NA	PREDICTED: uncharacterized protein LOC107878678 isoform X1 [Capsicum annuum]	1.14556	0.864949	1.50869	0.574685	2.48246	7.24756	0.341514	-1.54998	0.0321375	0.693831	down	yes
Solyc02g091390.3	Solyc02g091390.3	Solyc02g091390.3.1	GO:0016021(integral component of membrane)	NA	NA	NA	PREDICTED: uncharacterized protein LOC101258509 [Solanum lycopersicum]	0.891649	1.7333	3.09793	1.32072	0.361249	0.306967	2.87736	1.52475	0.0321721	0.693831	up	yes
Solyc03g095610.3	Solyc03g095610.3	Solyc03g095610.3.1	GO:0003674(molecular_function);GO:0005634(nucleus);GO:0008150(biological_process)	NA	NA	NA	PREDICTED: uncharacterized protein LOC101254071 [Solanum lycopersicum]	0.204195	0.646053	0.683654	0.27322	0.127947	0.081057	3.18089	1.66943	0.0322528	0.694778	up	yes
Solyc03g114530.3	Solyc03g114530.3	Solyc03g114530.3.1	GO:0005783(endoplasmic reticulum);GO:0016020(membrane);GO:0016788(hydrolase activity, acting on ester bonds)	00901(Indole alkaloid biosynthesis)	K01757	EC:4.3.3.2	PREDICTED: protein STRICTOSIDINE SYNTHASE-LIKE 11-like [Solanum lycopersicum]	1.53056	3.51581	3.30947	1.4827	0.40413	1.09019	2.80679	1.48892	0.0323243	0.695525	up	yes
Solyc11g045150.1	Solyc11g045150.1	Solyc11g045150.1.1	NA	NA	NA	NA	putative mitochondrial protein [Nicotiana attenuata]	31.7479	13.6369	27.7806	11.7738	13.2408	7.5691	2.24546	1.16701	0.0324118	0.696613	up	yes
Solyc01g097640.3	Solyc01g097640.3	Solyc01g097640.3.1	GO:0000462(maturation of SSU-rRNA from tricistronic rRNA transcript (SSU-rRNA, 5.8S rRNA, LSU-rRNA));GO:0000479(endonucleolytic cleavage of tricistronic rRNA transcript (SSU-rRNA, 5.8S rRNA, LSU-rRNA));GO:0003924(GTPase activity);GO:0005525(GTP binding);GO:0030686(90S preribosome);GO:0034511(U3 snoRNA binding)	03008(Ribosome biogenesis in eukaryotes)	K14569	NA	PREDICTED: ribosome biogenesis protein BMS1 homolog [Solanum lycopersicum]	2.7396	4.46968	2.0185	1.88965	14.609	5.7098	0.415508	-1.26705	0.0325397	0.698568	down	yes
Solyc05g005170.3	Solyc05g005170.3	Solyc05g005170.3.1	GO:0004650(polygalacturonase activity);GO:0005576(extracellular region);GO:0005975(carbohydrate metabolic process);GO:0016829(lyase activity);GO:0071555(cell wall organization)	00040(Pentose and glucuronate interconversions);00500(Starch and sucrose metabolism)	K01184	EC:3.2.1.15	PREDICTED: polygalacturonase At1g48100-like [Solanum lycopersicum]	34.6378	49.1723	37.3813	11.8621	12.1844	33.6466	2.10062	1.07082	0.0325929	0.698917	up	yes
Solyc06g075510.3	Solyc06g075510.3	Solyc06g075510.3.1	GO:0005215(transporter activity);GO:0005886(plasma membrane);GO:0006857(oligopeptide transport);GO:0010447(response to acidic pH);GO:0010542(nitrate efflux transmembrane transporter activity);GO:0015706(nitrate transport);GO:0016020(membrane);GO:0016021(integral component of membrane);GO:0042128(nitrate assimilation)	NA	NA	NA	AP2 transcription factor SlAP2e [Solanum lycopersicum]	1.79838	1.78341	1.86741	2.53842	4.6003	3.87269	0.494868	-1.01488	0.0327361	0.701192	down	yes
Solyc02g070000.3	Solyc02g070000.3	Solyc02g070000.3.1	GO:0003674(molecular_function);GO:0005739(mitochondrion);GO:0008150(biological_process)	04075(Plant hormone signal transduction);04626(Plant-pathogen interaction)	K13416	EC:2.7.10.1;EC:2.7.11.1	PREDICTED: probable LRR receptor-like serine/threonine-protein kinase At4g20940 [Solanum lycopersicum]	4.21876	4.62597	3.33122	3.30662	11.1238	9.18552	0.515583	-0.955724	0.0328534	0.702459	down	no
Solyc07g053540.1	Solyc07g053540.1	Solyc07g053540.1.1	GO:0005886(plasma membrane);GO:0031225(anchored component of membrane);GO:0046658(anchored component of plasma membrane)	NA	NA	NA	PREDICTED: fasciclin-like arabinogalactan protein 9 [Solanum lycopersicum]	271.442	196.504	284.694	123.315	98.114	172.156	1.91227	0.935285	0.0328697	0.702459	up	no
Solyc04g008110.3	Solyc04g008110.3	Solyc04g008110.3.1	GO:0000155(phosphorelay sensor kinase activity);GO:0000160(phosphorelay signal transduction system);GO:0004673(protein histidine kinase activity);GO:0004721(phosphoprotein phosphatase activity);GO:0005034(osmosensor activity);GO:0005515(protein binding);GO:0005783(endoplasmic reticulum);GO:0005789(endoplasmic reticulum membrane);GO:0005886(plasma membrane);GO:0006468(protein phosphorylation);GO:0…	04075(Plant hormone signal transduction)	K14489	EC:2.7.13.3	PREDICTED: histidine kinase 4 [Solanum lycopersicum]	9.82332	6.77074	5.49832	4.24506	45.6647	9.46982	0.372053	-1.42642	0.0329298	0.702949	down	yes
Solyc06g007740.1	Solyc06g007740.1	Solyc06g007740.1.1	NA	NA	NA	NA	PREDICTED: LOW QUALITY PROTEIN: pentatricopeptide repeat-containing protein At1g63130, mitochondrial-like [Solanum lycopersicum]	2.94458	2.34756	2.46959	2.74092	7.02565	7.00788	0.462712	-1.11182	0.0332035	0.707991	down	yes
Solyc07g006310.1	Solyc07g006310.1	Solyc07g006310.1.1	GO:0005739(mitochondrion)	NA	NA	NA	PREDICTED: uncharacterized protein LOC101259451 [Solanum lycopersicum]	28.6035	14.6974	26.2803	14.7973	1.11282	4.44499	3.41836	1.77331	0.0333884	0.710682	up	yes
Solyc05g053240.3	Solyc05g053240.3	Solyc05g053240.3.1	GO:0003677(DNA binding);GO:0003700(transcription factor activity, sequence-specific DNA binding);GO:0005634(nucleus);GO:0006351(transcription, DNA-templated);GO:0006355(regulation of transcription, DNA-templated);GO:0046872(metal ion binding)	NA	NA	NA	PREDICTED: squamosa promoter-binding-like protein 1 [Solanum lycopersicum]	14.7111	18.1002	16.4364	21.7158	32.5634	33.9475	0.558195	-0.841158	0.0334193	0.710682	down	no
Solyc10g050220.2	Solyc10g050220.2	Solyc10g050220.2.1	NA	NA	NA	NA	PREDICTED: uncharacterized protein LOC101251726 isoform X1 [Solanum lycopersicum]	4.7828	5.97194	4.69014	3.50725	1.9037	1.02382	2.40023	1.26317	0.0334425	0.710682	up	yes
Solyc07g064110.3	Solyc07g064110.3	Solyc07g064110.3.1	GO:0003674(molecular_function);GO:0005739(mitochondrion);GO:0008150(biological_process)	NA	NA	NA	PREDICTED: pentatricopeptide repeat-containing protein At4g04790, mitochondrial isoform X2 [Solanum lycopersicum]	12.66	8.99468	10.7051	6.69832	25.2129	39.6072	0.452469	-1.14411	0.0334976	0.711053	down	yes
Solyc01g079470.3	Solyc01g079470.3	Solyc01g079470.3.1	GO:0003674(molecular_function);GO:0009416(response to light stimulus);GO:0009507(chloroplast);GO:0009570(chloroplast stroma);GO:0009744(response to sucrose);GO:0009941(chloroplast envelope);GO:0019253(reductive pentose-phosphate cycle);GO:0034605(cellular response to heat);GO:0043234(protein complex);GO:0070417(cellular response to cold);GO:0071454(cellular response to anoxia);GO:0080153(negative…	NA	NA	NA	PREDICTED: calvin cycle protein CP12-1, chloroplastic [Solanum lycopersicum]	845.833	521.882	1513.14	385.027	3854.74	3877.21	0.354917	-1.49445	0.0335698	0.711786	down	yes
Solyc03g123990.3	Solyc03g123990.3	Solyc03g123990.3.1	GO:0003735(structural constituent of ribosome);GO:0006412(translation)	04144(Endocytosis)	K12479	NA	PREDICTED: probable mitochondrial adenine nucleotide transporter BTL1 isoform X1 [Solanum lycopersicum]	4.56627	5.56536	5.83056	3.5113	18.6232	13.3341	0.450038	-1.15188	0.0338161	0.716204	down	yes
Solyc06g083040.3	Solyc06g083040.3	Solyc06g083040.3.1	GO:0004185(serine-type carboxypeptidase activity);GO:0005773(vacuole);GO:0005777(peroxisome);GO:0016747(transferase activity, transferring acyl groups other than amino-acyl groups);GO:0019748(secondary metabolic process);GO:0051603(proteolysis involved in cellular protein catabolic process)	00940(Phenylpropanoid biosynthesis)	K09756	EC:3.4.16.-;EC:2.3.1.91	wound-inducible carboxypeptidase precursor [Solanum lycopersicum]	294.145	121.751	189.549	154.734	66.3675	71.8751	2.06653	1.04721	0.033855	0.716225	up	yes
Solyc05g006110.3	Solyc05g006110.3	Solyc05g006110.3.1	GO:0003674(molecular_function);GO:0009642(response to light intensity);GO:0010468(regulation of gene expression);GO:0042646(plastid nucleoid)	NA	NA	NA	PREDICTED: uncharacterized protein LOC101264624 [Solanum lycopersicum]	67.2421	52.6896	58.4117	39.9931	189.294	148.256	0.472379	-1.08198	0.0338949	0.716267	down	yes
Solyc12g017970.1	Solyc12g017970.1	Solyc12g017970.1.1	GO:0003674(molecular_function);GO:0005634(nucleus);GO:0008150(biological_process)	NA	NA	NA	PREDICTED: uncharacterized protein LOC104644870 [Solanum lycopersicum]	0.753709	0.944863	0.511772	0.718784	2.91975	2.40066	0.366	-1.45008	0.0340382	0.718491	down	yes
Solyc11g072010.2	Solyc11g072010.2	Solyc11g072010.2.1	GO:0004412(homoserine dehydrogenase activity);GO:0005829(cytosol);GO:0008652(cellular amino acid biosynthetic process);GO:0009067(aspartate family amino acid biosynthetic process);GO:0009086(methionine biosynthetic process);GO:0009088(threonine biosynthetic process);GO:0009097(isoleucine biosynthetic process);GO:0055114(oxidation-reduction process)	01230(Biosynthesis of amino acids);00260(Glycine, serine and threonine metabolism);00270(Cysteine and methionine metabolism);00300(Lysine biosynthesis);00261(Monobactam biosynthesis)	K12524	EC:2.7.2.4;EC:1.1.1.3	PREDICTED: uncharacterized protein LOC101264180 isoform X1 [Solanum lycopersicum]	3.23035	3.46382	2.18831	2.48348	9.27796	7.74211	0.455429	-1.1347	0.0340918	0.718772	down	yes
Solyc03g026310.3	Solyc03g026310.3	Solyc03g026310.3.1	GO:0016021(integral component of membrane);GO:0042626(ATPase activity, coupled to transmembrane movement of substances);GO:0055085(transmembrane transport)	02010(ABC transporters)	K05655	NA	PREDICTED: ABC transporter B family member 28 isoform X1 [Solanum lycopersicum]	4.66585	7.02321	7.23988	6.62695	17.7697	15.9675	0.468953	-1.09248	0.0341361	0.718772	down	yes
Solyc05g008210.3	Solyc05g008210.3	Solyc05g008210.3.1	GO:0003674(molecular_function);GO:0005634(nucleus);GO:0008150(biological_process)	NA	NA	NA	PREDICTED: uncharacterized protein At1g66480-like [Solanum lycopersicum]	3.40916	3.1833	3.98104	1.86851	1.34819	1.03723	2.48558	1.31358	0.0341657	0.718772	up	yes
Solyc08g061010.3	Solyc08g061010.3	Solyc08g061010.3.1	GO:0005215(transporter activity);GO:0005886(plasma membrane);GO:0006857(oligopeptide transport);GO:0009611(response to wounding);GO:0009753(response to jasmonic acid);GO:0015293(symporter activity);GO:0016021(integral component of membrane);GO:0042128(nitrate assimilation)	NA	NA	NA	PREDICTED: protein NRT1/ PTR FAMILY 6.2-like isoform X1 [Solanum lycopersicum]	1.49239	1.87144	1.01529	0.553507	0.418274	0.68716	2.63971	1.40038	0.0342062	0.718825	up	yes
Solyc12g057140.1	Solyc12g057140.1	Solyc12g057140.1.1	NA	NA	NA	NA		45.8529	39.8332	48.2886	22.5795	23.5437	26.8724	1.83538	0.876078	0.034339	0.720813	up	no
Solyc04g074990.3	Solyc04g074990.3	Solyc04g074990.3.1	GO:0003677(DNA binding);GO:0003700(transcription factor activity, sequence-specific DNA binding);GO:0005515(protein binding);GO:0005634(nucleus);GO:0006351(transcription, DNA-templated);GO:0006355(regulation of transcription, DNA-templated);GO:0009793(embryo development ending in seed dormancy);GO:0042803(protein homodimerization activity);GO:0046872(metal ion binding)	NA	NA	NA	PREDICTED: zinc-finger homeodomain protein 2 [Solanum lycopersicum]	6.24993	8.50623	6.49798	3.27301	22.1161	26.3956	0.410433	-1.28478	0.0344921	0.723224	down	yes
Solyc03g079930.3	Solyc03g079930.3	Solyc03g079930.3.1	GO:0003674(molecular_function);GO:0005739(mitochondrion);GO:0005759(mitochondrial matrix);GO:0008150(biological_process)	03040(Spliceosome);03013(RNA transport);03015(mRNA surveillance pathway)	K12812	EC:3.6.4.13	PREDICTED: uncharacterized protein At2g39795, mitochondrial [Solanum lycopersicum]	27.6154	24.4372	15.2594	13.9425	98.9742	40.5212	0.438692	-1.18872	0.034598	0.724613	down	yes
Solyc04g011465.1	Solyc04g011465.1	Solyc04g011465.1.1	NA	NA	NA	NA		5.3014	9.44047	10.9227	8.88594	32.8185	22.4899	0.399794	-1.32267	0.0346351	0.724613	down	yes
Solyc10g052530.1	Solyc10g052530.1	Solyc10g052530.1.1	GO:0009926(auxin polar transport);GO:0046620(regulation of organ growth)	04075(Plant hormone signal transduction)	K14488	NA	PREDICTED: auxin-responsive protein SAUR68-like [Solanum lycopersicum]	6.62352	3.87192	6.27245	2.51683	2.14895	1.90031	2.55371	1.3526	0.0347703	0.72541	up	yes
Solyc11g008830.2	Solyc11g008830.2	Solyc11g008830.2.1	GO:0005515(protein binding);GO:0005634(nucleus);GO:0005654(nucleoplasm);GO:0009799(specification of symmetry);GO:0009943(adaxial/abaxial axis specification);GO:0009944(polarity specification of adaxial/abaxial axis);GO:0009954(proximal/distal pattern formation);GO:0048441(petal development)	00511(Other glycan degradation)	K01227	EC:3.2.1.96	PREDICTED: LOB domain-containing protein 6 [Solanum lycopersicum]	0.084133	0.245553	0.048795	0	1.18056	1.16657	0.161253	-2.6326	0.0347917	0.72541	down	yes
Solyc03g005960.3	Solyc03g005960.3	Solyc03g005960.3.1	GO:0004674(protein serine/threonine kinase activity);GO:0005886(plasma membrane)	04626(Plant-pathogen interaction)	K13459	NA	PREDICTED: probable LRR receptor-like serine/threonine-protein kinase At1g53420 isoform X1 [Solanum lycopersicum]	6.53806	13.1181	11.2068	7.35961	5.24735	4.32867	1.82237	0.865816	0.0348236	0.72541	up	no
Solyc03g121640.3	Solyc03g121640.3	Solyc03g121640.3.1	GO:0005524(ATP binding);GO:0005739(mitochondrion);GO:0005774(vacuolar membrane);GO:0042026(protein refolding);GO:0046686(response to cadmium ion)	03018(RNA degradation)	K04077	NA	PREDICTED: chaperonin CPN60-like 2, mitochondrial [Solanum lycopersicum]	6.58607	8.70593	4.83118	4.52687	29.0745	11.5114	0.446064	-1.16468	0.0348268	0.72541	down	yes
Solyc06g083850.3	Solyc06g083850.3	Solyc06g083850.3.1	GO:0003677(DNA binding);GO:0003700(transcription factor activity, sequence-specific DNA binding);GO:0005634(nucleus);GO:0006351(transcription, DNA-templated);GO:0006355(regulation of transcription, DNA-templated);GO:0007275(multicellular organism development)	00561(Glycerolipid metabolism)	K01054	EC:3.1.1.23	PREDICTED: protein CUP-SHAPED COTYLEDON 3 [Solanum lycopersicum]	1.73911	0.672934	1.65897	0.506405	0.569168	0.403866	2.75173	1.46034	0.0351004	0.730304	up	yes
Solyc03g097710.3	Solyc03g097710.3	Solyc03g097710.3.1	NA	NA	NA	NA		6.24566	1.44859	5.13564	0.953373	0.350597	2.32891	3.5316	1.82032	0.0351519	0.730572	up	yes
Solyc04g056640.1	Solyc04g056640.1	Solyc04g056640.1.1	GO:0005515(protein binding);GO:0005886(plasma membrane);GO:0007165(signal transduction);GO:0007275(multicellular organism development);GO:0009653(anatomical structure morphogenesis);GO:0009909(regulation of flower development);GO:0016020(membrane);GO:0016021(integral component of membrane);GO:0033612(receptor serine/threonine kinase binding);GO:0040008(regulation of growth);GO:0048507(meristem de…	NA	NA	NA	leucine rich repeat receptor like protein CLAVATA2 [Solanum lycopersicum]	1.58879	1.73177	1.49354	1.24793	5.98684	4.33184	0.416206	-1.26463	0.0354567	0.735429	down	yes
Solyc09g011340.3	Solyc09g011340.3	Solyc09g011340.3.1	GO:0000302(response to reactive oxygen species);GO:0003674(molecular_function);GO:0009507(chloroplast);GO:0009536(plastid);GO:0009648(photoperiodism);GO:0009941(chloroplast envelope);GO:0016020(membrane);GO:0016021(integral component of membrane);GO:0031969(chloroplast membrane);GO:0048366(leaf development)	NA	NA	NA	PREDICTED: protein RETICULATA, chloroplastic [Solanum lycopersicum]	19.4495	16.0796	20.0787	14.0783	54.033	43.2891	0.499172	-1.00239	0.0354688	0.735429	down	yes
Solyc04g017720.3	Solyc04g017720.3	Solyc04g017720.3.1	GO:0003674(molecular_function);GO:0005576(extracellular region);GO:0009739(response to gibberellin);GO:0009740(gibberellic acid mediated signaling pathway);GO:0009744(response to sucrose);GO:0009749(response to glucose);GO:0009750(response to fructose);GO:0080167(response to karrikin)	00563(Glycosylphosphatidylinositol(GPI)-anchor biosynthesis)	K03860	NA	PREDICTED: protein GAST1-like [Solanum lycopersicum]	445.585	290.536	738.731	127.464	54.894	378.592	2.62921	1.39463	0.0355112	0.735429	up	yes
Solyc08g065490.3	Solyc08g065490.3	Solyc08g065490.3.1	GO:0004372(glycine hydroxymethyltransferase activity);GO:0005737(cytoplasm);GO:0005829(cytosol);GO:0006544(glycine metabolic process);GO:0006563(L-serine metabolic process);GO:0009507(chloroplast);GO:0009536(plastid);GO:0009570(chloroplast stroma)	01200(Carbon metabolism);01230(Biosynthesis of amino acids);00630(Glyoxylate and dicarboxylate metabolism);00260(Glycine, serine and threonine metabolism);00460(Cyanoamino acid metabolism);00670(One carbon pool by folate)	K00600	EC:2.1.2.1	PREDICTED: serine hydroxymethyltransferase 3, chloroplastic [Solanum lycopersicum]	17.9893	17.1596	17.9489	13.3474	61.8578	33.7077	0.487525	-1.03645	0.0355413	0.735429	down	yes
Solyc11g067270.1	Solyc11g067270.1	Solyc11g067270.1.1	GO:0005985(sucrose metabolic process);GO:0016746(transferase activity, transferring acyl groups)	00940(Phenylpropanoid biosynthesis);00945(Stilbenoid, diarylheptanoid and gingerol biosynthesis);00941(Flavonoid biosynthesis)	K13065	EC:2.3.1.133	RecName: Full=Acylsugar acyltransferase 3; Short=Sl-ASAT3	0.781013	3.94634	0.455043	0.321102	0.363327	0.719244	3.69202	1.88441	0.0356345	0.73629	up	yes
Solyc07g041870.3	Solyc07g041870.3	Solyc07g041870.3.1	GO:0004835(tubulin-tyrosine ligase activity);GO:0005737(cytoplasm);GO:0005829(cytosol);GO:0006464(cellular protein modification process);GO:0009507(chloroplast);GO:0016874(ligase activity)	NA	NA	NA	PREDICTED: tubulin--tyrosine ligase-like protein 12 [Solanum lycopersicum]	11.9783	13.8534	7.27794	9.07293	36.5393	20.5031	0.500785	-0.997737	0.0357034	0.73629	down	no
Solyc12g042950.2	Solyc12g042950.2	Solyc12g042950.2.1	GO:0005471(ATP:ADP antiporter activity);GO:0005524(ATP binding);GO:0009507(chloroplast);GO:0009536(plastid);GO:0009941(chloroplast envelope);GO:0016020(membrane);GO:0016021(integral component of membrane);GO:0031969(chloroplast membrane)	NA	NA	NA	PREDICTED: plastidic ATP/ADP-transporter [Solanum lycopersicum]	196.349	206.009	181.674	142.538	618.395	453.45	0.480929	-1.0561	0.0357509	0.73629	down	yes
Solyc10g052880.1	Solyc10g052880.1	Solyc10g052880.1.1	GO:0005618(cell wall);GO:0005829(cytosol);GO:0005886(plasma membrane);GO:0006952(defense response);GO:0007165(signal transduction);GO:0009505(plant-type cell wall);GO:0009507(chloroplast);GO:0080167(response to karrikin)	NA	NA	NA	PREDICTED: probably inactive leucine-rich repeat receptor-like protein kinase At2g25790 [Solanum lycopersicum]	42.9579	35.3518	41.6532	32.7741	17.1993	15.8007	1.82386	0.866997	0.0357973	0.73629	up	no
Solyc09g089505.1	Solyc09g089505.1	Solyc09g089505.1.1	NA	NA	NA	NA	PREDICTED: proteinase inhibitor I-B [Solanum lycopersicum]	2120.61	229.836	647.101	306.741	112.923	585.434	2.98235	1.57645	0.0358394	0.73629	up	yes
Solyc09g098225.1	Solyc09g098225.1	Solyc09g098225.1.1	GO:0005739(mitochondrion);GO:0016787(hydrolase activity)	NA	NA	NA	PREDICTED: protein ROOT PRIMORDIUM DEFECTIVE 1 [Solanum lycopersicum]	0.893091	0.357104	0.888565	1.00646	2.72407	2.5297	0.341642	-1.54944	0.0358869	0.73629	down	yes
Solyc01g017600.3	Solyc01g017600.3	Solyc01g017600.3.1	GO:0008150(biological_process);GO:0009507(chloroplast);GO:0016021(integral component of membrane)	NA	NA	NA	PREDICTED: transmembrane protein 45B-like [Solanum lycopersicum]	19.8061	9.34879	25.6663	3.49806	6.83912	13.9248	2.25955	1.17604	0.0359331	0.73629	up	yes
Solyc04g053000.1	Solyc04g053000.1	Solyc04g053000.1.1	GO:0005887(integral component of plasma membrane);GO:0009705(plant-type vacuole membrane);GO:0009992(cellular water homeostasis);GO:0015250(water channel activity);GO:0015254(glycerol channel activity);GO:0034220(ion transmembrane transport);GO:0042807(central vacuole)	04075(Plant hormone signal transduction)	K14488	NA	PREDICTED: auxin-responsive protein SAUR21-like [Solanum pennellii]	10.8474	7.71457	13.6582	4.03545	0.419126	4.86661	3.45666	1.78938	0.0359414	0.73629	up	yes
Solyc09g009290.3	Solyc09g009290.3	Solyc09g009290.3.1	GO:0000398(mRNA splicing, via spliceosome);GO:0005681(spliceosomal complex)	03040(Spliceosome)	K12873	NA	PREDICTED: ankyrin repeat domain-containing protein EMB506, chloroplastic [Solanum lycopersicum]	12.83	10.3524	11.6112	8.30425	35.3782	26.8727	0.49314	-1.01993	0.0359594	0.73629	down	yes
Solyc07g064160.3	Solyc07g064160.3	Solyc07g064160.3.1	GO:0005739(mitochondrion);GO:0006974(cellular response to DNA damage stimulus);GO:0008270(zinc ion binding);GO:0009228(thiamine biosynthetic process);GO:0009409(response to cold);GO:0009507(chloroplast);GO:0009570(chloroplast stroma);GO:0009579(thylakoid);GO:0009941(chloroplast envelope);GO:0010319(stromule);GO:0016491(oxidoreductase activity);GO:0018131(oxazole or thiazole biosynthetic process);…	00730(Thiamine metabolism)	K03146	NA	PREDICTED: thiamine thiazole synthase, chloroplastic [Solanum lycopersicum]	112.778	76.1654	219.865	39.3105	446.937	737.027	0.334192	-1.58125	0.0359727	0.73629	down	yes
Solyc03g118680.3	Solyc03g118680.3	Solyc03g118680.3.1	GO:0008270(zinc ion binding);GO:0009507(chloroplast)	04141(Protein processing in endoplasmic reticulum)	K14026	NA	PREDICTED: zinc finger protein VAR3, chloroplastic [Solanum lycopersicum]	8.78932	8.3614	7.09575	4.58628	28.3034	19.296	0.464619	-1.10588	0.0360151	0.736361	down	yes
Solyc06g048637.1	Solyc06g048637.1	Solyc06g048637.1.1	GO:0000175(3'-5'-exoribonuclease activity);GO:0000176(nuclear exosome (RNase complex));GO:0000177(cytoplasmic exosome (RNase complex));GO:0004519(endonuclease activity);GO:0006364(rRNA processing);GO:0006402(mRNA catabolic process);GO:0016075(rRNA catabolic process)	03018(RNA degradation)	K12585	EC:3.1.13.-	PREDICTED: exosome complex exonuclease RRP44 [Nicotiana sylvestris]	5.67616	6.16333	5.06013	4.58324	17.6834	16.4009	0.437049	-1.19413	0.0361711	0.738458	down	yes
Solyc04g082700.3	Solyc04g082700.3	Solyc04g082700.3.1	GO:0005351(sugar:proton symporter activity);GO:0005355(glucose transmembrane transporter activity);GO:0005887(integral component of plasma membrane);GO:0035428(hexose transmembrane transport);GO:0046323(glucose import)	NA	NA	NA	monosaccharide-sensing protein 2 [Solanum lycopersicum]	9.08472	9.15832	8.6604	7.24951	23.6118	20.9457	0.519301	-0.945358	0.0362367	0.738458	down	no
Solyc04g071670.1	Solyc04g071670.1	Solyc04g071670.1.1	NA	NA	NA	NA		3.68653	6.6141	5.85088	6.36197	23.2855	15.3194	0.359187	-1.47719	0.0362481	0.738458	down	yes
Solyc12g036810.2	Solyc12g036810.2	Solyc12g036810.2.1	GO:0003777(microtubule motor activity);GO:0005871(kinesin complex);GO:0007018(microtubule-based movement);GO:0016887(ATPase activity)	03008(Ribosome biogenesis in eukaryotes)	K14565	NA	PREDICTED: kinesin-like protein KIN-14G [Solanum lycopersicum]	0.315488	0.560147	0.250027	0.63393	1.20985	1.02353	0.392585	-1.34892	0.0362742	0.738458	down	yes
Solyc06g076560.2	Solyc06g076560.2	Solyc06g076560.2.1	GO:0005515(protein binding);GO:0005737(cytoplasm);GO:0006979(response to oxidative stress);GO:0009408(response to heat);GO:0043621(protein self-association)	04141(Protein processing in endoplasmic reticulum)	K13993	NA	type I small heat shock protein 17.6 kDa isoform [Solanum lycopersicum]	2.68332	1.28932	2.34533	1.12966	6.89748	10.791	0.335738	-1.57459	0.0363131	0.738458	down	yes
Solyc05g026490.3	Solyc05g026490.3	Solyc05g026490.3.1	GO:0004615(phosphomannomutase activity);GO:0005829(cytosol)	NA	NA	NA	PREDICTED: uncharacterized protein LOC101267404 [Solanum lycopersicum]	6.4671	5.69393	12.4633	2.47246	21.098	46.2038	0.352914	-1.50261	0.0364037	0.73871	down	yes
Solyc02g090180.3	Solyc02g090180.3	Solyc02g090180.3.1	GO:0004252(serine-type endopeptidase activity);GO:0005737(cytoplasm);GO:0006508(proteolysis)	NA	NA	NA	PREDICTED: uncharacterized protein LOC101256840 isoform X1 [Solanum lycopersicum]	0.664463	1.29939	0.618682	0.618549	4.82268	1.53333	0.370279	-1.43332	0.0364037	0.73871	down	yes
Solyc10g086270.2	Solyc10g086270.2	Solyc10g086270.2.1	GO:0003677(DNA binding);GO:0003700(transcription factor activity, sequence-specific DNA binding);GO:0005634(nucleus);GO:0006351(transcription, DNA-templated);GO:0006355(regulation of transcription, DNA-templated);GO:0007275(multicellular organism development);GO:0009753(response to jasmonic acid);GO:0031540(regulation of anthocyanin biosynthetic process)	04712(Circadian rhythm - plant)	K16166	NA	PREDICTED: transcription factor MYB113 [Solanum lycopersicum]	0	0.249502	0.277301	0	3.28948	1.46747	0.110744	-3.1747	0.0364856	0.738814	down	yes
Solyc10g005340.3	Solyc10g005340.3	Solyc10g005340.3.1	GO:0003674(molecular_function);GO:0005634(nucleus);GO:0005737(cytoplasm);GO:0009860(pollen tube growth);GO:0040008(regulation of growth)	NA	NA	NA	PREDICTED: CRIB domain-containing protein RIC10 isoform X1 [Solanum tuberosum]	64.1542	60.5272	51.7779	51.7251	14.5261	20.2792	2.03927	1.02806	0.0364871	0.738814	up	yes
Solyc05g012100.3	Solyc05g012100.3	Solyc05g012100.3.1	GO:0005515(protein binding);GO:0005737(cytoplasm);GO:0009295(nucleoid);GO:0009658(chloroplast organization);GO:0009662(etioplast organization);GO:0016301(kinase activity);GO:0016310(phosphorylation);GO:0042644(chloroplast nucleoid);GO:0042793(transcription from plastid promoter)	00051(Fructose and mannose metabolism);00500(Starch and sucrose metabolism);00520(Amino sugar and nucleotide sugar metabolism)	K00847	EC:2.7.1.4	PREDICTED: fructokinase-like 2, chloroplastic [Solanum lycopersicum]	15.3502	16.9985	11.594	5.94872	57.2428	41.736	0.418791	-1.2557	0.0365292	0.738875	down	yes
Solyc09g092100.3	Solyc09g092100.3	Solyc09g092100.3.1	GO:0001708(cell fate specification);GO:0005634(nucleus);GO:0005737(cytoplasm);GO:0009793(embryo development ending in seed dormancy);GO:0009926(auxin polar transport);GO:0010305(leaf vascular tissue pattern formation);GO:0019827(stem cell population maintenance);GO:0048364(root development)	NA	NA	NA	PREDICTED: uncharacterized protein LOC101247370 [Solanum lycopersicum]	0.985876	1.14662	0.821419	0.902019	3.37423	1.79728	0.48636	-1.0399	0.0365945	0.739259	down	yes
Solyc08g016670.3	Solyc08g016670.3	Solyc08g016670.3.1	GO:0005515(protein binding);GO:0005641(nuclear envelope lumen);GO:0005654(nucleoplasm);GO:0005737(cytoplasm);GO:0030877(beta-catenin destruction complex);GO:0042803(protein homodimerization activity);GO:0070062(extracellular exosome)	NA	NA	NA	PREDICTED: calcyclin-binding protein-like [Solanum lycopersicum]	20.737	18.4636	17.7106	12.7741	70.5398	36.204	0.476173	-1.07044	0.0366264	0.739259	down	yes
Solyc11g062440.2	Solyc11g062440.2	Solyc11g062440.2.1	GO:0005507(copper ion binding);GO:0016722(oxidoreductase activity, oxidizing metal ions)	00053(Ascorbate and aldarate metabolism)	K00423	EC:1.10.3.3	PREDICTED: L-ascorbate oxidase [Solanum lycopersicum]	19.8696	14.3143	26.5461	17.136	4.53365	7.26497	2.09887	1.06962	0.036794	0.741848	up	yes
Solyc05g056390.2	Solyc05g056390.2	Solyc05g056390.2.1	GO:0005759(mitochondrial matrix);GO:0006986(response to unfolded protein);GO:0046872(metal ion binding);GO:0051082(unfolded protein binding);GO:0051085(chaperone mediated protein folding requiring cofactor);GO:0051087(chaperone binding)	NA	NA	NA	chaperonin [Solanum lycopersicum]	47.8612	32.4083	28.2904	19.9813	155.273	74.74	0.43425	-1.2034	0.0369162	0.742887	down	yes
Solyc05g048830.3	Solyc05g048830.3	Solyc05g048830.3.1	GO:0003677(DNA binding);GO:0003700(transcription factor activity, sequence-specific DNA binding);GO:0005634(nucleus);GO:0006355(regulation of transcription, DNA-templated);GO:0009751(response to salicylic acid);GO:0009753(response to jasmonic acid);GO:0009909(regulation of flower development)	00190(Oxidative phosphorylation);00860(Porphyrin and chlorophyll metabolism)	K02259	NA	PREDICTED: protein ODORANT1-like [Solanum lycopersicum]	6.34573	8.60974	4.91944	4.79091	2.94765	1.5436	2.1412	1.09842	0.0369571	0.742887	up	yes
Solyc12g044330.2	Solyc12g044330.2	Solyc12g044330.2.1	GO:0005887(integral component of plasma membrane);GO:0009705(plant-type vacuole membrane);GO:0009992(cellular water homeostasis);GO:0015250(water channel activity);GO:0015254(glycerol channel activity);GO:0034220(ion transmembrane transport);GO:0042807(central vacuole)	NA	NA	NA	PREDICTED: aquaporin TIP2-1-like [Solanum pennellii]	518.013	415.174	440.245	338.133	11.3339	78.9193	3.20606	1.6808	0.0369635	0.742887	up	yes
Solyc10g044670.2	Solyc10g044670.2	Solyc10g044670.2.1	GO:0005634(nucleus)	04712(Circadian rhythm - plant)	K12120	NA	Phytochrome A [Solanum lycopersicum]	11.386	12.8544	9.21836	10.8901	27.3559	23.1423	0.545035	-0.87558	0.0371378	0.744213	down	no
Solyc12g010590.2	Solyc12g010590.2	Solyc12g010590.2.1	GO:0004144(diacylglycerol O-acyltransferase activity);GO:0005886(plasma membrane);GO:0019432(triglyceride biosynthetic process);GO:0047196(long-chain-alcohol O-fatty-acyltransferase activity)	00073(Cutin, suberine and wax biosynthesis)	K15406	EC:2.3.1.75;EC:2.3.1.20	PREDICTED: O-acyltransferase WSD1-like [Solanum lycopersicum]	32.1128	27.1228	29.9604	7.09789	16.8113	22.7078	1.91338	0.936124	0.0371388	0.744213	up	no
Solyc05g052820.3	Solyc05g052820.3	Solyc05g052820.3.1	GO:0003333(amino acid transmembrane transport);GO:0005886(plasma membrane);GO:0015171(amino acid transmembrane transporter activity)	NA	NA	NA	proline transporter 3 [Solanum lycopersicum]	1.20288	0.871044	0.937178	1.19163	3.72709	2.29809	0.417235	-1.26107	0.0371851	0.744213	down	yes
[truncated: 25,373 more rows]
