# Supplementary material for: miR168 targets Argonaute1A mediated miRNAs regulation pathways in response to potassium deficiency stress in tomato
Source: BMC Plant Biol. 2020 Oct 19;20:477. doi: 10.1186/s12870-020-02660-5 (PMC7574427; doi:10.1186/s12870-020-02660-5)
Supplement: Supplementary file 12 — Additional file 12: Table S12. List of the differentially expressed mRNAs in 35S:rSlAGO1 plants compared with WT. [file 12870_2020_2660_MOESM12_ESM.xlsx]

## Sheet: Sheet1
gene_id	gene_name	transcript_id	GO	KEGG	KO_ENTRY	EC	Description	FPKM.OM_AGO1_1	FPKM.OM_AGO1_2	FPKM.OM_AGO1_3	FPKM.JZ18_1	FPKM.JZ18_2	FPKM.JZ18_3	fc	log2(fc)	pval	qval	regulation	significant
Solyc08g080590.3	Solyc08g080590.3	Solyc08g080590.3.1	GO:0005515(protein binding)	03013(RNA transport)	K14297	NA	PREDICTED: thaumatin-like protein [Solanum lycopersicum]	112.93	168.771	24.1432	0	0	0	inf	inf	2.65268e-26	5.16318e-22	up	yes
Solyc07g005100.3	Solyc07g005100.3	Solyc07g005100.3.1	GO:0004568(chitinase activity);GO:0005576(extracellular region);GO:0006032(chitin catabolic process);GO:0008061(chitin binding)	00520(Amino sugar and nucleotide sugar metabolism)	K01183	EC:3.2.1.14	PREDICTED: chitotriosidase-1 [Solanum lycopersicum]	47.3051	26.0046	27.175	1.01697	1.28766	1.05974	29.8674	4.9005	2.47383e-15	2.40753e-11	up	yes
Solyc00g174340.2	Solyc00g174340.2	Solyc00g174340.2.1	GO:0003674(molecular_function);GO:0005576(extracellular region);GO:0009611(response to wounding);GO:0009617(response to bacterium);GO:0009723(response to ethylene);GO:0009751(response to salicylic acid);GO:0009753(response to jasmonic acid);GO:0009814(defense response, incompatible interaction);GO:0080027(response to herbivore)	04075(Plant hormone signal transduction);04626(Plant-pathogen interaction)	K13449	NA	pathogenesis-related leaf protein 6 precursor [Solanum lycopersicum]	8955.49	249.861	15475.9	11.7793	11.3415	9.98749	745.469	9.542	3.5348e-14	2.29338e-10	up	yes
Solyc08g079900.3	Solyc08g079900.3	Solyc08g079900.3.1	GO:0004252(serine-type endopeptidase activity);GO:0005618(cell wall)	04144(Endocytosis)	K18443	NA	PREDICTED: subtilisin-like protease SBT1.7 [Solanum lycopersicum]	14.0179	2.15056	96.4212	0.075105	0.046681	0.089554	532.742	9.05729	1.67114e-13	8.13177e-10	up	yes
Solyc08g080585.1	Solyc08g080585.1	Solyc08g080585.1.1	GO:0005515(protein binding)	03013(RNA transport)	K14297	NA	PREDICTED: thaumatin-like protein [Solanum lycopersicum]	0	0	0	4.50642	8.13694	6.06592	-inf	-inf	2.57164e-13	1.00109e-09	down	yes
Solyc00g174330.3	Solyc00g174330.3	Solyc00g174330.3.1	GO:0003674(molecular_function);GO:0005576(extracellular region);GO:0009611(response to wounding);GO:0009617(response to bacterium);GO:0009723(response to ethylene);GO:0009751(response to salicylic acid);GO:0009753(response to jasmonic acid);GO:0009814(defense response, incompatible interaction);GO:0080027(response to herbivore)	04075(Plant hormone signal transduction);04626(Plant-pathogen interaction)	K13449	NA	pathogenesis related protein isoform b1 [Solanum phureja]	152.308	5.81832	555.967	0.453775	0.217686	0.222089	799.165	9.64235	5.02068e-13	1.62871e-09	up	yes
Solyc09g007010.1	Solyc09g007010.1	Solyc09g007010.1.1	GO:0003674(molecular_function);GO:0005576(extracellular region);GO:0008150(biological_process)	04075(Plant hormone signal transduction);04626(Plant-pathogen interaction)	K13449	NA	pathogenesis-related leaf protein 4 precursor [Solanum lycopersicum]	288.844	2.42399	373.16	0.212791	0.264245	0.209612	967.64	9.91833	2.11733e-12	5.88738e-09	up	yes
Solyc05g050130.3	Solyc05g050130.3	Solyc05g050130.3.1	GO:0004568(chitinase activity);GO:0005576(extracellular region);GO:0006032(chitin catabolic process);GO:0008061(chitin binding)	00520(Amino sugar and nucleotide sugar metabolism)	K01183	EC:3.2.1.14	PREDICTED: acidic endochitinase [Solanum lycopersicum]	96.4797	55.2003	374.087	1.16753	2.66009	3.97736	67.3631	6.07389	2.98481e-12	7.26204e-09	up	yes
Solyc12g049030.1	Solyc12g049030.1	Solyc12g049030.1.1	GO:0005634(nucleus);GO:0005783(endoplasmic reticulum);GO:0005789(endoplasmic reticulum membrane);GO:0006636(unsaturated fatty acid biosynthetic process);GO:0016021(integral component of membrane);GO:0016717(oxidoreductase activity, acting on paired donors, with oxidation of a pair of donors resulting in the reduction of molecular oxygen to two molecules of water);GO:0045485(omega-6 fatty acid des…	01212(Fatty acid metabolism);01040(Biosynthesis of unsaturated fatty acids)	K10256	EC:1.14.19.6;EC:1.14.19.22	PREDICTED: delta(12)-fatty-acid desaturase FAD2-like [Solanum lycopersicum]	13.9543	0.291038	36.7647	0	0	0	inf	inf	3.96981e-12	8.58537e-09	up	yes
Solyc05g009040.3	Solyc05g009040.3	Solyc05g009040.3.1	GO:0004674(protein serine/threonine kinase activity);GO:0005886(plasma membrane);GO:0007166(cell surface receptor signaling pathway)	00520(Amino sugar and nucleotide sugar metabolism)	K01183	EC:3.2.1.14	PREDICTED: probable receptor-like protein kinase At1g67000 [Solanum pennellii]	13.9614	1.86758	10.6103	0.135504	0.043638	0.090953	97.8889	6.61307	9.7416e-12	1.89611e-08	up	yes
Solyc01g098590.3	Solyc01g098590.3	Solyc01g098590.3.1	GO:0005829(cytosol);GO:0050278(sedoheptulose-bisphosphatase activity)	NA	NA	NA	PREDICTED: phosphoglycerate mutase-like protein AT74 [Solanum lycopersicum]	58.8599	16.6276	59.0831	2.1013	2.76692	2.1923	19.0596	4.25244	2.58496e-11	4.57396e-08	up	yes
Solyc08g068860.3	Solyc08g068860.3	Solyc08g068860.3.1	GO:0004190(aspartic-type endopeptidase activity);GO:0006508(proteolysis);GO:0030163(protein catabolic process)	NA	NA	NA	PREDICTED: aspartyl protease AED1-like [Solanum lycopersicum]	10.5123	2.66929	10.7533	0.120483	0.060878	0.151632	71.8779	6.16748	5.0596e-11	8.20667e-08	up	yes
Solyc10g075150.2	Solyc10g075150.2	Solyc10g075150.2.1	NA	NA	NA	NA	PREDICTED: non-specific lipid-transfer protein 2-like [Solanum lycopersicum]	876.14	22.5281	603.404	0.767065	4.50201	0.937108	242.028	7.91903	1.21577e-10	1.70689e-07	up	yes
Solyc03g080190.3	Solyc03g080190.3	Solyc03g080190.3.1	GO:0051213(dioxygenase activity)	00941(Flavonoid biosynthesis)	K00475	EC:1.14.11.9	2-oxoglutarate Fe(II) dependent oxygenase superfamily protein [Solanum lycopersicum]	29.3776	10.2311	29.3404	1.52911	0.649296	1.19169	20.4591	4.35467	1.22773e-10	1.70689e-07	up	yes
Solyc08g079870.3	Solyc08g079870.3	Solyc08g079870.3.1	GO:0004252(serine-type endopeptidase activity);GO:0005618(cell wall)	04144(Endocytosis)	K18443	NA	subtilisin-like protease precursor [Solanum lycopersicum]	170.408	52.0047	385.808	5.40974	1.06074	3.84209	58.9786	5.88212	1.38282e-10	1.79435e-07	up	yes
Solyc01g009810.3	Solyc01g009810.3	Solyc01g009810.3.1	GO:0004674(protein serine/threonine kinase activity);GO:0005524(ATP binding);GO:0005886(plasma membrane);GO:0006468(protein phosphorylation);GO:0008289(lipid binding);GO:0009556(microsporogenesis);GO:0009742(brassinosteroid mediated signaling pathway);GO:0010152(pollen maturation);GO:0016021(integral component of membrane);GO:0016301(kinase activity);GO:0019199(transmembrane receptor protein kina…	04075(Plant hormone signal transduction);04626(Plant-pathogen interaction)	K13416	EC:2.7.10.1;EC:2.7.11.1	PREDICTED: somatic embryogenesis receptor kinase 2-like [Solanum lycopersicum]	1.97974	0.479537	4.71739	0	0	0	inf	inf	1.98784e-10	2.4182e-07	up	yes
Solyc10g079860.2	Solyc10g079860.2	Solyc10g079860.2.1	GO:0004553(hydrolase activity, hydrolyzing O-glycosyl compounds);GO:0030247(polysaccharide binding);GO:0046658(anchored component of plasma membrane)	00500(Starch and sucrose metabolism)	K19893	EC:3.2.1.39	glucan endo-1,3-beta-D-glucosidase precursor [Solanum lycopersicum]	107.611	77.2201	66.1545	7.66375	8.07509	4.56154	12.3636	3.62803	5.40593e-10	6.18947e-07	up	yes
Solyc04g074000.3	Solyc04g074000.3	Solyc04g074000.3.1	GO:0004674(protein serine/threonine kinase activity);GO:0005515(protein binding);GO:0005524(ATP binding);GO:0005634(nucleus);GO:0005886(plasma membrane);GO:0006468(protein phosphorylation);GO:0009506(plasmodesma);GO:0010183(pollen tube guidance);GO:0016020(membrane);GO:0016021(integral component of membrane);GO:0016301(kinase activity);GO:0090406(pollen tube)	04075(Plant hormone signal transduction)	K13415	EC:2.7.10.1;EC:2.7.11.1	PREDICTED: MDIS1-interacting receptor like kinase 2-like [Solanum lycopersicum]	69.1009	8.41912	63.4176	1.04392	0.271105	1.21369	55.7347	5.8005	5.74738e-10	6.21484e-07	up	yes
Solyc08g068870.3	Solyc08g068870.3	Solyc08g068870.3.1	GO:0004190(aspartic-type endopeptidase activity);GO:0006508(proteolysis);GO:0030163(protein catabolic process)	NA	NA	NA	aspartate protease family protein precursor [Solanum lycopersicum]	166.59	30.5393	194.147	2.61002	3.00941	6.58399	32.0628	5.00283	6.61968e-10	6.78134e-07	up	yes
Solyc04g072070.3	Solyc04g072070.3	Solyc04g072070.3.1	GO:0003700(transcription factor activity, sequence-specific DNA binding);GO:0005515(protein binding);GO:0005634(nucleus);GO:0006351(transcription, DNA-templated);GO:0006355(regulation of transcription, DNA-templated);GO:0009867(jasmonic acid mediated signaling pathway);GO:0042742(defense response to bacterium);GO:0043565(sequence-specific DNA binding);GO:0050832(defense response to fungus)	04626(Plant-pathogen interaction)	K18835	NA	PREDICTED: probable WRKY transcription factor 51 [Solanum lycopersicum]	34.7218	0.74798	10.1921	0	0.056832	0	803.455	9.65007	8.10115e-10	7.88404e-07	up	yes
Solyc04g048900.3	Solyc04g048900.3	Solyc04g048900.3.1	GO:0005509(calcium ion binding);GO:0005783(endoplasmic reticulum);GO:0005788(endoplasmic reticulum lumen);GO:0005789(endoplasmic reticulum membrane);GO:0006457(protein folding);GO:0009507(chloroplast);GO:0009626(plant-type hypersensitive response);GO:0010204(defense response signaling pathway, resistance gene-independent);GO:0030246(carbohydrate binding);GO:0042742(defense response to bacterium);…	04141(Protein processing in endoplasmic reticulum);04145(Phagosome)	K08057	NA	PREDICTED: calreticulin-3-like [Solanum lycopersicum]	131.249	38.889	197.363	3.20871	5.24992	8.22706	22.0249	4.46107	1.73037e-09	1.60381e-06	up	yes
Solyc12g056360.1	Solyc12g056360.1	Solyc12g056360.1.1	GO:0005515(protein binding)	NA	NA	NA	PREDICTED: thaumatin-like protein [Solanum lycopersicum]	10.2685	2.15045	12.2144	0.073881	0.071427	0	169.524	7.40535	1.95316e-09	1.72802e-06	up	yes
Solyc12g097000.2	Solyc12g097000.2	Solyc12g097000.2.1	GO:0005515(protein binding)	03013(RNA transport)	K14309	NA	PREDICTED: TMV resistance protein N-like [Solanum pennellii]	36.7603	11.5305	32.3589	0.373367	0.818651	1.73562	27.5477	4.78386	2.62576e-09	2.22208e-06	up	yes
Solyc04g074030.3	Solyc04g074030.3	Solyc04g074030.3.1	GO:0004674(protein serine/threonine kinase activity);GO:0005515(protein binding);GO:0005524(ATP binding);GO:0005634(nucleus);GO:0005886(plasma membrane);GO:0006468(protein phosphorylation);GO:0009506(plasmodesma);GO:0010183(pollen tube guidance);GO:0016020(membrane);GO:0016021(integral component of membrane);GO:0016301(kinase activity);GO:0090406(pollen tube)	04075(Plant hormone signal transduction)	K13415	EC:2.7.10.1;EC:2.7.11.1	PREDICTED: MDIS1-interacting receptor like kinase 2-like [Solanum lycopersicum]	29.141	5.57774	25.6108	0.627571	0.137855	0.954452	35.0778	5.13249	3.24655e-09	2.63295e-06	up	yes
Solyc02g077040.4	Solyc02g077040.4	Solyc02g077040.4.1	GO:0004197(cysteine-type endopeptidase activity);GO:0005615(extracellular space);GO:0005764(lysosome);GO:0051603(proteolysis involved in cellular protein catabolic process)	04145(Phagosome)	K01365	EC:3.4.22.15	phytophthora-inhibited protease 1 [Solanum lycopersicum]	109.829	8.54715	91.3567	0.064061	0.454781	1.29257	115.784	6.85529	3.45065e-09	2.65853e-06	up	yes
Solyc01g006550.3	Solyc01g006550.3	Solyc01g006550.3.1	GO:0005576(extracellular region);GO:0006952(defense response);GO:0007165(signal transduction);GO:0016021(integral component of membrane);GO:0016301(kinase activity)	NA	NA	NA	PREDICTED: receptor-like protein 12 isoform X1 [Solanum lycopersicum]	6.171	1.11563	3.64036	0.059897	0.069742	0.080743	51.9388	5.69874	3.55126e-09	2.65853e-06	up	yes
Solyc03g119590.1	Solyc03g119590.1	Solyc03g119590.1.1	NA	NA	NA	NA	PREDICTED: uncharacterized protein LOC101261799 [Solanum lycopersicum]	136.365	1.31316	24.8763	0	0.102952	0.089889	842.944	9.71929	3.88536e-09	2.78986e-06	up	yes
Solyc07g049670.3	Solyc07g049670.3	Solyc07g049670.3.1	GO:0005737(cytoplasm);GO:0016747(transferase activity, transferring acyl groups other than amino-acyl groups)	00592(alpha-Linolenic acid metabolism)	K18858	EC:2.3.1.195	PREDICTED: benzyl alcohol O-benzoyltransferase-like [Solanum lycopersicum]	16.4258	3.88667	0.027167	0	0	0	inf	inf	4.01336e-09	2.78986e-06	up	yes
Solyc01g006300.3	Solyc01g006300.3	Solyc01g006300.3.1	GO:0002215(defense response to nematode);GO:0004601(peroxidase activity);GO:0005576(extracellular region);GO:0005794(Golgi apparatus);GO:0006979(response to oxidative stress);GO:0009908(flower development);GO:0020037(heme binding);GO:0042744(hydrogen peroxide catabolic process);GO:0046872(metal ion binding);GO:0055114(oxidation-reduction process)	00940(Phenylpropanoid biosynthesis)	K00430	EC:1.11.1.7	peroxidase precursor [Solanum lycopersicum]	55.0108	6.39151	23.2903	0.848929	1.675	0.868419	24.9658	4.64188	4.69729e-09	3.15269e-06	up	yes
Solyc01g097240.3	Solyc01g097240.3	Solyc01g097240.3.1	GO:0000325(plant-type vacuole);GO:0004540(ribonuclease activity);GO:0004568(chitinase activity);GO:0005576(extracellular region);GO:0008061(chitin binding);GO:0009615(response to virus);GO:0009627(systemic acquired resistance);GO:0009651(response to salt stress);GO:0009723(response to ethylene);GO:0009817(defense response to fungus, incompatible interaction);GO:0031640(killing of cells of other o…	NA	NA	NA	pathogenesis-related protein P2 precursor [Solanum lycopersicum]	160.056	9.25592	138.177	1.64896	3.93218	0.688118	49.0471	5.6161	5.58337e-09	3.62249e-06	up	yes
Solyc09g011270.3	Solyc09g011270.3	Solyc09g011270.3.1	GO:0005575(cellular_component)	NA	NA	NA	PREDICTED: uncharacterized protein LOC101250920 [Solanum lycopersicum]	19.5668	4.05205	11.9288	0.192215	0.064748	0.30837	62.8791	5.97451	5.89188e-09	3.68514e-06	up	yes
Solyc06g033860.2	Solyc06g033860.2	Solyc06g033860.2.1	GO:0004352(glutamate dehydrogenase (NAD+) activity);GO:0004353(glutamate dehydrogenase [NAD(P)+] activity);GO:0005507(copper ion binding);GO:0005524(ATP binding);GO:0005737(cytoplasm);GO:0005739(mitochondrion);GO:0005774(vacuolar membrane);GO:0005794(Golgi apparatus);GO:0006520(cellular amino acid metabolic process);GO:0008270(zinc ion binding);GO:0009651(response to salt stress);GO:0016491(oxido…	01200(Carbon metabolism);00910(Nitrogen metabolism);00250(Alanine, aspartate and glutamate metabolism);00220(Arginine biosynthesis);00471(D-Glutamine and D-glutamate metabolism)	K00261	EC:1.4.1.3	PREDICTED: glutamate dehydrogenase A-like [Solanum lycopersicum]	1.54114	1.43102	3.30167	0.026752	0.027034	0.040401	66.6103	6.05767	6.05859e-09	3.68514e-06	up	yes
Solyc08g066120.3	Solyc08g066120.3	Solyc08g066120.3.1	GO:0000175(3'-5'-exoribonuclease activity);GO:0003676(nucleic acid binding);GO:0003723(RNA binding);GO:0004654(polyribonucleotide nucleotidyltransferase activity);GO:0006364(rRNA processing);GO:0006397(mRNA processing);GO:0006401(RNA catabolic process);GO:0006402(mRNA catabolic process);GO:0008033(tRNA processing);GO:0009507(chloroplast);GO:0009570(chloroplast stroma);GO:0010323(negative regulati…	00230(Purine metabolism);00240(Pyrimidine metabolism);03018(RNA degradation)	K00962	EC:2.7.7.8	PREDICTED: probable polyribonucleotide nucleotidyltransferase 1, chloroplastic [Solanum lycopersicum]	0	0	0	0	42.6128	35.2983	-inf	-inf	6.37703e-09	3.76129e-06	down	yes
Solyc03g063380.2	Solyc03g063380.2	Solyc03g063380.2.1	GO:0003674(molecular_function);GO:0005739(mitochondrion);GO:0008150(biological_process)	00240(Pyrimidine metabolism)	K13800	EC:2.7.4.-;EC:2.7.4.14	PREDICTED: pentatricopeptide repeat-containing protein At5g39350 [Solanum lycopersicum]	0	0	0	1.05652	1.14647	0.669895	-inf	-inf	1.08188e-08	6.19344e-06	down	yes
Solyc07g056200.3	Solyc07g056200.3	Solyc07g056200.3.1	GO:0005737(cytoplasm);GO:0030001(metal ion transport);GO:0046914(transition metal ion binding);GO:0046916(cellular transition metal ion homeostasis)	NA	NA	NA	PREDICTED: uncharacterized protein LOC101251005 [Solanum lycopersicum]	92.323	1.97027	53.7414	0	0.098358	0.376649	311.647	8.28377	1.15485e-08	6.42228e-06	up	yes
Solyc04g040130.1	Solyc04g040130.1	Solyc04g040130.1.1	GO:0006636(unsaturated fatty acid biosynthetic process);GO:0016717(oxidoreductase activity, acting on paired donors, with oxidation of a pair of donors resulting in the reduction of molecular oxygen to two molecules of water)	01212(Fatty acid metabolism);01040(Biosynthesis of unsaturated fatty acids)	K10256	EC:1.14.19.6;EC:1.14.19.22	PREDICTED: delta(12)-fatty-acid desaturase FAD2-like [Solanum pennellii]	4.09412	1.28211	41.8427	0.178162	0.046495	0.046323	174.252	7.44503	1.75731e-08	9.50118e-06	up	yes
Solyc02g082920.3	Solyc02g082920.3	Solyc02g082920.3.1	GO:0004568(chitinase activity);GO:0050832(defense response to fungus)	00520(Amino sugar and nucleotide sugar metabolism)	K01183	EC:3.2.1.14	acidic 26 kDa endochitinase precursor [Solanum lycopersicum]	258.644	110.723	679.443	4.26959	27.2446	6.33484	27.7104	4.79235	1.89598e-08	9.97389e-06	up	yes
Solyc01g006290.3	Solyc01g006290.3	Solyc01g006290.3.1	GO:0002215(defense response to nematode);GO:0004601(peroxidase activity);GO:0005576(extracellular region);GO:0005794(Golgi apparatus);GO:0006979(response to oxidative stress);GO:0009908(flower development);GO:0020037(heme binding);GO:0042744(hydrogen peroxide catabolic process);GO:0046872(metal ion binding);GO:0055114(oxidation-reduction process)	00940(Phenylpropanoid biosynthesis)	K00430	EC:1.11.1.7	PREDICTED: lignin-forming anionic peroxidase [Solanum lycopersicum]	5.75426	3.31113	1.67859	0	0.061111	0	175.811	7.45788	2.04336e-08	1.04663e-05	up	yes
Solyc02g036480.1	Solyc02g036480.1	Solyc02g036480.1.1	GO:0003674(molecular_function);GO:0005886(plasma membrane);GO:0009814(defense response, incompatible interaction);GO:0009863(salicylic acid mediated signaling pathway);GO:0016021(integral component of membrane)	NA	NA	NA	PREDICTED: NDR1/HIN1-Like protein 3 [Solanum lycopersicum]	14.76	0.973204	27.8165	0.201938	0.068023	0.131699	108.424	6.76054	2.89714e-08	1.44589e-05	up	yes
Solyc08g007460.2	Solyc08g007460.2	Solyc08g007460.2.1	GO:0005886(plasma membrane);GO:0006508(proteolysis);GO:0006869(lipid transport);GO:0008233(peptidase activity);GO:0008289(lipid binding);GO:0031225(anchored component of membrane)	NA	NA	NA	PREDICTED: protein YLS3-like [Solanum lycopersicum]	26.349	1.95045	138.334	0.961102	0.209289	0.282434	114.696	6.84167	3.16112e-08	1.5382e-05	up	yes
Solyc10g076550.1	Solyc10g076550.1	Solyc10g076550.1.1	GO:0004674(protein serine/threonine kinase activity);GO:0005886(plasma membrane);GO:0007166(cell surface receptor signaling pathway)	04626(Plant-pathogen interaction)	K13430	EC:2.7.11.1	PREDICTED: LOW QUALITY PROTEIN: wall-associated receptor kinase 2-like [Solanum lycopersicum]	38.9146	7.47549	22.6534	0.574135	0.467888	1.73811	24.8346	4.63428	3.58176e-08	1.70038e-05	up	yes
Solyc10g055740.2	Solyc10g055740.2	Solyc10g055740.2.1	GO:0003333(amino acid transmembrane transport);GO:0015171(amino acid transmembrane transporter activity)	04075(Plant hormone signal transduction)	K13946	NA	PREDICTED: lysine histidine transporter-like 8 [Solanum lycopersicum]	1.57852	0.502443	1.42569	0	0.022361	0	156.82	7.29297	3.67051e-08	1.70102e-05	up	yes
Solyc11g007420.1	Solyc11g007420.1	Solyc11g007420.1.1	GO:0004675(transmembrane receptor protein serine/threonine kinase activity);GO:0005524(ATP binding);GO:0005886(plasma membrane);GO:0006468(protein phosphorylation);GO:0009506(plasmodesma);GO:0009620(response to fungus);GO:0016021(integral component of membrane);GO:0016301(kinase activity)	00520(Amino sugar and nucleotide sugar metabolism)	K01183	EC:3.2.1.14	PREDICTED: rust resistance kinase Lr10-like [Solanum lycopersicum]	53.3653	6.09729	26.2526	0.721986	0.358128	0.846169	44.4977	5.47566	4.85084e-08	2.19574e-05	up	yes
Solyc03g025670.3	Solyc03g025670.3	Solyc03g025670.3.1	GO:0003674(molecular_function);GO:0008150(biological_process)	NA	NA	NA	PREDICTED: uncharacterized protein LOC101252465 [Solanum lycopersicum]	126.479	14.336	154.523	3.42029	6.99397	5.42976	18.6403	4.22036	5.06475e-08	2.24046e-05	up	yes
Solyc08g080620.1	Solyc08g080620.1	Solyc08g080620.1.1	GO:0005576(extracellular region);GO:0009651(response to salt stress);GO:0009816(defense response to bacterium, incompatible interaction);GO:0009817(defense response to fungus, incompatible interaction);GO:0051707(response to other organism)	NA	NA	NA	PR-5x [Solanum lycopersicum]	72.7669	12.203	193.305	0	0.23104	1.35555	175.392	7.45444	7.22054e-08	3.12312e-05	up	yes
Solyc08g067340.3	Solyc08g067340.3	Solyc08g067340.3.1	GO:0002237(response to molecule of bacterial origin);GO:0003700(transcription factor activity, sequence-specific DNA binding);GO:0005515(protein binding);GO:0005634(nucleus);GO:0006351(transcription, DNA-templated);GO:0006355(regulation of transcription, DNA-templated);GO:0009611(response to wounding);GO:0009751(response to salicylic acid);GO:0010200(response to chitin);GO:0031347(regulation of d…	04626(Plant-pathogen interaction)	K18834	NA	PREDICTED: probable WRKY transcription factor 40 [Solanum lycopersicum]	83.2671	0.296022	20.8869	0	0.176784	0.057193	446.411	8.80223	7.73208e-08	3.27168e-05	up	yes
Solyc09g015770.3	Solyc09g015770.3	Solyc09g015770.3.1	GO:0003700(transcription factor activity, sequence-specific DNA binding);GO:0005515(protein binding);GO:0005634(nucleus);GO:0006351(transcription, DNA-templated);GO:0006355(regulation of transcription, DNA-templated);GO:0009751(response to salicylic acid);GO:0009753(response to jasmonic acid);GO:0009862(systemic acquired resistance, salicylic acid mediated signaling pathway);GO:0009864(induced sy…	04626(Plant-pathogen interaction)	K13426	NA	WRKY transcription factor 81 [Solanum lycopersicum]	174.825	20.2709	118.162	0.420399	1.08204	4.85151	49.3012	5.62355	7.94287e-08	3.27911e-05	up	yes
Solyc10g007280.3	Solyc10g007280.3	Solyc10g007280.3.1	GO:0002237(response to molecule of bacterial origin);GO:0005524(ATP binding);GO:0005739(mitochondrion);GO:0005740(mitochondrial envelope);GO:0005741(mitochondrial outer membrane);GO:0005886(plasma membrane);GO:0008219(cell death);GO:0009411(response to UV);GO:0009617(response to bacterium);GO:0009626(plant-type hypersensitive response);GO:0009863(salicylic acid mediated signaling pathway);GO:0016…	03050(Proteasome)	K03066	NA	PREDICTED: AAA-ATPase At3g50940-like [Solanum lycopersicum]	26.0203	1.86174	49.6518	0.894899	0.555211	0.999539	31.651	4.98418	8.08659e-08	3.27911e-05	up	yes
Solyc02g082740.1	Solyc02g082740.1	Solyc02g082740.1.1	GO:0009699(phenylpropanoid biosynthetic process);GO:0042349(guiding stereospecific synthesis activity)	NA	NA	NA	Plant disease resistance response protein [Cynara cardunculus var. scolymus]	56.7807	5.90443	41.1394	1.01493	1.18858	1.79504	25.9656	4.69853	8.71621e-08	3.39898e-05	up	yes
Solyc10g055760.2	Solyc10g055760.2	Solyc10g055760.2.1	GO:0003677(DNA binding);GO:0003700(transcription factor activity, sequence-specific DNA binding);GO:0005634(nucleus);GO:0006351(transcription, DNA-templated);GO:0006355(regulation of transcription, DNA-templated);GO:0007275(multicellular organism development);GO:0009965(leaf morphogenesis);GO:0010200(response to chitin);GO:0045792(negative regulation of cell size);GO:0048281(inflorescence morphog…	00561(Glycerolipid metabolism)	K01054	EC:3.1.1.23	PREDICTED: NAC domain-containing protein 35 [Solanum lycopersicum]	95.3231	6.57727	31.7242	1.95352	0.494669	1.63111	32.7567	5.03372	8.73146e-08	3.39898e-05	up	yes
Solyc07g006480.3	Solyc07g006480.3	Solyc07g006480.3.1	GO:0004190(aspartic-type endopeptidase activity);GO:0006508(proteolysis);GO:0030163(protein catabolic process)	04075(Plant hormone signal transduction)	K13415	EC:2.7.10.1;EC:2.7.11.1	PREDICTED: protein ASPARTIC PROTEASE IN GUARD CELL 1-like [Solanum lycopersicum]	8.82537	1.19812	3.82341	0.169644	0.279277	0.156615	22.8672	4.51521	9.82131e-08	3.74827e-05	up	yes
Solyc04g009860.3	Solyc04g009860.3	Solyc04g009860.3.1	GO:0051213(dioxygenase activity)	00402(Benzoxazinoid biosynthesis)	K13229	EC:1.14.20.2	PREDICTED: 1-aminocyclopropane-1-carboxylate oxidase homolog 1 [Solanum lycopersicum]	11.2408	18	50.7408	1.01244	3.14094	1.92099	13.1671	3.71886	1.05235e-07	3.91361e-05	up	yes
Solyc08g067510.1	Solyc08g067510.1	Solyc08g067510.1.1	GO:0005576(extracellular region);GO:0005618(cell wall);GO:0006869(lipid transport);GO:0008289(lipid binding);GO:0009414(response to water deprivation);GO:0009737(response to abscisic acid);GO:0048046(apoplast)	NA	NA	NA	PREDICTED: non-specific lipid-transfer protein 1-like [Solanum lycopersicum]	19.3761	5.37662	40.8045	0.70921	0.056953	0.127043	73.3954	6.19762	1.07862e-07	3.91361e-05	up	yes
Solyc05g005460.3	Solyc05g005460.3	Solyc05g005460.3.1	GO:0005829(cytosol);GO:0009860(pollen tube growth);GO:0010183(pollen tube guidance);GO:0045454(cell redox homeostasis);GO:0046686(response to cadmium ion);GO:0047134(protein-disulfide reductase activity);GO:0055114(oxidation-reduction process);GO:0080092(regulation of pollen tube growth)	NA	NA	NA	PREDICTED: probable nucleoredoxin 1 [Solanum lycopersicum]	41.8759	9.63714	48.9823	1.329	3.87998	2.805	12.54	3.64846	1.09182e-07	3.91361e-05	up	yes
Solyc12g005620.1	Solyc12g005620.1	Solyc12g005620.1.1	NA	00230(Purine metabolism);00240(Pyrimidine metabolism);03020(RNA polymerase)	K03021	EC:2.7.7.6	ethylene-inducing xylanase, partial [Solanum lycopersicum]	5.70197	1.19573	4.32357	0	0.030138	0.094463	90.0576	6.49278	1.10588e-07	3.91361e-05	up	yes
Solyc05g050380.3	Solyc05g050380.3	Solyc05g050380.3.1	GO:0005249(voltage-gated potassium channel activity);GO:0005887(integral component of plasma membrane);GO:0042391(regulation of membrane potential)	04626(Plant-pathogen interaction)	K05391	NA	PREDICTED: cyclic nucleotide-gated ion channel 1 isoform X1 [Solanum lycopersicum]	41.4643	19.5027	46.2197	2.33887	4.3362	5.10704	9.0974	3.18545	1.25065e-07	4.34691e-05	up	yes
Solyc12g100250.2	Solyc12g100250.2	Solyc12g100250.2.1	GO:0005634(nucleus);GO:0005783(endoplasmic reticulum);GO:0005789(endoplasmic reticulum membrane);GO:0006636(unsaturated fatty acid biosynthetic process);GO:0016021(integral component of membrane);GO:0016717(oxidoreductase activity, acting on paired donors, with oxidation of a pair of donors resulting in the reduction of molecular oxygen to two molecules of water);GO:0045485(omega-6 fatty acid des…	01212(Fatty acid metabolism);01040(Biosynthesis of unsaturated fatty acids)	K10256	EC:1.14.19.6;EC:1.14.19.22	PREDICTED: delta(12)-fatty-acid desaturase FAD2 isoform X1 [Solanum lycopersicum]	1.8322	0.13877	1.37686	0	0	0	inf	inf	1.44951e-07	4.9497e-05	up	yes
Solyc12g005730.2	Solyc12g005730.2	Solyc12g005730.2.1	GO:0008150(biological_process);GO:0016021(integral component of membrane);GO:0016757(transferase activity, transferring glycosyl groups)	NA	NA	NA	PREDICTED: uncharacterized protein LOC101245623 [Solanum lycopersicum]	1.70947	0.106886	0.725934	0	0	0	inf	inf	1.69706e-07	5.65138e-05	up	yes
Solyc12g096960.2	Solyc12g096960.2	Solyc12g096960.2.1	GO:0004864(protein phosphatase inhibitor activity);GO:0004872(receptor activity);GO:0005634(nucleus);GO:0005737(cytoplasm);GO:0009738(abscisic acid-activated signaling pathway);GO:0010427(abscisic acid binding);GO:0080163(regulation of protein serine/threonine phosphatase activity)	NA	NA	NA	PREDICTED: pathogenesis-related protein STH-2-like [Solanum lycopersicum]	17.0045	2.91562	31.9063	0.261577	0	0.321664	88.8594	6.47345	1.71307e-07	5.65138e-05	up	yes
Solyc08g075550.3	Solyc08g075550.3	Solyc08g075550.3.1	GO:0005739(mitochondrion);GO:0005743(mitochondrial inner membrane);GO:0009916(alternative oxidase activity);GO:0016021(integral component of membrane);GO:0046872(metal ion binding);GO:0055114(oxidation-reduction process);GO:0070469(respiratory chain)	00970(Aminoacyl-tRNA biosynthesis)	K01868	EC:6.1.1.3	alternative oxidase 1b [Solanum lycopersicum]	1.6505	0.24005	1.17013	0	0	0	inf	inf	1.89159e-07	6.13633e-05	up	yes
Solyc01g008620.3	Solyc01g008620.3	Solyc01g008620.3.1	GO:0004553(hydrolase activity, hydrolyzing O-glycosyl compounds);GO:0030247(polysaccharide binding);GO:0046658(anchored component of plasma membrane)	00500(Starch and sucrose metabolism)	K19891	EC:3.2.1.39	glucan endo-1,3-beta-glucosidase A precursor [Solanum lycopersicum]	104.398	3.1727	51.8619	0	0.754811	0.085033	189.836	7.56861	2.07639e-07	6.6254e-05	up	yes
Solyc06g008265.1	Solyc06g008265.1	Solyc06g008265.1.1	GO:0006952(defense response);GO:0007165(signal transduction);GO:0016021(integral component of membrane);GO:0016301(kinase activity)	NA	NA	NA	PREDICTED: probable leucine-rich repeat receptor-like protein kinase At1g35710 [Solanum lycopersicum]	0.379747	0.04285	2.69332	0	0	0	inf	inf	2.25343e-07	7.07431e-05	up	yes
Solyc05g008960.3	Solyc05g008960.3	Solyc05g008960.3.1	GO:0004674(protein serine/threonine kinase activity);GO:0005886(plasma membrane);GO:0007166(cell surface receptor signaling pathway)	04626(Plant-pathogen interaction)	K13430	EC:2.7.11.1	PREDICTED: LEAF RUST 10 DISEASE-RESISTANCE LOCUS RECEPTOR-LIKE PROTEIN KINASE-like 1.1 [Solanum lycopersicum]	4.26841	1.76565	4.82697	0.094426	0.058071	0.266355	25.9305	4.69658	2.31106e-07	7.14007e-05	up	yes
Solyc12g009770.1	Solyc12g009770.1	Solyc12g009770.1.1	GO:0006952(defense response);GO:0007165(signal transduction);GO:0016020(membrane);GO:0016021(integral component of membrane)	NA	NA	NA	PREDICTED: receptor-like protein 12 [Solanum lycopersicum]	4.71578	0.621819	4.4346	0	0.015345	0.079429	103.111	6.68805	2.4785e-07	7.53773e-05	up	yes
Solyc12g009780.1	Solyc12g009780.1	Solyc12g009780.1.1	GO:0006952(defense response);GO:0007165(signal transduction);GO:0016020(membrane);GO:0016021(integral component of membrane)	NA	NA	NA	PREDICTED: receptor like protein 30-like [Solanum lycopersicum]	1.43326	0.40772	2.29551	0.052093	0.025873	0.013523	45.213	5.49867	2.69203e-07	8.06117e-05	up	yes
Solyc05g010040.2	Solyc05g010040.2	Solyc05g010040.2.1	NA	NA	NA	NA	PREDICTED: uncharacterized protein LOC107060856 [Solanum tuberosum]	135.345	26.6881	46.7046	0.977661	1.2307	5.71939	26.3301	4.71864	2.83533e-07	8.36165e-05	up	yes
Solyc03g111793.1	Solyc03g111793.1	Solyc03g111793.1.1	GO:0004674(protein serine/threonine kinase activity);GO:0004713(protein tyrosine kinase activity);GO:0004714(transmembrane receptor protein tyrosine kinase activity);GO:0005524(ATP binding);GO:0005886(plasma membrane);GO:0006468(protein phosphorylation);GO:0006952(defense response);GO:0007169(transmembrane receptor protein tyrosine kinase signaling pathway);GO:0010942(positive regulation of cell …	04144(Endocytosis)	K12489	NA	leucine-rich repeat receptor-like serine/threonine/tyrosine-protein kinase SOBIR1 precursor [Solanum lycopersicum]	20.6475	7.82679	49.1448	1.72122	3.25807	2.48101	10.4043	3.37911	2.93074e-07	8.51402e-05	up	yes
Solyc09g075820.3	Solyc09g075820.3	Solyc09g075820.3.1	GO:0005351(sugar:proton symporter activity);GO:0005355(glucose transmembrane transporter activity);GO:0005887(integral component of plasma membrane);GO:0035428(hexose transmembrane transport);GO:0046323(glucose import)	NA	NA	NA	hexose transporter protein [Solanum lycopersicum]	27.7121	4.1551	81.8688	1.2537	1.78468	2.46252	20.6759	4.36988	3.0362e-07	8.63628e-05	up	yes
Solyc08g075540.4	Solyc08g075540.4	Solyc08g075540.4.1	GO:0005739(mitochondrion);GO:0005743(mitochondrial inner membrane);GO:0009409(response to cold);GO:0009916(alternative oxidase activity);GO:0016021(integral component of membrane);GO:0031930(mitochondria-nucleus signaling pathway);GO:0045333(cellular respiration);GO:0046872(metal ion binding);GO:0055114(oxidation-reduction process);GO:0070469(respiratory chain)	00970(Aminoacyl-tRNA biosynthesis)	K01868	EC:6.1.1.3	alternative oxidase 1a [Solanum lycopersicum]	77.9096	1.8849	49.5348	1.85989	1.00641	0.797463	35.2996	5.14158	3.06157e-07	8.63628e-05	up	yes
Solyc02g071410.3	Solyc02g071410.3	Solyc02g071410.3.1	GO:0051213(dioxygenase activity)	00904(Diterpenoid biosynthesis)	K04124	EC:1.14.11.15	PREDICTED: protein SRG1-like [Solanum lycopersicum]	1.62954	0.06915	1.3495	0	0	0	inf	inf	3.10951e-07	8.64622e-05	up	yes
Solyc02g076980.4	Solyc02g076980.4	Solyc02g076980.4.1	GO:0004197(cysteine-type endopeptidase activity);GO:0005615(extracellular space);GO:0005764(lysosome);GO:0051603(proteolysis involved in cellular protein catabolic process)	04145(Phagosome)	K01365	EC:3.4.22.15	cysteine protease precursor [Solanum lycopersicum]	23.0856	1.32644	20.6474	0	0	0.191654	235.108	7.87718	3.55455e-07	9.74447e-05	up	yes
Solyc03g033840.3	Solyc03g033840.3	Solyc03g033840.3.1	GO:0002237(response to molecule of bacterial origin);GO:0005524(ATP binding);GO:0005739(mitochondrion);GO:0005740(mitochondrial envelope);GO:0005741(mitochondrial outer membrane);GO:0005886(plasma membrane);GO:0008219(cell death);GO:0009411(response to UV);GO:0009617(response to bacterium);GO:0009626(plant-type hypersensitive response);GO:0009863(salicylic acid mediated signaling pathway);GO:0016…	03008(Ribosome biogenesis in eukaryotes)	K14571	NA	PREDICTED: AAA-ATPase At3g50940-like [Solanum lycopersicum]	13.6209	1.42403	17.0706	0.521784	0.580908	0.706831	17.748	4.14959	3.63574e-07	9.82861e-05	up	yes
Solyc09g097810.3	Solyc09g097810.3	Solyc09g097810.3.1	NA	NA	NA	NA	PREDICTED: uncharacterized protein LOC107870347 [Capsicum annuum]	5.2447	0.087719	5.43074	0	0	0	inf	inf	3.88357e-07	0.000103548	up	yes
Solyc04g071070.2	Solyc04g071070.2	Solyc04g071070.2.1	NA	NA	NA	NA		5.95167	26.3331	18.0754	1.49374	0.987208	1.48615	12.6945	3.66613	4.66418e-07	0.000122029	up	yes
Solyc09g090080.1	Solyc09g090080.1	Solyc09g090080.1.1	GO:0005887(integral component of plasma membrane);GO:0022891(substrate-specific transmembrane transporter activity)	NA	NA	NA	phosphate transporter 3 [Solanum lycopersicum]	3.65547	1.02921	7.96075	0.129341	0.130591	0.150774	30.7895	4.94437	4.70212e-07	0.000122029	up	yes
Solyc10g078220.2	Solyc10g078220.2	Solyc10g078220.2.1	GO:0016020(membrane);GO:0016709(oxidoreductase activity, acting on paired donors, with incorporation or reduction of molecular oxygen, NAD(P)H as one donor, and incorporation of one atom of oxygen);GO:0044550(secondary metabolite biosynthetic process)	00940(Phenylpropanoid biosynthesis);00945(Stilbenoid, diarylheptanoid and gingerol biosynthesis);00941(Flavonoid biosynthesis)	K09754	EC:1.14.13.36	PREDICTED: cytochrome P450 98A3 [Solanum lycopersicum]	0.936699	0.032508	2.66905	0	0	0	inf	inf	4.93032e-07	0.000126268	up	yes
Solyc02g086700.3	Solyc02g086700.3	Solyc02g086700.3.1	GO:0004553(hydrolase activity, hydrolyzing O-glycosyl compounds);GO:0030247(polysaccharide binding);GO:0046658(anchored component of plasma membrane)	00500(Starch and sucrose metabolism)	K19891	EC:3.2.1.39	PREDICTED: glucan endo-1,3-beta-glucosidase, acidic-like [Solanum lycopersicum]	3.43654	0.301786	3.5005	0.039139	0	0	184.952	7.531	5.8311e-07	0.000147398	up	yes
Solyc04g014400.3	Solyc04g014400.3	Solyc04g014400.3.1	GO:0005576(extracellular region);GO:0005975(carbohydrate metabolic process);GO:0016829(lyase activity);GO:0030246(carbohydrate binding)	04626(Plant-pathogen interaction)	K13430	EC:2.7.11.1	PREDICTED: LRR receptor-like serine/threonine-protein kinase FLS2 isoform X1 [Solanum lycopersicum]	25.2242	7.06907	19.2793	1.18063	1.76355	2.40373	9.64352	3.26956	6.38354e-07	0.000159294	up	yes
Solyc02g089620.3	Solyc02g089620.3	Solyc02g089620.3.1	GO:0004657(proline dehydrogenase activity);GO:0005739(mitochondrion);GO:0006537(glutamate biosynthetic process);GO:0006562(proline catabolic process);GO:0006970(response to osmotic stress);GO:0009414(response to water deprivation);GO:0010133(proline catabolic process to glutamate);GO:0055114(oxidation-reduction process)	00330(Arginine and proline metabolism)	K00318	EC:1.5.-.-	proline dehydrogenase [Solanum lycopersicum]	19.7498	14.4531	14.5649	99.3813	148.005	149.237	0.122957	-3.02377	6.65017e-07	0.000163847	down	yes
Solyc08g068690.1	Solyc08g068690.1	Solyc08g068690.1.1	GO:0005737(cytoplasm);GO:0006591(ornithine metabolic process);GO:0006952(defense response);GO:0008080(N-acetyltransferase activity);GO:0009753(response to jasmonic acid)	NA	NA	NA	PREDICTED: tyramine N-feruloyltransferase 4/11-like [Solanum lycopersicum]	122.621	5.06511	85.3997	4.22493	3.52768	1.6807	22.5886	4.49752	6.74321e-07	0.000164062	up	yes
Solyc04g071780.3	Solyc04g071780.3	Solyc04g071780.3.1	GO:0016020(membrane);GO:0016709(oxidoreductase activity, acting on paired donors, with incorporation or reduction of molecular oxygen, NAD(P)H as one donor, and incorporation of one atom of oxygen);GO:0044550(secondary metabolite biosynthetic process)	00380(Tryptophan metabolism)	K07408	EC:1.14.14.1	PREDICTED: cytochrome P450 71A1-like [Solanum lycopersicum]	84.3285	0.09944	8.14762	0.238218	0.08249	0.060512	242.84	7.92386	7.21705e-07	0.000173423	up	yes
Solyc02g061780.3	Solyc02g061780.3	Solyc02g061780.3.1	GO:0003677(DNA binding);GO:0003700(transcription factor activity, sequence-specific DNA binding);GO:0005634(nucleus);GO:0006351(transcription, DNA-templated);GO:0006355(regulation of transcription, DNA-templated);GO:0007275(multicellular organism development);GO:0009965(leaf morphogenesis);GO:0010200(response to chitin);GO:0045792(negative regulation of cell size);GO:0048281(inflorescence morphog…	03018(RNA degradation)	K12581	NA	PREDICTED: NAC domain-containing protein 35-like [Solanum lycopersicum]	2.14516	3.44376	3.61271	0	0.10995	0	83.6892	6.38697	7.48014e-07	0.000177553	up	yes
Solyc02g092860.3	Solyc02g092860.3	Solyc02g092860.3.1	GO:0016020(membrane);GO:0016709(oxidoreductase activity, acting on paired donors, with incorporation or reduction of molecular oxygen, NAD(P)H as one donor, and incorporation of one atom of oxygen);GO:0042343(indole glucosinolate metabolic process);GO:0044550(secondary metabolite biosynthetic process);GO:0098542(defense response to other organism)	00903(Limonene and pinene degradation);00945(Stilbenoid, diarylheptanoid and gingerol biosynthesis)	K00517	NA	PREDICTED: cytochrome P450 81D1-like [Solanum lycopersicum]	0.587635	0.019187	0.889695	0	0	0	inf	inf	8.30017e-07	0.000194644	up	yes
Solyc07g008600.1	Solyc07g008600.1	Solyc07g008600.1.1	GO:0004674(protein serine/threonine kinase activity);GO:0005886(plasma membrane);GO:0006468(protein phosphorylation)	04626(Plant-pathogen interaction)	K13466	NA	PREDICTED: probable leucine-rich repeat receptor-like protein kinase At2g33170 [Solanum lycopersicum]	2.58734	0.774605	7.72757	0.069483	0.050903	0.192555	35.4364	5.14716	8.83597e-07	0.000204742	up	yes
Solyc11g068620.2	Solyc11g068620.2	Solyc11g068620.2.1	GO:0003677(DNA binding);GO:0003700(transcription factor activity, sequence-specific DNA binding);GO:0005634(nucleus);GO:0006351(transcription, DNA-templated);GO:0006355(regulation of transcription, DNA-templated);GO:0007275(multicellular organism development)	00561(Glycerolipid metabolism)	K01054	EC:3.1.1.23	PREDICTED: NAC domain-containing protein 90 [Solanum lycopersicum]	25.7054	0.841091	7.84436	0.359967	0.144347	0.213681	47.8985	5.58191	9.53597e-07	0.000218363	up	yes
Solyc08g062490.3	Solyc08g062490.3	Solyc08g062490.3.1	GO:0003700(transcription factor activity, sequence-specific DNA binding);GO:0005634(nucleus);GO:0006351(transcription, DNA-templated);GO:0006355(regulation of transcription, DNA-templated);GO:0009867(jasmonic acid mediated signaling pathway);GO:0043565(sequence-specific DNA binding);GO:0050832(defense response to fungus)	04626(Plant-pathogen interaction)	K18834	NA	PREDICTED: probable WRKY transcription factor 75 [Solanum lycopersicum]	53.1343	1.36473	36.2353	0.073302	0	0.524951	151.666	7.24475	1.03462e-06	0.000233348	up	yes
Solyc03g093890.3	Solyc03g093890.3	Solyc03g093890.3.1	GO:0003677(DNA binding);GO:0003700(transcription factor activity, sequence-specific DNA binding);GO:0005634(nucleus);GO:0006355(regulation of transcription, DNA-templated);GO:0009651(response to salt stress);GO:0009723(response to ethylene);GO:0009733(response to auxin);GO:0009751(response to salicylic acid);GO:0009753(response to jasmonic acid)	00190(Oxidative phosphorylation);00860(Porphyrin and chlorophyll metabolism)	K02259	NA	R2R3MYB transcription factor 52 [Solanum lycopersicum]	14.801	0.785989	11.8146	0.019286	0.136384	0.269435	64.4585	6.0103	1.04302e-06	0.000233348	up	yes
Solyc01g009690.2	Solyc01g009690.2	Solyc01g009690.2.1	GO:0005576(extracellular region);GO:0006952(defense response);GO:0007165(signal transduction);GO:0016021(integral component of membrane);GO:0016301(kinase activity)	NA	NA	NA	PREDICTED: receptor-like protein 12 isoform X1 [Solanum lycopersicum]	5.78833	0.694718	4.46487	0.222222	0.088927	0.084906	27.6424	4.78881	1.18616e-06	0.000260202	up	yes
Solyc12g100260.1	Solyc12g100260.1	Solyc12g100260.1.1	GO:0006636(unsaturated fatty acid biosynthetic process);GO:0016717(oxidoreductase activity, acting on paired donors, with oxidation of a pair of donors resulting in the reduction of molecular oxygen to two molecules of water);GO:0036109(alpha-linolenic acid metabolic process)	01212(Fatty acid metabolism);01040(Biosynthesis of unsaturated fatty acids)	K10256	EC:1.14.19.6;EC:1.14.19.22	PREDICTED: delta(12)-fatty-acid desaturase FAD2-like [Solanum pennellii]	16.3641	0.067745	35.9258	0	0	0	inf	inf	1.18978e-06	0.000260202	up	yes
Solyc05g024230.2	Solyc05g024230.2	Solyc05g024230.2.1	NA	01200(Carbon metabolism);01230(Biosynthesis of amino acids);00010(Glycolysis / Gluconeogenesis);00030(Pentose phosphate pathway);00051(Fructose and mannose metabolism);00052(Galactose metabolism);03018(RNA degradation)	K00850	EC:2.7.1.11	PREDICTED: ethylene-responsive transcription factor CRF2 [Solanum pennellii]	11.9897	3.45983	12.598	0.266585	0	0	105.211	6.71714	1.24982e-06	0.000270293	up	yes
Solyc12g011150.1	Solyc12g011150.1	Solyc12g011150.1.1	NA	NA	NA	NA	PREDICTED: uncharacterized protein LOC101254173 [Solanum lycopersicum]	38.1596	19.3054	40.666	0	0	1.00667	97.4809	6.60705	1.32658e-06	0.000283742	up	yes
Solyc02g081970.3	Solyc02g081970.3	Solyc02g081970.3.1	GO:0000139(Golgi membrane);GO:0005509(calcium ion binding);GO:0005794(Golgi apparatus);GO:0005887(integral component of plasma membrane);GO:0006623(protein targeting to vacuole);GO:0015031(protein transport);GO:0016021(integral component of membrane);GO:0017119(Golgi transport complex);GO:0030665(clathrin-coated vesicle membrane);GO:0031902(late endosome membrane)	NA	NA	NA	PREDICTED: vacuolar-sorting receptor 6-like [Solanum lycopersicum]	25.133	4.51087	35.1049	1.93011	2.74615	2.03735	9.64441	3.26969	1.3519e-06	0.000286016	up	yes
Solyc07g044900.1	Solyc07g044900.1	Solyc07g044900.1.1	NA	NA	NA	NA		111.048	0.555241	27.6571	0	0.240678	0.214358	306.042	8.25759	1.38246e-06	0.000289336	up	yes
Solyc01g080800.3	Solyc01g080800.3	Solyc01g080800.3.1	GO:0005576(extracellular region);GO:0006952(defense response)	NA	NA	NA	PREDICTED: uncharacterized protein LOC101249488 [Solanum lycopersicum]	14.9747	9.82309	53.3185	1.29021	1.18561	2.41417	15.9747	3.99772	1.45556e-06	0.000299322	up	yes
Solyc03g115930.2	Solyc03g115930.2	Solyc03g115930.2.1	GO:0005509(calcium ion binding)	NA	NA	NA	PREDICTED: probable calcium-binding protein CML30 [Solanum lycopersicum]	49.213	0.854257	33.3976	0.692957	0.205179	0.573976	56.6973	5.82521	1.46093e-06	0.000299322	up	yes
Solyc11g010670.1	Solyc11g010670.1	Solyc11g010670.1.1	NA	NA	NA	NA		117.321	1.97691	68.6559	1.77981	1.2471	1.06844	45.8944	5.52025	1.62238e-06	0.000328938	up	yes
Solyc03g034150.2	Solyc03g034150.2	Solyc03g034150.2.1	GO:0003677(DNA binding);GO:0003700(transcription factor activity, sequence-specific DNA binding);GO:0005634(nucleus);GO:0006351(transcription, DNA-templated);GO:0006355(regulation of transcription, DNA-templated);GO:0009733(response to auxin);GO:0043565(sequence-specific DNA binding)	00750(Vitamin B6 metabolism)	K05275	EC:1.1.1.65	PREDICTED: homeobox-leucine zipper protein ATHB-40-like [Solanum lycopersicum]	7.25598	0	7.11622	0	0	0	inf	inf	1.80414e-06	0.000362018	up	yes
Solyc04g009640.3	Solyc04g009640.3	Solyc04g009640.3.1	GO:0005515(protein binding)	04626(Plant-pathogen interaction)	K13420	EC:2.7.11.1	PREDICTED: receptor kinase-like protein Xa21 [Solanum lycopersicum]	4.01634	0.264865	8.49622	0.163207	0.121485	0.113724	32.0706	5.00318	2.04675e-06	0.000406509	up	yes
Solyc03g119600.1	Solyc03g119600.1	Solyc03g119600.1.1	NA	NA	NA	NA	PREDICTED: uncharacterized protein LOC102597802 [Solanum tuberosum]	290.437	55.9094	150.662	6.74937	18.0836	22.6976	10.4566	3.38634	2.07771e-06	0.000408491	up	yes
Solyc03g078370.1	Solyc03g078370.1	Solyc03g078370.1.1	GO:0004674(protein serine/threonine kinase activity);GO:0005886(plasma membrane);GO:0006468(protein phosphorylation)	00260(Glycine, serine and threonine metabolism);00350(Tyrosine metabolism);00360(Phenylalanine metabolism);00410(beta-Alanine metabolism);00950(Isoquinoline alkaloid biosynthesis);00960(Tropane, piperidine and pyridine alkaloid biosynthesis)	K00276	EC:1.4.3.21	PREDICTED: G-type lectin S-receptor-like serine/threonine-protein kinase LECRK2 [Solanum lycopersicum]	6.31885	0.422352	4.54346	0.130921	0.154904	0.122668	27.6251	4.78791	2.30853e-06	0.000449332	up	yes
Solyc11g005640.2	Solyc11g005640.2	Solyc11g005640.2.1	GO:0004674(protein serine/threonine kinase activity);GO:0005886(plasma membrane);GO:0006468(protein phosphorylation)	00260(Glycine, serine and threonine metabolism);00350(Tyrosine metabolism);00360(Phenylalanine metabolism);00410(beta-Alanine metabolism);00950(Isoquinoline alkaloid biosynthesis);00960(Tropane, piperidine and pyridine alkaloid biosynthesis)	K00276	EC:1.4.3.21	PREDICTED: G-type lectin S-receptor-like serine/threonine-protein kinase LECRK3 [Solanum lycopersicum]	16.2238	4.78181	20.0577	2.20815	1.76759	1.79858	7.11136	2.83013	2.63694e-06	0.000508173	up	yes
Solyc04g064530.1	Solyc04g064530.1	Solyc04g064530.1.1	GO:0003674(molecular_function);GO:0005768(endosome);GO:0005794(Golgi apparatus);GO:0005802(trans-Golgi network);GO:0008150(biological_process);GO:0009507(chloroplast);GO:0016021(integral component of membrane)	NA	NA	NA	PREDICTED: uncharacterized protein LOC101258062 [Solanum lycopersicum]	62.438	24.1255	95.186	11.2427	8.82681	6.39341	6.86808	2.77991	2.87013e-06	0.000547689	up	yes
Solyc07g049530.3	Solyc07g049530.3	Solyc07g049530.3.1	GO:0009693(ethylene biosynthetic process);GO:0051213(dioxygenase activity)	00270(Cysteine and methionine metabolism)	K05933	EC:1.14.17.4	1-aminocyclopropane-1-carboxylate oxidase 1 [Solanum lycopersicum]	104.963	2.44443	207.895	3.87166	0.367756	1.11306	58.9078	5.88039	2.92431e-06	0.00055261	up	yes
Solyc11g044840.2	Solyc11g044840.2	Solyc11g044840.2.1	GO:0008483(transaminase activity);GO:0009089(lysine biosynthetic process via diaminopimelate);GO:0009507(chloroplast);GO:0009862(systemic acquired resistance, salicylic acid mediated signaling pathway);GO:0010150(leaf senescence);GO:0010285(L,L-diaminopimelate aminotransferase activity);GO:0030170(pyridoxal phosphate binding);GO:0042742(defense response to bacterium)	01230(Biosynthesis of amino acids);00300(Lysine biosynthesis)	K10206	EC:2.6.1.83	PREDICTED: aminotransferase ALD1 [Solanum lycopersicum]	0.575978	0.295555	2.2647	0	0	0.027472	114.161	6.83493	3.11384e-06	0.000582768	up	yes
Solyc02g072470.3	Solyc02g072470.3	Solyc02g072470.3.1	GO:0004674(protein serine/threonine kinase activity);GO:0005524(ATP binding);GO:0005886(plasma membrane);GO:0006468(protein phosphorylation);GO:0007169(transmembrane receptor protein tyrosine kinase signaling pathway);GO:0009507(chloroplast);GO:0016021(integral component of membrane);GO:0016301(kinase activity)	04626(Plant-pathogen interaction)	K13420	EC:2.7.11.1	PREDICTED: probable LRR receptor-like serine/threonine-protein kinase At3g47570 [Solanum lycopersicum]	4.70953	0.480722	3.67267	0.107956	0.166839	0.17696	19.6189	4.29417	3.42227e-06	0.000633555	up	yes
Solyc03g119250.3	Solyc03g119250.3	Solyc03g119250.3.1	GO:0002229(defense response to oomycetes);GO:0003700(transcription factor activity, sequence-specific DNA binding);GO:0005516(calmodulin binding);GO:0005634(nucleus);GO:0006355(regulation of transcription, DNA-templated);GO:0009617(response to bacterium);GO:0010112(regulation of systemic acquired resistance);GO:0010224(response to UV-B);GO:0042742(defense response to bacterium);GO:0043565(sequenc…	NA	NA	NA	PREDICTED: protein SAR DEFICIENT 1 [Solanum lycopersicum]	30.153	3.41154	21.9583	0.960853	2.61761	1.48426	10.967	3.4551	3.45031e-06	0.000633555	up	yes
Solyc04g079210.3	Solyc04g079210.3	Solyc04g079210.3.1	GO:0004620(phospholipase activity);GO:0005737(cytoplasm);GO:0016020(membrane);GO:0047372(acylglycerol lipase activity)	NA	NA	NA	PREDICTED: patatin-like protein 2 [Solanum pennellii]	66.8025	7.88963	1.29383	0.362856	0.825977	0.739937	39.396	5.29998	3.62697e-06	0.000659769	up	yes
Solyc11g007400.1	Solyc11g007400.1	Solyc11g007400.1.1	GO:0004674(protein serine/threonine kinase activity);GO:0004675(transmembrane receptor protein serine/threonine kinase activity);GO:0005524(ATP binding);GO:0005886(plasma membrane);GO:0006468(protein phosphorylation)	00520(Amino sugar and nucleotide sugar metabolism)	K01183	EC:3.2.1.14	PREDICTED: rust resistance kinase Lr10-like [Solanum lycopersicum]	110.517	15.1073	57.9017	6.58895	6.14779	3.39418	11.3773	3.50808	3.72695e-06	0.000671678	up	yes
Solyc04g072700.3	Solyc04g072700.3	Solyc04g072700.3.1	GO:0005737(cytoplasm);GO:0030001(metal ion transport);GO:0046914(transition metal ion binding);GO:0046916(cellular transition metal ion homeostasis)	NA	NA	NA	PREDICTED: heavy metal-associated isoprenylated plant protein 22 isoform X1 [Solanum lycopersicum]	11.4349	0.115828	1.23834	0.025649	0	0	498.62	8.9618	3.82268e-06	0.000682611	up	yes
Solyc04g078290.3	Solyc04g078290.3	Solyc04g078290.3.1	GO:0016020(membrane);GO:0016709(oxidoreductase activity, acting on paired donors, with incorporation or reduction of molecular oxygen, NAD(P)H as one donor, and incorporation of one atom of oxygen);GO:0042343(indole glucosinolate metabolic process);GO:0044550(secondary metabolite biosynthetic process);GO:0098542(defense response to other organism)	00903(Limonene and pinene degradation);00945(Stilbenoid, diarylheptanoid and gingerol biosynthesis)	K00517	NA	PREDICTED: uncharacterized protein LOC107017045 [Solanum pennellii]	11.8878	5.98592	26.9859	1.97638	2.81312	1.92473	6.68128	2.74012	3.9062e-06	0.000691185	up	yes
Solyc03g095650.3	Solyc03g095650.3	Solyc03g095650.3.1	GO:0005886(plasma membrane);GO:0006952(defense response)	NA	NA	NA	PREDICTED: MLO-like protein 2 isoform X1 [Solanum lycopersicum]	175.08	13.2201	4.61	0.360881	2.98928	0.554369	49.4066	5.62663	3.98258e-06	0.00069835	up	yes
Solyc03g120110.3	Solyc03g120110.3	Solyc03g120110.3.1	GO:0004674(protein serine/threonine kinase activity);GO:0005886(plasma membrane);GO:0006468(protein phosphorylation);GO:0006952(defense response);GO:0009506(plasmodesma)	00520(Amino sugar and nucleotide sugar metabolism)	K01183	EC:3.2.1.14	PREDICTED: G-type lectin S-receptor-like serine/threonine-protein kinase CES101 [Solanum lycopersicum]	2.43162	0.274362	3.20493	0.090718	0.018519	0.036771	40.4835	5.33926	4.02068e-06	0.000698737	up	yes
Solyc01g091590.3	Solyc01g091590.3	Solyc01g091590.3.1	GO:0003674(molecular_function);GO:0006952(defense response);GO:0016020(membrane)	NA	NA	NA	PREDICTED: BON1-associated protein 2 [Solanum lycopersicum]	6.55058	1.42524	4.55094	0.066281	0	0.166834	53.7364	5.74783	4.5358e-06	0.000781281	up	yes
Solyc04g079250.3	Solyc04g079250.3	Solyc04g079250.3.1	GO:0004620(phospholipase activity);GO:0005737(cytoplasm);GO:0016020(membrane);GO:0047372(acylglycerol lipase activity)	NA	NA	NA	PREDICTED: patatin-like protein 2 [Solanum lycopersicum]	18.8688	0.833568	6.02875	0	0.071651	0.244524	81.3826	6.34665	4.61384e-06	0.000787753	up	yes
Solyc09g089580.3	Solyc09g089580.3	Solyc09g089580.3.1	GO:0051213(dioxygenase activity)	00402(Benzoxazinoid biosynthesis)	K13229	EC:1.14.20.2	1-aminocyclopropane-1-carboxylate oxidase homolog isoform 1 [Solanum lycopersicum]	42.1502	3.97846	71.3643	3.53763	3.25136	2.79373	12.2609	3.616	5.03962e-06	0.000851937	up	yes
Solyc12g009745.1	Solyc12g009745.1	Solyc12g009745.1.1	GO:0006952(defense response);GO:0007165(signal transduction);GO:0016020(membrane);GO:0016021(integral component of membrane)	NA	NA	NA	PREDICTED: receptor like protein 30-like isoform X1 [Solanum lycopersicum]	1.41283	0	1.35359	0	0	0	inf	inf	5.10897e-06	0.000851937	up	yes
Solyc03g095770.3	Solyc03g095770.3	Solyc03g095770.3.1	GO:0003700(transcription factor activity, sequence-specific DNA binding);GO:0005515(protein binding);GO:0005634(nucleus);GO:0006351(transcription, DNA-templated);GO:0006355(regulation of transcription, DNA-templated);GO:0009751(response to salicylic acid);GO:0009753(response to jasmonic acid);GO:0009862(systemic acquired resistance, salicylic acid mediated signaling pathway);GO:0009864(induced sy…	04626(Plant-pathogen interaction)	K16225	NA	PREDICTED: probable WRKY transcription factor 70 [Solanum lycopersicum]	58.3788	10.9689	17.0673	0.143095	0.146577	2.25505	33.9586	5.0857	5.12107e-06	0.000851937	up	yes
Solyc07g063770.3	Solyc07g063770.3	Solyc07g063770.3.1	GO:0004674(protein serine/threonine kinase activity);GO:0005886(plasma membrane);GO:0006468(protein phosphorylation);GO:0006952(defense response);GO:0009506(plasmodesma)	00520(Amino sugar and nucleotide sugar metabolism)	K01183	EC:3.2.1.14	PREDICTED: G-type lectin S-receptor-like serine/threonine-protein kinase At4g27290 isoform X1 [Solanum lycopersicum]	15.8209	1.55236	5.14451	0.572442	0.176429	0.528358	17.6302	4.13998	5.16719e-06	0.000852324	up	yes
Solyc12g096780.2	Solyc12g096780.2	Solyc12g096780.2.1	GO:0005507(copper ion binding);GO:0005524(ATP binding);GO:0005634(nucleus);GO:0005739(mitochondrion);GO:0006633(fatty acid biosynthetic process);GO:0008270(zinc ion binding);GO:0009507(chloroplast);GO:0016491(oxidoreductase activity);GO:0019166(trans-2-enoyl-CoA reductase (NADPH) activity);GO:0055114(oxidation-reduction process)	01212(Fatty acid metabolism);00062(Fatty acid elongation)	K07512	EC:1.3.1.38	PREDICTED: probable trans-2-enoyl-CoA reductase, mitochondrial [Solanum lycopersicum]	100.425	1.23927	8.91679	0.291195	0.88438	1.22095	46.1422	5.52802	5.36962e-06	0.000878272	up	yes
Solyc12g006770.1	Solyc12g006770.1	Solyc12g006770.1.1	NA	NA	NA	NA		116.067	2.38236	27.9664	1.00708	0.230997	1.53822	52.7379	5.72077	5.60152e-06	0.000901988	up	yes
Solyc08g067360.3	Solyc08g067360.3	Solyc08g067360.3.1	GO:0002237(response to molecule of bacterial origin);GO:0003700(transcription factor activity, sequence-specific DNA binding);GO:0005515(protein binding);GO:0005634(nucleus);GO:0006351(transcription, DNA-templated);GO:0006355(regulation of transcription, DNA-templated);GO:0009611(response to wounding);GO:0009751(response to salicylic acid);GO:0010200(response to chitin);GO:0031347(regulation of d…	04626(Plant-pathogen interaction)	K18834	NA	probable WRKY transcription factor 40 [Solanum lycopersicum]	9.22992	0.068555	5.13386	0	0.062735	0	230.052	7.84582	5.6073e-06	0.000901988	up	yes
Solyc06g048740.2	Solyc06g048740.2	Solyc06g048740.2.1	GO:0004674(protein serine/threonine kinase activity);GO:0005524(ATP binding);GO:0005886(plasma membrane);GO:0006468(protein phosphorylation);GO:0007169(transmembrane receptor protein tyrosine kinase signaling pathway);GO:0009507(chloroplast);GO:0016021(integral component of membrane);GO:0016301(kinase activity)	04626(Plant-pathogen interaction)	K13420	EC:2.7.11.1	PREDICTED: probable LRR receptor-like serine/threonine-protein kinase At3g47570 [Solanum lycopersicum]	0.667521	0.301949	1.805	0.037767	0	0.01617	51.439	5.68479	6.08069e-06	0.000957582	up	yes
Solyc07g056190.3	Solyc07g056190.3	Solyc07g056190.3.1	GO:0005737(cytoplasm);GO:0030001(metal ion transport);GO:0046914(transition metal ion binding);GO:0046916(cellular transition metal ion homeostasis)	NA	NA	NA	PREDICTED: uncharacterized protein LOC101251303 [Solanum lycopersicum]	6.80732	0.664174	5.46845	0.15261	0.077202	0.153107	33.7929	5.07865	6.087e-06	0.000957582	up	yes
Solyc03g114910.3	Solyc03g114910.3	Solyc03g114910.3.1	GO:0003674(molecular_function);GO:0005886(plasma membrane);GO:0009505(plant-type cell wall);GO:0009651(response to salt stress);GO:0009825(multidimensional cell growth);GO:0009897(external side of plasma membrane);GO:0009930(longitudinal side of cell surface);GO:0010215(cellulose microfibril organization);GO:0016328(lateral plasma membrane);GO:0031225(anchored component of membrane);GO:0046658(an…	NA	NA	NA	PREDICTED: COBRA-like protein 1 [Solanum lycopersicum]	0.560047	0.24162	1.17927	0.015883	0.017087	0.042607	26.2108	4.71209	6.1005e-06	0.000957582	up	yes
Solyc11g039860.2	Solyc11g039860.2	Solyc11g039860.2.1	NA	NA	NA	NA	hypothetical protein M569_00248, partial [Genlisea aurea]	525.861	85.909	790.377	54.8709	67.1002	38.0119	8.76435	3.13165	6.32739e-06	0.000982734	up	yes
Solyc03g115040.3	Solyc03g115040.3	Solyc03g115040.3.1	GO:0004190(aspartic-type endopeptidase activity);GO:0006508(proteolysis);GO:0030163(protein catabolic process)	NA	NA	NA	PREDICTED: basic 7S globulin-like [Solanum lycopersicum]	0	1.60954	3.61752	0	0	0	inf	inf	6.36172e-06	0.000982734	up	yes
Solyc06g063210.3	Solyc06g063210.3	Solyc06g063210.3.1	GO:0004970(ionotropic glutamate receptor activity);GO:0005217(intracellular ligand-gated ion channel activity);GO:0006874(cellular calcium ion homeostasis);GO:0009416(response to light stimulus);GO:0016021(integral component of membrane)	NA	NA	NA	PREDICTED: glutamate receptor 2.8 [Solanum lycopersicum]	4.54093	1.37712	6.68428	0.251484	0.448929	0.383616	11.6255	3.53922	6.47811e-06	0.000992835	up	yes
Solyc03g114890.3	Solyc03g114890.3	Solyc03g114890.3.1	GO:0005774(vacuolar membrane);GO:0005886(plasma membrane);GO:0009834(plant-type secondary cell wall biogenesis);GO:0010215(cellulose microfibril organization);GO:0016049(cell growth);GO:0031225(anchored component of membrane)	NA	NA	NA	PREDICTED: COBRA-like protein 4 [Solanum lycopersicum]	2.74333	1.36468	7.26618	0	0.051603	0.167057	52.0177	5.70093	6.79725e-06	0.00103361	up	yes
Solyc06g059860.3	Solyc06g059860.3	Solyc06g059860.3.1	GO:0003674(molecular_function);GO:0005634(nucleus);GO:0008150(biological_process)	NA	NA	NA	PREDICTED: uncharacterized protein LOC101243720 [Solanum lycopersicum]	38.8374	5.44932	45.542	3.54889	3.76826	2.67213	8.9925	3.16872	6.91831e-06	0.00104386	up	yes
Solyc05g009480.1	Solyc05g009480.1	Solyc05g009480.1.1	NA	NA	NA	NA	PREDICTED: uncharacterized protein LOC104647288 [Solanum lycopersicum]	11.2084	0.611328	5.41298	0	0.139856	0.099317	72.0512	6.17095	7.10097e-06	0.0010604	up	yes
Solyc08g062330.3	Solyc08g062330.3	Solyc08g062330.3.1	GO:0007165(signal transduction);GO:0016020(membrane)	NA	NA	NA	PREDICTED: homeobox protein Wariai-like [Solanum lycopersicum]	15.1916	7.18718	16.0287	0.896149	1.0729	2.43824	8.71454	3.12342	7.13686e-06	0.0010604	up	yes
Solyc12g010410.2	Solyc12g010410.2	Solyc12g010410.2.1	GO:0003677(DNA binding);GO:0003700(transcription factor activity, sequence-specific DNA binding);GO:0005634(nucleus);GO:0005737(cytoplasm);GO:0005829(cytosol);GO:0006355(regulation of transcription, DNA-templated);GO:0009416(response to light stimulus)	NA	NA	NA	PREDICTED: homeobox protein knotted-1-like LET12 isoform X1 [Solanum lycopersicum]	3.53065	0.039122	7.08123	0.037051	0	0	287.469	8.16726	7.24897e-06	0.00106889	up	yes
Solyc01g008510.3	Solyc01g008510.3	Solyc01g008510.3.1	GO:0003674(molecular_function);GO:0009507(chloroplast);GO:0009535(chloroplast thylakoid membrane);GO:0009543(chloroplast thylakoid lumen);GO:0009611(response to wounding);GO:0010193(response to ozone);GO:0010224(response to UV-B);GO:0030095(chloroplast photosystem II)	NA	NA	NA	PREDICTED: photosystem II 5 kDa protein, chloroplastic-like [Solanum lycopersicum]	61.8546	15.6969	0.599	0	0.429675	0.29125	108.403	6.76026	7.52457e-06	0.0010984	up	yes
Solyc10g055200.1	Solyc10g055200.1	Solyc10g055200.1.1	GO:0009699(phenylpropanoid biosynthetic process);GO:0042349(guiding stereospecific synthesis activity)	00970(Aminoacyl-tRNA biosynthesis)	K01870	EC:6.1.1.5	PREDICTED: dirigent protein 22-like [Solanum lycopersicum]	99.1547	19.5536	143.792	3.63069	5.68999	14.264	11.1301	3.47639	7.56197e-06	0.0010984	up	yes
Solyc03g034390.1	Solyc03g034390.1	Solyc03g034390.1.1	GO:0005576(extracellular region);GO:0006869(lipid transport);GO:0008289(lipid binding)	NA	NA	NA	unnamed protein product [Coffea canephora]	45.7111	265.911	54.4609	0.150807	6.72817	7.00251	26.3721	4.72094	7.76343e-06	0.00111931	up	yes
Solyc01g089890.3	Solyc01g089890.3	Solyc01g089890.3.1	NA	NA	NA	NA	PREDICTED: uncharacterized protein LOC109240683 [Nicotiana attenuata]	13.4454	1.94432	14.4892	0.432956	0.170945	0.670628	23.4431	4.55109	7.90795e-06	0.00113177	up	yes
Solyc07g040710.3	Solyc07g040710.3	Solyc07g040710.3.1	GO:0005516(calmodulin binding);GO:0005634(nucleus);GO:0005737(cytoplasm)	NA	NA	NA	PREDICTED: IQ domain-containing protein IQM1-like [Solanum pennellii]	1.04924	0	3.60424	0	0	0	inf	inf	8.44846e-06	0.0012003	up	yes
Solyc00g008580.1	Solyc00g008580.1	Solyc00g008580.1.1	NA	00511(Other glycan degradation)	K01191	EC:3.2.1.24	hypothetical protein GLYMA_13G015400 [Glycine max]	209.024	19.2994	240.524	13.1812	19.2942	8.0186	11.5782	3.53334	8.55908e-06	0.00120046	up	yes
Solyc02g082910.3	Solyc02g082910.3	Solyc02g082910.3.1	GO:0003824(catalytic activity);GO:0005739(mitochondrion);GO:0005777(peroxisome);GO:0006631(fatty acid metabolic process);GO:0008152(metabolic process);GO:0016208(AMP binding);GO:0016874(ligase activity)	00360(Phenylalanine metabolism);00130(Ubiquinone and other terpenoid-quinone biosynthesis);00940(Phenylpropanoid biosynthesis)	K01904	EC:6.2.1.12	PREDICTED: probable acyl-activating enzyme 1, peroxisomal [Solanum lycopersicum]	0.570222	0	4.05307	0	0	0	inf	inf	8.57294e-06	0.00120046	up	yes
Solyc02g092110.3	Solyc02g092110.3	Solyc02g092110.3.1	GO:0005576(extracellular region);GO:0005794(Golgi apparatus);GO:0008083(growth factor activity);GO:0008283(cell proliferation);GO:0009887(organ morphogenesis);GO:0030154(cell differentiation);GO:0031012(extracellular matrix)	NA	NA	NA	phytosulfokines 3 precursor [Solanum lycopersicum]	88.9607	2.6684	21.7458	1.59599	1.11898	2.24799	22.8442	4.51376	8.92093e-06	0.00123621	up	yes
Solyc01g058500.3	Solyc01g058500.3	Solyc01g058500.3.1	NA	NA	NA	NA	PREDICTED: uncharacterized protein LOC105976453 [Erythranthe guttata]	465.979	53.8948	561.168	36.8859	49.7718	19.8951	10.1456	3.34278	8.95526e-06	0.00123621	up	yes
Solyc10g081980.2	Solyc10g081980.2	Solyc10g081980.2.1	GO:0004871(signal transducer activity);GO:0006952(defense response);GO:0009506(plasmodesma);GO:0046658(anchored component of plasma membrane)	04130(SNARE interactions in vesicular transport);04145(Phagosome)	K08488	NA	PREDICTED: NDR1/HIN1-Like protein 3-like isoform X2 [Solanum lycopersicum]	22.7883	3.42849	16.8603	1.40934	0.475833	1.1988	13.968	3.80406	9.16924e-06	0.00125683	up	yes
Solyc10g076540.1	Solyc10g076540.1	Solyc10g076540.1.1	GO:0004674(protein serine/threonine kinase activity);GO:0005886(plasma membrane);GO:0007166(cell surface receptor signaling pathway)	NA	NA	NA	PREDICTED: LOW QUALITY PROTEIN: wall-associated receptor kinase 2-like [Solanum lycopersicum]	133.616	12.2867	40.7656	0.418545	0.60951	4.50019	33.7663	5.07751	9.42296e-06	0.00128258	up	yes
Solyc05g009090.2	Solyc05g009090.2	Solyc05g009090.2.1	GO:0004674(protein serine/threonine kinase activity);GO:0005524(ATP binding);GO:0005576(extracellular region);GO:0006468(protein phosphorylation);GO:0016021(integral component of membrane);GO:0016301(kinase activity);GO:0016310(phosphorylation)	00520(Amino sugar and nucleotide sugar metabolism)	K01183	EC:3.2.1.14	PREDICTED: LEAF RUST 10 DISEASE-RESISTANCE LOCUS RECEPTOR-LIKE PROTEIN KINASE-like 2.1 [Solanum lycopersicum]	6.17337	0.257725	0.688423	0.049169	0	0.024752	96.3125	6.58965	9.76588e-06	0.00132002	up	yes
Solyc08g023660.3	Solyc08g023660.3	Solyc08g023660.3.1	GO:0003674(molecular_function);GO:0005575(cellular_component);GO:0006952(defense response);GO:0009607(response to biotic stimulus)	NA	NA	NA	PREDICTED: kirola-like [Solanum lycopersicum]	4.0592	26.2941	22.3221	191.937	107.362	117.231	0.126462	-2.98322	9.857e-06	0.00132315	down	yes
Solyc05g050350.2	Solyc05g050350.2	Solyc05g050350.2.1	GO:0005249(voltage-gated potassium channel activity);GO:0005887(integral component of plasma membrane);GO:0042391(regulation of membrane potential)	04626(Plant-pathogen interaction)	K05391	NA	PREDICTED: cyclic nucleotide-gated ion channel 1-like [Solanum lycopersicum]	1.54512	0.566213	6.62373	0.116892	0	0.025096	61.5198	5.94298	1.00361e-05	0.00133364	up	yes
Solyc12g036390.2	Solyc12g036390.2	Solyc12g036390.2.1	GO:0002229(defense response to oomycetes);GO:0003700(transcription factor activity, sequence-specific DNA binding);GO:0005516(calmodulin binding);GO:0005634(nucleus);GO:0006355(regulation of transcription, DNA-templated);GO:0009617(response to bacterium);GO:0010112(regulation of systemic acquired resistance);GO:0010224(response to UV-B);GO:0042742(defense response to bacterium);GO:0043565(sequenc…	NA	NA	NA	PREDICTED: protein SAR DEFICIENT 1-like [Solanum lycopersicum]	10.5603	0.752226	8.24766	0.426436	0.087995	0.311453	23.684	4.56584	1.00869e-05	0.00133364	up	yes
Solyc09g006010.2	Solyc09g006010.2	Solyc09g006010.2.1	GO:0003674(molecular_function);GO:0005576(extracellular region);GO:0005618(cell wall);GO:0006952(defense response);GO:0009414(response to water deprivation);GO:0009627(systemic acquired resistance);GO:0010266(response to vitamin B1);GO:0048046(apoplast)	04075(Plant hormone signal transduction);04626(Plant-pathogen interaction)	K13449	NA	PREDICTED: pathogenesis-related leaf protein 4-like [Solanum lycopersicum]	111.839	301.788	61.6851	27.85	11.2292	11.8375	9.33506	3.22266	1.01515e-05	0.00133364	up	yes
Solyc02g088430.1	Solyc02g088430.1	Solyc02g088430.1.1	GO:0000724(double-strand break repair via homologous recombination);GO:0003677(DNA binding);GO:0005634(nucleus);GO:0005694(chromosome);GO:0005737(cytoplasm);GO:0009378(four-way junction helicase activity);GO:0043140(ATP-dependent 3'-5' DNA helicase activity)	03018(RNA degradation)	K03654	EC:3.6.4.12	PREDICTED: ATP-dependent DNA helicase Q-like SIM isoform X1 [Solanum tuberosum]	0	0	0	0	2.02254	1.82024	-inf	-inf	1.02092e-05	0.00133364	down	yes
Solyc09g011870.2	Solyc09g011870.2	Solyc09g011870.2.1	GO:0004665(prephenate dehydrogenase (NADP+) activity);GO:0006571(tyrosine biosynthetic process);GO:0008977(prephenate dehydrogenase activity);GO:0009507(chloroplast);GO:0033730(arogenate dehydrogenase (NADP+) activity);GO:0055114(oxidation-reduction process)	01230(Biosynthesis of amino acids);00400(Phenylalanine, tyrosine and tryptophan biosynthesis)	K15227	EC:1.3.1.78	PREDICTED: arogenate dehydrogenase 2, chloroplastic-like [Solanum lycopersicum]	2.53582	0.243611	14.0733	0.088274	0	0	190.914	7.57678	1.03235e-05	0.00133957	up	yes
Solyc11g051060.2	Solyc11g051060.2	Solyc11g051060.2.1	GO:0016412(serine O-acyltransferase activity)	00561(Glycerolipid metabolism)	K00679	EC:2.3.1.158	PREDICTED: GDSL esterase/lipase 2 [Solanum lycopersicum]	0.470941	0.069085	0.660367	0	0.01668	0	71.966	6.16924	1.05869e-05	0.00136466	up	yes
Solyc10g085010.2	Solyc10g085010.2	Solyc10g085010.2.1	GO:0003674(molecular_function);GO:0008150(biological_process);GO:0009507(chloroplast)	NA	NA	NA	PREDICTED: uncharacterized protein LOC101267755 [Solanum lycopersicum]	17.1087	4.10528	34.9948	0.490031	1.12251	1.8892	16.0516	4.00465	1.09647e-05	0.00138943	up	yes
Solyc09g091550.3	Solyc09g091550.3	Solyc09g091550.3.1	GO:0005634(nucleus);GO:0008168(methyltransferase activity);GO:0008757(S-adenosylmethionine-dependent methyltransferase activity);GO:0032259(methylation)	00592(alpha-Linolenic acid metabolism)	K08241	EC:2.1.1.141	S-adenosyl-L-methionine: salicylic acid carboxyl methyltransferase [Solanum lycopersicum]	5.64289	1.50604	10.8628	0	0.201998	0.255621	39.3597	5.29865	1.10021e-05	0.00138943	up	yes
Solyc04g078280.3	Solyc04g078280.3	Solyc04g078280.3.1	GO:0016020(membrane);GO:0016709(oxidoreductase activity, acting on paired donors, with incorporation or reduction of molecular oxygen, NAD(P)H as one donor, and incorporation of one atom of oxygen);GO:0042343(indole glucosinolate metabolic process);GO:0044550(secondary metabolite biosynthetic process);GO:0098542(defense response to other organism)	00903(Limonene and pinene degradation);00945(Stilbenoid, diarylheptanoid and gingerol biosynthesis)	K00517	NA	PREDICTED: cytochrome P450 81F3-like [Solanum lycopersicum]	13.6188	3.66676	17.1619	1.51304	1.13917	1.45389	8.38937	3.06856	1.1009e-05	0.00138943	up	yes
Solyc00g068970.2	Solyc00g068970.2	Solyc00g068970.2.1	NA	00511(Other glycan degradation)	K01191	EC:3.2.1.24	hypothetical protein B456_001G276600 [Gossypium raimondii]	174.556	16.9374	204.47	11.921	18.8137	7.00303	10.4925	3.39129	1.10646e-05	0.00138943	up	yes
Solyc03g031870.2	Solyc03g031870.2	Solyc03g031870.2.1	GO:0005739(mitochondrion);GO:0005777(peroxisome);GO:0006952(defense response);GO:0018858(benzoate-CoA ligase activity);GO:0019761(glucosinolate biosynthetic process)	04146(Peroxisome)	K12261	EC:4.1.-.-	PREDICTED: butyrate--CoA ligase AAE11, peroxisomal-like [Solanum lycopersicum]	0.986547	0	1.08932	0	0	0	inf	inf	1.17695e-05	0.00146848	up	yes
Solyc09g083445.1	Solyc09g083445.1	Solyc09g083445.1.1	GO:0004867(serine-type endopeptidase inhibitor activity);GO:0005576(extracellular region);GO:0005618(cell wall);GO:0006508(proteolysis);GO:0008233(peptidase activity);GO:0009611(response to wounding);GO:0050832(defense response to fungus)	NA	NA	NA	PREDICTED: wound-induced proteinase inhibitor 1 [Solanum lycopersicum]	79.2425	12.6847	47.5456	2.19711	6.16438	6.4617	9.40909	3.23406	1.18748e-05	0.00146927	up	yes
Solyc09g011600.3	Solyc09g011600.3	Solyc09g011600.3.1	GO:0004364(glutathione transferase activity);GO:0005737(cytoplasm);GO:0006749(glutathione metabolic process);GO:0009407(toxin catabolic process)	00480(Glutathione metabolism)	K00799	EC:2.5.1.18	glutathione S-transferase-like protein [Solanum lycopersicum]	77.9269	6.89545	24.4272	4.01408	2.60596	3.48881	10.8073	3.43394	1.19542e-05	0.00146927	up	yes
Solyc12g006760.1	Solyc12g006760.1	Solyc12g006760.1.1	NA	NA	NA	NA		143.999	1.01461	57.2496	2.50176	0.415424	0.751819	55.1277	5.78471	1.20023e-05	0.00146927	up	yes
Solyc06g006020.2	Solyc06g006020.2	Solyc06g006020.2.1	GO:0004674(protein serine/threonine kinase activity);GO:0005524(ATP binding);GO:0005886(plasma membrane);GO:0006468(protein phosphorylation);GO:0007169(transmembrane receptor protein tyrosine kinase signaling pathway);GO:0009507(chloroplast);GO:0016021(integral component of membrane);GO:0016301(kinase activity)	04626(Plant-pathogen interaction)	K13420	EC:2.7.11.1	PREDICTED: putative receptor-like protein kinase At3g47110 isoform X2 [Solanum pennellii]	3.97609	0.436501	7.81886	0.291089	0.232499	0.087467	20.017	4.32315	1.22947e-05	0.00149565	up	yes
Solyc01g105630.3	Solyc01g105630.3	Solyc01g105630.3.1	GO:0005509(calcium ion binding);GO:0005513(detection of calcium ion);GO:0005515(protein binding);GO:0005634(nucleus);GO:0019722(calcium-mediated signaling)	04070(Phosphatidylinositol signaling system);04626(Plant-pathogen interaction)	K02183	NA	PREDICTED: calmodulin [Solanum lycopersicum]	2.21251	0	3.12417	0	0	0	inf	inf	1.25894e-05	0.00152199	up	yes
Solyc10g074440.2	Solyc10g074440.2	Solyc10g074440.2.1	GO:0004568(chitinase activity);GO:0005576(extracellular region);GO:0008061(chitin binding);GO:0016998(cell wall macromolecule catabolic process);GO:0050832(defense response to fungus)	00520(Amino sugar and nucleotide sugar metabolism)	K01183	EC:3.2.1.14	PREDICTED: endochitinase [Solanum lycopersicum]	10.9087	75.9677	4.48432	2.39085	1.25743	2.07015	15.9765	3.99788	1.27462e-05	0.00152531	up	yes
Solyc00g010525.1	Solyc00g010525.1	Solyc00g010525.1.1	NA	00511(Other glycan degradation)	K01191	EC:3.2.1.24	PREDICTED: uncharacterized protein LOC108867879 [Pyrus x bretschneideri]	34.0065	2.37542	40.0386	2.08963	2.92175	0.815211	13.1158	3.71323	1.27736e-05	0.00152531	up	yes
Solyc11g007430.2	Solyc11g007430.2	Solyc11g007430.2.1	NA	NA	NA	NA	PREDICTED: glycerophosphodiester phosphodiesterase protein kinase domain-containing GDPDL2-like [Solanum pennellii]	4.07486	1.65703	10.2225	0.125825	0.255212	0	41.871	5.38788	1.28598e-05	0.00152624	up	yes
Solyc02g080200.3	Solyc02g080200.3	Solyc02g080200.3.1	GO:0030599(pectinesterase activity);GO:0046910(pectinesterase inhibitor activity);GO:0071944(cell periphery)	00040(Pentose and glucuronate interconversions);00500(Starch and sucrose metabolism)	K01051	EC:3.1.1.11	PREDICTED: pectinesterase-like [Solanum lycopersicum]	97.9101	172.448	16.4312	4.32528	2.03702	11.348	16.1933	4.01733	1.34132e-05	0.00157597	up	yes
Solyc02g091390.3	Solyc02g091390.3	Solyc02g091390.3.1	GO:0016021(integral component of membrane)	NA	NA	NA	PREDICTED: uncharacterized protein LOC101258509 [Solanum lycopersicum]	26.3448	1.58901	6.58448	1.32072	0.361249	0.306967	17.3552	4.1173	1.34521e-05	0.00157597	up	yes
Solyc01g096510.2	Solyc01g096510.2	Solyc01g096510.2.1	NA	NA	NA	NA	PREDICTED: sigma factor binding protein 1, chloroplastic [Solanum lycopersicum]	48.7176	0.455525	47.6582	1.39125	0.587535	0.890092	33.7523	5.07691	1.35217e-05	0.00157597	up	yes
Solyc04g051690.3	Solyc04g051690.3	Solyc04g051690.3.1	GO:0003700(transcription factor activity, sequence-specific DNA binding);GO:0005515(protein binding);GO:0005634(nucleus);GO:0006351(transcription, DNA-templated);GO:0006355(regulation of transcription, DNA-templated);GO:0009867(jasmonic acid mediated signaling pathway);GO:0042742(defense response to bacterium);GO:0043565(sequence-specific DNA binding);GO:0050832(defense response to fungus)	04626(Plant-pathogen interaction)	K18835	NA	PREDICTED: probable WRKY transcription factor 51 isoform X2 [Solanum tuberosum]	94.8266	3.07833	14.6889	0	0	0.688048	163.643	7.3544	1.41128e-05	0.00163507	up	yes
Solyc03g120260.3	Solyc03g120260.3	Solyc03g120260.3.1	GO:0006886(intracellular protein transport);GO:0006888(ER to Golgi vesicle-mediated transport);GO:0006890(retrograde vesicle-mediated transport, Golgi to ER);GO:0006891(intra-Golgi vesicle-mediated transport);GO:0030126(COPI vesicle coat)	NA	NA	NA	PREDICTED: coatomer subunit beta'-2 [Solanum lycopersicum]	8.99051	1.7224	42.0071	0.85034	1.46829	0.518788	18.5803	4.2157	1.42006e-05	0.00163551	up	yes
Solyc11g013250.1	Solyc11g013250.1	Solyc11g013250.1.1	NA	NA	NA	NA	PREDICTED: protein SRC2-like [Solanum lycopersicum]	7.4716	0	3.41021	0	0	0	inf	inf	1.43486e-05	0.00164283	up	yes
Solyc11g017280.2	Solyc11g017280.2	Solyc11g017280.2.1	GO:0004672(protein kinase activity);GO:0005524(ATP binding);GO:0005886(plasma membrane);GO:0006468(protein phosphorylation);GO:0016021(integral component of membrane)	04075(Plant hormone signal transduction)	K13415	EC:2.7.10.1;EC:2.7.11.1	PREDICTED: leucine-rich repeat receptor-like tyrosine-protein kinase PXC3 [Solanum lycopersicum]	2.99605	0.148785	3.70524	0.073173	0.037177	0	62.0759	5.95596	1.45923e-05	0.00166097	up	yes
Solyc07g005110.3	Solyc07g005110.3	Solyc07g005110.3.1	GO:0004674(protein serine/threonine kinase activity);GO:0005886(plasma membrane);GO:0006468(protein phosphorylation);GO:0006952(defense response);GO:0009506(plasmodesma)	00520(Amino sugar and nucleotide sugar metabolism)	K01183	EC:3.2.1.14	PREDICTED: G-type lectin S-receptor-like serine/threonine-protein kinase At1g11410 isoform X1 [Solanum lycopersicum]	0.516331	0	0.751095	0	0	0	inf	inf	1.585e-05	0.00179363	up	yes
Solyc06g006050.2	Solyc06g006050.2	Solyc06g006050.2.1	GO:0004674(protein serine/threonine kinase activity);GO:0005524(ATP binding);GO:0005886(plasma membrane);GO:0006468(protein phosphorylation);GO:0007169(transmembrane receptor protein tyrosine kinase signaling pathway);GO:0009507(chloroplast);GO:0016021(integral component of membrane);GO:0016301(kinase activity)	04626(Plant-pathogen interaction)	K13420	EC:2.7.11.1	PREDICTED: putative receptor-like protein kinase At3g47110 isoform X2 [Solanum pennellii]	0.566834	0	0.718994	0	0	0	inf	inf	1.67694e-05	0.00188671	up	yes
Solyc02g068670.2	Solyc02g068670.2	Solyc02g068670.2.1	GO:0007165(signal transduction);GO:0016020(membrane)	NA	NA	NA	PREDICTED: ankyrin repeat-containing protein At5g02620-like [Solanum lycopersicum]	0.511651	0	1.58373	0	0	0	inf	inf	1.75173e-05	0.00195676	up	yes
Solyc01g009930.2	Solyc01g009930.2	Solyc01g009930.2.1	GO:0006952(defense response);GO:0007165(signal transduction);GO:0016020(membrane);GO:0016021(integral component of membrane)	NA	NA	NA	PREDICTED: receptor-like protein 12 [Solanum tuberosum]	2.44485	0	2.02453	0	0	0	inf	inf	1.76561e-05	0.00195676	up	yes
Solyc01g005760.3	Solyc01g005760.3	Solyc01g005760.3.1	GO:0003674(molecular_function);GO:0005739(mitochondrion);GO:0008150(biological_process)	00500(Starch and sucrose metabolism)	K01176	EC:3.2.1.1	PREDICTED: receptor-like protein 12 [Solanum lycopersicum]	22.2567	0.214509	0.288534	0.084703	0.115226	0.14673	65.6544	6.03682	1.77439e-05	0.00195676	up	yes
Solyc01g094250.3	Solyc01g094250.3	Solyc01g094250.3.1	GO:0031525(menthol biosynthetic process);GO:0042214(terpene metabolic process);GO:0052581((-)-isopiperitenone reductase activity);GO:0070402(NADPH binding)	00902(Monoterpenoid biosynthesis)	K15095	EC:1.1.1.208	PREDICTED: (+)-neomenthol dehydrogenase-like [Solanum lycopersicum]	1.69412	0.138843	3.62812	0.012019	0.062456	0	73.3277	6.19629	1.77942e-05	0.00195676	up	yes
Solyc01g067020.3	Solyc01g067020.3	Solyc01g067020.3.1	GO:0004672(protein kinase activity);GO:0004674(protein serine/threonine kinase activity);GO:0005524(ATP binding);GO:0005774(vacuolar membrane);GO:0005886(plasma membrane);GO:0006468(protein phosphorylation);GO:0007169(transmembrane receptor protein tyrosine kinase signaling pathway);GO:0009506(plasmodesma);GO:0016021(integral component of membrane);GO:0016301(kinase activity)	04075(Plant hormone signal transduction)	K13415	EC:2.7.10.1;EC:2.7.11.1	atypical receptor-like kinase 1 precursor [Solanum lycopersicum]	28.9126	3.80548	37.9646	2.564	0.117062	0.518225	22.0933	4.46553	1.97533e-05	0.00215999	up	yes
Solyc02g063000.3	Solyc02g063000.3	Solyc02g063000.3.1	GO:0009813(flavonoid biosynthetic process);GO:0043231(intracellular membrane-bounded organelle);GO:0052696(flavonoid glucuronidation);GO:0080043(quercetin 3-O-glucosyltransferase activity);GO:0080044(quercetin 7-O-glucosyltransferase activity)	00940(Phenylpropanoid biosynthesis)	K12356	EC:2.4.1.111	PREDICTED: anthocyanidin 3-O-glucosyltransferase 5-like [Solanum lycopersicum]	119.694	0.388745	0.751837	0.498575	0.059405	0.179127	163.931	7.35695	2.01639e-05	0.00219258	up	yes
Solyc03g033790.3	Solyc03g033790.3	Solyc03g033790.3.1	GO:0002237(response to molecule of bacterial origin);GO:0005524(ATP binding);GO:0005739(mitochondrion);GO:0005740(mitochondrial envelope);GO:0005741(mitochondrial outer membrane);GO:0005886(plasma membrane);GO:0008219(cell death);GO:0009411(response to UV);GO:0009617(response to bacterium);GO:0009626(plant-type hypersensitive response);GO:0009863(salicylic acid mediated signaling pathway);GO:0016…	00760(Nicotinate and nicotinamide metabolism)	K00323	EC:1.6.1.2	PREDICTED: protein HYPER-SENSITIVITY-RELATED 4-like [Solanum lycopersicum]	6.85278	0.559139	6.89035	0.211641	0.202594	0.408347	17.3871	4.11994	2.1067e-05	0.00227805	up	yes
Solyc09g011550.2	Solyc09g011550.2	Solyc09g011550.2.1	GO:0004364(glutathione transferase activity);GO:0005737(cytoplasm);GO:0006749(glutathione metabolic process);GO:0009407(toxin catabolic process)	00480(Glutathione metabolism)	K00799	EC:2.5.1.18	PREDICTED: probable glutathione S-transferase [Solanum lycopersicum]	2.71032	0	1.84282	0	0	0	inf	inf	2.11871e-05	0.00227837	up	yes
Solyc04g082500.3	Solyc04g082500.3	Solyc04g082500.3.1	GO:0004674(protein serine/threonine kinase activity);GO:0005524(ATP binding);GO:0006468(protein phosphorylation);GO:0009507(chloroplast);GO:0016301(kinase activity);GO:0016310(phosphorylation)	04626(Plant-pathogen interaction)	K13430	EC:2.7.11.1	PREDICTED: probable serine/threonine-protein kinase NAK isoform X2 [Solanum lycopersicum]	7.01272	0.410483	12.3316	0.463536	0.163723	0.212155	23.534	4.55667	2.2541e-05	0.00241065	up	yes
Solyc00g084650.2	Solyc00g084650.2	Solyc00g084650.2.1	GO:0003674(molecular_function);GO:0005739(mitochondrion);GO:0008150(biological_process)	NA	NA	NA	PREDICTED: uncharacterized protein LOC104645321 [Solanum lycopersicum]	1.22626	0.081178	0.488975	0	0.024674	0	72.8059	6.18598	2.3648e-05	0.00251521	up	yes
Solyc01g060245.1	Solyc01g060245.1	Solyc01g060245.1.1	GO:0005739(mitochondrion);GO:0006979(response to oxidative stress);GO:0009651(response to salt stress);GO:0009737(response to abscisic acid);GO:0042775(mitochondrial ATP synthesis coupled electron transport)	NA	NA	NA	PREDICTED: putative pentatricopeptide repeat-containing protein At3g16890, mitochondrial [Solanum lycopersicum]	0.541643	1.52581	0	0	0	0	inf	inf	2.41872e-05	0.0025553	up	yes
Solyc08g077110.3	Solyc08g077110.3	Solyc08g077110.3.1	GO:0003677(DNA binding);GO:0003700(transcription factor activity, sequence-specific DNA binding);GO:0005634(nucleus);GO:0006351(transcription, DNA-templated);GO:0006355(regulation of transcription, DNA-templated);GO:0007275(multicellular organism development)	03018(RNA degradation)	K12581	NA	PREDICTED: NAC domain-containing protein 86-like [Solanum lycopersicum]	11.1205	0.776828	26.0222	0.559153	0.944297	0.622076	17.8401	4.15705	2.42874e-05	0.0025553	up	yes
Solyc01g079260.3	Solyc01g079260.3	Solyc01g079260.3.1	GO:0003700(transcription factor activity, sequence-specific DNA binding);GO:0005634(nucleus);GO:0006351(transcription, DNA-templated);GO:0006355(regulation of transcription, DNA-templated);GO:0043565(sequence-specific DNA binding)	04626(Plant-pathogen interaction)	K18835	NA	PREDICTED: probable WRKY transcription factor 23 [Solanum lycopersicum]	19.9692	2.56819	20.5465	1.80783	1.31861	1.25549	9.83216	3.29751	2.61263e-05	0.00273399	up	yes
Solyc06g051940.3	Solyc06g051940.3	Solyc06g051940.3.1	GO:0004721(phosphoprotein phosphatase activity);GO:0004722(protein serine/threonine phosphatase activity);GO:0005515(protein binding);GO:0005634(nucleus);GO:0005737(cytoplasm);GO:0005829(cytosol);GO:0006470(protein dephosphorylation);GO:0009409(response to cold);GO:0009414(response to water deprivation);GO:0009737(response to abscisic acid);GO:0009738(abscisic acid-activated signaling pathway);GO…	NA	NA	NA	protein phosphatase 2C [Solanum lycopersicum]	23.5856	4.74433	12.7875	2.52804	0.581742	0.532105	11.2902	3.49699	2.69968e-05	0.00280998	up	yes
Solyc09g073040.3	Solyc09g073040.3	Solyc09g073040.3.1	NA	NA	NA	NA	PREDICTED: uncharacterized protein LOC101267933 [Solanum lycopersicum]	2.07944	0	1.11045	0	0	0	inf	inf	2.86916e-05	0.0029705	up	yes
Solyc04g081760.3	Solyc04g081760.3	Solyc04g081760.3.1	GO:0005576(extracellular region);GO:0016042(lipid catabolic process);GO:0016298(lipase activity);GO:0016746(transferase activity, transferring acyl groups);GO:0019953(sexual reproduction);GO:0052689(carboxylic ester hydrolase activity)	00561(Glycerolipid metabolism)	K00679	EC:2.3.1.158	PREDICTED: GDSL esterase/lipase EXL3 [Solanum lycopersicum]	1.81587	0.953297	0	0	0	0	inf	inf	2.89886e-05	0.00298537	up	yes
Solyc01g105450.3	Solyc01g105450.3	Solyc01g105450.3.1	GO:0005886(plasma membrane);GO:0016021(integral component of membrane);GO:0042626(ATPase activity, coupled to transmembrane movement of substances)	02010(ABC transporters)	K05681	NA	PREDICTED: ABC transporter G family member 11-like [Solanum lycopersicum]	17.961	0.647295	14.9078	0.212332	0.135954	1.02886	24.3375	4.60511	2.92455e-05	0.00299219	up	yes
Solyc01g099880.3	Solyc01g099880.3	Solyc01g099880.3.1	GO:0008643(carbohydrate transport);GO:0016021(integral component of membrane);GO:0051119(sugar transmembrane transporter activity)	NA	NA	NA	PREDICTED: bidirectional sugar transporter SWEET16-like [Solanum lycopersicum]	20.1238	0.523692	1.82281	0.263623	0.196318	0.268262	30.8573	4.94754	2.93623e-05	0.00299219	up	yes
Solyc03g034375.1	Solyc03g034375.1	Solyc03g034375.1.1	GO:0005576(extracellular region);GO:0006869(lipid transport);GO:0008289(lipid binding)	00010(Glycolysis / Gluconeogenesis);00071(Fatty acid degradation);00592(alpha-Linolenic acid metabolism);00350(Tyrosine metabolism)	K18857	EC:1.1.1.1	PREDICTED: non-specific lipid-transfer protein 2-like [Solanum lycopersicum]	783.594	212.778	2476.39	160.506	108.317	89.9888	9.67852	3.27479	3.00659e-05	0.00304793	up	yes
Solyc01g095530.2	Solyc01g095530.2	Solyc01g095530.2.1	GO:0003674(molecular_function);GO:0005634(nucleus);GO:0008150(biological_process)	NA	NA	NA	PREDICTED: uncharacterized protein LOC104649409 [Solanum lycopersicum]	701.527	39.7165	6.4207	8.60123	3.25684	7.36191	38.9004	5.28171	3.03058e-05	0.00305633	up	yes
Solyc06g075690.3	Solyc06g075690.3	Solyc06g075690.3.1	GO:0003674(molecular_function);GO:0005634(nucleus);GO:0008150(biological_process)	NA	NA	NA	auxin-regulated protein [Solanum lycopersicum]	4.20408	1.00318	12.1498	0.528793	0.335544	0.357023	14.2112	3.82896	3.06554e-05	0.00307327	up	yes
Solyc07g053230.3	Solyc07g053230.3	Solyc07g053230.3.1	GO:0003677(DNA binding);GO:0003700(transcription factor activity, sequence-specific DNA binding);GO:0005634(nucleus);GO:0006355(regulation of transcription, DNA-templated);GO:0009737(response to abscisic acid)	00190(Oxidative phosphorylation);00860(Porphyrin and chlorophyll metabolism)	K02259	NA	PREDICTED: transcription factor WER-like [Solanum tuberosum]	1.54535	0	1.43813	0	0	0	inf	inf	3.07896e-05	0.00307327	up	yes
Solyc10g084960.2	Solyc10g084960.2	Solyc10g084960.2.1	GO:0004364(glutathione transferase activity);GO:0005737(cytoplasm);GO:0006749(glutathione metabolic process);GO:0009407(toxin catabolic process)	00480(Glutathione metabolism)	K00799	EC:2.5.1.18	PREDICTED: probable glutathione S-transferase [Solanum lycopersicum]	10.4773	0.195374	4.81515	0	0	0.123102	125.813	6.97513	3.108e-05	0.00308643	up	yes
Solyc06g083900.3	Solyc06g083900.3	Solyc06g083900.3.1	GO:0003677(DNA binding);GO:0003700(transcription factor activity, sequence-specific DNA binding);GO:0005634(nucleus);GO:0006355(regulation of transcription, DNA-templated);GO:0009651(response to salt stress);GO:0009739(response to gibberellin);GO:0009751(response to salicylic acid);GO:0009753(response to jasmonic acid)	00190(Oxidative phosphorylation);00860(Porphyrin and chlorophyll metabolism)	K02259	NA	PREDICTED: myb-related protein Myb4-like [Solanum lycopersicum]	34.936	2.11591	9.90268	1.32424	0.70635	1.21534	14.4656	3.85456	3.15543e-05	0.00310639	up	yes
Solyc02g069800.1	Solyc02g069800.1	Solyc02g069800.1.1	GO:0005634(nucleus);GO:0008152(metabolic process);GO:0052689(carboxylic ester hydrolase activity)	04075(Plant hormone signal transduction)	K14493	EC:3.-.-.-	Abhydrolase superfamily protein [Solanum lycopersicum]	27.2923	5.10243	70.1307	3.15307	5.5301	2.08785	9.51864	3.25076	3.16001e-05	0.00310639	up	yes
Solyc03g006210.2	Solyc03g006210.2	Solyc03g006210.2.1	GO:0004197(cysteine-type endopeptidase activity);GO:0005615(extracellular space);GO:0005764(lysosome);GO:0051603(proteolysis involved in cellular protein catabolic process)	04145(Phagosome)	K01365	EC:3.4.22.15	PREDICTED: zingipain-2-like [Solanum lycopersicum]	8.07333	0	8.00885	0.039547	0	0	406.66	8.66768	3.19088e-05	0.00312097	up	yes
Solyc12g040860.2	Solyc12g040860.2	Solyc12g040860.2.1	GO:0030247(polysaccharide binding);GO:0042973(glucan endo-1,3-beta-D-glucosidase activity);GO:0046658(anchored component of plasma membrane)	00500(Starch and sucrose metabolism)	K19891	EC:3.2.1.39	PREDICTED: glucan endo-1,3-beta-glucosidase 12-like [Solanum lycopersicum]	1.04386	0	0.790004	0	0	0	inf	inf	3.39821e-05	0.00330714	up	yes
Solyc12g100240.1	Solyc12g100240.1	Solyc12g100240.1.1	GO:0006636(unsaturated fatty acid biosynthetic process);GO:0016717(oxidoreductase activity, acting on paired donors, with oxidation of a pair of donors resulting in the reduction of molecular oxygen to two molecules of water);GO:0036109(alpha-linolenic acid metabolic process)	01212(Fatty acid metabolism);01040(Biosynthesis of unsaturated fatty acids)	K10256	EC:1.14.19.6;EC:1.14.19.22	PREDICTED: delta(12)-fatty-acid desaturase FAD2-like [Solanum pennellii]	7.4361	0	9.82046	0	0	0	inf	inf	3.43596e-05	0.00332319	up	yes
Solyc02g082767.1	Solyc02g082767.1	Solyc02g082767.1.1	GO:0000795(synaptonemal complex);GO:0003697(single-stranded DNA binding);GO:0005712(chiasma);GO:0006298(mismatch repair);GO:0016887(ATPase activity);GO:0032300(mismatch repair complex)	03430(Mismatch repair)	K08739	NA	PREDICTED: DNA mismatch repair protein MLH3 isoform X1 [Solanum tuberosum]	0	0	0	2.68399	2.16521	0	-inf	-inf	3.44885e-05	0.00332319	down	yes
Solyc03g093560.1	Solyc03g093560.1	Solyc03g093560.1.1	GO:0003677(DNA binding);GO:0003700(transcription factor activity, sequence-specific DNA binding);GO:0005634(nucleus);GO:0006351(transcription, DNA-templated);GO:0006355(regulation of transcription, DNA-templated);GO:0009873(ethylene-activated signaling pathway);GO:0010200(response to chitin)	00970(Aminoacyl-tRNA biosynthesis)	K01876	EC:6.1.1.12	ethylene response factor 5 [Solanum lycopersicum]	64.4718	4.97772	65.1414	3.54675	6.21498	4.32904	9.55171	3.25576	3.54063e-05	0.00339481	up	yes
Solyc09g011560.2	Solyc09g011560.2	Solyc09g011560.2.1	GO:0004364(glutathione transferase activity);GO:0005737(cytoplasm);GO:0006749(glutathione metabolic process);GO:0009407(toxin catabolic process)	00480(Glutathione metabolism)	K00799	EC:2.5.1.18	PREDICTED: probable glutathione S-transferase [Solanum lycopersicum]	41.5435	4.41503	40.6947	4.84439	2.03418	1.76552	10.0246	3.32547	3.63346e-05	0.00345591	up	yes
Solyc03g034370.1	Solyc03g034370.1	Solyc03g034370.1.1	GO:0005576(extracellular region);GO:0006869(lipid transport);GO:0008289(lipid binding)	00010(Glycolysis / Gluconeogenesis);00071(Fatty acid degradation);00592(alpha-Linolenic acid metabolism);00350(Tyrosine metabolism)	K18857	EC:1.1.1.1	PREDICTED: non-specific lipid-transfer protein 2-like [Solanum lycopersicum]	313.4	59.2177	718.974	64.9284	29.965	25.6624	9.05466	3.17866	3.64431e-05	0.00345591	up	yes
Solyc02g077370.1	Solyc02g077370.1	Solyc02g077370.1.1	GO:0003677(DNA binding);GO:0003700(transcription factor activity, sequence-specific DNA binding);GO:0005622(intracellular);GO:0005634(nucleus);GO:0006351(transcription, DNA-templated);GO:0006355(regulation of transcription, DNA-templated);GO:0006952(defense response);GO:0009867(jasmonic acid mediated signaling pathway);GO:0009873(ethylene-activated signaling pathway)	04626(Plant-pathogen interaction)	K13433	NA	pathogenesis-related genes transcriptional activator PTI5 [Solanum lycopersicum]	6.67279	0.219543	19.917	0.240079	0.106383	0.186817	50.2727	5.6517	3.65761e-05	0.00345591	up	yes
Solyc02g086850.2	Solyc02g086850.2	Solyc02g086850.2.1	GO:0003676(nucleic acid binding);GO:0004527(exonuclease activity);GO:0005622(intracellular);GO:0005634(nucleus);GO:0046872(metal ion binding)	03008(Ribosome biogenesis in eukaryotes)	K14570	EC:3.1.-.-	PREDICTED: RNA exonuclease 4 [Solanum lycopersicum]	0.142468	0.039338	0.018558	0.187923	1.82769	6.76327	0.0228234	-5.45334	3.68641e-05	0.0034663	down	yes
Solyc03g120495.1	Solyc03g120495.1	Solyc03g120495.1.1	GO:0003674(molecular_function);GO:0005739(mitochondrion);GO:0005768(endosome);GO:0005794(Golgi apparatus);GO:0005802(trans-Golgi network);GO:0008150(biological_process);GO:0016021(integral component of membrane)	NA	NA	NA	PREDICTED: uncharacterized protein LOC101268558 isoform X1 [Solanum lycopersicum]	4.14888	0	7.35587	0	0	0	inf	inf	3.77438e-05	0.00353195	up	yes
Solyc02g088090.1	Solyc02g088090.1	Solyc02g088090.1.1	GO:0005509(calcium ion binding)	04070(Phosphatidylinositol signaling system);04626(Plant-pathogen interaction)	K02183	NA	PREDICTED: probable calcium-binding protein CML30 [Solanum lycopersicum]	42.0204	4.14732	34.3835	2.13832	2.29612	2.67554	11.3293	3.50199	3.93142e-05	0.0036613	up	yes
Solyc06g075520.3	Solyc06g075520.3	Solyc06g075520.3.1	GO:0004364(glutathione transferase activity);GO:0005737(cytoplasm);GO:0006749(glutathione metabolic process)	00480(Glutathione metabolism)	K00799	EC:2.5.1.18	PREDICTED: uncharacterized protein LOC101254215 [Solanum lycopersicum]	11.8634	3.20008	0.441085	0.229352	0.04152	0.304271	26.9578	4.75263	4.00638e-05	0.00371334	up	yes
Solyc12g005550.2	Solyc12g005550.2	Solyc12g005550.2.1	NA	04626(Plant-pathogen interaction)	K13459	NA	PREDICTED: disease resistance protein At4g27190-like isoform X1 [Solanum tuberosum]	4.21062	0.590142	2.78244	0	0	0.116301	65.2032	6.02687	4.07553e-05	0.00375953	up	yes
Solyc07g008280.3	Solyc07g008280.3	Solyc07g008280.3.1	NA	NA	NA	NA	PREDICTED: uncharacterized protein LOC101249561 [Solanum lycopersicum]	11.7445	0.941466	17.6801	0.321125	0.06351	0.742319	26.9453	4.75196	4.1413e-05	0.00380218	up	yes
Solyc03g111540.2	Solyc03g111540.2	Solyc03g111540.2.1	GO:0004674(protein serine/threonine kinase activity);GO:0005886(plasma membrane);GO:0006468(protein phosphorylation);GO:0006952(defense response);GO:0009506(plasmodesma)	00520(Amino sugar and nucleotide sugar metabolism)	K01183	EC:3.2.1.14	PREDICTED: putative receptor-like protein kinase At4g00960 [Solanum lycopersicum]	0.724931	0.242793	0.93618	0.038369	0.023834	0	30.6079	4.93583	4.18449e-05	0.0038238	up	yes
Solyc06g066840.3	Solyc06g066840.3	Solyc06g066840.3.1	GO:0051213(dioxygenase activity)	00230(Purine metabolism)	K01951	EC:6.3.5.2	PREDICTED: probable 2-oxoglutarate-dependent dioxygenase AOP1 [Solanum lycopersicum]	1.6279	3.6665	4.24547	22.7283	13.3121	17.9595	0.176665	-2.50092	4.22087e-05	0.00383902	down	yes
Solyc12g062200.1	Solyc12g062200.1	Solyc12g062200.1.1	NA	NA	NA	NA		13.9341	24.2292	0.589354	0.12505	0.493559	0	62.6447	5.96912	4.26415e-05	0.00386035	up	yes
Solyc04g082120.3	Solyc04g082120.3	Solyc04g082120.3.1	GO:0004252(serine-type endopeptidase activity);GO:0005737(cytoplasm);GO:0006508(proteolysis)	NA	NA	NA	PREDICTED: prolyl endopeptidase [Solanum lycopersicum]	3.8386	1.17722	27.6452	0.208567	1.25325	0.359644	17.9312	4.1644	4.28562e-05	0.00386182	up	yes
Solyc02g087540.2	Solyc02g087540.2	Solyc02g087540.2.1	GO:0005524(ATP binding);GO:0005783(endoplasmic reticulum);GO:0005886(plasma membrane);GO:0016021(integral component of membrane);GO:0016887(ATPase activity)	03008(Ribosome biogenesis in eukaryotes)	K14571	NA	PREDICTED: AAA-ATPase At3g28510-like [Solanum lycopersicum]	3.18047	0.175677	4.98161	0.069182	0	0.093289	51.3185	5.68141	4.69221e-05	0.00420871	up	yes
Solyc05g012430.1	Solyc05g012430.1	Solyc05g012430.1.1	GO:0005886(plasma membrane);GO:0007165(signal transduction);GO:0016021(integral component of membrane);GO:0016301(kinase activity)	NA	NA	NA	PREDICTED: LOW QUALITY PROTEIN: probable leucine-rich repeat receptor-like protein kinase At1g35710 [Solanum lycopersicum]	3.6568	1.22084	4.12272	0.027528	0.074076	0.294699	22.7108	4.50531	4.74087e-05	0.00423286	up	yes
Solyc03g034380.1	Solyc03g034380.1	Solyc03g034380.1.1	GO:0005576(extracellular region);GO:0006869(lipid transport);GO:0008289(lipid binding)	NA	NA	NA	PREDICTED: non-specific lipid-transfer protein 2-like [Nicotiana sylvestris]	10.9731	268.063	12.4805	2.32079	3.76193	7.09799	22.1169	4.46708	5.10059e-05	0.00453324	up	yes
Solyc05g053070.3	Solyc05g053070.3	Solyc05g053070.3.1	NA	NA	NA	NA	PREDICTED: dehydrin HIRD11-like [Solanum tuberosum]	225.791	83.6093	544.253	42.3069	36.4727	52.1685	6.51901	2.70465	5.1379e-05	0.00454564	up	yes
Solyc02g068540.2	Solyc02g068540.2	Solyc02g068540.2.1	NA	04120(Ubiquitin mediated proteolysis)	K04506	EC:2.3.2.27	PREDICTED: leucine-rich repeat receptor protein kinase EMS1-like [Solanum lycopersicum]	0	0	0	0	0.848986	0.614047	-inf	-inf	5.1717e-05	0.00455484	down	yes
Solyc04g039960.3	Solyc04g039960.3	Solyc04g039960.3.1	GO:0005515(protein binding);GO:0005524(ATP binding);GO:0005576(extracellular region);GO:0006952(defense response);GO:0043531(ADP binding)	03040(Spliceosome)	K12818	EC:3.6.4.13	PREDICTED: putative disease resistance protein RGA1 [Solanum tuberosum]	7.41232	3.63667	2.79219	0.980645	0.265858	0.535644	7.76657	2.95728	5.30958e-05	0.00465521	up	yes
Solyc05g021090.3	Solyc05g021090.3	Solyc05g021090.3.1	GO:0003677(DNA binding);GO:0003700(transcription factor activity, sequence-specific DNA binding);GO:0005634(nucleus);GO:0005992(trehalose biosynthetic process);GO:0006351(transcription, DNA-templated);GO:0006355(regulation of transcription, DNA-templated);GO:0006561(proline biosynthetic process);GO:0007275(multicellular organism development);GO:0009718(anthocyanin-containing compound biosynthetic…	03013(RNA transport);03015(mRNA surveillance pathway);03018(RNA degradation)	K13126	NA	PREDICTED: transcription factor JUNGBRUNNEN 1-like [Solanum lycopersicum]	2.36028	0.111502	2.64516	0	0.08363	0.016681	51.0108	5.67273	5.38601e-05	0.00469673	up	yes
Solyc03g033770.1	Solyc03g033770.1	Solyc03g033770.1.1	NA	NA	NA	NA	PREDICTED: protein HYPER-SENSITIVITY-RELATED 4-like [Capsicum annuum]	11.7017	0.182027	4.62244	0.123757	0	0	133.376	7.05935	5.4052e-05	0.00469673	up	yes
Solyc12g007050.1	Solyc12g007050.1	Solyc12g007050.1.1	NA	NA	NA	NA		16.7872	1.48731	18.4463	0.447076	0.668772	0.49037	22.8616	4.51486	5.4775e-05	0.00472735	up	yes
Solyc01g010060.2	Solyc01g010060.2	Solyc01g010060.2.1	NA	NA	NA	NA	PREDICTED: uncharacterized protein LOC101261845 [Solanum lycopersicum]	13.5389	0.651971	12.2569	0.062394	0.074709	0.593358	36.2071	5.1782	5.48901e-05	0.00472735	up	yes
Solyc12g006750.1	Solyc12g006750.1	Solyc12g006750.1.1	NA	NA	NA	NA		4.14896	0	4.1679	0	0	0	inf	inf	5.70608e-05	0.00489265	up	yes
Solyc04g074020.2	Solyc04g074020.2	Solyc04g074020.2.1	GO:0004674(protein serine/threonine kinase activity);GO:0005515(protein binding);GO:0005524(ATP binding);GO:0005634(nucleus);GO:0005886(plasma membrane);GO:0006468(protein phosphorylation);GO:0009506(plasmodesma);GO:0010183(pollen tube guidance);GO:0016020(membrane);GO:0016021(integral component of membrane);GO:0016301(kinase activity);GO:0090406(pollen tube)	04075(Plant hormone signal transduction)	K13415	EC:2.7.10.1;EC:2.7.11.1	PREDICTED: LOW QUALITY PROTEIN: MDIS1-interacting receptor like kinase 2-like [Solanum lycopersicum]	7.10113	2.84232	9.88453	1.21353	0.918642	1.06485	6.20203	2.63274	6.11389e-05	0.00521933	up	yes
Solyc07g056210.3	Solyc07g056210.3	Solyc07g056210.3.1	GO:0005737(cytoplasm);GO:0030001(metal ion transport);GO:0046914(transition metal ion binding);GO:0046916(cellular transition metal ion homeostasis)	NA	NA	NA	PREDICTED: uncharacterized protein LOC101250708 [Solanum lycopersicum]	19.7179	0.885136	53.1158	0	0.286069	0.905147	61.8854	5.95153	6.17197e-05	0.00524591	up	yes
Solyc06g049020.1	Solyc06g049020.1	Solyc06g049020.1.1	GO:0003674(molecular_function);GO:0008150(biological_process);GO:0009536(plastid)	NA	NA	NA	PREDICTED: uncharacterized protein LOC101254906 [Solanum lycopersicum]	166.732	12.1823	61.9697	10.1465	10.4875	8.67197	8.21964	3.03907	6.27665e-05	0.00531168	up	yes
Solyc03g117860.3	Solyc03g117860.3	Solyc03g117860.3.1	GO:0000151(ubiquitin ligase complex);GO:0000209(protein polyubiquitination);GO:0005737(cytoplasm);GO:0031624(ubiquitin conjugating enzyme binding);GO:0032436(positive regulation of proteasomal ubiquitin-dependent protein catabolic process);GO:0042787(protein ubiquitination involved in ubiquitin-dependent protein catabolic process);GO:0061630(ubiquitin protein ligase activity)	NA	NA	NA	PREDICTED: probable E3 ubiquitin-protein ligase RNF217 [Solanum lycopersicum]	9.57798	0.140131	100.319	1.01637	0.445539	0.425736	58.2935	5.86526	6.34787e-05	0.0053487	up	yes
Solyc06g062420.3	Solyc06g062420.3	Solyc06g062420.3.1	NA	NA	NA	NA		14.5618	0	9.51554	0	0.097483	0	246.99	7.94831	6.45622e-05	0.00541654	up	yes
Solyc02g063020.2	Solyc02g063020.2	Solyc02g063020.2.1	GO:0005351(sugar:proton symporter activity);GO:0005739(mitochondrion);GO:0015144(carbohydrate transmembrane transporter activity);GO:0016020(membrane);GO:0016021(integral component of membrane);GO:0055085(transmembrane transport)	NA	NA	NA	PREDICTED: protein spinster-like [Solanum lycopersicum]	7.15039	4.60326	14.2304	0.387096	0.060878	1.18693	15.8934	3.99035	6.49654e-05	0.00542698	up	yes
Solyc03g111690.3	Solyc03g111690.3	Solyc03g111690.3.1	GO:0005576(extracellular region);GO:0016829(lyase activity);GO:0030570(pectate lyase activity);GO:0045490(pectin catabolic process);GO:0046872(metal ion binding)	00040(Pentose and glucuronate interconversions)	K01728	EC:4.2.2.2	PREDICTED: probable pectate lyase 18 [Solanum lycopersicum]	55.6282	23.2712	25.2267	6.31845	4.17774	9.03184	5.33213	2.41471	6.65102e-05	0.00553229	up	yes
Solyc05g051530.3	Solyc05g051530.3	Solyc05g051530.3.1	GO:0005886(plasma membrane);GO:0016021(integral component of membrane);GO:0042626(ATPase activity, coupled to transmembrane movement of substances)	02010(ABC transporters)	K05681	NA	PREDICTED: ABC transporter G family member 11-like [Solanum pennellii]	6.91506	1.5896	25.6426	0.929506	1.5165	0.695679	10.8691	3.44216	6.77575e-05	0.00561205	up	yes
Solyc01g073820.3	Solyc01g073820.3	Solyc01g073820.3.1	GO:0005576(extracellular region);GO:0008270(zinc ion binding);GO:0035556(intracellular signal transduction);GO:0047134(protein-disulfide reductase activity);GO:0055114(oxidation-reduction process)	NA	NA	NA	PREDICTED: uncharacterized protein LOC101249296 [Solanum lycopersicum]	1.25672	1.07062	8.30137	0	0.110646	0.165356	38.5096	5.26715	6.82563e-05	0.00562941	up	yes
Solyc08g062930.2	Solyc08g062930.2	Solyc08g062930.2.1	GO:0005516(calmodulin binding);GO:0005634(nucleus);GO:0005737(cytoplasm)	NA	NA	NA	PREDICTED: LOW QUALITY PROTEIN: IQ domain-containing protein IQM1 [Solanum pennellii]	1.65744	0.208444	1.08815	0.054675	0	0	54.0289	5.75566	7.01209e-05	0.00573712	up	yes
Solyc12g013665.1	Solyc12g013665.1	Solyc12g013665.1.1	GO:0016985(mannan endo-1,4-beta-mannosidase activity);GO:0046355(mannan catabolic process)	00051(Fructose and mannose metabolism)	K19355	EC:3.2.1.78	PREDICTED: receptor-like protein 12 [Solanum pennellii]	2.5728	0.072	2.20358	0.070331	0.026355	0	50.1456	5.64805	7.049e-05	0.00573712	up	yes
Solyc08g068680.3	Solyc08g068680.3	Solyc08g068680.3.1	GO:0005829(cytosol);GO:0005886(plasma membrane);GO:0006520(cellular amino acid metabolic process);GO:0006580(ethanolamine metabolic process);GO:0009793(embryo development ending in seed dormancy);GO:0016831(carboxy-lyase activity);GO:0019752(carboxylic acid metabolic process);GO:0030170(pyridoxal phosphate binding)	00340(Histidine metabolism)	K01590	EC:4.1.1.22	aromatic amino acid decarboxylase 1A [Solanum lycopersicum]	2.69082	0.052644	12.5039	0.031781	0.192698	0.077839	50.435	5.65635	7.06463e-05	0.00573712	up	yes
Solyc11g018777.1	Solyc11g018777.1	Solyc11g018777.1.1	GO:0004601(peroxidase activity);GO:0005576(extracellular region);GO:0006979(response to oxidative stress);GO:0020037(heme binding);GO:0046872(metal ion binding);GO:0055114(oxidation-reduction process);GO:0071456(cellular response to hypoxia)	00940(Phenylpropanoid biosynthesis)	K00430	EC:1.11.1.7	PREDICTED: lignin-forming anionic peroxidase [Solanum pennellii]	5.30496	2.62734	56.2032	1.78982	0.170852	0.383747	27.3567	4.77382	7.07413e-05	0.00573712	up	yes
Solyc07g053140.3	Solyc07g053140.3	Solyc07g053140.3.1	GO:0003700(transcription factor activity, sequence-specific DNA binding);GO:0005622(intracellular);GO:0005634(nucleus);GO:0006355(regulation of transcription, DNA-templated);GO:0008270(zinc ion binding);GO:0009409(response to cold);GO:0009555(pollen development)	NA	NA	NA	PREDICTED: zinc finger protein CONSTANS-LIKE 4-like [Solanum lycopersicum]	42.2484	1.25031	1.7828	0.789376	0.777576	0.345165	23.6813	4.56568	7.12836e-05	0.0057504	up	yes
Solyc12g005720.1	Solyc12g005720.1	Solyc12g005720.1.1	GO:0003674(molecular_function);GO:0005576(extracellular region);GO:0005618(cell wall);GO:0005773(vacuole);GO:0009737(response to abscisic acid)	NA	NA	NA	PREDICTED: cysteine-rich repeat secretory protein 38 [Solanum lycopersicum]	9.78659	0.646526	40.2751	0.629997	0.192152	0	61.6776	5.94668	7.1496e-05	0.0057504	up	yes
Solyc08g082380.1	Solyc08g082380.1	Solyc08g082380.1.1	NA	NA	NA	NA	PREDICTED: uncharacterized protein LOC104111156 [Nicotiana tomentosiformis]	3.641	1.05123	9.03067	0.241949	0	0	56.7181	5.82574	7.25454e-05	0.0058108	up	yes
Solyc12g013900.2	Solyc12g013900.2	Solyc12g013900.2.1	GO:0046658(anchored component of plasma membrane)	NA	NA	NA	PREDICTED: early nodulin-like protein 2 [Solanum lycopersicum]	306.357	141.575	164.833	24.9114	32.4693	52.3041	5.5866	2.48197	7.49345e-05	0.0059756	up	yes
Solyc06g034370.1	Solyc06g034370.1	Solyc06g034370.1.1	GO:0004857(enzyme inhibitor activity)	00040(Pentose and glucuronate interconversions);00500(Starch and sucrose metabolism)	K01051	EC:3.1.1.11	PREDICTED: 21 kDa protein-like [Solanum lycopersicum]	3.19644	0.763444	22.1567	0.089634	0.362	0.360024	32.1768	5.00795	7.5217e-05	0.0059756	up	yes
Solyc02g079590.3	Solyc02g079590.3	Solyc02g079590.3.1	GO:0004674(protein serine/threonine kinase activity);GO:0005886(plasma membrane);GO:0006468(protein phosphorylation);GO:0006952(defense response);GO:0009506(plasmodesma);GO:0031625(ubiquitin protein ligase binding)	00520(Amino sugar and nucleotide sugar metabolism)	K01183	EC:3.2.1.14	PREDICTED: uncharacterized protein LOC107010091 [Solanum pennellii]	9.60589	5.8168	20.0703	2.15934	1.81411	2.95643	5.12173	2.35663	7.65604e-05	0.00605761	up	yes
Solyc08g016215.1	Solyc08g016215.1	Solyc08g016215.1.1	NA	NA	NA	NA	PREDICTED: receptor-like protein 12 isoform X1 [Solanum pennellii]	1.87824	0	2.9283	0.007005	0	0	686.159	9.4224	7.74615e-05	0.00610409	up	yes
Solyc02g093860.3	Solyc02g093860.3	Solyc02g093860.3.1	GO:0003333(amino acid transmembrane transport);GO:0005886(plasma membrane);GO:0015171(amino acid transmembrane transporter activity)	NA	NA	NA	PREDICTED: lysine histidine transporter 1 [Solanum lycopersicum]	19.4502	5.09896	41.1671	3.79547	3.4362	3.29691	6.24171	2.64194	7.81964e-05	0.00613715	up	yes
Solyc01g060085.1	Solyc01g060085.1	Solyc01g060085.1.1	GO:0009536(plastid)	01200(Carbon metabolism);00630(Glyoxylate and dicarboxylate metabolism);00710(Carbon fixation in photosynthetic organisms)	K01601	EC:4.1.1.39	ribulose-1,5-biphosphate carboxylase/ oxygenase large subunit (chloroplast) [Nicotiana tabacum]	65.3569	12.1225	119.393	7.00778	14.8567	4.7513	7.39682	2.8869	7.87382e-05	0.00615486	up	yes
Solyc10g018530.2	Solyc10g018530.2	Solyc10g018530.2.1	GO:0000710(meiotic mismatch repair);GO:0000795(synaptonemal complex);GO:0003684(damaged DNA binding);GO:0006298(mismatch repair);GO:0030983(mismatched DNA binding);GO:0032300(mismatch repair complex);GO:0051026(chiasma assembly)	03430(Mismatch repair)	K08736	NA	PREDICTED: DNA mismatch repair protein MSH5 isoform X2 [Solanum lycopersicum]	1.2965	3.3044	1.81059	31.15	9.93637	6.40217	0.135011	-2.88885	8.00285e-05	0.0062307	down	yes
Solyc01g097280.2	Solyc01g097280.2	Solyc01g097280.2.1	GO:0000325(plant-type vacuole);GO:0004540(ribonuclease activity);GO:0004568(chitinase activity);GO:0005576(extracellular region);GO:0008061(chitin binding);GO:0009615(response to virus);GO:0009627(systemic acquired resistance);GO:0009651(response to salt stress);GO:0009723(response to ethylene);GO:0009817(defense response to fungus, incompatible interaction);GO:0031640(killing of cells of other o…	00520(Amino sugar and nucleotide sugar metabolism)	K01183	EC:3.2.1.14	PREDICTED: wound-induced protein WIN1 [Solanum lycopersicum]	14.0642	48.7734	17.8297	4.63609	2.09302	4.55156	7.15093	2.83813	8.0482e-05	0.00624104	up	yes
Solyc10g054820.2	Solyc10g054820.2	Solyc10g054820.2.1	GO:0005887(integral component of plasma membrane);GO:0009705(plant-type vacuole membrane);GO:0009992(cellular water homeostasis);GO:0015250(water channel activity);GO:0015254(glycerol channel activity);GO:0034220(ion transmembrane transport);GO:0042807(central vacuole)	00531(Glycosaminoglycan degradation)	K10532	EC:2.3.1.78	PREDICTED: probable aquaporin TIP3-1 isoform X2 [Solanum lycopersicum]	19.6736	3.23952	3.07024	0.273303	0.235716	1.12283	15.9227	3.99301	8.57547e-05	0.00662353	up	yes
Solyc06g036310.3	Solyc06g036310.3	Solyc06g036310.3.1	GO:0005737(cytoplasm);GO:0030001(metal ion transport);GO:0046914(transition metal ion binding);GO:0046916(cellular transition metal ion homeostasis)	NA	NA	NA	PREDICTED: heavy metal-associated isoprenylated plant protein 3 [Solanum lycopersicum]	145.558	61.4696	84.8343	9.20168	17.7841	27.2256	5.38377	2.42862	8.73057e-05	0.00671668	up	yes
Solyc04g014900.3	Solyc04g014900.3	Solyc04g014900.3.1	GO:0005515(protein binding)	04626(Plant-pathogen interaction)	K13420	EC:2.7.11.1	PREDICTED: receptor kinase-like protein Xa21 [Solanum lycopersicum]	9.29466	4.81176	10.3734	0.529513	1.15657	1.88972	6.84596	2.77525	8.83313e-05	0.00676882	up	yes
Solyc03g116700.3	Solyc03g116700.3	Solyc03g116700.3.1	GO:0046658(anchored component of plasma membrane)	NA	NA	NA	PREDICTED: cucumber peeling cupredoxin-like [Solanum lycopersicum]	32.8998	5.46419	99.9959	5.94987	0.453156	1.29518	17.973	4.16776	8.87462e-05	0.00677395	up	yes
Solyc01g105180.3	Solyc01g105180.3	Solyc01g105180.3.1	GO:0005634(nucleus);GO:0008270(zinc ion binding);GO:0043130(ubiquitin binding);GO:0046621(negative regulation of organ growth);GO:0048317(seed morphogenesis);GO:0048482(plant ovule morphogenesis)	NA	NA	NA	PREDICTED: protein DA1 isoform X2 [Solanum lycopersicum]	10.7977	2.1861	8.79612	0.851365	1.33654	0.919348	7.00937	2.80928	9.057e-05	0.00688615	up	yes
Solyc12g100270.2	Solyc12g100270.2	Solyc12g100270.2.1	GO:0005783(endoplasmic reticulum);GO:0010025(wax biosynthetic process);GO:0010143(cutin biosynthetic process);GO:0043668(exine);GO:0048653(anther development)	00073(Cutin, suberine and wax biosynthesis)	K15404	EC:4.1.99.5	PREDICTED: protein ECERIFERUM 1 [Solanum lycopersicum]	1.07087	0.08584	8.82767	0.077535	0.13683	0.066935	35.4937	5.14949	9.15376e-05	0.00693264	up	yes
Solyc10g085310.1	Solyc10g085310.1	Solyc10g085310.1.1	GO:0004864(protein phosphatase inhibitor activity);GO:0004872(receptor activity);GO:0005634(nucleus);GO:0005737(cytoplasm);GO:0009738(abscisic acid-activated signaling pathway);GO:0010427(abscisic acid binding);GO:0080163(regulation of protein serine/threonine phosphatase activity)	04075(Plant hormone signal transduction)	K14496	NA	PREDICTED: abscisic acid receptor PYL4 [Solanum lycopersicum]	2.20706	3.69652	4.10913	13.561	29.648	20.7911	0.156448	-2.67624	9.24216e-05	0.00697245	down	yes
Solyc02g062463.1	Solyc02g062463.1	Solyc02g062463.1.1	GO:0051213(dioxygenase activity)	00904(Diterpenoid biosynthesis)	K04125	EC:1.14.11.13	PREDICTED: probable 2-oxoglutarate-dependent dioxygenase AOP1 isoform X1 [Solanum lycopersicum]	5.74412	0.26757	6.18671	0.211622	0.219704	0.10747	22.6401	4.50081	9.73734e-05	0.00731767	up	yes
Solyc09g090980.3	Solyc09g090980.3	Solyc09g090980.3.1	GO:0004864(protein phosphatase inhibitor activity);GO:0004872(receptor activity);GO:0005634(nucleus);GO:0005737(cytoplasm);GO:0009738(abscisic acid-activated signaling pathway);GO:0010427(abscisic acid binding);GO:0080163(regulation of protein serine/threonine phosphatase activity)	04075(Plant hormone signal transduction)	K14496	NA	pathogenesis-related protein STH-2-like [Solanum lycopersicum]	74.0096	15.5939	442.215	16.1677	18.8881	3.93355	13.6401	3.76978	0.000101874	0.00760165	up	yes
Solyc04g077750.2	Solyc04g077750.2	Solyc04g077750.2.1	NA	NA	NA	NA		3.2365	0.14407	9.40744	0	0	0.102399	124.884	6.96445	0.000102247	0.00760165	up	yes
Solyc02g068830.2	Solyc02g068830.2	Solyc02g068830.2.1	GO:0004674(protein serine/threonine kinase activity);GO:0005524(ATP binding);GO:0005886(plasma membrane);GO:0006468(protein phosphorylation);GO:0007169(transmembrane receptor protein tyrosine kinase signaling pathway);GO:0016021(integral component of membrane);GO:0016301(kinase activity)	04626(Plant-pathogen interaction)	K13420	EC:2.7.11.1	PREDICTED: probable LRR receptor-like serine/threonine-protein kinase At3g47570 [Solanum tuberosum]	5.28843	0.563175	2.62759	0.197169	0.413827	0.161918	10.9704	3.45555	0.000102324	0.00760165	up	yes
Solyc12g005700.2	Solyc12g005700.2	Solyc12g005700.2.1	GO:0003674(molecular_function);GO:0010087(phloem or xylem histogenesis);GO:0010305(leaf vascular tissue pattern formation);GO:0010588(cotyledon vascular tissue pattern formation);GO:0016021(integral component of membrane);GO:0048825(cotyledon development)	NA	NA	NA	PREDICTED: uncharacterized protein LOC101244745 [Solanum lycopersicum]	15.6827	1.89134	7.0822	0	0.124782	0.544888	36.8185	5.20236	0.000103004	0.00761417	up	yes
Solyc08g016210.3	Solyc08g016210.3	Solyc08g016210.3.1	GO:0007165(signal transduction);GO:0016021(integral component of membrane)	NA	NA	NA	PREDICTED: LRR receptor-like serine/threonine-protein kinase FLS2 isoform X1 [Solanum lycopersicum]	13.5665	0.357666	9.81003	0.910157	0.093463	0.156309	20.4618	4.35486	0.000103275	0.00761417	up	yes
Solyc07g055670.1	Solyc07g055670.1	Solyc07g055670.1.1	GO:0004674(protein serine/threonine kinase activity);GO:0005886(plasma membrane);GO:0006468(protein phosphorylation)	04075(Plant hormone signal transduction);04626(Plant-pathogen interaction)	K13416	EC:2.7.10.1;EC:2.7.11.1	PREDICTED: G-type lectin S-receptor-like serine/threonine-protein kinase SD2-5 [Solanum lycopersicum]	3.01092	0.414723	9.82096	0.072171	0.238595	0.20242	25.8125	4.69	0.000103779	0.00762245	up	yes
Solyc01g007990.3	Solyc01g007990.3	Solyc01g007990.3.1	GO:0004674(protein serine/threonine kinase activity);GO:0005886(plasma membrane);GO:0006468(protein phosphorylation);GO:0006952(defense response);GO:0009506(plasmodesma)	00520(Amino sugar and nucleotide sugar metabolism)	K01183	EC:3.2.1.14	PREDICTED: cysteine-rich receptor-like protein kinase 2 isoform X1 [Solanum lycopersicum]	18.9274	2.65631	24.8466	3.00224	2.22184	1.64659	6.75776	2.75654	0.000105025	0.00768496	up	yes
Solyc05g053080.2	Solyc05g053080.2	Solyc05g053080.2.1	NA	NA	NA	NA		80.8658	24.3177	188.33	18.7554	13.4524	16.8608	5.98171	2.58056	0.000108378	0.00790065	up	yes
Solyc03g082690.3	Solyc03g082690.3	Solyc03g082690.3.1	GO:0005634(nucleus);GO:0005737(cytoplasm)	04140(Regulation of autophagy)	K08332	NA	PREDICTED: U-box domain-containing protein 43 [Solanum lycopersicum]	8.52354	4.21777	15.9058	1.82361	2.20048	1.91584	4.8228	2.26987	0.000111274	0.0080815	up	yes
Solyc01g105070.3	Solyc01g105070.3	Solyc01g105070.3.1	GO:0004601(peroxidase activity);GO:0009505(plant-type cell wall);GO:0009664(plant-type cell wall organization)	00940(Phenylpropanoid biosynthesis)	K00430	EC:1.11.1.7	peroxidase [Solanum lycopersicum]	5.0832	0.883154	59.1597	1.35661	1.03849	0.797825	20.397	4.35028	0.000112792	0.0081613	up	yes
Solyc03g007380.2	Solyc03g007380.2	Solyc03g007380.2.1	GO:0009737(response to abscisic acid)	04626(Plant-pathogen interaction)	K16225	NA	PREDICTED: probable WRKY transcription factor 41 [Solanum lycopersicum]	1.24167	0.361945	1.54107	0	0	0.079713	39.45	5.30195	0.000116454	0.00835282	up	yes
Solyc01g008497.1	Solyc01g008497.1	Solyc01g008497.1.1	GO:0005886(plasma membrane)	00520(Amino sugar and nucleotide sugar metabolism)	K01183	EC:3.2.1.14	PREDICTED: rust resistance kinase Lr10-like [Solanum lycopersicum]	6.15333	0.060765	3.76887	0.021747	0.155501	0	56.322	5.81563	0.000116773	0.00835282	up	yes
Solyc02g062500.3	Solyc02g062500.3	Solyc02g062500.3.1	GO:0051213(dioxygenase activity)	00941(Flavonoid biosynthesis)	K05278	EC:1.14.11.23	PREDICTED: probable 2-oxoglutarate-dependent dioxygenase AOP1 [Solanum lycopersicum]	12.6402	1.76374	22.1134	1.79878	1.08737	1.14531	9.05808	3.17921	0.000117001	0.00835282	up	yes
Solyc03g094160.3	Solyc03g094160.3	Solyc03g094160.3.1	GO:0004197(cysteine-type endopeptidase activity);GO:0005515(protein binding);GO:0006508(proteolysis);GO:0006952(defense response);GO:0043068(positive regulation of programmed cell death)	NA	NA	NA	PREDICTED: metacaspase-1-like [Solanum lycopersicum]	20.1235	2.47788	16.9183	2.56185	1.96495	1.14051	6.97326	2.80183	0.000117156	0.00835282	up	yes
Solyc11g027645.1	Solyc11g027645.1	Solyc11g027645.1.1	NA	NA	NA	NA	hypothetical protein GLYMA_13G014000 [Glycine max]	130.526	13.1943	105.265	16.3791	11.8302	8.386	6.80374	2.76633	0.000118731	0.00843426	up	yes
Solyc04g007010.3	Solyc04g007010.3	Solyc04g007010.3.1	GO:0016068(type I hypersensitivity)	NA	NA	NA	PREDICTED: kirola-like [Solanum lycopersicum]	8.69315	26.8102	20.2558	95.364	58.7992	102.28	0.217433	-2.20136	0.000129155	0.00914138	down	yes
Solyc03g116890.3	Solyc03g116890.3	Solyc03g116890.3.1	GO:0002237(response to molecule of bacterial origin);GO:0003700(transcription factor activity, sequence-specific DNA binding);GO:0005515(protein binding);GO:0005634(nucleus);GO:0006351(transcription, DNA-templated);GO:0006355(regulation of transcription, DNA-templated);GO:0009611(response to wounding);GO:0009751(response to salicylic acid);GO:0010200(response to chitin);GO:0031347(regulation of d…	04626(Plant-pathogen interaction)	K18834	NA	probable WRKY transcription factor 40 [Solanum lycopersicum]	3.26	0.196197	11.3495	0.369105	0.049084	0.097805	28.6935	4.84265	0.000131393	0.00926605	up	yes
Solyc03g007920.3	Solyc03g007920.3	Solyc03g007920.3.1	GO:0003824(catalytic activity);GO:0005789(endoplasmic reticulum membrane);GO:0005886(plasma membrane);GO:0009507(chloroplast);GO:0016021(integral component of membrane);GO:0016603(glutaminyl-peptide cyclotransferase activity);GO:0017186(peptidyl-pyroglutamic acid biosynthetic process, using glutaminyl-peptide cyclotransferase)	NA	NA	NA	PREDICTED: glutaminyl-peptide cyclotransferase-like [Solanum lycopersicum]	27.027	27.4204	44.7869	10.6841	5.45096	7.76934	4.15129	2.05356	0.00013375	0.00938135	up	yes
Solyc03g043900.1	Solyc03g043900.1	Solyc03g043900.1.1	GO:0003677(DNA binding);GO:0003700(transcription factor activity, sequence-specific DNA binding);GO:0005515(protein binding);GO:0005634(nucleus);GO:0006355(regulation of transcription, DNA-templated);GO:0043565(sequence-specific DNA binding);GO:0044212(transcription regulatory region DNA binding)	NA	NA	NA	PREDICTED: bZIP transcription factor 11-like [Solanum lycopersicum]	5.40446	0.187294	12.3138	0.247185	0.257088	0.092646	29.9966	4.90673	0.000133992	0.00938135	up	yes
Solyc02g080210.3	Solyc02g080210.3	Solyc02g080210.3.1	GO:0030599(pectinesterase activity);GO:0046910(pectinesterase inhibitor activity);GO:0071944(cell periphery)	00040(Pentose and glucuronate interconversions);00500(Starch and sucrose metabolism)	K01051	EC:3.1.1.11	PREDICTED: pectinesterase-like [Solanum lycopersicum]	0.312012	0.957905	0.006095	0	0	0.010738	118.831	6.89277	0.00013706	0.00956176	up	yes
Solyc07g049550.3	Solyc07g049550.3	Solyc07g049550.3.1	GO:0009693(ethylene biosynthetic process);GO:0051213(dioxygenase activity)	00270(Cysteine and methionine metabolism)	K05933	EC:1.14.17.4	1-aminocyclopropane-1-carboxylate oxidase 4 [Solanum lycopersicum]	25.2022	16.3616	23.2863	1.26224	5.96666	5.08485	5.26647	2.39684	0.000138137	0.00960247	up	yes
Solyc03g083460.3	Solyc03g083460.3	Solyc03g083460.3.1	GO:0005576(extracellular region);GO:0008270(zinc ion binding);GO:0016021(integral component of membrane);GO:0016567(protein ubiquitination)	NA	NA	NA	PREDICTED: RING-H2 finger protein ATL22-like [Solanum lycopersicum]	13.6783	4.34253	34.2958	2.85351	1.48427	2.524	7.62436	2.93062	0.000138699	0.00960725	up	yes
Solyc09g007765.1	Solyc09g007765.1	Solyc09g007765.1.1	GO:0005773(vacuole);GO:0005887(integral component of plasma membrane);GO:0009506(plasmodesma);GO:0009992(cellular water homeostasis);GO:0015250(water channel activity);GO:0015254(glycerol channel activity);GO:0034220(ion transmembrane transport)	00531(Glycosaminoglycan degradation)	K10532	EC:2.3.1.78	aquaporin PIP2-1-like [Solanum lycopersicum]	15.6387	1.63163	9.11076	0.672724	0.188007	1.16444	13.0266	3.70339	0.000139666	0.0096399	up	yes
Solyc04g077980.1	Solyc04g077980.1	Solyc04g077980.1.1	GO:0003700(transcription factor activity, sequence-specific DNA binding);GO:0005634(nucleus);GO:0043565(sequence-specific DNA binding);GO:0044212(transcription regulatory region DNA binding)	NA	NA	NA	C2H2-type zinc finger protein [Solanum lycopersicum]	28.5985	2.99426	47.1725	3.93079	1.96762	2.14968	9.78682	3.29084	0.000140524	0.0096649	up	yes
Solyc05g009430.3	Solyc05g009430.3	Solyc05g009430.3.1	GO:0000014(single-stranded DNA endodeoxyribonuclease activity);GO:0003676(nucleic acid binding);GO:0004519(endonuclease activity);GO:0005576(extracellular region);GO:0006308(DNA catabolic process);GO:0043765(T/G mismatch-specific endonuclease activity);GO:0046872(metal ion binding);GO:0090305(nucleic acid phosphodiester bond hydrolysis)	NA	NA	NA	PREDICTED: endonuclease 2 [Solanum lycopersicum]	4.17963	0.407395	8.31399	0.211869	0.367159	0.043184	20.7341	4.37394	0.000144167	0.0098805	up	yes
Solyc06g024210.2	Solyc06g024210.2	Solyc06g024210.2.1	NA	NA	NA	NA	PREDICTED: uncharacterized protein LOC101254183, partial [Solanum lycopersicum]	49.739	5.09414	61.0299	4.41559	4.97575	2.43177	9.79971	3.29274	0.000145338	0.00992583	up	yes
Solyc06g067980.3	Solyc06g067980.3	Solyc06g067980.3.1	NA	NA	NA	NA	PREDICTED: uncharacterized protein LOC101265833 [Solanum lycopersicum]	53.1637	1.12311	9.77058	1.64883	0.224094	0.075948	32.8689	5.03865	0.000147106	0.0100114	up	yes
Solyc03g098700.1	Solyc03g098700.1	Solyc03g098700.1.1	NA	NA	NA	NA	PREDICTED: cysteine protease inhibitor 10-like [Solanum lycopersicum]	4.35354	3.00786	1003.66	0.432484	3.36678	6.25783	100.528	6.65146	0.000149631	0.0101478	up	yes
Solyc07g007250.3	Solyc07g007250.3	Solyc07g007250.3.1	NA	NA	NA	NA	metallocarboxypeptidase inhibitor precursor [Solanum lycopersicum]	3116.28	423.651	3738.29	487.914	192.295	225.585	8.03518	3.00633	0.000152026	0.0102744	up	yes
Solyc10g075070.2	Solyc10g075070.2	Solyc10g075070.2.1	GO:0005516(calmodulin binding);GO:0005576(extracellular region);GO:0005886(plasma membrane);GO:0006869(lipid transport);GO:0008289(lipid binding);GO:0009505(plant-type cell wall);GO:0009534(chloroplast thylakoid);GO:0048046(apoplast);GO:0071555(cell wall organization)	NA	NA	NA	non-specific lipid-transfer protein 2-like precursor [Solanum lycopersicum]	583.834	98.2933	1672.36	66.8846	151.035	46.6253	8.90012	3.15383	0.000156721	0.010555	up	yes
Solyc03g095750.2	Solyc03g095750.2	Solyc03g095750.2.1	NA	00860(Porphyrin and chlorophyll metabolism)	K13600	EC:1.14.13.122	PREDICTED: chlorophyllide a oxygenase, chloroplastic [Solanum lycopersicum]	1.78313	4.38071	0	0.028493	0	0	216.328	7.75708	0.000157581	0.0105693	up	yes
Solyc07g045530.2	Solyc07g045530.2	Solyc07g045530.2.1	NA	NA	NA	NA	PREDICTED: uncharacterized protein LOC107025373 [Solanum pennellii]	19.7635	4.90504	24.5854	0.90937	1.86185	2.61615	9.14246	3.19258	0.000158018	0.0105693	up	yes
Solyc06g071810.1	Solyc06g071810.1	Solyc06g071810.1.1	GO:0004674(protein serine/threonine kinase activity);GO:0004713(protein tyrosine kinase activity);GO:0004714(transmembrane receptor protein tyrosine kinase activity);GO:0005524(ATP binding);GO:0005886(plasma membrane);GO:0006468(protein phosphorylation);GO:0006952(defense response);GO:0007169(transmembrane receptor protein tyrosine kinase signaling pathway);GO:0010942(positive regulation of cell …	04075(Plant hormone signal transduction)	K13415	EC:2.7.10.1;EC:2.7.11.1	leucine-rich repeat receptor-like serine/threonine/tyrosine-protein kinase SOBIR1 precursor [Solanum lycopersicum]	36.6438	6.34506	52.8163	7.65276	4.70681	2.27028	6.54861	2.71119	0.000158688	0.0105777	up	yes
Solyc01g009680.3	Solyc01g009680.3	Solyc01g009680.3.1	GO:0016165(linoleate 13S-lipoxygenase activity)	00591(Linoleic acid metabolism);00592(alpha-Linolenic acid metabolism)	K00454	EC:1.13.11.12	PREDICTED: linoleate 13S-lipoxygenase 2-1, chloroplastic-like [Solanum lycopersicum]	2.44525	1.33873	3.12975	0.073574	0.323133	0.32911	9.52546	3.25179	0.000159427	0.0105908	up	yes
Solyc05g008940.3	Solyc05g008940.3	Solyc05g008940.3.1	GO:0004674(protein serine/threonine kinase activity);GO:0005886(plasma membrane);GO:0007166(cell surface receptor signaling pathway)	04626(Plant-pathogen interaction)	K13429	NA	PREDICTED: LEAF RUST 10 DISEASE-RESISTANCE LOCUS RECEPTOR-LIKE PROTEIN KINASE-like 1.1 isoform X1 [Solanum lycopersicum]	13.7662	5.16801	9.02917	1.83691	2.01709	1.78581	4.95821	2.30982	0.000162518	0.0107594	up	yes
Solyc10g009550.3	Solyc10g009550.3	Solyc10g009550.3.1	GO:0009737(response to abscisic acid)	04626(Plant-pathogen interaction)	K16225	NA	PREDICTED: probable WRKY transcription factor 30 [Solanum lycopersicum]	11.6609	2.04992	14.8544	0.980802	1.84074	0.600502	8.34741	3.06133	0.000164146	0.0108303	up	yes
Solyc09g011610.3	Solyc09g011610.3	Solyc09g011610.3.1	GO:0004364(glutathione transferase activity);GO:0005737(cytoplasm);GO:0006749(glutathione metabolic process);GO:0009407(toxin catabolic process)	00480(Glutathione metabolism)	K00799	EC:2.5.1.18	PREDICTED: probable glutathione S-transferase [Solanum pennellii]	13.7625	0.93181	6.66567	0	0.567878	0.116693	31.202	4.96357	0.000166133	0.0109243	up	yes
Solyc02g071380.2	Solyc02g071380.2	Solyc02g071380.2.1	GO:0051213(dioxygenase activity)	00941(Flavonoid biosynthesis)	K05278	EC:1.14.11.23	PREDICTED: protein SRG1 [Solanum lycopersicum]	62.4475	5.19227	2.59484	2.96318	1.31905	1.05292	13.1645	3.71858	0.000173374	0.0113621	up	yes
Solyc06g007610.2	Solyc06g007610.2	Solyc06g007610.2.1	NA	NA	NA	NA	PREDICTED: uncharacterized protein At5g48480 [Solanum lycopersicum]	15.6929	15.3168	73.7785	7.24524	6.35416	1.99915	6.71781	2.74799	0.000178324	0.0116473	up	yes
Solyc01g014840.3	Solyc01g014840.3	Solyc01g014840.3.1	GO:0005515(protein binding)	03040(Spliceosome);04141(Protein processing in endoplasmic reticulum);04144(Endocytosis)	K03283	NA	PREDICTED: TMV resistance protein N-like [Solanum lycopersicum]	2.35582	0.543293	2.7762	0.310068	0.168664	0.054661	10.64	3.41143	0.000181368	0.0118065	up	yes
Solyc02g080010.2	Solyc02g080010.2	Solyc02g080010.2.1	GO:0004674(protein serine/threonine kinase activity);GO:0005886(plasma membrane);GO:0006468(protein phosphorylation);GO:0006952(defense response);GO:0009506(plasmodesma)	00520(Amino sugar and nucleotide sugar metabolism)	K01183	EC:3.2.1.14	PREDICTED: putative receptor-like protein kinase At4g00960 isoform X1 [Solanum lycopersicum]	6.56641	2.15718	9.89921	0.990938	1.12408	0.94576	6.08434	2.6051	0.000185364	0.0120233	up	yes
Solyc02g090350.3	Solyc02g090350.3	Solyc02g090350.3.1	GO:0016020(membrane);GO:0016709(oxidoreductase activity, acting on paired donors, with incorporation or reduction of molecular oxygen, NAD(P)H as one donor, and incorporation of one atom of oxygen);GO:0044550(secondary metabolite biosynthetic process)	00591(Linoleic acid metabolism);00380(Tryptophan metabolism);00232(Caffeine metabolism)	K07409	EC:1.14.14.1	cytochrome P450 [Cynara cardunculus var. scolymus]	7.43544	0.476028	5.95454	0.693199	0.222401	0.265848	11.7364	3.55292	0.000185934	0.0120233	up	yes
Solyc02g069250.3	Solyc02g069250.3	Solyc02g069250.3.1	GO:0005737(cytoplasm);GO:0008270(zinc ion binding);GO:0009735(response to cytokinin);GO:0009809(lignin biosynthetic process);GO:0045551(cinnamyl-alcohol dehydrogenase activity);GO:0048046(apoplast);GO:0052747(sinapyl alcohol dehydrogenase activity);GO:0055114(oxidation-reduction process)	00940(Phenylpropanoid biosynthesis)	K00083	EC:1.1.1.195	PREDICTED: probable cinnamyl alcohol dehydrogenase 6 [Solanum lycopersicum]	15.4511	5.38826	13.4499	1.78956	2.83905	0.473245	6.72095	2.74866	0.000186629	0.0120283	up	yes
Solyc02g077290.2	Solyc02g077290.2	Solyc02g077290.2.1	GO:0004970(ionotropic glutamate receptor activity);GO:0005217(intracellular ligand-gated ion channel activity);GO:0005515(protein binding);GO:0005634(nucleus);GO:0006874(cellular calcium ion homeostasis);GO:0009416(response to light stimulus);GO:0016021(integral component of membrane)	NA	NA	NA	glutamate receptor 1.2 precursor [Solanum lycopersicum]	0.515098	0.065003	0.437147	0	0	0.02233	45.5552	5.50954	0.000188524	0.0121104	up	yes
Solyc11g010930.2	Solyc11g010930.2	Solyc11g010930.2.1	GO:0003674(molecular_function);GO:0009409(response to cold);GO:0009414(response to water deprivation);GO:0009507(chloroplast);GO:0009737(response to abscisic acid);GO:0016021(integral component of membrane);GO:0042538(hyperosmotic salinity response)	NA	NA	NA	PREDICTED: HVA22-like protein e [Solanum lycopersicum]	56.5753	4.16039	5.42579	2.13465	1.97093	1.53412	11.7314	3.5523	0.000191077	0.0122339	up	yes
Solyc03g112980.1	Solyc03g112980.1	Solyc03g112980.1.1	NA	NA	NA	NA	PREDICTED: uncharacterized protein LOC101250588 [Solanum lycopersicum]	27.2883	7.07335	37.4253	3.22333	1.77591	0.555878	12.9227	3.69183	0.000196453	0.0125369	up	yes
Solyc05g047680.3	Solyc05g047680.3	Solyc05g047680.3.1	GO:0016020(membrane);GO:0016709(oxidoreductase activity, acting on paired donors, with incorporation or reduction of molecular oxygen, NAD(P)H as one donor, and incorporation of one atom of oxygen);GO:0044550(secondary metabolite biosynthetic process)	00903(Limonene and pinene degradation);00945(Stilbenoid, diarylheptanoid and gingerol biosynthesis)	K00517	NA	PREDICTED: cytochrome P450 78A9-like [Solanum lycopersicum]	0	0.031875	0.230693	0.57309	2.08094	3.72316	0.041173	-4.60216	0.000207017	0.0131679	down	yes
Solyc02g031790.2	Solyc02g031790.2	Solyc02g031790.2.1	GO:0005515(protein binding)	04626(Plant-pathogen interaction)	K13420	EC:2.7.11.1	PREDICTED: probable LRR receptor-like serine/threonine-protein kinase At3g47570 [Solanum lycopersicum]	0.990012	0.299151	3.29599	0.164209	0.062609	0.075602	15.1615	3.92235	0.000213732	0.0135507	up	yes
Solyc04g071085.1	Solyc04g071085.1	Solyc04g071085.1.1	NA	NA	NA	NA		109.331	54.7062	174.121	24.9	24.1041	32.1751	4.16558	2.05852	0.000225724	0.0142646	up	yes
Solyc10g076537.1	Solyc10g076537.1	Solyc10g076537.1.1	NA	NA	NA	NA		15.621	0.537676	4.0432	0.03339	0.159395	0.373555	35.671	5.15668	0.000235221	0.0148166	up	yes
Solyc08g074630.2	Solyc08g074630.2	Solyc08g074630.2.1	GO:0004503(monophenol monooxygenase activity);GO:0036263(L-DOPA monooxygenase activity)	00350(Tyrosine metabolism);00950(Isoquinoline alkaloid biosynthesis)	K00422	EC:1.10.3.1	polyphenol oxidase F, chloroplastic [Solanum lycopersicum]	22.9874	11.8967	738.612	6.97176	1.98957	16.7903	30.0368	4.90866	0.000240953	0.0151287	up	yes
Solyc02g063440.3	Solyc02g063440.3	Solyc02g063440.3.1	NA	NA	NA	NA		29.3657	3.09686	20.6599	2.60692	1.72668	0.667203	10.6228	3.40909	0.000246028	0.0153977	up	yes
Solyc08g062360.3	Solyc08g062360.3	Solyc08g062360.3.1	GO:0007165(signal transduction);GO:0016020(membrane)	NA	NA	NA	PREDICTED: ankyrin repeat-containing protein At5g02620-like [Solanum lycopersicum]	17.9191	2.30425	8.86446	1.8219	0.360078	0.774004	9.84032	3.29871	0.000248929	0.0155293	up	yes
Solyc10g006710.3	Solyc10g006710.3	Solyc10g006710.3.1	GO:0004674(protein serine/threonine kinase activity);GO:0005886(plasma membrane);GO:0006468(protein phosphorylation);GO:0006952(defense response);GO:0009506(plasmodesma)	00520(Amino sugar and nucleotide sugar metabolism)	K01183	EC:3.2.1.14	PREDICTED: G-type lectin S-receptor-like serine/threonine-protein kinase At4g27290 isoform X1 [Solanum lycopersicum]	2.26442	0.381381	5.02502	0.369518	0.17862	0.120336	11.4751	3.52044	0.000250546	0.0155803	up	yes
Solyc11g007890.2	Solyc11g007890.2	Solyc11g007890.2.1	GO:0051213(dioxygenase activity)	00941(Flavonoid biosynthesis)	K05277	EC:1.14.11.19	PREDICTED: protein DMR6-LIKE OXYGENASE 2-like [Solanum lycopersicum]	0.016399	0.841058	2.40382	0.024651	0	0.02482	65.9231	6.04271	0.00025248	0.0156505	up	yes
Solyc01g005420.2	Solyc01g005420.2	Solyc01g005420.2.1	NA	NA	NA	NA	PREDICTED: uncharacterized protein LOC107878998 [Capsicum annuum]	43.2862	25.2593	30.3345	8.38804	6.09007	9.25678	4.16602	2.05867	0.000260388	0.0160413	up	yes
Solyc12g088940.2	Solyc12g088940.2	Solyc12g088940.2.1	GO:0004702(receptor signaling protein serine/threonine kinase activity);GO:0005737(cytoplasm)	04626(Plant-pathogen interaction)	K13414	EC:2.7.11.25	PREDICTED: mitogen-activated protein kinase kinase kinase YODA-like [Solanum lycopersicum]	2.07965	0.293471	6.31637	0.358265	0.103315	0.047752	17.0606	4.09259	0.000261715	0.0160413	up	yes
Solyc01g006950.3	Solyc01g006950.3	Solyc01g006950.3.1	GO:0000149(SNARE binding);GO:0005484(SNAP receptor activity);GO:0005886(plasma membrane);GO:0006886(intracellular protein transport);GO:0006887(exocytosis);GO:0006906(vesicle fusion);GO:0012505(endomembrane system);GO:0016021(integral component of membrane);GO:0031201(SNARE complex);GO:0048278(vesicle docking)	04130(SNARE interactions in vesicular transport)	K08486	NA	PREDICTED: syntaxin-121-like [Solanum lycopersicum]	5.50185	0.220008	9.70446	0.212059	0	0	72.7454	6.18478	0.000262393	0.0160413	up	yes
Solyc05g009550.3	Solyc05g009550.3	Solyc05g009550.3.1	GO:0005737(cytoplasm);GO:0006979(response to oxidative stress);GO:0015031(protein transport)	04144(Endocytosis)	K19476	NA	PREDICTED: uncharacterized protein LOC101258366 [Solanum lycopersicum]	14.1509	0	2.36956	0.133776	0.019381	0.05793	78.2635	6.29027	0.000263284	0.0160413	up	yes
Solyc06g009020.2	Solyc06g009020.2	Solyc06g009020.2.1	GO:0004364(glutathione transferase activity);GO:0005737(cytoplasm);GO:0006749(glutathione metabolic process)	00480(Glutathione metabolism)	K00799	EC:2.5.1.18	PREDICTED: glutathione S-transferase [Solanum lycopersicum]	227.286	49.1572	213.122	34.4989	28.635	31.3671	5.18053	2.3731	0.000263678	0.0160413	up	yes
Solyc04g064950.1	Solyc04g064950.1	Solyc04g064950.1.1	GO:0003674(molecular_function);GO:0005737(cytoplasm);GO:0005886(plasma membrane);GO:0008150(biological_process)	NA	NA	NA	PREDICTED: filament-like plant protein 4 [Solanum lycopersicum]	0.055271	0.143723	0.186933	0.174021	4.63169	11.435	0.0237629	-5.39514	0.000263729	0.0160413	down	yes
Solyc01g091840.3	Solyc01g091840.3	Solyc01g091840.3.1	GO:0030173(integral component of Golgi membrane);GO:0030176(integral component of endoplasmic reticulum membrane);GO:0046964(3'-phosphoadenosine 5'-phosphosulfate transmembrane transporter activity)	NA	NA	NA	PREDICTED: UDP-galactose/UDP-glucose transporter 4 [Solanum lycopersicum]	10.2119	2.34068	9.3289	0.764589	1.5892	1.50384	5.67228	2.50393	0.000267055	0.016193	up	yes
Solyc02g094010.2	Solyc02g094010.2	Solyc02g094010.2.1	GO:0004672(protein kinase activity);GO:0005524(ATP binding);GO:0005886(plasma membrane);GO:0006468(protein phosphorylation);GO:0009507(chloroplast);GO:0016021(integral component of membrane);GO:0016301(kinase activity);GO:0016310(phosphorylation)	04626(Plant-pathogen interaction)	K13429	NA	PREDICTED: protein LYK2 [Solanum lycopersicum]	0.664915	0.104586	0.441476	0	0	0.031803	38.0774	5.25086	0.000270979	0.0163799	up	yes
Solyc06g009810.3	Solyc06g009810.3	Solyc06g009810.3.1	NA	NA	NA	NA	PREDICTED: uncharacterized protein LOC101250021 [Solanum lycopersicum]	4.27523	14.2061	7.27849	1.55455	0.775054	0.954088	7.84477	2.97173	0.000283114	0.0170604	up	yes
Solyc02g093250.3	Solyc02g093250.3	Solyc02g093250.3.1	GO:0005634(nucleus);GO:0005829(cytosol);GO:0008171(O-methyltransferase activity);GO:0009805(coumarin biosynthetic process);GO:0009809(lignin biosynthetic process);GO:0032259(methylation);GO:0042409(caffeoyl-CoA O-methyltransferase activity);GO:0046686(response to cadmium ion);GO:0046872(metal ion binding)	00360(Phenylalanine metabolism);00940(Phenylpropanoid biosynthesis);00945(Stilbenoid, diarylheptanoid and gingerol biosynthesis);00941(Flavonoid biosynthesis)	K00588	EC:2.1.1.104	PREDICTED: caffeoyl-CoA O-methyltransferase [Solanum lycopersicum]	3.13976	0.924141	7.05648	0.193039	0.357306	0.489844	10.6907	3.41829	0.000286479	0.0172099	up	yes
Solyc03g120990.3	Solyc03g120990.3	Solyc03g120990.3.1	GO:0004470(malic enzyme activity);GO:0004471(malate dehydrogenase (decarboxylating) (NAD+) activity);GO:0004473(malate dehydrogenase (decarboxylating) (NADP+) activity);GO:0006108(malate metabolic process);GO:0006633(fatty acid biosynthetic process);GO:0008270(zinc ion binding);GO:0008948(oxaloacetate decarboxylase activity);GO:0009507(chloroplast);GO:0016652(oxidoreductase activity, acting on NA…	01200(Carbon metabolism);00620(Pyruvate metabolism);00710(Carbon fixation in photosynthetic organisms)	K00029	EC:1.1.1.40	PREDICTED: NADP-dependent malic enzyme, chloroplastic [Solanum lycopersicum]	4.22292	4.54971	6.03715	0.815021	1.30957	0.596509	5.44257	2.44429	0.000288209	0.0172172	up	yes
Solyc09g097850.1	Solyc09g097850.1	Solyc09g097850.1.1	GO:0004869(cysteine-type endopeptidase inhibitor activity);GO:0005576(extracellular region);GO:0006952(defense response)	NA	NA	NA	PREDICTED: cysteine proteinase inhibitor B [Solanum lycopersicum]	84.2169	62.7276	46.0622	7.83174	24.7159	12.2151	4.31177	2.10828	0.000288368	0.0172172	up	yes
Solyc07g056000.2	Solyc07g056000.2	Solyc07g056000.2.1	GO:0005576(extracellular region);GO:0005618(cell wall);GO:0010411(xyloglucan metabolic process);GO:0016762(xyloglucan:xyloglucosyl transferase activity);GO:0016798(hydrolase activity, acting on glycosyl bonds);GO:0033946(xyloglucan-specific endo-beta-1,4-glucanase activity);GO:0042546(cell wall biogenesis);GO:0048046(apoplast);GO:0071555(cell wall organization)	04075(Plant hormone signal transduction)	K14504	EC:2.4.1.207	xyloglycan endo-transglycosylase precursor [Solanum lycopersicum]	4.75681	0.516031	3.66111	0.360498	0.043165	0.043006	20.0013	4.32202	0.000290132	0.0172695	up	yes
Solyc02g080635.1	Solyc02g080635.1	Solyc02g080635.1.1	GO:0009536(plastid)	00195(Photosynthesis)	K02705	NA	photosystem II 44 kDa protein (chloroplast) [Ceratozamia hildae]	16.5426	2.72605	25.6508	1.72785	2.05424	1.2421	8.94063	3.16038	0.000292968	0.0173852	up	yes
Solyc09g007770.2	Solyc09g007770.2	Solyc09g007770.2.1	GO:0005773(vacuole);GO:0005887(integral component of plasma membrane);GO:0009506(plasmodesma);GO:0009992(cellular water homeostasis);GO:0015250(water channel activity);GO:0015254(glycerol channel activity);GO:0034220(ion transmembrane transport)	00531(Glycosaminoglycan degradation)	K10532	EC:2.3.1.78	aquaporin PIP2-1-like [Solanum lycopersicum]	232.847	41.889	67.7982	22.9658	18.518	20.0627	5.56545	2.4765	0.00029576	0.0174975	up	yes
Solyc01g089880.3	Solyc01g089880.3	Solyc01g089880.3.1	NA	NA	NA	NA	PREDICTED: uncharacterized protein LOC101253128 [Solanum lycopersicum]	57.219	16.9308	44.542	8.95929	9.72446	8.77583	4.32242	2.11184	0.000306876	0.0181001	up	yes
Solyc03g078360.1	Solyc03g078360.1	Solyc03g078360.1.1	GO:0004674(protein serine/threonine kinase activity);GO:0005886(plasma membrane);GO:0006468(protein phosphorylation)	00260(Glycine, serine and threonine metabolism);00350(Tyrosine metabolism);00360(Phenylalanine metabolism);00410(beta-Alanine metabolism);00950(Isoquinoline alkaloid biosynthesis);00960(Tropane, piperidine and pyridine alkaloid biosynthesis)	K00276	EC:1.4.3.21	PREDICTED: G-type lectin S-receptor-like serine/threonine-protein kinase LECRK1 [Solanum lycopersicum]	4.55089	0.447474	6.05988	0.53563	0.230304	0.197443	11.4786	3.52088	0.000310319	0.0182479	up	yes
Solyc08g078207.1	Solyc08g078207.1	Solyc08g078207.1.1	NA	NA	NA	NA	PREDICTED: putative RING-H2 finger protein ATL21A [Solanum lycopersicum]	10.4445	2.43144	22.2738	0.121839	0.74828	1.66064	13.889	3.79587	0.000315114	0.0184495	up	yes
Solyc02g061770.3	Solyc02g061770.3	Solyc02g061770.3.1	GO:0004568(chitinase activity);GO:0005576(extracellular region);GO:0008061(chitin binding);GO:0016998(cell wall macromolecule catabolic process);GO:0050832(defense response to fungus)	00520(Amino sugar and nucleotide sugar metabolism)	K01183	EC:3.2.1.14	basic endochitinase precursor [Solanum lycopersicum]	6.8497	0.90555	9.97532	0.391155	0.481747	0.595751	12.0727	3.59367	0.000315644	0.0184495	up	yes
Solyc07g008140.3	Solyc07g008140.3	Solyc07g008140.3.1	GO:0046658(anchored component of plasma membrane)	NA	NA	NA	PREDICTED: cucumber peeling cupredoxin-like [Solanum lycopersicum]	16.7877	0.358267	40.0718	0.779969	2.20978	0.479823	16.4913	4.04363	0.000319105	0.018596	up	yes
Solyc03g120900.2	Solyc03g120900.2	Solyc03g120900.2.1	GO:0000166(nucleotide binding);GO:0005737(cytoplasm);GO:0005783(endoplasmic reticulum);GO:0005794(Golgi apparatus);GO:0005829(cytosol);GO:0006886(intracellular protein transport);GO:0006900(membrane budding);GO:0015031(protein transport);GO:0016192(vesicle-mediated transport)	03013(RNA transport);04141(Protein processing in endoplasmic reticulum)	K14004	NA	PREDICTED: protein transport protein SEC13 homolog B-like [Solanum lycopersicum]	10.6885	1.92953	27.6578	2.28118	0.683105	0.535365	11.5085	3.52463	0.000323038	0.018769	up	yes
Solyc02g080220.3	Solyc02g080220.3	Solyc02g080220.3.1	GO:0030599(pectinesterase activity);GO:0046910(pectinesterase inhibitor activity);GO:0071944(cell periphery)	00040(Pentose and glucuronate interconversions);00500(Starch and sucrose metabolism)	K01051	EC:3.1.1.11	PREDICTED: pectinesterase-like [Solanum lycopersicum]	73.6315	112.398	24.1181	5.18265	5.75968	20.2873	6.72911	2.75042	0.000326756	0.0189285	up	yes
Solyc10g076480.2	Solyc10g076480.2	Solyc10g076480.2.1	GO:0005887(integral component of plasma membrane);GO:0008519(ammonium transmembrane transporter activity);GO:0015695(organic cation transport);GO:0019740(nitrogen utilization);GO:0072488(ammonium transmembrane transport)	NA	NA	NA	PREDICTED: ammonium transporter 2 [Solanum lycopersicum]	4.10221	0.582299	13.2308	0.539345	0.156277	0.571174	14.1422	3.82194	0.000332716	0.0192166	up	yes
Solyc07g041920.3	Solyc07g041920.3	Solyc07g041920.3.1	GO:0004197(cysteine-type endopeptidase activity);GO:0005615(extracellular space);GO:0005764(lysosome);GO:0006955(immune response);GO:0051603(proteolysis involved in cellular protein catabolic process)	04145(Phagosome)	K01365	EC:3.4.22.15	PREDICTED: cysteine proteinase 3-like [Solanum lycopersicum]	154.171	112.243	72.4278	14.4928	16.0564	38.0615	4.93861	2.30411	0.000338096	0.0194695	up	yes
Solyc06g069600.2	Solyc06g069600.2	Solyc06g069600.2.1	GO:0003677(DNA binding);GO:0003700(transcription factor activity, sequence-specific DNA binding);GO:0005634(nucleus);GO:0006351(transcription, DNA-templated);GO:0006355(regulation of transcription, DNA-templated);GO:0009506(plasmodesma);GO:0009567(double fertilization forming a zygote and endosperm);GO:0046983(protein dimerization activity)	04075(Plant hormone signal transduction);04712(Circadian rhythm - plant)	K12126	NA	PREDICTED: transcription factor UNE10-like [Solanum lycopersicum]	17.6099	4.37535	1.82992	0.603844	0.897331	1.12233	9.0776	3.18231	0.000343011	0.0196943	up	yes
Solyc04g050440.3	Solyc04g050440.3	Solyc04g050440.3.1	GO:0005887(integral component of plasma membrane);GO:0008519(ammonium transmembrane transporter activity);GO:0015695(organic cation transport);GO:0015696(ammonium transport);GO:0019740(nitrogen utilization);GO:0072488(ammonium transmembrane transport)	03018(RNA degradation)	K07573	NA	ammonium transporter 1 member 2 [Solanum lycopersicum]	18.6685	1.01102	8.15384	1.2522	0.751486	1.08618	9.00793	3.1712	0.000345315	0.0197683	up	yes
Solyc02g031990.1	Solyc02g031990.1	Solyc02g031990.1.1	GO:0003674(molecular_function);GO:0005634(nucleus);GO:0008150(biological_process)	NA	NA	NA	PREDICTED: uncharacterized protein LOC107009869 [Solanum pennellii]	5.79797	0.620438	22.6532	0.566521	0.635851	0.46205	17.4665	4.12652	0.000349825	0.0199653	up	yes
Solyc01g109250.2	Solyc01g109250.2	Solyc01g109250.2.1	GO:0003674(molecular_function);GO:0005575(cellular_component)	NA	NA	NA	PREDICTED: uncharacterized protein LOC101261073 [Solanum lycopersicum]	16.9148	2.2713	23.6808	2.23952	1.79567	1.05655	8.41892	3.07363	0.000350808	0.0199653	up	yes
Solyc11g021060.2	Solyc11g021060.2	Solyc11g021060.2.1	NA	NA	NA	NA	proteinase inhibitor type-2 TR8 precursor [Solanum lycopersicum]	1392.96	1866.56	2313.65	199.005	75.1503	555.109	6.72062	2.74859	0.000354024	0.0200869	up	yes
Solyc12g056250.2	Solyc12g056250.2	Solyc12g056250.2.1	GO:0004364(glutathione transferase activity);GO:0005737(cytoplasm);GO:0006749(glutathione metabolic process)	00480(Glutathione metabolism)	K00799	EC:2.5.1.18	PREDICTED: glutathione S-transferase T1 [Solanum lycopersicum]	38.8157	22.3903	204.876	11.8223	19.0805	12.7677	6.09295	2.60714	0.000355009	0.0200869	up	yes
Solyc08g068600.3	Solyc08g068600.3	Solyc08g068600.3.1	GO:0005829(cytosol);GO:0005886(plasma membrane);GO:0006520(cellular amino acid metabolic process);GO:0006580(ethanolamine metabolic process);GO:0009793(embryo development ending in seed dormancy);GO:0016831(carboxy-lyase activity);GO:0019752(carboxylic acid metabolic process);GO:0030170(pyridoxal phosphate binding)	00340(Histidine metabolism)	K01590	EC:4.1.1.22	PREDICTED: histidine decarboxylase-like [Solanum lycopersicum]	2.52589	1.70341	9.31094	0.298044	0.529268	0.643286	9.2073	3.20278	0.000363345	0.020499	up	yes
Solyc11g011740.1	Solyc11g011740.1	Solyc11g011740.1.1	GO:0003677(DNA binding);GO:0003700(transcription factor activity, sequence-specific DNA binding);GO:0005622(intracellular);GO:0005634(nucleus);GO:0006351(transcription, DNA-templated);GO:0006355(regulation of transcription, DNA-templated);GO:0006952(defense response);GO:0009867(jasmonic acid mediated signaling pathway);GO:0009873(ethylene-activated signaling pathway)	04075(Plant hormone signal transduction)	K14516	NA	PREDICTED: ethylene-responsive transcription factor 1B-like [Solanum tuberosum]	3.54105	2.54674	0.611588	0	0.093165	0.196808	23.1035	4.53004	0.000366649	0.0206256	up	yes
Solyc08g066760.3	Solyc08g066760.3	Solyc08g066760.3.1	GO:0007165(signal transduction);GO:0016020(membrane)	NA	NA	NA	PREDICTED: ankyrin repeat-containing protein NPR4-like [Solanum lycopersicum]	7.75874	1.19533	9.75148	1.15051	1.24941	0.704386	6.02567	2.59112	0.000370013	0.0207549	up	yes
Solyc06g060560.3	Solyc06g060560.3	Solyc06g060560.3.1	GO:0003674(molecular_function);GO:0005634(nucleus)	NA	NA	NA	PREDICTED: uncharacterized protein LOC101256008 [Solanum lycopersicum]	5.35396	3.73849	3.92902	38.8245	14.1898	14.1588	0.193849	-2.36699	0.000385602	0.0215277	down	yes
Solyc06g074030.1	Solyc06g074030.1	Solyc06g074030.1.1	GO:0000175(3'-5'-exoribonuclease activity);GO:0000288(nuclear-transcribed mRNA catabolic process, deadenylation-dependent decay);GO:0030014(CCR4-NOT complex)	03018(RNA degradation)	K12581	NA	PREDICTED: probable CCR4-associated factor 1 homolog 9 [Solanum lycopersicum]	19.7692	3.40794	19.0295	1.96397	1.9178	2.04171	7.1253	2.83295	0.000388018	0.0215277	up	yes
Solyc07g009500.2	Solyc07g009500.2	Solyc07g009500.2.1	GO:0004568(chitinase activity);GO:0005576(extracellular region);GO:0008061(chitin binding);GO:0016998(cell wall macromolecule catabolic process);GO:0050832(defense response to fungus)	00520(Amino sugar and nucleotide sugar metabolism)	K01183	EC:3.2.1.14	chitinase 2 [Nicotiana attenuata]	7.4621	0	17.5148	0.137973	0	0	181.027	7.50006	0.000388459	0.0215277	up	yes
Solyc01g096820.3	Solyc01g096820.3	Solyc01g096820.3.1	GO:0004683(calmodulin-dependent protein kinase activity);GO:0005516(calmodulin binding);GO:0005634(nucleus);GO:0005737(cytoplasm);GO:0009931(calcium-dependent protein serine/threonine kinase activity);GO:0018105(peptidyl-serine phosphorylation);GO:0035556(intracellular signal transduction);GO:0046777(protein autophosphorylation)	04626(Plant-pathogen interaction)	K13412	EC:2.7.11.1	PREDICTED: calcium and calcium/calmodulin-dependent serine/threonine-protein kinase-like [Solanum lycopersicum]	0.725935	0.102552	1.32653	0.030809	0	0.050656	26.4533	4.72538	0.00038891	0.0215277	up	yes
Solyc07g042630.3	Solyc07g042630.3	Solyc07g042630.3.1	GO:0019745(pentacyclic triterpenoid biosynthetic process);GO:0042299(lupeol synthase activity)	00100(Steroid biosynthesis)	K01853	EC:5.4.99.8	PREDICTED: lupeol synthase [Solanum lycopersicum]	35.0482	2.13107	2.61921	1.97625	1.39981	0.788736	9.55594	3.2564	0.000389322	0.0215277	up	yes
Solyc01g103650.3	Solyc01g103650.3	Solyc01g103650.3.1	GO:0003824(catalytic activity);GO:0008150(biological_process);GO:0016021(integral component of membrane);GO:0016787(hydrolase activity)	00970(Aminoacyl-tRNA biosynthesis)	K01869	EC:6.1.1.4	PREDICTED: phospholipase ABHD3 isoform X1 [Solanum lycopersicum]	18.2082	12.9887	48.1524	8.98189	3.00977	4.23039	4.89145	2.29026	0.000392293	0.0216306	up	yes
Solyc05g050360.3	Solyc05g050360.3	Solyc05g050360.3.1	GO:0005249(voltage-gated potassium channel activity);GO:0005887(integral component of plasma membrane);GO:0042391(regulation of membrane potential)	04626(Plant-pathogen interaction)	K05391	NA	PREDICTED: cyclic nucleotide-gated ion channel 1-like isoform X1 [Solanum lycopersicum]	6.30261	3.2282	16.2624	1.4862	1.13009	2.16274	5.39717	2.4322	0.000393909	0.0216376	up	yes
Solyc10g006700.1	Solyc10g006700.1	Solyc10g006700.1.1	GO:0005509(calcium ion binding)	04070(Phosphatidylinositol signaling system);04626(Plant-pathogen interaction)	K02183	NA	PREDICTED: calcium-binding protein PBP1-like [Solanum lycopersicum]	116.23	10.3611	60.5482	12.0631	9.08322	6.95776	6.65882	2.73527	0.000394644	0.0216376	up	yes
Solyc00g230080.1	Solyc00g230080.1	Solyc00g230080.1.1	GO:0009536(plastid)	00195(Photosynthesis)	K02706	NA	photosystem II protein D2 [Atropa belladonna]	13.3947	2.61415	24.1224	0.942345	2.01816	0.329588	12.1976	3.60853	0.00040076	0.0219112	up	yes
Solyc08g063130.3	Solyc08g063130.3	Solyc08g063130.3.1	GO:0004497(monooxygenase activity);GO:0044550(secondary metabolite biosynthetic process)	00906(Carotenoid biosynthesis)	K09838	EC:1.14.13.90	PREDICTED: uncharacterized protein LOC101258393 [Solanum lycopersicum]	3.66675	0.589821	2.71713	0.089286	0.119217	0.379069	11.8687	3.56909	0.000406152	0.0221438	up	yes
Solyc04g074680.1	Solyc04g074680.1	Solyc04g074680.1.1	GO:0003674(molecular_function);GO:0005739(mitochondrion);GO:0010224(response to UV-B)	NA	NA	NA	PREDICTED: uncharacterized protein LOC107017268 [Solanum pennellii]	10.2978	0.089374	4.78303	0.206948	0	0	73.3046	6.19583	0.000412788	0.0224428	up	yes
Solyc04g071960.3	Solyc04g071960.3	Solyc04g071960.3.1	GO:0004022(alcohol dehydrogenase (NAD) activity);GO:0005829(cytosol);GO:0006561(proline biosynthetic process);GO:0009408(response to heat);GO:0009414(response to water deprivation);GO:0009688(abscisic acid biosynthetic process);GO:0009750(response to fructose);GO:0010115(regulation of abscisic acid biosynthetic process);GO:0010182(sugar mediated signaling pathway);GO:0010301(xanthoxin dehydrogena…	00906(Carotenoid biosynthesis)	K09841	EC:1.1.1.288	PREDICTED: xanthoxin dehydrogenase-like [Solanum lycopersicum]	2.47368	7.33965	3.55756	12.8777	17.1072	36.8391	0.200091	-2.32127	0.000414359	0.0224654	down	yes
Solyc11g011330.2	Solyc11g011330.2	Solyc11g011330.2.1	GO:0005737(cytoplasm);GO:0008270(zinc ion binding);GO:0009617(response to bacterium);GO:0009809(lignin biosynthetic process);GO:0045551(cinnamyl-alcohol dehydrogenase activity);GO:0046029(mannitol dehydrogenase activity);GO:0047681(aryl-alcohol dehydrogenase (NADP+) activity);GO:0052747(sinapyl alcohol dehydrogenase activity);GO:0055114(oxidation-reduction process)	00940(Phenylpropanoid biosynthesis)	K00083	EC:1.1.1.195	PREDICTED: 8-hydroxygeraniol dehydrogenase-like [Solanum lycopersicum]	0.818713	0.045313	0.982895	0.042105	0	0	43.8646	5.45499	0.000415525	0.0224661	up	yes
Solyc02g036320.1	Solyc02g036320.1	Solyc02g036320.1.1	GO:0009536(plastid)	00195(Photosynthesis)	K02690	NA	photosystem I P700 chlorophyll a apoprotein A2 (chloroplast) [Dendrobium catenatum]	16.1532	2.76589	27.5041	1.05533	1.85204	0.985331	11.9257	3.576	0.000427966	0.0229861	up	yes
Solyc09g083210.3	Solyc09g083210.3	Solyc09g083210.3.1	GO:0002237(response to molecule of bacterial origin);GO:0005515(protein binding);GO:0005775(vacuolar lumen);GO:0005886(plasma membrane);GO:0006486(protein glycosylation);GO:0009877(nodulation);GO:1900150(regulation of defense response to fungus);GO:1902290(positive regulation of defense response to oomycetes)	04626(Plant-pathogen interaction)	K13429	NA	PREDICTED: serine/threonine receptor-like kinase NFP [Solanum lycopersicum]	75.9022	11.3837	77.4107	12.9214	8.96374	8.80074	5.36718	2.42416	0.000428059	0.0229861	up	yes
Solyc11g018775.1	Solyc11g018775.1	Solyc11g018775.1.1	GO:0004601(peroxidase activity);GO:0005576(extracellular region);GO:0006979(response to oxidative stress);GO:0020037(heme binding);GO:0046872(metal ion binding);GO:0055114(oxidation-reduction process);GO:0071456(cellular response to hypoxia)	00940(Phenylpropanoid biosynthesis)	K00430	EC:1.11.1.7	PREDICTED: lignin-forming anionic peroxidase [Solanum pennellii]	3.07901	0	22.1563	0	0.139221	0	181.261	7.50192	0.000428686	0.0229861	up	yes
Solyc04g025530.3	Solyc04g025530.3	Solyc04g025530.3.1	GO:0004351(glutamate decarboxylase activity);GO:0005516(calmodulin binding);GO:0005634(nucleus);GO:0005829(cytosol);GO:0006536(glutamate metabolic process);GO:0030170(pyridoxal phosphate binding)	00650(Butanoate metabolism);00250(Alanine, aspartate and glutamate metabolism);00410(beta-Alanine metabolism);00430(Taurine and hypotaurine metabolism)	K01580	EC:4.1.1.15	PREDICTED: glutamate decarboxylase 4 [Solanum lycopersicum]	1.07094	0.336483	8.97799	0	0.138751	0.170019	33.6348	5.07188	0.000433235	0.0231662	up	yes
Solyc10g081570.2	Solyc10g081570.2	Solyc10g081570.2.1	NA	NA	NA	NA	PREDICTED: ABC transporter F family member 4-like [Solanum lycopersicum]	101.54	13.1424	40.061	11.7753	9.51548	8.60928	5.17534	2.37165	0.000445034	0.0237319	up	yes
Solyc03g098760.2	Solyc03g098760.2	Solyc03g098760.2.1	GO:0005773(vacuole)	NA	NA	NA	PREDICTED: serine protease inhibitor 5-like [Solanum lycopersicum]	0.68136	1.22975	477.776	4.32166	0.865458	1.72544	69.3935	6.11673	0.000462683	0.0246056	up	yes
Solyc05g007950.3	Solyc05g007950.3	Solyc05g007950.3.1	GO:0003723(RNA binding);GO:0004521(endoribonuclease activity);GO:0004540(ribonuclease activity);GO:0005576(extracellular region);GO:0005618(cell wall);GO:0005886(plasma membrane);GO:0007568(aging);GO:0009611(response to wounding);GO:0009718(anthocyanin-containing compound biosynthetic process);GO:0009867(jasmonic acid mediated signaling pathway);GO:0016036(cellular response to phosphate starvatio…	NA	NA	NA	ribonuclease T2 precursor [Solanum lycopersicum]	7.78112	0	41.9906	0	0.302606	0.182605	102.577	6.68057	0.000464791	0.0246504	up	yes
Solyc07g055710.3	Solyc07g055710.3	Solyc07g055710.3.1	GO:0003677(DNA binding);GO:0003700(transcription factor activity, sequence-specific DNA binding);GO:0005634(nucleus);GO:0006351(transcription, DNA-templated);GO:0006355(regulation of transcription, DNA-templated);GO:0009408(response to heat);GO:0009733(response to auxin);GO:0009958(positive gravitropism);GO:0043565(sequence-specific DNA binding);GO:0048364(root development);GO:0048527(lateral roo…	NA	NA	NA	PREDICTED: heat stress transcription factor A-4c-like [Solanum lycopersicum]	3.2105	0.901048	6.71292	0.500933	0.43939	0.235381	9.20679	3.2027	0.000467005	0.0247005	up	yes
Solyc02g014030.2	Solyc02g014030.2	Solyc02g014030.2.1	GO:0004672(protein kinase activity);GO:0004674(protein serine/threonine kinase activity);GO:0005515(protein binding);GO:0005524(ATP binding);GO:0005576(extracellular region);GO:0005886(plasma membrane);GO:0007338(single fertilization);GO:0009506(plasmodesma);GO:0009723(response to ethylene);GO:0009738(abscisic acid-activated signaling pathway);GO:0009741(response to brassinosteroid);GO:0009742(br…	04626(Plant-pathogen interaction)	K13430	EC:2.7.11.1	PREDICTED: receptor-like protein kinase FERONIA [Solanum lycopersicum]	2.01291	0.535349	5.01579	0.292969	0.246214	0.306905	8.94003	3.16028	0.000469996	0.0247353	up	yes
Solyc01g099150.4	Solyc01g099150.4	Solyc01g099150.4.1	GO:0016165(linoleate 13S-lipoxygenase activity)	00591(Linoleic acid metabolism)	K15718	EC:1.13.11.58	PREDICTED: probable linoleate 9S-lipoxygenase 5 [Solanum pennellii]	4.2208	6.07007	1.17004	0.658075	0.653438	0.473897	6.4192	2.68239	0.000470205	0.0247353	up	yes
Solyc05g009010.1	Solyc05g009010.1	Solyc05g009010.1.1	GO:0004674(protein serine/threonine kinase activity);GO:0005886(plasma membrane);GO:0007166(cell surface receptor signaling pathway)	04626(Plant-pathogen interaction)	K18873	NA	PREDICTED: LEAF RUST 10 DISEASE-RESISTANCE LOCUS RECEPTOR-LIKE PROTEIN KINASE-like 1.1 [Solanum lycopersicum]	43.3444	7.00364	38.0723	7.75602	5.54479	2.83218	5.48072	2.45437	0.000473931	0.0248641	up	yes
Solyc06g008807.1	Solyc06g008807.1	Solyc06g008807.1.1	GO:0000822(inositol hexakisphosphate binding);GO:0009734(auxin-activated signaling pathway)	04075(Plant hormone signal transduction)	K14485	NA	PREDICTED: protein TRANSPORT INHIBITOR RESPONSE 1-like isoform X1 [Solanum tuberosum]	0	0.072909	0	0	3.72705	4.19851	0.00919922	-6.76427	0.000483144	0.0252731	down	yes
Solyc07g008620.1	Solyc07g008620.1	Solyc07g008620.1.1	GO:0005618(cell wall);GO:0006952(defense response);GO:0007165(signal transduction);GO:0050832(defense response to fungus)	04626(Plant-pathogen interaction)	K13466	NA	EIX receptor 1 precursor [Solanum lycopersicum]	2.0594	1.30743	8.90186	0.734597	0.45071	0.39237	7.77643	2.95911	0.000484323	0.0252731	up	yes
Solyc01g107780.3	Solyc01g107780.3	Solyc01g107780.3.1	GO:0009813(flavonoid biosynthetic process);GO:0043231(intracellular membrane-bounded organelle);GO:0052696(flavonoid glucuronidation);GO:0080043(quercetin 3-O-glucosyltransferase activity);GO:0080044(quercetin 7-O-glucosyltransferase activity)	00906(Carotenoid biosynthesis)	K14595	EC:2.4.1.263	PREDICTED: scopoletin glucosyltransferase-like [Solanum lycopersicum]	7.91692	0.623672	9.7701	0.545994	0	0.172293	25.4922	4.67198	0.0004998	0.026011	up	yes
Solyc09g059240.3	Solyc09g059240.3	Solyc09g059240.3.1	GO:0016020(membrane);GO:0016709(oxidoreductase activity, acting on paired donors, with incorporation or reduction of molecular oxygen, NAD(P)H as one donor, and incorporation of one atom of oxygen);GO:0044550(secondary metabolite biosynthetic process)	00904(Diterpenoid biosynthesis)	K17961	EC:1.14.-.-	PREDICTED: cytochrome P450 82C4-like [Solanum lycopersicum]	27.9645	14.3655	6.03632	3.77017	3.82422	3.4984	4.36015	2.12438	0.000511926	0.026571	up	yes
Solyc08g078840.3	Solyc08g078840.3	Solyc08g078840.3.1	NA	NA	NA	NA	PREDICTED: uncharacterized protein LOC101252313 [Solanum lycopersicum]	14.4791	4.41969	2.80212	0.18024	1.63476	0.518171	9.30102	3.21739	0.000515774	0.0266995	up	yes
Solyc01g009700.2	Solyc01g009700.2	Solyc01g009700.2.1	GO:0005576(extracellular region);GO:0006952(defense response);GO:0007165(signal transduction);GO:0016021(integral component of membrane);GO:0016301(kinase activity)	NA	NA	NA	Hcr9-Avr9-hir2 [Solanum habrochaites]	2.95319	0.13695	0.970999	0.086886	0.117032	0.081393	14.2341	3.83128	0.000519615	0.0268019	up	yes
Solyc02g090315.1	Solyc02g090315.1	Solyc02g090315.1.1	GO:0016020(membrane);GO:0016709(oxidoreductase activity, acting on paired donors, with incorporation or reduction of molecular oxygen, NAD(P)H as one donor, and incorporation of one atom of oxygen);GO:0044550(secondary metabolite biosynthetic process)	00591(Linoleic acid metabolism);00380(Tryptophan metabolism);00232(Caffeine metabolism)	K07409	EC:1.14.14.1	PREDICTED: geraniol 8-hydroxylase [Solanum lycopersicum]	2.76193	0.231007	2.00419	0.157005	0.04558	0	24.6668	4.6245	0.000520505	0.0268019	up	yes
Solyc08g080190.3	Solyc08g080190.3	Solyc08g080190.3.1	GO:0005576(extracellular region);GO:0016614(oxidoreductase activity, acting on CH-OH group of donors);GO:0016832(aldehyde-lyase activity);GO:0050660(flavin adenine dinucleotide binding);GO:0055114(oxidation-reduction process)	00260(Glycine, serine and threonine metabolism)	K00108	EC:1.1.99.1	PREDICTED: protein HOTHEAD [Solanum lycopersicum]	14.931	9.75778	5.26641	1.07318	1.18784	3.47511	5.2222	2.38466	0.0005236	0.026852	up	yes
Solyc12g039070.2	Solyc12g039070.2	Solyc12g039070.2.1	GO:0005783(endoplasmic reticulum);GO:0016020(membrane);GO:0016788(hydrolase activity, acting on ester bonds)	00901(Indole alkaloid biosynthesis)	K01757	EC:4.3.3.2	PREDICTED: protein STRICTOSIDINE SYNTHASE-LIKE 11-like [Solanum lycopersicum]	19.5911	24.0183	2.83442	2.76651	3.51014	0.993638	6.38817	2.6754	0.000524238	0.026852	up	yes
Solyc02g092750.3	Solyc02g092750.3	Solyc02g092750.3.1	GO:0004722(protein serine/threonine phosphatase activity);GO:0006470(protein dephosphorylation);GO:0046872(metal ion binding)	NA	NA	NA	PREDICTED: probable protein phosphatase 2C 78 [Solanum lycopersicum]	29.5501	2.14813	20.653	3.52138	2.91988	1.21829	6.83476	2.77289	0.000533616	0.0272606	up	yes
Solyc00g008570.2	Solyc00g008570.2	Solyc00g008570.2.1	NA	NA	NA	NA	hypothetical protein F511_40329 [Dorcoceras hygrometricum]	50.6738	4.97444	63.5073	4.2119	5.38492	2.22358	10.0805	3.3335	0.000536313	0.0273267	up	yes
Solyc05g056170.3	Solyc05g056170.3	Solyc05g056170.3.1	GO:0005515(protein binding);GO:0005737(cytoplasm);GO:0005829(cytosol);GO:0006559(L-phenylalanine catabolic process);GO:0006952(defense response);GO:0006979(response to oxidative stress);GO:0009611(response to wounding);GO:0009699(phenylpropanoid biosynthetic process);GO:0009800(cinnamic acid biosynthetic process);GO:0045548(phenylalanine ammonia-lyase activity);GO:0080167(response to karrikin)	00360(Phenylalanine metabolism);00940(Phenylpropanoid biosynthesis)	K10775	EC:4.3.1.24	phenylalanine ammonia-lyase 2 [Solanum lycopersicum]	14.8601	2.1202	9.39556	0.449291	0.637695	2.50758	7.3377	2.87533	0.000538325	0.0273576	up	yes
Solyc04g071890.3	Solyc04g071890.3	Solyc04g071890.3.1	GO:0004601(peroxidase activity);GO:0009505(plant-type cell wall);GO:0009664(plant-type cell wall organization)	00940(Phenylpropanoid biosynthesis)	K00430	EC:1.11.1.7	peroxidase 12 precursor [Solanum lycopersicum]	19.803	45.8654	263.019	16.0225	18.6257	13.7618	6.78966	2.76334	0.000541827	0.0274639	up	yes
Solyc01g021600.3	Solyc01g021600.3	Solyc01g021600.3.1	GO:0009699(phenylpropanoid biosynthetic process);GO:0042349(guiding stereospecific synthesis activity)	00970(Aminoacyl-tRNA biosynthesis)	K01870	EC:6.1.1.5	PREDICTED: dirigent protein 22-like [Solanum lycopersicum]	1.94174	0.727334	12.4735	0.322234	0.058468	0.405951	19.2493	4.26674	0.000546614	0.0276345	up	yes
Solyc09g090445.1	Solyc09g090445.1	Solyc09g090445.1.1	GO:0005576(extracellular region);GO:0030246(carbohydrate binding)	04626(Plant-pathogen interaction)	K13457	NA	PREDICTED: jacalin-related lectin 3-like [Solanum tuberosum]	14.3481	11.6816	12.9235	0.908778	3.62938	3.07807	5.1145	2.35459	0.0005624	0.0282928	up	yes
Solyc11g021170.1	Solyc11g021170.1	Solyc11g021170.1.1	NA	NA	NA	NA	hypothetical protein L484_018826 [Morus notabilis]	41.4734	4.3682	42.3178	4.34915	3.26449	2.28493	8.90628	3.15482	0.000562541	0.0282928	up	yes
Solyc12g009220.2	Solyc12g009220.2	Solyc12g009220.2.1	GO:0003714(transcription corepressor activity);GO:0005634(nucleus);GO:0009611(response to wounding);GO:0031347(regulation of defense response);GO:1903507(negative regulation of nucleic acid-templated transcription);GO:2000022(regulation of jasmonic acid mediated signaling pathway)	04075(Plant hormone signal transduction)	K13464	NA	jasmonate ZIM-domain protein 1 [Solanum lycopersicum]	6.35712	1.804	47.9085	1.17156	1.84483	1.95982	11.2675	3.4941	0.000564924	0.0283394	up	yes
Solyc02g082930.3	Solyc02g082930.3	Solyc02g082930.3.1	GO:0004568(chitinase activity);GO:0006040(amino sugar metabolic process);GO:0008061(chitin binding);GO:0008843(endochitinase activity);GO:0016231(beta-N-acetylglucosaminidase activity);GO:0050832(defense response to fungus)	00520(Amino sugar and nucleotide sugar metabolism)	K01183	EC:3.2.1.14	acidic 27 kDa endochitinase precursor [Solanum lycopersicum]	318.227	117.244	251.634	48.6683	86.9666	23.6823	4.31281	2.10863	0.000567476	0.0283942	up	yes
Solyc08g066310.2	Solyc08g066310.2	Solyc08g066310.2.1	GO:0004674(protein serine/threonine kinase activity);GO:0005524(ATP binding);GO:0005886(plasma membrane);GO:0006468(protein phosphorylation);GO:0016020(membrane);GO:0016021(integral component of membrane);GO:0016301(kinase activity)	04075(Plant hormone signal transduction)	K13415	EC:2.7.10.1;EC:2.7.11.1	PREDICTED: receptor-like protein kinase 2 [Solanum lycopersicum]	9.05568	1.40728	3.90957	0.901985	0.500002	0.653408	6.99259	2.80583	0.000575457	0.0287197	up	yes
Solyc11g011360.2	Solyc11g011360.2	Solyc11g011360.2.1	GO:0005739(mitochondrion);GO:0016787(hydrolase activity);GO:0046872(metal ion binding)	NA	NA	NA	PREDICTED: nudix hydrolase 18, mitochondrial-like [Solanum lycopersicum]	17.3974	4.63565	13.2088	0.972601	3.04375	1.88136	5.97551	2.57906	0.00059948	0.0298421	up	yes
Solyc02g094190.3	Solyc02g094190.3	Solyc02g094190.3.1	GO:0005886(plasma membrane);GO:0016021(integral component of membrane)	NA	NA	NA	PREDICTED: protein NUCLEAR FUSION DEFECTIVE 4-like [Solanum lycopersicum]	0.087301	1.00565	1.7613	21.2797	2.60838	3.2549	0.105156	-3.2494	0.000603586	0.0299699	down	yes
Solyc04g081900.3	Solyc04g081900.3	Solyc04g081900.3.1	GO:0005829(cytosol);GO:0009860(pollen tube growth);GO:0010183(pollen tube guidance);GO:0045454(cell redox homeostasis);GO:0046686(response to cadmium ion);GO:0047134(protein-disulfide reductase activity);GO:0055114(oxidation-reduction process);GO:0080092(regulation of pollen tube growth)	NA	NA	NA	PREDICTED: probable nucleoredoxin 2 [Solanum lycopersicum]	30.256	12.3172	33.4978	7.60347	7.97892	5.73653	3.56824	1.83521	0.000606235	0.0300248	up	yes
Solyc08g082890.3	Solyc08g082890.3	Solyc08g082890.3.1	GO:0003677(DNA binding);GO:0003700(transcription factor activity, sequence-specific DNA binding);GO:0005634(nucleus);GO:0006351(transcription, DNA-templated);GO:0006355(regulation of transcription, DNA-templated);GO:0009739(response to gibberellin);GO:0009751(response to salicylic acid);GO:0009753(response to jasmonic acid)	00190(Oxidative phosphorylation);00860(Porphyrin and chlorophyll metabolism)	K02259	NA	PREDICTED: myb-related protein 330 [Solanum lycopersicum]	1.42531	0.050584	0.872795	0	0.04629	0.046119	25.4162	4.66768	0.000610976	0.0301799	up	yes
Solyc08g066260.3	Solyc08g066260.3	Solyc08g066260.3.1	GO:0005829(cytosol);GO:0005886(plasma membrane);GO:0006520(cellular amino acid metabolic process);GO:0006580(ethanolamine metabolic process);GO:0009793(embryo development ending in seed dormancy);GO:0016831(carboxy-lyase activity);GO:0019752(carboxylic acid metabolic process);GO:0030170(pyridoxal phosphate binding)	00340(Histidine metabolism)	K01590	EC:4.1.1.22	PREDICTED: histidine decarboxylase-like [Solanum lycopersicum]	1.32401	1.13797	1.70907	11.5564	3.9418	5.84561	0.195422	-2.35534	0.000612467	0.0301799	down	yes
Solyc03g044930.2	Solyc03g044930.2	Solyc03g044930.2.1	GO:0016068(type I hypersensitivity)	NA	NA	NA	PREDICTED: kirola-like isoform X1 [Solanum lycopersicum]	0	0.277499	0	7.13371	1.31793	2.39052	0.0255945	-5.28802	0.000615701	0.0302626	down	yes
Solyc04g077270.3	Solyc04g077270.3	Solyc04g077270.3.1	GO:0004674(protein serine/threonine kinase activity);GO:0005886(plasma membrane);GO:0006468(protein phosphorylation);GO:0006952(defense response);GO:0009506(plasmodesma)	00520(Amino sugar and nucleotide sugar metabolism)	K01183	EC:3.2.1.14	PREDICTED: G-type lectin S-receptor-like serine/threonine-protein kinase At4g27290 [Solanum lycopersicum]	8.00742	1.20109	10.0212	0.687773	0.655581	1.53771	6.67453	2.73867	0.000619342	0.0303649	up	yes
Solyc10g078440.1	Solyc10g078440.1	Solyc10g078440.1.1	NA	NA	NA	NA	PREDICTED: uncharacterized protein LOC101268236 [Solanum lycopersicum]	96.224	13.2365	31.9975	6.53067	7.1222	10.3364	5.89673	2.55991	0.000625527	0.0305911	up	yes
Solyc08g082160.3	Solyc08g082160.3	Solyc08g082160.3.1	NA	NA	NA	NA	PREDICTED: uncharacterized protein LOC107028064 [Solanum pennellii]	10.0306	11.2668	8.42853	32.8973	44.8476	37.537	0.257855	-1.95537	0.000631421	0.0307675	down	yes
Solyc10g079620.2	Solyc10g079620.2	Solyc10g079620.2.1	GO:0008152(metabolic process);GO:0016787(hydrolase activity)	00520(Amino sugar and nucleotide sugar metabolism)	K01097	EC:3.1.3.29	haloacid dehalogenase [Solanum lycopersicum]	284.766	1.6401	2.73977	5.92569	2.47029	1.83112	28.2725	4.82133	0.000632295	0.0307675	up	yes
Solyc10g081560.2	Solyc10g081560.2	Solyc10g081560.2.1	GO:0050358(tropinone reductase activity)	00960(Tropane, piperidine and pyridine alkaloid biosynthesis)	K08081	EC:1.1.1.206	PREDICTED: tropinone reductase 1 isoform X2 [Solanum lycopersicum]	62.0311	0.6443	3.02112	2.14774	0.738457	0.739583	18.1193	4.17945	0.000647167	0.0314126	up	yes
Solyc12g087830.2	Solyc12g087830.2	Solyc12g087830.2.1	GO:0003677(DNA binding);GO:0003700(transcription factor activity, sequence-specific DNA binding);GO:0005634(nucleus);GO:0006351(transcription, DNA-templated);GO:0006355(regulation of transcription, DNA-templated);GO:0009910(negative regulation of flower development);GO:0010048(vernalization response);GO:0046983(protein dimerization activity)	03060(Protein export)	K03217	NA	PREDICTED: protein MADS AFFECTING FLOWERING 5 [Solanum lycopersicum]	53.1213	53.85	56.375	1.29936	11.3243	16.8324	5.54543	2.4713	0.000666755	0.0322829	up	yes
Solyc11g027760.1	Solyc11g027760.1	Solyc11g027760.1.1	NA	NA	NA	NA	PREDICTED: uncharacterized protein LOC105179916 [Sesamum indicum]	18.9617	1.73368	23.6951	1.39313	1.59648	1.02675	11.0524	3.46629	0.000669152	0.0323185	up	yes
Solyc08g080090.3	Solyc08g080090.3	Solyc08g080090.3.1	GO:0009507(chloroplast);GO:0010271(regulation of chlorophyll catabolic process)	NA	NA	NA	senescence-inducible chloroplast stay-green protein 1 [Solanum lycopersicum]	39.9266	4.74055	22.6819	4.72377	4.89838	3.80913	5.01434	2.32606	0.000678813	0.032704	up	yes
Solyc10g085860.1	Solyc10g085860.1	Solyc10g085860.1.1	GO:0009813(flavonoid biosynthetic process);GO:0043231(intracellular membrane-bounded organelle);GO:0052696(flavonoid glucuronidation);GO:0080043(quercetin 3-O-glucosyltransferase activity);GO:0080044(quercetin 7-O-glucosyltransferase activity)	00908(Zeatin biosynthesis)	K13496	EC:2.4.1.-	PREDICTED: UDP-glycosyltransferase 73D1 [Solanum lycopersicum]	1.00268	0.360347	0.906995	0.069896	0	0.070374	16.1833	4.01643	0.000686362	0.0329177	up	yes
Solyc09g097780.2	Solyc09g097780.2	Solyc09g097780.2.1	NA	NA	NA	NA	PREDICTED: cold and drought-regulated protein CORA-like [Solanum lycopersicum]	1042.61	361.657	1086.45	279.033	160.325	73.7081	4.85458	2.27935	0.00068663	0.0329177	up	yes
Solyc01g106310.3	Solyc01g106310.3	Solyc01g106310.3.1	NA	NA	NA	NA		27.7714	12.8601	56.3596	8.01705	3.69633	5.40398	5.66624	2.50239	0.000689808	0.0329686	up	yes
Solyc10g079930.1	Solyc10g079930.1	Solyc10g079930.1.1	GO:0008194(UDP-glycosyltransferase activity);GO:0009813(flavonoid biosynthetic process);GO:0043231(intracellular membrane-bounded organelle);GO:0052696(flavonoid glucuronidation)	00908(Zeatin biosynthesis)	K13495	EC:2.4.1.215	PREDICTED: zeatin O-glucosyltransferase-like [Solanum lycopersicum]	31.141	4.75435	50.1457	7.21198	4.98732	3.85321	5.35997	2.42223	0.000692596	0.0329686	up	yes
Solyc09g007760.3	Solyc09g007760.3	Solyc09g007760.3.1	GO:0005773(vacuole);GO:0005887(integral component of plasma membrane);GO:0009506(plasmodesma);GO:0009992(cellular water homeostasis);GO:0015250(water channel activity);GO:0015254(glycerol channel activity);GO:0034220(ion transmembrane transport)	00531(Glycosaminoglycan degradation)	K10532	EC:2.3.1.78	aquaporin PIP2-1-like [Solanum lycopersicum]	295.963	42.7577	75.5637	32.0184	16.8191	24.9509	5.6145	2.48916	0.000692775	0.0329686	up	yes
Solyc09g072750.2	Solyc09g072750.2	Solyc09g072750.2.1	NA	NA	NA	NA	PREDICTED: tetra-peptide repeat homeobox protein 1-like isoform X1 [Solanum tuberosum]	186.612	365.03	315.276	22.8117	127.425	44.645	4.44843	2.1533	0.000711633	0.0337835	up	yes
Solyc05g051580.3	Solyc05g051580.3	Solyc05g051580.3.1	GO:0004871(signal transducer activity);GO:0005886(plasma membrane);GO:0009416(response to light stimulus);GO:0010087(phloem or xylem histogenesis);GO:0010305(leaf vascular tissue pattern formation);GO:0010588(cotyledon vascular tissue pattern formation);GO:0016567(protein ubiquitination);GO:0048367(shoot system development);GO:0080022(primary root development)	00902(Monoterpenoid biosynthesis)	K15095	EC:1.1.1.208	PREDICTED: BTB/POZ domain-containing protein DOT3 isoform X2 [Solanum lycopersicum]	11.5985	0.35364	0	0.01535	0.139111	0.01551	70.3185	6.13583	0.000715794	0.0338983	up	yes
Solyc01g091465.1	Solyc01g091465.1	Solyc01g091465.1.1	GO:0005509(calcium ion binding)	04626(Plant-pathogen interaction)	K13448	NA	PREDICTED: probable calcium-binding protein CML10 [Solanum lycopersicum]	3.74748	3.55025	6.50971	0.806114	0.512733	0.420447	7.93853	2.98887	0.000719295	0.0339814	up	yes
Solyc11g045260.1	Solyc11g045260.1	Solyc11g045260.1.1	GO:0009536(plastid)	00195(Photosynthesis)	K02705	NA	CP43 chlorophyll apoprotein of photosystem II (chloroplast) [Prasinoderma coloniale]	7.41917	1.59113	11.9602	0.67286	0.524624	0	17.5122	4.13029	0.000723376	0.0340915	up	yes
Solyc02g078650.3	Solyc02g078650.3	Solyc02g078650.3.1	GO:0004503(monophenol monooxygenase activity);GO:0036263(L-DOPA monooxygenase activity)	00350(Tyrosine metabolism);00950(Isoquinoline alkaloid biosynthesis)	K00422	EC:1.10.3.1	PREDICTED: polyphenol oxidase, chloroplastic-like [Solanum lycopersicum]	3.62637	0.741196	0.218234	0	0.071942	0.118953	24.0227	4.58632	0.000725223	0.034096	up	yes
Solyc02g062590.3	Solyc02g062590.3	Solyc02g062590.3.1	GO:0005634(nucleus);GO:0005737(cytoplasm);GO:0006012(galactose metabolic process);GO:0006979(response to oxidative stress);GO:0009409(response to cold);GO:0009414(response to water deprivation);GO:0009651(response to salt stress);GO:0009737(response to abscisic acid);GO:0016051(carbohydrate biosynthetic process);GO:0016757(transferase activity, transferring glycosyl groups);GO:0016758(transferase…	00052(Galactose metabolism)	K18819	EC:2.4.1.123	PREDICTED: galactinol synthase 2-like [Solanum lycopersicum]	1.76748	0.499075	2.46504	0.159319	0	0	29.6988	4.89233	0.000727935	0.0341347	up	yes
Solyc01g066190.1	Solyc01g066190.1	Solyc01g066190.1.1	NA	NA	NA	NA		6.63155	0	3.41636	0	0.106864	0	94.0252	6.55498	0.000729553	0.0341347	up	yes
Solyc01g058250.2	Solyc01g058250.2	Solyc01g058250.2.1	GO:0009416(response to light stimulus);GO:0009686(gibberellin biosynthetic process);GO:0009740(gibberellic acid mediated signaling pathway);GO:0016707(gibberellin 3-beta-dioxygenase activity)	00904(Diterpenoid biosynthesis)	K04124	EC:1.14.11.15	PREDICTED: gibberellin 3-beta-dioxygenase 1-like [Solanum lycopersicum]	2.86356	0	0.480295	0.026119	0.026114	0	64.018	6.00041	0.000742525	0.0346583	up	yes
Solyc12g033060.1	Solyc12g033060.1	Solyc12g033060.1.1	GO:0009536(plastid)	00195(Photosynthesis)	K02690	NA	photosystem I P700 apoprotein A2 (chloroplast) [Actinidia deliciosa]	5.53812	0.375094	9.21286	0.272703	0.38646	0.492324	13.1361	3.71547	0.000748581	0.0348325	up	yes
Solyc12g040790.2	Solyc12g040790.2	Solyc12g040790.2.1	GO:0005737(cytoplasm);GO:0008757(S-adenosylmethionine-dependent methyltransferase activity);GO:0032259(methylation)	00564(Glycerophospholipid metabolism)	K05929	EC:2.1.1.103	PREDICTED: phosphomethylethanolamine N-methyltransferase [Solanum lycopersicum]	7.07504	11.059	8.04993	19.9254	38.2835	39.0685	0.269168	-1.89342	0.000749837	0.0348325	down	yes
Solyc09g055950.1	Solyc09g055950.1	Solyc09g055950.1.1	GO:0009536(plastid)	00195(Photosynthesis)	K02706	NA	photosystem II protein D2 [Atropa belladonna]	10.0665	1.31993	16.2745	0.552843	1.30375	0.757213	10.5826	3.40363	0.0007698	0.0356747	up	yes
Solyc08g068610.3	Solyc08g068610.3	Solyc08g068610.3.1	GO:0005829(cytosol);GO:0005886(plasma membrane);GO:0006520(cellular amino acid metabolic process);GO:0006580(ethanolamine metabolic process);GO:0009793(embryo development ending in seed dormancy);GO:0016831(carboxy-lyase activity);GO:0019752(carboxylic acid metabolic process);GO:0030170(pyridoxal phosphate binding)	00340(Histidine metabolism)	K01590	EC:4.1.1.22	aromatic amino acid decarboxylase 1B [Solanum lycopersicum]	1.90633	0.77452	6.32843	0.105285	0.198197	0.483535	11.4474	3.51695	0.000782264	0.0361662	up	yes
Solyc04g071075.1	Solyc04g071075.1	Solyc04g071075.1.1	NA	NA	NA	NA		1.22522	6.14343	5.7446	0.292454	0.719791	0.431264	9.08429	3.18337	0.000799743	0.0368867	up	yes
Solyc12g087840.1	Solyc12g087840.1	Solyc12g087840.1.1	GO:0043161(proteasome-mediated ubiquitin-dependent protein catabolic process);GO:0061630(ubiquitin protein ligase activity)	00563(Glycosylphosphatidylinositol(GPI)-anchor biosynthesis)	K05283	EC:2.3.-.-	PREDICTED: RING-H2 finger protein ATL54-like [Solanum lycopersicum]	21.2029	2.05507	1.76356	0.911636	0.84279	0.78378	9.85794	3.30129	0.000802257	0.0369152	up	yes
Solyc06g050930.3	Solyc06g050930.3	Solyc06g050930.3.1	GO:0005737(cytoplasm);GO:0005773(vacuole);GO:0005829(cytosol);GO:0006491(N-glycan processing);GO:0006517(protein deglycosylation);GO:0016798(hydrolase activity, acting on glycosyl bonds);GO:0033925(mannosyl-glycoprotein endo-beta-N-acetylglucosaminidase activity)	00511(Other glycan degradation)	K01227	EC:3.2.1.96	cytosolic endo-beta-N-acetylglucosaminidase [Solanum lycopersicum]	13.276	6.57886	15.8357	1.3606	4.97586	2.90928	3.86022	1.94868	0.000810933	0.037169	up	yes
Solyc02g089210.3	Solyc02g089210.3	Solyc02g089210.3.1	GO:0005515(protein binding)	03060(Protein export)	K03217	NA	PREDICTED: truncated transcription factor CAULIFLOWER A [Solanum lycopersicum]	4.92711	5.67215	0.965661	0	0.267466	0.396627	17.4146	4.12223	0.00081491	0.037169	up	yes
Solyc06g009940.1	Solyc06g009940.1	Solyc06g009940.1.1	GO:0009536(plastid)	00195(Photosynthesis)	K02689	NA	photosystem I P700 chlorophyll a apoprotein A1 (chloroplast) [Stockwellia quadrifida]	5.4294	1.60546	13.5869	0.265549	1.01821	0.359586	12.5486	3.64946	0.00081563	0.037169	up	yes
Solyc09g092490.3	Solyc09g092490.3	Solyc09g092490.3.1	GO:0009813(flavonoid biosynthetic process);GO:0043231(intracellular membrane-bounded organelle);GO:0052696(flavonoid glucuronidation);GO:0080043(quercetin 3-O-glucosyltransferase activity);GO:0080044(quercetin 7-O-glucosyltransferase activity)	00942(Anthocyanin biosynthesis)	K12338	EC:2.4.1.298	PREDICTED: crocetin glucosyltransferase, chloroplastic-like [Solanum lycopersicum]	63.3733	0.339847	0.21538	1.20166	0.250843	0.24074	37.7549	5.23859	0.000816878	0.037169	up	yes
Solyc10g078260.2	Solyc10g078260.2	Solyc10g078260.2.1	GO:0003755(peptidyl-prolyl cis-trans isomerase activity);GO:0005528(FK506 binding);GO:0005789(endoplasmic reticulum membrane);GO:0061077(chaperone-mediated protein folding)	NA	NA	NA	PREDICTED: 70 kDa peptidyl-prolyl isomerase isoform X1 [Solanum lycopersicum]	7.36904	30.3954	0.084605	0.408679	1.10077	0.410098	19.7177	4.30142	0.000821117	0.037169	up	yes
Solyc09g063150.3	Solyc09g063150.3	Solyc09g063150.3.1	GO:0004364(glutathione transferase activity);GO:0005737(cytoplasm);GO:0006749(glutathione metabolic process);GO:0009407(toxin catabolic process)	00480(Glutathione metabolism)	K00799	EC:2.5.1.18	PREDICTED: probable glutathione S-transferase [Solanum lycopersicum]	3.79091	0.058244	5.38108	0.158039	0	0	58.4048	5.86801	0.000821611	0.037169	up	yes
Solyc09g009130.3	Solyc09g009130.3	Solyc09g009130.3.1	NA	NA	NA	NA	putative phytosulfokine peptide precursor [Solanum lycopersicum]	135.21	16.2497	49.072	17.7955	13.7819	8.31973	5.0262	2.32947	0.000823006	0.037169	up	yes
Solyc10g054900.2	Solyc10g054900.2	Solyc10g054900.2.1	NA	NA	NA	NA	PREDICTED: proline-rich protein 4-like [Solanum lycopersicum]	1.14063	0.725297	77.5081	1.69962	0.25055	0.60548	31.0583	4.95691	0.00082305	0.037169	up	yes
Solyc07g055560.3	Solyc07g055560.3	Solyc07g055560.3.1	GO:0004497(monooxygenase activity)	00905(Brassinosteroid biosynthesis)	K15639	EC:1.14.-.-	PREDICTED: cytochrome P450 CYP72A219 [Solanum lycopersicum]	15.9469	0.309687	0.636128	0.160482	0.343649	0.534338	16.267	4.02387	0.000825793	0.0372065	up	yes
Solyc09g011860.3	Solyc09g011860.3	Solyc09g011860.3.1	GO:0005737(cytoplasm)	00561(Glycerolipid metabolism);00564(Glycerophospholipid metabolism)	K13506	EC:2.3.1.15	PREDICTED: uncharacterized protein At1g04910-like [Solanum lycopersicum]	5.1005	0.648438	2.99784	0.401834	0.209011	0.461435	8.15718	3.02807	0.000831523	0.0373506	up	yes
Solyc05g016120.2	Solyc05g016120.2	Solyc05g016120.2.1	GO:0009536(plastid)	00195(Photosynthesis)	K02703	NA	PsbA, partial (chloroplast) [Bhesa sp. CCD-2012]	70.593	5.96241	135.603	14.3334	11.8008	3.45746	7.16954	2.84188	0.000833228	0.0373506	up	yes
Solyc07g008570.3	Solyc07g008570.3	Solyc07g008570.3.1	GO:0003993(acid phosphatase activity);GO:0004722(protein serine/threonine phosphatase activity);GO:0005576(extracellular region);GO:0016311(dephosphorylation);GO:0046872(metal ion binding)	NA	NA	NA	PREDICTED: LOW QUALITY PROTEIN: probable inactive purple acid phosphatase 27 [Solanum lycopersicum]	13.2488	2.07432	10.0216	0.681672	2.06305	1.81359	5.56012	2.47512	0.000834746	0.0373506	up	yes
Solyc07g045030.3	Solyc07g045030.3	Solyc07g045030.3.1	GO:0003677(DNA binding);GO:0003700(transcription factor activity, sequence-specific DNA binding);GO:0005634(nucleus);GO:0005992(trehalose biosynthetic process);GO:0006351(transcription, DNA-templated);GO:0006355(regulation of transcription, DNA-templated);GO:0006561(proline biosynthetic process);GO:0007275(multicellular organism development);GO:0009718(anthocyanin-containing compound biosynthetic…	03013(RNA transport);03015(mRNA surveillance pathway);03018(RNA degradation)	K13126	NA	PREDICTED: transcription factor JUNGBRUNNEN 1-like isoform X1 [Solanum lycopersicum]	1.0553	0.122142	1.29634	0	0.07019	0.055945	19.6122	4.29368	0.000839143	0.0374155	up	yes
Solyc12g088760.1	Solyc12g088760.1	Solyc12g088760.1.1	GO:0004252(serine-type endopeptidase activity);GO:0005618(cell wall)	04144(Endocytosis)	K18443	NA	PREDICTED: subtilisin-like protease SBT1.9 isoform X1 [Solanum lycopersicum]	25.4452	15.816	26.6127	2.68578	3.86199	9.80362	4.15096	2.05344	0.000841205	0.0374155	up	yes
Solyc06g051800.3	Solyc06g051800.3	Solyc06g051800.3.1	GO:0005576(extracellular region);GO:0006949(syncytium formation);GO:0009505(plant-type cell wall);GO:0009664(plant-type cell wall organization);GO:0009826(unidimensional cell growth);GO:0009828(plant-type cell wall loosening);GO:0009831(plant-type cell wall modification involved in multidimensional cell growth);GO:0016020(membrane)	NA	NA	NA	expansin precursor [Solanum lycopersicum]	3.31209	1.81113	6.98888	0.270101	0.898782	0.496363	7.27346	2.86264	0.000841964	0.0374155	up	yes
Solyc03g114860.3	Solyc03g114860.3	Solyc03g114860.3.1	GO:0005794(Golgi apparatus);GO:0005829(cytosol);GO:0009832(plant-type cell wall biogenesis);GO:0033356(UDP-L-arabinose metabolic process);GO:0052691(UDP-arabinopyranose mutase activity)	00520(Amino sugar and nucleotide sugar metabolism)	K13379	EC:2.4.1.-;EC:5.4.99.30	UDP-arabinose mutase-like protein [Solanum lycopersicum]	12.4328	6.24591	14.3227	1.39337	1.75288	3.47262	4.98597	2.31787	0.000846836	0.0375463	up	yes
Solyc03g082700.3	Solyc03g082700.3	Solyc03g082700.3.1	GO:0006857(oligopeptide transport);GO:0015031(protein transport);GO:0015198(oligopeptide transporter activity);GO:0015833(peptide transport);GO:0016020(membrane);GO:0016021(integral component of membrane);GO:0055085(transmembrane transport)	NA	NA	NA	PREDICTED: oligopeptide transporter 6 [Solanum lycopersicum]	0.064876	0.966378	6.22141	0.118667	0.098211	0	33.4412	5.06355	0.000859944	0.0380408	up	yes
Solyc11g017270.2	Solyc11g017270.2	Solyc11g017270.2.1	GO:0004672(protein kinase activity);GO:0005524(ATP binding);GO:0005886(plasma membrane);GO:0006468(protein phosphorylation);GO:0016021(integral component of membrane)	04075(Plant hormone signal transduction)	K13415	EC:2.7.10.1;EC:2.7.11.1	PREDICTED: leucine-rich repeat receptor-like tyrosine-protein kinase PXC3 [Solanum pennellii]	19.8614	3.26015	34.0341	4.78151	4.29972	2.27773	5.03177	2.33107	0.000862558	0.0380556	up	yes
Solyc12g038080.1	Solyc12g038080.1	Solyc12g038080.1.1	GO:0009536(plastid)	00195(Photosynthesis)	K02705	NA	photosystem II cp43 protein, partial (chloroplast) [Nelumbo lutea]	19.8504	3.60041	26.0739	0.616315	3.28976	0.897639	10.3097	3.36593	0.000864189	0.0380556	up	yes
Solyc06g063090.3	Solyc06g063090.3	Solyc06g063090.3.1	GO:0001666(response to hypoxia);GO:0004021(L-alanine:2-oxoglutarate aminotransferase activity);GO:0005524(ATP binding);GO:0005739(mitochondrion);GO:0005829(cytosol);GO:0009058(biosynthetic process);GO:0009507(chloroplast);GO:0019481(L-alanine catabolic process, by transamination);GO:0030170(pyridoxal phosphate binding);GO:0046686(response to cadmium ion)	01200(Carbon metabolism);01210(2-Oxocarboxylic acid metabolism);01230(Biosynthesis of amino acids);00710(Carbon fixation in photosynthetic organisms);00250(Alanine, aspartate and glutamate metabolism);00220(Arginine biosynthesis)	K00814	EC:2.6.1.2	PREDICTED: alanine aminotransferase 2 [Solanum lycopersicum]	10.9982	4.29875	18.1226	1.61546	4.08915	1.65733	4.53949	2.18253	0.0008668	0.0380844	up	yes
Solyc03g020040.3	Solyc03g020040.3	Solyc03g020040.3.1	GO:0004867(serine-type endopeptidase inhibitor activity);GO:0005575(cellular_component);GO:0050830(defense response to Gram-positive bacterium);GO:0050832(defense response to fungus)	NA	NA	NA	PREDICTED: proteinase inhibitor type-2-like [Solanum lycopersicum]	21.8233	72.3452	5.59091	0.080962	4.44584	3.84465	11.9166	3.5749	0.000874847	0.0383514	up	yes
Solyc07g008630.1	Solyc07g008630.1	Solyc07g008630.1.1	GO:0005618(cell wall);GO:0006952(defense response);GO:0007165(signal transduction);GO:0050832(defense response to fungus)	04626(Plant-pathogen interaction)	K13466	NA	PREDICTED: LRR receptor-like serine/threonine-protein kinase FLS2 [Solanum lycopersicum]	0.804549	0.13012	0.570577	0.016927	0.017106	0.07651	13.6168	3.76732	0.00087965	0.0384221	up	yes
Solyc12g036793.1	Solyc12g036793.1	Solyc12g036793.1.1	GO:0006952(defense response);GO:0007165(signal transduction);GO:0016021(integral component of membrane)	NA	NA	NA	PREDICTED: receptor-like protein 12 [Solanum tuberosum]	5.75534	0.611232	6.31304	0.617332	0.466919	0.042424	11.254	3.49237	0.000880407	0.0384221	up	yes
Solyc02g077060.2	Solyc02g077060.2	Solyc02g077060.2.1	NA	NA	NA	NA	PREDICTED: uncharacterized protein LOC104645842 [Solanum lycopersicum]	5.25046	0.1194	2.99844	0.215475	0	0.039761	32.7865	5.03503	0.000889013	0.0387109	up	yes
Solyc11g066130.1	Solyc11g066130.1	Solyc11g066130.1.1	GO:0003674(molecular_function);GO:0005576(extracellular region);GO:0009505(plant-type cell wall);GO:0009506(plasmodesma);GO:0051707(response to other organism)	NA	NA	NA	osmotin-like protein precursor [Solanum lycopersicum]	104.174	86.8932	206.144	28.4096	43.0949	40.9538	3.53208	1.82052	0.000895238	0.0387799	up	yes
Solyc02g084850.3	Solyc02g084850.3	Solyc02g084850.3.1	GO:0005829(cytosol);GO:0009414(response to water deprivation);GO:0009631(cold acclimation);GO:0009737(response to abscisic acid)	NA	NA	NA	abscisic acid and environmental stress-inducible protein TAS14 [Solanum lycopersicum]	21.7886	1.98424	6.77993	0.911902	1299.69	61.1647	0.0224361	-5.47803	0.00089622	0.0387799	down	yes
Solyc05g008950.3	Solyc05g008950.3	Solyc05g008950.3.1	GO:0004674(protein serine/threonine kinase activity);GO:0005886(plasma membrane);GO:0007166(cell surface receptor signaling pathway)	04626(Plant-pathogen interaction)	K13430	EC:2.7.11.1	PREDICTED: LEAF RUST 10 DISEASE-RESISTANCE LOCUS RECEPTOR-LIKE PROTEIN KINASE-like 1.1 isoform X2 [Solanum lycopersicum]	32.1144	26.1951	16.0492	7.68423	4.4835	7.84466	3.71563	1.89361	0.000896575	0.0387799	up	yes
Solyc05g007300.3	Solyc05g007300.3	Solyc05g007300.3.1	GO:0003674(molecular_function);GO:0005634(nucleus);GO:0009414(response to water deprivation);GO:0009506(plasmodesma);GO:0009737(response to abscisic acid);GO:0016021(integral component of membrane);GO:0042538(hyperosmotic salinity response)	NA	NA	NA	PREDICTED: HVA22-like protein c isoform X2 [Solanum lycopersicum]	12.0669	0.548955	5.17433	0.14888	0.07536	0.751092	18.2402	4.18905	0.000899616	0.0388251	up	yes
Solyc10g080920.2	Solyc10g080920.2	Solyc10g080920.2.1	GO:0003677(DNA binding);GO:0003700(transcription factor activity, sequence-specific DNA binding);GO:0005634(nucleus);GO:0006351(transcription, DNA-templated);GO:0006355(regulation of transcription, DNA-templated)	00040(Pentose and glucuronate interconversions);00500(Starch and sucrose metabolism)	K01184	EC:3.2.1.15	PREDICTED: protein RADIALIS-like 1 [Solanum lycopersicum]	3.6285	4.07581	5.19493	11.3894	18.4916	14.793	0.288742	-1.79215	0.000903416	0.0389029	down	yes
Solyc01g017740.1	Solyc01g017740.1	Solyc01g017740.1.1	GO:0009536(plastid)	00195(Photosynthesis)	K02635	NA	cytochrome b6 (chloroplast) [Fragaria virginiana]	6.04834	0.911097	10.5352	0.250389	0.735691	0.407139	12.557	3.65041	0.000906157	0.0389348	up	yes
Solyc08g016270.2	Solyc08g016270.2	Solyc08g016270.2.1	GO:0007165(signal transduction);GO:0016021(integral component of membrane)	NA	NA	NA	PREDICTED: LRR receptor-like serine/threonine-protein kinase GSO1 isoform X1 [Solanum lycopersicum]	0.063261	0.392755	2.23989	0.05998	0.029395	0.063281	17.66	4.14241	0.00092832	0.0397256	up	yes
Solyc06g062920.3	Solyc06g062920.3	Solyc06g062920.3.1	GO:0005515(protein binding)	04626(Plant-pathogen interaction)	K13430	EC:2.7.11.1	auxin-regulated dual specificity cytosolic kinase [Solanum lycopersicum]	0.560526	0.077942	1.44983	0.071801	0.028921	0.028917	16.1086	4.00976	0.000928645	0.0397256	up	yes
Solyc03g117800.3	Solyc03g117800.3	Solyc03g117800.3.1	GO:0003824(catalytic activity);GO:0005506(iron ion binding);GO:0005789(endoplasmic reticulum membrane);GO:0005886(plasma membrane);GO:0006633(fatty acid biosynthetic process);GO:0006723(cuticle hydrocarbon biosynthetic process);GO:0010025(wax biosynthetic process);GO:0016020(membrane);GO:0016021(integral component of membrane);GO:0016491(oxidoreductase activity);GO:0042335(cuticle development);GO…	00073(Cutin, suberine and wax biosynthesis)	K15404	EC:4.1.99.5	PREDICTED: protein ECERIFERUM 3 isoform X1 [Solanum lycopersicum]	15.1032	4.00221	41.522	5.69904	3.07782	2.77646	5.24763	2.39167	0.000933517	0.0398464	up	yes
Solyc07g008590.1	Solyc07g008590.1	Solyc07g008590.1.1	GO:0004674(protein serine/threonine kinase activity);GO:0005886(plasma membrane);GO:0006468(protein phosphorylation)	04626(Plant-pathogen interaction)	K13466	NA	PREDICTED: LRR receptor-like serine/threonine-protein kinase GSO1 [Solanum lycopersicum]	6.46816	3.60193	7.25081	1.60624	1.45743	1.35869	3.91667	1.96963	0.00094361	0.0401891	up	yes
Solyc04g082200.2	Solyc04g082200.2	Solyc04g082200.2.1	GO:0005829(cytosol);GO:0009414(response to water deprivation);GO:0009631(cold acclimation);GO:0009737(response to abscisic acid);GO:0016020(membrane)	NA	NA	NA	dehydrin [Solanum lycopersicum]	180.503	38.1504	439.48	56.9583	20.1204	28.2852	6.24629	2.643	0.000949341	0.0403274	up	yes
Solyc01g067120.3	Solyc01g067120.3	Solyc01g067120.3.1	GO:0031461(cullin-RING ubiquitin ligase complex);GO:0031625(ubiquitin protein ligase binding);GO:0042787(protein ubiquitination involved in ubiquitin-dependent protein catabolic process);GO:0061630(ubiquitin protein ligase activity)	04141(Protein processing in endoplasmic reticulum);04120(Ubiquitin mediated proteolysis)	K03347	NA	PREDICTED: cullin-1-like isoform X2 [Solanum lycopersicum]	22.3052	0.787564	5.18619	0.57713	0.097242	1.16097	15.408	3.94561	0.000951001	0.0403274	up	yes
Solyc11g072500.2	Solyc11g072500.2	Solyc11g072500.2.1	GO:0003677(DNA binding);GO:0003700(transcription factor activity, sequence-specific DNA binding);GO:0005634(nucleus);GO:0006351(transcription, DNA-templated);GO:0006355(regulation of transcription, DNA-templated);GO:0044212(transcription regulatory region DNA binding);GO:0046872(metal ion binding);GO:0048364(root development)	04712(Circadian rhythm - plant)	K16222	NA	PREDICTED: dof zinc finger protein DOF5.3 [Solanum lycopersicum]	43.1648	12.9739	53.0574	10.8283	11.2963	6.68593	3.79014	1.92225	0.000978477	0.0413132	up	yes
Solyc02g069260.3	Solyc02g069260.3	Solyc02g069260.3.1	GO:0005515(protein binding);GO:0005737(cytoplasm);GO:0006351(transcription, DNA-templated);GO:0006355(regulation of transcription, DNA-templated);GO:0006417(regulation of translation);GO:0019048(modulation by virus of host morphology or physiology);GO:0030529(intracellular ribonucleoprotein complex);GO:0031047(gene silencing by RNA);GO:0035197(siRNA binding);GO:0042742(defense response to bacteri…	NA	NA	NA	argonaute 2A [Solanum lycopersicum]	26.7837	11.5644	32.7983	6.04301	6.24097	7.44064	3.60698	1.85079	0.000978494	0.0413132	up	yes
Solyc12g032990.1	Solyc12g032990.1	Solyc12g032990.1.1	GO:0009536(plastid)	00195(Photosynthesis)	K02690	NA	photosystem I P700 apoprotein A2 [Pelargonium x hortorum]	2.85734	0.596602	5.29582	0.119667	0.225652	0.369122	12.247	3.61436	0.000988162	0.0416311	up	yes
Solyc07g055490.3	Solyc07g055490.3	Solyc07g055490.3.1	GO:0004497(monooxygenase activity)	00905(Brassinosteroid biosynthesis)	K15639	EC:1.14.-.-	PREDICTED: cytochrome P450 CYP72A219 isoform X1 [Solanum lycopersicum]	3.1959	0.033852	6.83186	0.152403	0	0	66.0198	6.04483	0.000990561	0.0416421	up	yes
Solyc04g072030.1	Solyc04g072030.1	Solyc04g072030.1.1	GO:0003924(GTPase activity);GO:0005525(GTP binding);GO:0005737(cytoplasm);GO:0005874(microtubule)	04144(Endocytosis)	K01528	EC:3.6.5.5	PREDICTED: dynamin-related protein 4C [Solanum lycopersicum]	26.0841	17.129	26.9366	2.93096	10.0705	7.19443	3.47345	1.79637	0.000995433	0.0417567	up	yes
Solyc12g044940.2	Solyc12g044940.2	Solyc12g044940.2.1	GO:0016020(membrane);GO:0016491(oxidoreductase activity)	01212(Fatty acid metabolism);01040(Biosynthesis of unsaturated fatty acids)	K10256	EC:1.14.19.6;EC:1.14.19.22	PREDICTED: 3-oxoacyl-[acyl-carrier-protein] reductase FabG-like, partial [Solanum tuberosum]	59.3568	16.7473	89.3342	18.2534	8.85092	11.6041	4.27396	2.09557	0.00101716	0.0425546	up	yes
Solyc07g043250.1	Solyc07g043250.1	Solyc07g043250.1.1	GO:0003674(molecular_function);GO:0005634(nucleus);GO:0008150(biological_process)	NA	NA	NA	PREDICTED: VQ motif-containing protein 22 [Solanum lycopersicum]	9.91153	8.09991	62.1025	5.59308	1.55252	2.10344	8.66187	3.11468	0.00101883	0.0425546	up	yes
Solyc04g063350.3	Solyc04g063350.3	Solyc04g063350.3.1	GO:0003863(3-methyl-2-oxobutanoate dehydrogenase (2-methylpropanoyl-transferring) activity);GO:0005739(mitochondrion);GO:0005759(mitochondrial matrix);GO:0009646(response to absence of light);GO:0009744(response to sucrose);GO:0043617(cellular response to sucrose starvation);GO:0046872(metal ion binding);GO:0055114(oxidation-reduction process)	00640(Propanoate metabolism);00280(Valine, leucine and isoleucine degradation)	K00166	EC:1.2.4.4	PREDICTED: 2-oxoisovalerate dehydrogenase subunit alpha 1, mitochondrial isoform X1 [Solanum lycopersicum]	10.8745	7.37893	32.0521	4.85597	3.45632	3.7223	4.18007	2.06353	0.00102817	0.042853	up	yes
Solyc05g052210.3	Solyc05g052210.3	Solyc05g052210.3.1	NA	NA	NA	NA	PREDICTED: uncharacterized protein LOC101266516 isoform X1 [Solanum lycopersicum]	9.36159	1.83739	15.437	1.85391	1.36857	0.911748	6.4428	2.68769	0.00103453	0.0429765	up	yes
Solyc00g026160.3	Solyc00g026160.3	Solyc00g026160.3.1	GO:0000293(ferric-chelate reductase activity);GO:0005576(extracellular region);GO:0006811(ion transport);GO:0016020(membrane);GO:0016021(integral component of membrane);GO:0046872(metal ion binding);GO:0055114(oxidation-reduction process)	04626(Plant-pathogen interaction)	K13447	EC:1.6.3.-;EC:1.11.1.-	PREDICTED: ferric reduction oxidase 4 [Solanum lycopersicum]	2.25063	0.422301	0.851205	0.132139	60.6958	12.2697	0.0482114	-4.37448	0.00103555	0.0429765	down	yes
Solyc10g080840.1	Solyc10g080840.1	Solyc10g080840.1.1	GO:0004497(monooxygenase activity);GO:0005506(iron ion binding);GO:0005576(extracellular region);GO:0016021(integral component of membrane);GO:0016705(oxidoreductase activity, acting on paired donors, with incorporation or reduction of molecular oxygen);GO:0020037(heme binding);GO:0055114(oxidation-reduction process)	00073(Cutin, suberine and wax biosynthesis)	K15405	NA	PREDICTED: alkane hydroxylase MAH1-like [Solanum lycopersicum]	29.3836	20.0932	20.9356	5.8071	5.81931	9.25264	3.3724	1.75377	0.0010502	0.0434747	up	yes
Solyc05g007510.3	Solyc05g007510.3	Solyc05g007510.3.1	GO:0000166(nucleotide binding);GO:0003676(nucleic acid binding);GO:0003723(RNA binding);GO:0003968(RNA-directed RNA polymerase activity);GO:0005634(nucleus);GO:0006952(defense response);GO:0009615(response to virus);GO:0009751(response to salicylic acid);GO:0010025(wax biosynthetic process);GO:0016441(posttranscriptional gene silencing);GO:0060148(positive regulation of posttranscriptional gene s…	NA	NA	NA	RNA-directed RNA polymerase [Solanum lycopersicum]	7.52264	8.6467	14.6147	1.34082	4.74142	2.64994	3.52535	1.81777	0.00105338	0.0434747	up	yes
Solyc03g078490.3	Solyc03g078490.3	Solyc03g078490.3.1	GO:0009813(flavonoid biosynthetic process);GO:0043231(intracellular membrane-bounded organelle);GO:0052696(flavonoid glucuronidation);GO:0080043(quercetin 3-O-glucosyltransferase activity);GO:0080044(quercetin 7-O-glucosyltransferase activity)	00908(Zeatin biosynthesis)	NA	NA	PREDICTED: 7-deoxyloganetin glucosyltransferase-like [Solanum lycopersicum]	24.3265	1.32115	24.9244	4.11659	1.11157	1.04506	8.06158	3.01106	0.00105426	0.0434747	up	yes
Solyc09g008010.3	Solyc09g008010.3	Solyc09g008010.3.1	GO:0004672(protein kinase activity);GO:0005524(ATP binding);GO:0005886(plasma membrane);GO:0006468(protein phosphorylation);GO:0016301(kinase activity)	04626(Plant-pathogen interaction)	K13430	EC:2.7.11.1	PREDICTED: probable receptor-like protein kinase At5g47070 isoform X1 [Solanum lycopersicum]	28.4425	6.54989	31.2139	6.25761	6.23194	4.34057	3.93379	1.97592	0.00107737	0.044334	up	yes
Solyc01g010200.3	Solyc01g010200.3	Solyc01g010200.3.1	NA	NA	NA	NA	PREDICTED: uncharacterized protein LOC101259868 [Solanum lycopersicum]	107.996	81.8501	151.49	23.5852	46.854	33.567	3.28188	1.71452	0.00108034	0.0443624	up	yes
Solyc01g087820.2	Solyc01g087820.2	Solyc01g087820.2.1	GO:0004252(serine-type endopeptidase activity);GO:0005618(cell wall)	04144(Endocytosis)	K18443	NA	subtilisin-like protease 4B [Solanum lycopersicum]	8.38636	3.84285	23.2348	2.24466	3.27019	0.307965	6.09053	2.60657	0.00108715	0.044548	up	yes
Solyc07g048070.3	Solyc07g048070.3	Solyc07g048070.3.1	GO:0005886(plasma membrane);GO:0016020(membrane);GO:0016021(integral component of membrane);GO:0046872(metal ion binding);GO:0055114(oxidation-reduction process)	NA	NA	NA	PREDICTED: cytochrome b561 and DOMON domain-containing protein At5g47530 [Solanum lycopersicum]	1.94418	0.272944	1.79674	0.075269	0.113826	0.18274	10.7947	3.43226	0.00110333	0.0451161	up	yes
Solyc02g093720.3	Solyc02g093720.3	Solyc02g093720.3.1	GO:0003674(molecular_function);GO:0005634(nucleus);GO:0008150(biological_process)	NA	NA	NA	PREDICTED: protein WVD2-like 4 [Solanum lycopersicum]	76.7341	4.29491	2.0888	3.09422	1.79506	3.5224	9.88122	3.30469	0.00111143	0.0451911	up	yes
Solyc02g080190.3	Solyc02g080190.3	Solyc02g080190.3.1	GO:0030599(pectinesterase activity);GO:0046910(pectinesterase inhibitor activity);GO:0071944(cell periphery)	00040(Pentose and glucuronate interconversions);00500(Starch and sucrose metabolism)	K01051	EC:3.1.1.11	PREDICTED: pectinesterase-like [Solanum lycopersicum]	19.2511	29.7249	5.66387	1.60657	1.34131	6.56645	5.7429	2.52178	0.00111196	0.0451911	up	yes
Solyc10g017890.1	Solyc10g017890.1	Solyc10g017890.1.1	GO:0009536(plastid)	00195(Photosynthesis)	K02689	NA	photosystem I P700 chlorophyll a apoprotein A1 (chloroplast) [Aquilaria sinensis]	2.15905	0.500557	3.98387	0.176207	0.312323	0.18018	9.93478	3.31249	0.00111213	0.0451911	up	yes
Solyc01g010180.3	Solyc01g010180.3	Solyc01g010180.3.1	NA	NA	NA	NA	PREDICTED: uncharacterized protein LOC101260464 [Solanum lycopersicum]	37.1244	32.3751	42.6527	3.06221	6.51785	15.918	4.39846	2.137	0.00112692	0.0456966	up	yes
Solyc04g077230.1	Solyc04g077230.1	Solyc04g077230.1.1	NA	01210(2-Oxocarboxylic acid metabolism);01230(Biosynthesis of amino acids);00270(Cysteine and methionine metabolism);00280(Valine, leucine and isoleucine degradation);00290(Valine, leucine and isoleucine biosynthesis);00770(Pantothenate and CoA biosynthesis)	K00826	EC:2.6.1.42	hypothetical protein A4A49_13871 [Nicotiana attenuata]	336.855	97.5217	206.915	48.1175	70.2033	62.7656	3.54136	1.8243	0.00113099	0.0457342	up	yes
Solyc12g039030.1	Solyc12g039030.1	Solyc12g039030.1.1	GO:0009536(plastid)	00195(Photosynthesis)	K02703	NA	photosystem II protein D1 (plastid) [Campanula rotundifolia]	87.6065	6.98022	152.81	15.0665	8.74789	2.71762	9.32445	3.22102	0.00113255	0.0457342	up	yes
Solyc07g008410.3	Solyc07g008410.3	Solyc07g008410.3.1	GO:0006855(drug transmembrane transport);GO:0015238(drug transmembrane transporter activity)	NA	NA	NA	PREDICTED: protein DETOXIFICATION 29-like [Solanum lycopersicum]	3.57577	1.12813	0.339567	0.269696	0.107849	0.035817	12.2011	3.60894	0.00114888	0.0462976	up	yes
Solyc09g011660.3	Solyc09g011660.3	Solyc09g011660.3.1	GO:0004364(glutathione transferase activity);GO:0005737(cytoplasm);GO:0006749(glutathione metabolic process);GO:0009407(toxin catabolic process)	00480(Glutathione metabolism)	K00799	EC:2.5.1.18	PREDICTED: universal stress protein PHOS32 [Solanum lycopersicum]	6.44345	4.72978	21.761	3.23682	2.456	2.09939	4.22656	2.07949	0.00116026	0.0466598	up	yes
Solyc02g070340.3	Solyc02g070340.3	Solyc02g070340.3.1	GO:0003735(structural constituent of ribosome);GO:0006412(translation);GO:0022627(cytosolic small ribosomal subunit)	03010(Ribosome)	K02987	NA	PREDICTED: 40S ribosomal protein S4-like [Solanum lycopersicum]	1.3795	2.61366	2.93802	1.87787	18.8177	13.2678	0.204078	-2.2928	0.00116541	0.0467703	down	yes
Solyc02g088390.3	Solyc02g088390.3	Solyc02g088390.3.1	GO:0046658(anchored component of plasma membrane)	NA	NA	NA	PREDICTED: lamin-like protein [Solanum lycopersicum]	30.4693	52.0717	25.7622	157.071	112.564	132.696	0.26919	-1.8933	0.00118129	0.0472969	down	yes
Solyc09g090970.3	Solyc09g090970.3	Solyc09g090970.3.1	GO:0004864(protein phosphatase inhibitor activity);GO:0004872(receptor activity);GO:0005634(nucleus);GO:0005737(cytoplasm);GO:0009738(abscisic acid-activated signaling pathway);GO:0010427(abscisic acid binding);GO:0080163(regulation of protein serine/threonine phosphatase activity)	NA	NA	NA	TSI-1 protein [Solanum lycopersicum]	5.18275	0.490095	11.7218	0.56648	0.254892	0	21.1775	4.40446	0.0011834	0.0472969	up	yes
Solyc03g082720.3	Solyc03g082720.3	Solyc03g082720.3.1	GO:0003674(molecular_function);GO:0005634(nucleus);GO:0008150(biological_process);GO:0046872(metal ion binding)	03030(DNA replication);03420(Nucleotide excision repair);03430(Mismatch repair);03440(Homologous recombination)	K07466	NA	PREDICTED: protein yippee-like At4g27740 [Solanum lycopersicum]	103.691	26.1375	171.639	35.9381	12.2165	10.9447	5.10104	2.35079	0.00118662	0.0473285	up	yes
Solyc12g005680.3	Solyc12g005680.3	Solyc12g005680.3.1	GO:0015079(potassium ion transmembrane transporter activity);GO:0016020(membrane)	NA	NA	NA	PREDICTED: potassium transporter 5-like [Solanum lycopersicum]	0.778601	0.152338	0.966067	0.047255	0.09058	0.077354	8.81553	3.14005	0.00119461	0.0475498	up	yes
Solyc08g029000.3	Solyc08g029000.3	Solyc08g029000.3.1	GO:0016165(linoleate 13S-lipoxygenase activity)	00591(Linoleic acid metabolism)	K15718	EC:1.13.11.58	PREDICTED: probable linoleate 9S-lipoxygenase 5 [Solanum lycopersicum]	0.519139	0.245613	13.8676	0.446687	0.03168	0.035336	28.4842	4.83209	0.00119993	0.0476641	up	yes
Solyc10g052600.1	Solyc10g052600.1	Solyc10g052600.1.1	GO:0005737(cytoplasm);GO:0008757(S-adenosylmethionine-dependent methyltransferase activity);GO:0032259(methylation)	NA	NA	NA	PREDICTED: probable methyltransferase PMT19 [Solanum lycopersicum]	2.09331	0.727149	1.5755	0.26064	0.043925	0.130822	10.0967	3.33581	0.00120591	0.047804	up	yes
Solyc02g085010.1	Solyc02g085010.1	Solyc02g085010.1.1	GO:0003674(molecular_function);GO:0005739(mitochondrion);GO:0008150(biological_process)	NA	NA	NA	PREDICTED: uncharacterized protein LOC101264778 [Solanum lycopersicum]	28.0194	1.88241	24.804	2.43118	0.626535	2.31008	10.1915	3.34929	0.00121589	0.0481018	up	yes
Solyc10g076500.2	Solyc10g076500.2	Solyc10g076500.2.1	GO:0005886(plasma membrane);GO:0006952(defense response);GO:0007165(signal transduction);GO:0016301(kinase activity)	NA	NA	NA	PREDICTED: receptor-like protein 12 [Solanum lycopersicum]	2.13553	1.16115	1.08225	0.07706	0.152354	0.381856	7.16367	2.8407	0.00122283	0.0482781	up	yes
Solyc11g072470.2	Solyc11g072470.2	Solyc11g072470.2.1	GO:0005634(nucleus);GO:0005739(mitochondrion);GO:0008150(biological_process)	00511(Other glycan degradation)	K01227	EC:3.2.1.96	LOB domain protein 1, putative [Solanum demissum]	2.22875	0.211283	4.13918	0.20375	0	0.100698	21.6103	4.43365	0.00124034	0.0488568	up	yes
Solyc11g021360.2	Solyc11g021360.2	Solyc11g021360.2.1	NA	NA	NA	NA	PREDICTED: uncharacterized protein LOC101250021 [Solanum lycopersicum]	8.85078	54.828	10.028	1.14377	5.87661	4.79352	6.23899	2.64131	0.0012425	0.0488568	up	yes
Solyc07g006700.1	Solyc07g006700.1	Solyc07g006700.1.1	GO:0003674(molecular_function);GO:0005576(extracellular region);GO:0008150(biological_process)	04075(Plant hormone signal transduction);04626(Plant-pathogen interaction)	K13449	NA	PREDICTED: pathogenesis-related protein PR-1 [Solanum lycopersicum]	126.296	9.5355	2.43206	3.61968	3.84859	6.27486	10.0606	3.33064	0.00126781	0.0496675	up	yes
Solyc04g054950.3	Solyc04g054950.3	Solyc04g054950.3.1	GO:0005829(cytosol);GO:0016491(oxidoreductase activity);GO:0055114(oxidation-reduction process)	00960(Tropane, piperidine and pyridine alkaloid biosynthesis)	K08081	EC:1.1.1.206	PREDICTED: tropinone reductase homolog [Solanum lycopersicum]	1.0674	1.20338	9.87569	0.198971	0.386268	0.50029	11.1894	3.48407	0.00126823	0.0496675	up	yes
Solyc09g084470.3	Solyc09g084470.3	Solyc09g084470.3.1	NA	NA	NA	NA	wound-induced proteinase inhibitor 1 precursor [Solanum lycopersicum]	789.021	32.8707	763.64	38.8321	58.5214	112.464	7.55673	2.91776	0.00127243	0.049693	up	yes
Solyc00g203660.2	Solyc00g203660.2	Solyc00g203660.2.1	GO:0016021(integral component of membrane);GO:0016339(calcium-dependent cell-cell adhesion via plasma membrane cell adhesion molecules)	01200(Carbon metabolism);00630(Glyoxylate and dicarboxylate metabolism);00710(Carbon fixation in photosynthetic organisms)	K01601	EC:4.1.1.39	ribulose-1,5-bisphosphate carboxylase/oxygenase large subunit (chloroplast) [Quercus virginiana]	18.177	3.83106	37.2556	1.26024	5.56711	1.55892	7.06676	2.82105	0.00127398	0.049693	up	yes
Solyc09g005260.3	Solyc09g005260.3	Solyc09g005260.3.1	GO:0005515(protein binding);GO:0005773(vacuole);GO:0005774(vacuolar membrane);GO:0006793(phosphorus metabolic process);GO:0006812(cation transport);GO:0006814(sodium ion transport);GO:0006874(cellular calcium ion homeostasis);GO:0006882(cellular zinc ion homeostasis);GO:0009624(response to nematode);GO:0009705(plant-type vacuole membrane);GO:0010351(lithium ion transport);GO:0015368(calcium:catio…	NA	NA	NA	PREDICTED: vacuolar cation/proton exchanger 3 [Solanum pennellii]	82.3077	48.9253	108.749	600.695	301.662	142.336	0.229715	-2.12208	0.00127789	0.0497458	down	yes
Solyc03g120390.3	Solyc03g120390.3	Solyc03g120390.3.1	GO:0003700(transcription factor activity, sequence-specific DNA binding);GO:0005515(protein binding);GO:0005634(nucleus);GO:0006351(transcription, DNA-templated);GO:0006355(regulation of transcription, DNA-templated);GO:0009733(response to auxin);GO:0009734(auxin-activated signaling pathway);GO:0042802(identical protein binding);GO:1900057(positive regulation of leaf senescence)	04075(Plant hormone signal transduction)	K14484	NA	protein IAA8 [Solanum lycopersicum]	24.5377	14.108	36.7233	5.60704	6.22117	9.00829	3.61717	1.85486	0.00128493	0.04992	up	yes
Solyc02g032850.3	Solyc02g032850.3	Solyc02g032850.3.1	GO:0001666(response to hypoxia);GO:0002213(defense response to insect);GO:0004806(triglyceride lipase activity);GO:0005515(protein binding);GO:0005634(nucleus);GO:0005737(cytoplasm);GO:0006629(lipid metabolic process);GO:0009617(response to bacterium);GO:0009625(response to insect);GO:0009626(plant-type hypersensitive response);GO:0009627(systemic acquired resistance);GO:0009751(response to salic…	04626(Plant-pathogen interaction)	K18875	NA	PREDICTED: lipase-like PAD4 isoform X1 [Solanum lycopersicum]	14.2972	5.45756	24.754	4.10987	4.32063	3.46917	3.74033	1.90317	0.00129018	0.0500142	up	yes
Solyc11g066590.2	Solyc11g066590.2	Solyc11g066590.2.1	GO:0004185(serine-type carboxypeptidase activity);GO:0006508(proteolysis);GO:0008239(dipeptidyl-peptidase activity)	NA	NA	NA	PREDICTED: lysosomal Pro-X carboxypeptidase [Solanum lycopersicum]	111.986	19.2667	172.279	28.1338	19.2807	14.4914	4.90311	2.2937	0.00129733	0.0500142	up	yes
Solyc05g024260.3	Solyc05g024260.3	Solyc05g024260.3.1	GO:0008643(carbohydrate transport);GO:0016021(integral component of membrane);GO:0051119(sugar transmembrane transporter activity)	NA	NA	NA	PREDICTED: bidirectional sugar transporter N3 [Solanum lycopersicum]	114.57	1.65857	4.31062	3.06698	5.67042	0.89879	12.509	3.64489	0.00129841	0.0500142	up	yes
Solyc11g069940.1	Solyc11g069940.1	Solyc11g069940.1.1	GO:0005737(cytoplasm);GO:0009055(electron carrier activity);GO:0015035(protein disulfide oxidoreductase activity);GO:0045454(cell redox homeostasis);GO:0055114(oxidation-reduction process)	NA	NA	NA	PREDICTED: glutaredoxin-C6-like [Solanum lycopersicum]	24.7142	2.6013	12.2705	1.44998	1.58234	2.13929	7.65449	2.93631	0.00130006	0.0500142	up	yes
Solyc03g119310.3	Solyc03g119310.3	Solyc03g119310.3.1	NA	NA	NA	NA	PREDICTED: uncharacterized protein LOC101260626 [Solanum lycopersicum]	8.4851	2.32091	5.15705	0.316429	0.75663	1.19003	7.05365	2.81837	0.00130021	0.0500142	up	yes
Solyc07g007770.2	Solyc07g007770.2	Solyc07g007770.2.1	NA	NA	NA	NA	PREDICTED: uncharacterized protein LOC107063036 [Solanum tuberosum]	1.9697	3.36877	0.018096	0.038679	0.1435	0	29.4027	4.87788	0.00130507	0.0501025	up	yes
Solyc10g052740.2	Solyc10g052740.2	Solyc10g052740.2.1	GO:0009536(plastid)	00195(Photosynthesis)	K02689	NA	hypothetical protein EUTSA_v10011033mg [Eutrema salsugineum]	5.8699	1.45226	12.3624	0	0.759735	0	25.9098	4.69542	0.00130782	0.050109	up	yes
Solyc06g074530.1	Solyc06g074530.1	Solyc06g074530.1.1	GO:0004664(prephenate dehydratase activity);GO:0005829(cytosol);GO:0006571(tyrosine biosynthetic process);GO:0009094(L-phenylalanine biosynthetic process);GO:0009507(chloroplast);GO:0009570(chloroplast stroma);GO:0010244(response to low fluence blue light stimulus by blue low-fluence system);GO:0016597(amino acid binding);GO:0047769(arogenate dehydratase activity);GO:0080167(response to karrikin)	01230(Biosynthesis of amino acids);00400(Phenylalanine, tyrosine and tryptophan biosynthesis)	K05359	EC:4.2.1.91;EC:4.2.1.51	PREDICTED: arogenate dehydratase/prephenate dehydratase 6, chloroplastic-like [Solanum lycopersicum]	11.3284	3.15512	15.5606	1.15708	0.865187	2.79205	6.24057	2.64168	0.00133736	0.0511401	up	yes
Solyc11g007410.2	Solyc11g007410.2	Solyc11g007410.2.1	NA	NA	NA	NA	PREDICTED: rust resistance kinase Lr10-like [Solanum lycopersicum]	7.17414	3.10803	18.8433	0.859709	1.82569	1.05617	7.7843	2.96057	0.00135099	0.0515602	up	yes
Solyc09g091000.3	Solyc09g091000.3	Solyc09g091000.3.1	GO:0004864(protein phosphatase inhibitor activity);GO:0004872(receptor activity);GO:0005634(nucleus);GO:0005737(cytoplasm);GO:0009738(abscisic acid-activated signaling pathway);GO:0010427(abscisic acid binding);GO:0080163(regulation of protein serine/threonine phosphatase activity)	NA	NA	NA	pathogenesis-related protein STH-2 [Solanum lycopersicum]	6.98876	1.73599	83.7741	2.38042	0.623536	0	30.7924	4.9445	0.00135702	0.0516888	up	yes
Solyc05g006870.3	Solyc05g006870.3	Solyc05g006870.3.1	GO:0000103(sulfate assimilation);GO:0005829(cytosol);GO:0005886(plasma membrane);GO:0006457(protein folding);GO:0015035(protein disulfide oxidoreductase activity);GO:0016671(oxidoreductase activity, acting on a sulfur group of donors, disulfide as acceptor);GO:0034599(cellular response to oxidative stress);GO:0045454(cell redox homeostasis);GO:0055114(oxidation-reduction process)	04626(Plant-pathogen interaction)	K13457	NA	PREDICTED: thioredoxin H4 isoform X1 [Solanum lycopersicum]	5.97548	14.0247	18.9522	0.664468	2.05294	3.43708	6.32911	2.662	0.00139777	0.0531371	up	yes
Solyc12g027550.1	Solyc12g027550.1	Solyc12g027550.1.1	GO:0009536(plastid)	00195(Photosynthesis)	K02705	NA	photosystem II cp43 protein, partial (chloroplast) [Stewartia pseudocamellia]	12.0477	1.75812	17.1026	1.63615	0.584262	0.743708	10.4275	3.38232	0.00141266	0.0535673	up	yes
Solyc12g056040.1	Solyc12g056040.1	Solyc12g056040.1.1	NA	NA	NA	NA	PREDICTED: endochitinase A-like [Solanum lycopersicum]	0.040928	0.085861	0.089338	0.911493	0.349668	0.736312	0.1082	-3.20822	0.00141459	0.0535673	down	yes
Solyc09g018280.1	Solyc09g018280.1	Solyc09g018280.1.1	GO:0004674(protein serine/threonine kinase activity);GO:0005515(protein binding);GO:0005524(ATP binding);GO:0005634(nucleus);GO:0005773(vacuole);GO:0005886(plasma membrane);GO:0006468(protein phosphorylation);GO:0007165(signal transduction);GO:0009506(plasmodesma);GO:0016301(kinase activity)	04075(Plant hormone signal transduction)	K14498	EC:2.7.11.1	PREDICTED: CBL-interacting serine/threonine-protein kinase 14 [Solanum lycopersicum]	40.5905	2.53829	5.43297	1.44838	3.38099	2.34287	6.7708	2.75933	0.00142071	0.0536322	up	yes
Solyc02g032860.3	Solyc02g032860.3	Solyc02g032860.3.1	GO:0000103(sulfate assimilation);GO:0004604(phosphoadenylyl-sulfate reductase (thioredoxin) activity);GO:0009507(chloroplast);GO:0009534(chloroplast thylakoid);GO:0009570(chloroplast stroma);GO:0009973(adenylyl-sulfate reductase activity);GO:0016671(oxidoreductase activity, acting on a sulfur group of donors, disulfide as acceptor);GO:0019344(cysteine biosynthetic process);GO:0019379(sulfate assi…	00920(Sulfur metabolism)	K05907	EC:1.8.4.9	PREDICTED: 5'-adenylylsulfate reductase 3, chloroplastic [Solanum lycopersicum]	11.0823	8.31216	16.2122	22.0726	43.426	53.0243	0.30042	-1.73495	0.00142331	0.0536322	down	yes
Solyc08g081960.2	Solyc08g081960.2	Solyc08g081960.2.1	GO:0003677(DNA binding);GO:0003700(transcription factor activity, sequence-specific DNA binding);GO:0005515(protein binding);GO:0005634(nucleus);GO:0005737(cytoplasm);GO:0006351(transcription, DNA-templated);GO:0006355(regulation of transcription, DNA-templated);GO:0009736(cytokinin-activated signaling pathway);GO:0009873(ethylene-activated signaling pathway);GO:0042802(identical protein binding)…	04626(Plant-pathogen interaction)	K13434	NA	PREDICTED: ethylene-responsive transcription factor CRF1 [Solanum lycopersicum]	1.38009	3.18825	1.82648	1.24247	58.5298	7.5061	0.09505	-3.39517	0.00142457	0.0536322	down	yes
Solyc03g098790.3	Solyc03g098790.3	Solyc03g098790.3.1	GO:0005773(vacuole)	NA	NA	NA	cathepsin D inhibitor protein precursor [Solanum lycopersicum]	1303.37	12.4325	1802.56	95.7846	31.7348	125.794	12.3103	3.62179	0.0014357	0.0539469	up	yes
Solyc12g005660.2	Solyc12g005660.2	Solyc12g005660.2.1	GO:0003700(transcription factor activity, sequence-specific DNA binding);GO:0005622(intracellular);GO:0005634(nucleus);GO:0006355(regulation of transcription, DNA-templated);GO:0008270(zinc ion binding)	NA	NA	NA	Hop-interacting protein THI121 [Solanum lycopersicum]	32.1419	0.606187	0.330659	0.296318	1.00327	0.68446	16.6723	4.05938	0.00145039	0.0543937	up	yes
Solyc07g049440.3	Solyc07g049440.3	Solyc07g049440.3.1	GO:0005576(extracellular region);GO:0016042(lipid catabolic process);GO:0016788(hydrolase activity, acting on ester bonds);GO:0052689(carboxylic ester hydrolase activity)	00500(Starch and sucrose metabolism);00460(Cyanoamino acid metabolism);00940(Phenylpropanoid biosynthesis)	K01188	EC:3.2.1.21	PREDICTED: GDSL esterase/lipase At2g04570 [Solanum lycopersicum]	58.1219	20.3024	45.1296	3.59772	9.09814	16.8336	4.1841	2.06492	0.00146652	0.0548929	up	yes
Solyc04g074770.2	Solyc04g074770.2	Solyc04g074770.2.1	NA	NA	NA	NA	PREDICTED: uncharacterized protein LOC101267111 [Solanum lycopersicum]	36.2859	3.15746	161.535	2.60398	3.21531	13.4646	10.4221	3.38157	0.00148247	0.0553834	up	yes
Solyc11g011180.2	Solyc11g011180.2	Solyc11g011180.2.1	GO:0007165(signal transduction);GO:0009507(chloroplast);GO:0016021(integral component of membrane)	NA	NA	NA	PREDICTED: probable LRR receptor-like serine/threonine-protein kinase At4g36180 isoform X1 [Solanum lycopersicum]	2.11039	0.329545	6.32888	0.57186	0.107359	0.064212	11.7951	3.56011	0.00149716	0.0558253	up	yes
Solyc09g083200.3	Solyc09g083200.3	Solyc09g083200.3.1	GO:0002237(response to molecule of bacterial origin);GO:0005515(protein binding);GO:0005775(vacuolar lumen);GO:0005886(plasma membrane);GO:0006486(protein glycosylation);GO:0009877(nodulation);GO:1900150(regulation of defense response to fungus);GO:1902290(positive regulation of defense response to oomycetes)	04626(Plant-pathogen interaction)	K13429	NA	PREDICTED: serine/threonine receptor-like kinase NFP [Solanum lycopersicum]	15.2517	4.64461	26.0184	4.58881	2.24703	3.82773	4.30576	2.10627	0.00150067	0.0558491	up	yes
Solyc02g090540.3	Solyc02g090540.3	Solyc02g090540.3.1	GO:0005575(cellular_component);GO:0016491(oxidoreductase activity);GO:0055114(oxidation-reduction process)	01212(Fatty acid metabolism);00062(Fatty acid elongation);01040(Biosynthesis of unsaturated fatty acids)	K10251	EC:1.1.1.62;EC:1.1.1.330	PREDICTED: 3-ketodihydrosphingosine reductase isoform X2 [Solanum lycopersicum]	0.064378	0.163451	0.090657	0.261717	0.745887	2.00699	0.105648	-3.24266	0.00151488	0.0562703	down	yes
Solyc12g094650.2	Solyc12g094650.2	Solyc12g094650.2.1	GO:0003674(molecular_function);GO:0005739(mitochondrion);GO:0008150(biological_process);GO:0016021(integral component of membrane)	04144(Endocytosis)	K12486	NA	PREDICTED: uncharacterized protein LOC101249163 [Solanum lycopersicum]	4.09719	2.53703	15.9671	1.59374	1.89153	1.3945	4.63165	2.21153	0.00153552	0.0569285	up	yes
Solyc12g042110.2	Solyc12g042110.2	Solyc12g042110.2.1	NA	03030(DNA replication);03420(Nucleotide excision repair);03430(Mismatch repair);03440(Homologous recombination)	K07466	NA	PREDICTED: uncharacterized protein LOC107005826 [Solanum pennellii]	74.7116	1.54155	3.42477	3.1803	2.00155	0.650899	13.6604	3.77193	0.00153883	0.0569426	up	yes
Solyc01g086660.2	Solyc01g086660.2	Solyc01g086660.2.1	NA	NA	NA	NA		8.62975	0.613619	27.2985	1.62992	0.661877	0.425736	13.4467	3.74918	0.00154177	0.0569431	up	yes
Solyc03g113890.1	Solyc03g113890.1	Solyc03g113890.1.1	GO:0003676(nucleic acid binding);GO:0003700(transcription factor activity, sequence-specific DNA binding);GO:0005634(nucleus);GO:0006351(transcription, DNA-templated);GO:0006355(regulation of transcription, DNA-templated);GO:0007275(multicellular organism development);GO:0008270(zinc ion binding);GO:0009736(cytokinin-activated signaling pathway);GO:0009740(gibberellic acid mediated signaling path…	03410(Base excision repair)	K10773	EC:4.2.99.18	PREDICTED: uncharacterized protein LOC107012202 isoform X1 [Solanum pennellii]	0.391699	1.40563	0.937544	23.7361	0.91084	4.61787	0.0934527	-3.41962	0.0015453	0.0569654	down	yes
Solyc01g099370.3	Solyc01g099370.3	Solyc01g099370.3.1	GO:0000326(protein storage vacuole);GO:0005515(protein binding);GO:0005783(endoplasmic reticulum);GO:0005789(endoplasmic reticulum membrane);GO:0005886(plasma membrane);GO:0006623(protein targeting to vacuole);GO:0016021(integral component of membrane);GO:0032586(protein storage vacuole membrane)	NA	NA	NA	PREDICTED: protein SRC2 homolog [Solanum lycopersicum]	52.6294	6.94566	34.804	7.73477	8.08752	5.65375	4.39462	2.13574	0.00155778	0.0572493	up	yes
Solyc11g010250.1	Solyc11g010250.1	Solyc11g010250.1.1	NA	NA	NA	NA	PREDICTED: uncharacterized protein LOC101262884 [Solanum lycopersicum]	25.5555	9.51909	17.3491	3.33813	1.45989	4.10862	5.88592	2.55727	0.00155888	0.0572493	up	yes
Solyc07g045145.1	Solyc07g045145.1	Solyc07g045145.1.1	GO:0010228(vegetative to reproductive phase transition of meristem);GO:0016021(integral component of membrane)	NA	NA	NA	PREDICTED: uncharacterized membrane protein At3g27390 [Solanum lycopersicum]	20.3809	1.78793	1.59149	1.34756	0.871258	0.250994	9.62029	3.26608	0.0015656	0.0573876	up	yes
Solyc01g073890.3	Solyc01g073890.3	Solyc01g073890.3.1	GO:0005576(extracellular region)	NA	NA	NA	PREDICTED: uncharacterized protein LOC101250152 [Solanum lycopersicum]	0.949469	0.128595	3.79676	0.121129	0.229456	0.090419	11.0539	3.46649	0.00159326	0.0582916	up	yes
Solyc01g006320.3	Solyc01g006320.3	Solyc01g006320.3.1	GO:0004871(signal transducer activity);GO:0006952(defense response);GO:0009506(plasmodesma);GO:0046658(anchored component of plasma membrane)	NA	NA	NA	PREDICTED: protein NDR1-like [Solanum lycopersicum]	114.376	43.5523	52.6255	3.12935	13.5209	26.5782	4.87072	2.28413	0.00162718	0.0594209	up	yes
Solyc01g094237.1	Solyc01g094237.1	Solyc01g094237.1.1	GO:0031525(menthol biosynthetic process);GO:0042214(terpene metabolic process);GO:0052581((-)-isopiperitenone reductase activity);GO:0070402(NADPH binding)	00902(Monoterpenoid biosynthesis)	K15095	EC:1.1.1.208	PREDICTED: uncharacterized protein LOC105174340 [Sesamum indicum]	1.22341	0.163732	3.51036	0.18647	0.034481	0	22.1656	4.47025	0.00163347	0.059539	up	yes
Solyc01g099660.3	Solyc01g099660.3	Solyc01g099660.3.1	GO:0005524(ATP binding);GO:0005618(cell wall);GO:0005634(nucleus);GO:0005730(nucleolus);GO:0005773(vacuole);GO:0005774(vacuolar membrane);GO:0005783(endoplasmic reticulum);GO:0005788(endoplasmic reticulum lumen);GO:0005794(Golgi apparatus);GO:0005829(cytosol);GO:0005886(plasma membrane);GO:0006351(transcription, DNA-templated);GO:0006355(regulation of transcription, DNA-templated);GO:0006457(prot…	03060(Protein export);04141(Protein processing in endoplasmic reticulum)	K09490	NA	PREDICTED: mediator of RNA polymerase II transcription subunit 37a [Solanum lycopersicum]	0.269321	0.028505	0.44086	0.013792	0.031677	0.013886	12.4452	3.63752	0.00164914	0.0599777	up	yes
Solyc05g051570.3	Solyc05g051570.3	Solyc05g051570.3.1	GO:0005794(Golgi apparatus);GO:0006890(retrograde vesicle-mediated transport, Golgi to ER);GO:0006891(intra-Golgi vesicle-mediated transport);GO:0042147(retrograde transport, endosome to Golgi)	04144(Endocytosis);04145(Phagosome)	K07889	NA	PREDICTED: ras-related protein RABH1e [Solanum lycopersicum]	10.8214	5.20839	37.1479	4.96005	1.5645	2.37718	5.97386	2.57866	0.00165167	0.0599777	up	yes
Solyc05g005150.1	Solyc05g005150.1	Solyc05g005150.1.1	GO:0003674(molecular_function);GO:0005634(nucleus);GO:0008150(biological_process)	NA	NA	NA	PREDICTED: F-box/kelch-repeat protein At1g23390 [Solanum lycopersicum]	41.6949	9.31371	20.4883	3.64582	8.22851	6.36154	3.92067	1.9711	0.00167225	0.0605307	up	yes
Solyc10g048030.2	Solyc10g048030.2	Solyc10g048030.2.1	GO:0003674(molecular_function);GO:0005575(cellular_component);GO:0006952(defense response);GO:0009607(response to biotic stimulus)	NA	NA	NA	PREDICTED: kirola-like [Solanum lycopersicum]	111.868	132.451	206.921	45.5324	51.4981	44.5193	3.18785	1.67259	0.00167312	0.0605307	up	yes
Solyc04g016170.2	Solyc04g016170.2	Solyc04g016170.2.1	GO:0009536(plastid)	00195(Photosynthesis)	K02690	NA	PsaB, partial (chloroplast) [Sphenoclea zeylanica]	6.61172	1.21768	11.5669	0.805286	0.978752	0.277415	9.40905	3.23405	0.00169004	0.0610295	up	yes
Solyc04g009850.3	Solyc04g009850.3	Solyc04g009850.3.1	GO:0051213(dioxygenase activity)	00402(Benzoxazinoid biosynthesis)	K13229	EC:1.14.20.2	PREDICTED: 1-aminocyclopropane-1-carboxylate oxidase homolog 1-like [Solanum lycopersicum]	5.57682	2.17588	6.76371	1.09967	0.717172	0.643113	5.90109	2.56098	0.00171592	0.0618493	up	yes
Solyc11g011440.1	Solyc11g011440.1	Solyc11g011440.1.1	GO:0004190(aspartic-type endopeptidase activity);GO:0006508(proteolysis);GO:0030163(protein catabolic process)	NA	NA	NA	PREDICTED: aspartic proteinase PCS1 [Solanum lycopersicum]	138.325	1.01727	13.815	6.82873	3.76439	0.444616	13.8758	3.7945	0.00172363	0.0620125	up	yes
Solyc07g043230.3	Solyc07g043230.3	Solyc07g043230.3.1	GO:0005385(zinc ion transmembrane transporter activity);GO:0005886(plasma membrane);GO:0071577(zinc II ion transmembrane transport)	NA	NA	NA	PREDICTED: zinc transporter 5-like [Solanum lycopersicum]	51.7662	7.47974	109.538	16.0138	10.3997	3.86506	5.57436	2.47881	0.00174363	0.0623355	up	yes
Solyc01g058720.3	Solyc01g058720.3	Solyc01g058720.3.1	GO:0005509(calcium ion binding)	04070(Phosphatidylinositol signaling system);04626(Plant-pathogen interaction)	K02183	NA	PREDICTED: calmodulin [Solanum lycopersicum]	62.9073	2.35588	9.62532	2.4124	3.87364	4.59461	6.88272	2.78298	0.00174493	0.0623355	up	yes
Solyc01g109110.3	Solyc01g109110.3	Solyc01g109110.3.1	GO:0001664(G-protein coupled receptor binding);GO:0003924(GTPase activity);GO:0004871(signal transducer activity);GO:0005525(GTP binding);GO:0005634(nucleus);GO:0005834(heterotrimeric G-protein complex);GO:0005886(plasma membrane);GO:0007186(G-protein coupled receptor signaling pathway);GO:0007188(adenylate cyclase-modulating G-protein coupled receptor signaling pathway);GO:0009737(response to ab…	NA	NA	NA	PREDICTED: extra-large guanine nucleotide-binding protein 1-like [Solanum lycopersicum]	5.2116	1.0237	7.7266	1.46608	0.481932	0.207629	6.47691	2.69531	0.00174528	0.0623355	up	yes
Solyc11g069220.2	Solyc11g069220.2	Solyc11g069220.2.1	GO:0005886(plasma membrane);GO:0006952(defense response)	NA	NA	NA	PREDICTED: MLO-like protein 6 [Solanum lycopersicum]	0.535251	0	0.510925	0	0	0.019154	54.6192	5.77134	0.00174542	0.0623355	up	yes
Solyc01g073680.3	Solyc01g073680.3	Solyc01g073680.3.1	GO:0005886(plasma membrane);GO:0006869(lipid transport);GO:0008289(lipid binding);GO:0016021(integral component of membrane);GO:0031225(anchored component of membrane)	NA	NA	NA	PREDICTED: protein YLS3 [Solanum lycopersicum]	142.114	18.5603	22.3409	5.67813	15.8001	14.612	5.07105	2.34228	0.00177388	0.063236	up	yes
Solyc05g020010.1	Solyc05g020010.1	Solyc05g020010.1.1	GO:0009536(plastid)	00195(Photosynthesis)	K02690	NA	PsaB, partial (chloroplast) [Molineria capitulata]	3.69985	0.318698	8.16847	0.191002	0.602768	0.162229	12.7479	3.67219	0.00178586	0.0635464	up	yes
Solyc09g061840.3	Solyc09g061840.3	Solyc09g061840.3.1	GO:0003988(acetyl-CoA C-acyltransferase activity);GO:0005730(nucleolus);GO:0005739(mitochondrion);GO:0005774(vacuolar membrane);GO:0005777(peroxisome);GO:0005829(cytosol);GO:0006635(fatty acid beta-oxidation);GO:0009507(chloroplast);GO:0009514(glyoxysome);GO:0009611(response to wounding);GO:0009695(jasmonic acid biosynthetic process);GO:0009789(positive regulation of abscisic acid-activated signa…	01212(Fatty acid metabolism);00071(Fatty acid degradation);00592(alpha-Linolenic acid metabolism);01040(Biosynthesis of unsaturated fatty acids);00280(Valine, leucine and isoleucine degradation);04146(Peroxisome)	K07513	EC:2.3.1.16	PREDICTED: 3-ketoacyl-CoA thiolase 2, peroxisomal [Solanum lycopersicum]	14.1269	5.45778	61.0339	7.43764	4.1975	4.1317	5.11317	2.35422	0.00180031	0.0639437	up	yes
Solyc01g097520.3	Solyc01g097520.3	Solyc01g097520.3.1	GO:0005509(calcium ion binding);GO:0005544(calcium-dependent phospholipid binding);GO:0006970(response to osmotic stress);GO:0009408(response to heat);GO:0009409(response to cold);GO:0009414(response to water deprivation);GO:0009506(plasmodesma);GO:0009507(chloroplast);GO:0009651(response to salt stress);GO:0009737(response to abscisic acid);GO:0009986(cell surface)	NA	NA	NA	PREDICTED: annexin D4 [Solanum lycopersicum]	17.7517	15.0151	143.804	15.4562	7.10081	7.68865	5.83788	2.54544	0.001807	0.0640647	up	yes
Solyc01g088790.2	Solyc01g088790.2	Solyc01g088790.2.1	GO:0003674(molecular_function);GO:0005737(cytoplasm);GO:0008150(biological_process)	NA	NA	NA	PREDICTED: uncharacterized protein At1g28695-like [Solanum lycopersicum]	1.05303	0.304511	0.833905	0	0	0.105373	20.7971	4.37831	0.00181592	0.0642055	up	yes
Solyc06g008300.3	Solyc06g008300.3	Solyc06g008300.3.1	GO:0006952(defense response);GO:0007165(signal transduction);GO:0016021(integral component of membrane);GO:0016301(kinase activity)	NA	NA	NA	PREDICTED: LOW QUALITY PROTEIN: probable leucine-rich repeat receptor-like protein kinase At1g35710 [Solanum lycopersicum]	3.38488	2.38055	11.4302	1.84976	0.601198	0.488489	5.84995	2.54842	0.00181757	0.0642055	up	yes
Solyc02g071700.3	Solyc02g071700.3	Solyc02g071700.3.1	GO:0016298(lipase activity)	00860(Porphyrin and chlorophyll metabolism);00900(Terpenoid backbone biosynthesis)	K10960	EC:1.3.1.83	PREDICTED: uncharacterized protein LOC101263269 [Solanum lycopersicum]	3.83115	12.8627	11.4282	1.51124	1.75098	2.61164	4.78766	2.25932	0.00182099	0.0642096	up	yes
Solyc07g040960.1	Solyc07g040960.1	Solyc07g040960.1.1	GO:0005634(nucleus);GO:0005774(vacuolar membrane);GO:0005886(plasma membrane);GO:0009507(chloroplast);GO:0016020(membrane)	03013(RNA transport);03008(Ribosome biogenesis in eukaryotes)	K07936	NA	salt responsive protein 2 [Solanum lycopersicum]	8.65144	1.18174	8.32565	0.832086	1.0333	1.12077	6.081	2.60431	0.00182535	0.064247	up	yes
Solyc07g064720.3	Solyc07g064720.3	Solyc07g064720.3.1	GO:0005576(extracellular region);GO:0016042(lipid catabolic process);GO:0016298(lipase activity);GO:0052689(carboxylic ester hydrolase activity)	00860(Porphyrin and chlorophyll metabolism);00900(Terpenoid backbone biosynthesis)	K10960	EC:1.3.1.83	PREDICTED: GDSL esterase/lipase At5g55050-like [Solanum lycopersicum]	4.12959	0.415882	7.5858	0.192289	0.357198	0.648451	10.1268	3.3401	0.00188183	0.0661153	up	yes
Solyc07g006145.1	Solyc07g006145.1	Solyc07g006145.1.1	GO:0004497(monooxygenase activity)	00905(Brassinosteroid biosynthesis)	K15639	EC:1.14.-.-	PREDICTED: cytochrome P450 CYP72A219-like [Solanum lycopersicum]	32.1887	8.66849	51.1331	9.81135	9.30922	5.18067	3.78541	1.92045	0.00189898	0.0665977	up	yes
Solyc05g053210.3	Solyc05g053210.3	Solyc05g053210.3.1	GO:0004674(protein serine/threonine kinase activity);GO:0005634(nucleus);GO:0005737(cytoplasm);GO:0006468(protein phosphorylation);GO:0035556(intracellular signal transduction)	04075(Plant hormone signal transduction)	K14498	EC:2.7.11.1	CBL-interacting serine/threonine-protein kinase 1 [Solanum lycopersicum]	214.347	17.2348	57.6921	26.9106	15.1161	10.4124	5.51638	2.46372	0.0019072	0.0667656	up	yes
Solyc03g098730.1	Solyc03g098730.1	Solyc03g098730.1.1	NA	NA	NA	NA	PREDICTED: miraculin-like [Solanum lycopersicum]	47.0256	6.75253	128.853	17.6259	2.80499	2.6046	7.92823	2.987	0.00193816	0.0676542	up	yes
Solyc09g007030.3	Solyc09g007030.3	Solyc09g007030.3.1	GO:0005871(kinesin complex);GO:0007018(microtubule-based movement);GO:0008574(ATP-dependent microtubule motor activity, plus-end-directed)	04144(Endocytosis)	K10396	NA	PREDICTED: kinesin-like protein KIN-5D isoform X2 [Solanum lycopersicum]	2.43358	0.107432	3.83518	0.388588	0.098278	0.087508	11.1011	3.47263	0.00193953	0.0676542	up	yes
Solyc09g014990.3	Solyc09g014990.3	Solyc09g014990.3.1	GO:0003700(transcription factor activity, sequence-specific DNA binding);GO:0005515(protein binding);GO:0005634(nucleus);GO:0006351(transcription, DNA-templated);GO:0006355(regulation of transcription, DNA-templated);GO:0006970(response to osmotic stress);GO:0009408(response to heat);GO:0009409(response to cold);GO:0009414(response to water deprivation);GO:0009651(response to salt stress);GO:0010…	04626(Plant-pathogen interaction)	K13424	NA	PREDICTED: probable WRKY transcription factor 26 [Solanum lycopersicum]	9.42456	1.55163	21.2695	2.76198	0.720982	1.04033	7.12882	2.83366	0.00194864	0.0678504	up	yes
Solyc04g081700.3	Solyc04g081700.3	Solyc04g081700.3.1	NA	NA	NA	NA		18.6119	3.47681	14.9467	3.58075	0.954875	0.568661	7.25576	2.85913	0.00195296	0.0678793	up	yes
Solyc08g078190.1	Solyc08g078190.1	Solyc08g078190.1.1	GO:0003677(DNA binding);GO:0003700(transcription factor activity, sequence-specific DNA binding);GO:0005622(intracellular);GO:0005634(nucleus);GO:0006351(transcription, DNA-templated);GO:0006355(regulation of transcription, DNA-templated);GO:0006952(defense response);GO:0009409(response to cold);GO:0009873(ethylene-activated signaling pathway);GO:0010200(response to chitin);GO:0045893(positive re…	00970(Aminoacyl-tRNA biosynthesis)	K01876	EC:6.1.1.12	ethylene-responsive transcription factor [Solanum lycopersicum]	9.02701	0.914239	6.00174	0.822557	0.636819	0.750348	7.21492	2.85098	0.00196828	0.0682897	up	yes
Solyc10g078410.2	Solyc10g078410.2	Solyc10g078410.2.1	GO:0003674(molecular_function);GO:0008150(biological_process);GO:0009507(chloroplast)	00650(Butanoate metabolism);00072(Synthesis and degradation of ketone bodies);00280(Valine, leucine and isoleucine degradation);04146(Peroxisome)	K01640	EC:4.1.3.4	PREDICTED: F-box protein At2g26850-like isoform X1 [Solanum lycopersicum]	20.2909	3.79859	3.07052	1.19377	1.43409	2.36243	5.44258	2.44429	0.00202064	0.0699816	up	yes
Solyc07g054900.2	Solyc07g054900.2	Solyc07g054900.2.1	GO:0016787(hydrolase activity)	00860(Porphyrin and chlorophyll metabolism)	K13544	EC:3.1.1.82	methylketone synthase Id [Solanum lycopersicum]	2.35377	0.792776	2.92354	0.320985	0.10948	0.378546	7.50309	2.90749	0.00204081	0.0705547	up	yes
Solyc10g076840.2	Solyc10g076840.2	Solyc10g076840.2.1	GO:0051213(dioxygenase activity)	00941(Flavonoid biosynthesis)	K05278	EC:1.14.11.23	PREDICTED: codeine O-demethylase [Solanum lycopersicum]	5.92916	5.69916	11.8732	2.18517	2.18994	1.19686	4.21781	2.07649	0.00205242	0.0708304	up	yes
Solyc10g084400.2	Solyc10g084400.2	Solyc10g084400.2.1	GO:0004364(glutathione transferase activity);GO:0005737(cytoplasm);GO:0006749(glutathione metabolic process);GO:0010731(protein glutathionylation)	00480(Glutathione metabolism)	K00799	EC:2.5.1.18	PREDICTED: glutathione S-transferase L3 [Solanum lycopersicum]	30.1947	11.4956	36.4027	7.94867	7.41758	8.28194	3.30228	1.72346	0.00205819	0.0709039	up	yes
Solyc03g116690.3	Solyc03g116690.3	Solyc03g116690.3.1	GO:0046658(anchored component of plasma membrane)	NA	NA	NA	PREDICTED: cucumber peeling cupredoxin-like [Solanum lycopersicum]	2.67035	0.694913	2.83973	0	0	0.271907	22.8202	4.51224	0.00208008	0.0715311	up	yes
Solyc04g080260.3	Solyc04g080260.3	Solyc04g080260.3.1	GO:0004553(hydrolase activity, hydrolyzing O-glycosyl compounds);GO:0030247(polysaccharide binding);GO:0046658(anchored component of plasma membrane)	00500(Starch and sucrose metabolism)	K19891	EC:3.2.1.39	PREDICTED: glucan endo-1,3-beta-glucosidase 7 [Solanum lycopersicum]	68.3075	34.3881	66.2017	15.5554	16.6661	21.2093	3.16104	1.6604	0.00209829	0.0720302	up	yes
Solyc04g077050.3	Solyc04g077050.3	Solyc04g077050.3.1	GO:0003333(amino acid transmembrane transport);GO:0005886(plasma membrane);GO:0015171(amino acid transmembrane transporter activity)	NA	NA	NA	PREDICTED: amino acid permease 6 [Solanum lycopersicum]	49.9903	32.3571	79.8721	10.7966	22.3891	17.0652	3.22818	1.69072	0.00211127	0.0723481	up	yes
Solyc04g015520.3	Solyc04g015520.3	Solyc04g015520.3.1	GO:0003677(DNA binding);GO:0005737(cytoplasm);GO:0008150(biological_process)	NA	NA	NA	PREDICTED: putative uncharacterized protein DDB_G0287457 [Solanum lycopersicum]	32.82	4.88429	22.8417	7.30614	3.77146	1.73189	4.72665	2.24082	0.00216758	0.0741472	up	yes
Solyc03g034020.3	Solyc03g034020.3	Solyc03g034020.3.1	GO:0004842(ubiquitin-protein transferase activity);GO:0016567(protein ubiquitination);GO:0016874(ligase activity)	04140(Regulation of autophagy)	K08332	NA	PREDICTED: U-box domain-containing protein 5-like isoform X1 [Solanum lycopersicum]	7.05984	3.07758	11.5762	2.58882	1.82507	1.30327	3.79797	1.92523	0.00218184	0.0745042	up	yes
Solyc01g096670.3	Solyc01g096670.3	Solyc01g096670.3.1	GO:0009809(lignin biosynthetic process);GO:0016020(membrane);GO:0016709(oxidoreductase activity, acting on paired donors, with incorporation or reduction of molecular oxygen, NAD(P)H as one donor, and incorporation of one atom of oxygen)	00940(Phenylpropanoid biosynthesis);00945(Stilbenoid, diarylheptanoid and gingerol biosynthesis);00941(Flavonoid biosynthesis)	K09754	EC:1.14.13.36	PREDICTED: cytochrome P450 98A2-like [Solanum lycopersicum]	35.7127	4.4183	9.41246	2.90743	2.6814	4.939	4.70596	2.23449	0.00220518	0.0751693	up	yes
Solyc08g068710.1	Solyc08g068710.1	Solyc08g068710.1.1	GO:0005737(cytoplasm);GO:0006591(ornithine metabolic process);GO:0006952(defense response);GO:0008080(N-acetyltransferase activity);GO:0009753(response to jasmonic acid)	NA	NA	NA	PREDICTED: tyramine N-feruloyltransferase 4/11-like [Solanum lycopersicum]	8.53523	2.82193	32.181	1.8602	1.02618	2.89109	7.53586	2.91377	0.00221178	0.0752622	up	yes
Solyc08g081700.1	Solyc08g081700.1	Solyc08g081700.1.1	GO:0003674(molecular_function);GO:0005886(plasma membrane);GO:0008150(biological_process);GO:0016021(integral component of membrane)	NA	NA	NA	PREDICTED: uncharacterized protein LOC109216166 [Nicotiana attenuata]	43.8729	2.27698	4.34382	3.35354	1.20855	1.05249	8.99332	3.16885	0.00226636	0.076985	up	yes
Solyc00g277510.2	Solyc00g277510.2	Solyc00g277510.2.1	GO:0009536(plastid)	03040(Spliceosome)	K12819	NA	PREDICTED: uncharacterized protein LOC107006351, partial [Solanum pennellii]	21.6765	2.17309	52.6339	4.54695	3.63064	1.85089	7.62662	2.93104	0.00230592	0.0781923	up	yes
Solyc03g111100.1	Solyc03g111100.1	Solyc03g111100.1.1	GO:0005515(protein binding);GO:0008150(biological_process)	NA	NA	NA	PREDICTED: uncharacterized protein LOC101267981 [Solanum lycopersicum]	9.22943	1.41327	11.4367	1.60503	1.20358	0.537408	6.59871	2.72218	0.00231157	0.0782475	up	yes
Solyc04g076630.3	Solyc04g076630.3	Solyc04g076630.3.1	GO:0005576(extracellular region);GO:0005975(carbohydrate metabolic process);GO:0016829(lyase activity);GO:0030246(carbohydrate binding)	NA	NA	NA	PREDICTED: probable rhamnogalacturonate lyase B isoform X1 [Solanum lycopersicum]	0.638508	0.123611	1.11671	0	0.09214	0	20.391	4.34986	0.00232665	0.0786215	up	yes
Solyc07g056470.3	Solyc07g056470.3	Solyc07g056470.3.1	GO:0004364(glutathione transferase activity);GO:0005737(cytoplasm);GO:0006749(glutathione metabolic process);GO:0009407(toxin catabolic process)	00480(Glutathione metabolism)	K00799	EC:2.5.1.18	PREDICTED: probable glutathione S-transferase [Solanum lycopersicum]	1.64771	2.04691	6.47455	0.470487	0.127903	0.570062	8.70312	3.12153	0.00234189	0.0789991	up	yes
Solyc09g005860.3	Solyc09g005860.3	Solyc09g005860.3.1	GO:0008150(biological_process);GO:0016021(integral component of membrane)	NA	NA	NA	ankyrin repeat-containing protein [Solanum lycopersicum]	43.8014	7.60463	33.8431	11.2536	6.29655	3.04952	4.13836	2.04906	0.00236128	0.0795021	up	yes
Solyc01g080790.3	Solyc01g080790.3	Solyc01g080790.3.1	GO:0005576(extracellular region);GO:0006952(defense response)	NA	NA	NA	PREDICTED: uncharacterized protein LOC101249206 [Solanum lycopersicum]	3.88024	7.10794	4.14	0.091477	0.431401	1.28834	8.3525	3.06221	0.00236497	0.0795021	up	yes
Solyc11g007770.2	Solyc11g007770.2	Solyc11g007770.2.1	GO:0006024(glycosaminoglycan biosynthetic process);GO:0006486(protein glycosylation);GO:0015012(heparan sulfate proteoglycan biosynthetic process);GO:0016021(integral component of membrane);GO:0016740(transferase activity);GO:0016757(transferase activity, transferring glycosyl groups);GO:0046872(metal ion binding)	NA	NA	NA	PREDICTED: glycosyltransferase family protein 64 protein C5 [Solanum lycopersicum]	12.0007	2.18029	14.4616	2.19818	2.39582	2.51477	4.0292	2.01049	0.00237981	0.0798065	up	yes
Solyc06g062330.2	Solyc06g062330.2	Solyc06g062330.2.1	GO:0008194(UDP-glycosyltransferase activity);GO:0009813(flavonoid biosynthetic process);GO:0043231(intracellular membrane-bounded organelle);GO:0052696(flavonoid glucuronidation)	00908(Zeatin biosynthesis)	K13495	EC:2.4.1.215	PREDICTED: zeatin O-glucosyltransferase-like [Solanum lycopersicum]	1.62271	1.72467	3.61054	0.377907	0.387259	0.404073	5.95081	2.57309	0.00238222	0.0798065	up	yes
Solyc02g062550.3	Solyc02g062550.3	Solyc02g062550.3.1	GO:0002237(response to molecule of bacterial origin);GO:0005524(ATP binding);GO:0005739(mitochondrion);GO:0005740(mitochondrial envelope);GO:0005741(mitochondrial outer membrane);GO:0005886(plasma membrane);GO:0008219(cell death);GO:0009411(response to UV);GO:0009617(response to bacterium);GO:0009626(plant-type hypersensitive response);GO:0009863(salicylic acid mediated signaling pathway);GO:0016…	03008(Ribosome biogenesis in eukaryotes)	K14571	NA	PREDICTED: protein HYPER-SENSITIVITY-RELATED 4-like [Solanum lycopersicum]	2.0236	0.574491	4.22008	0.236682	0.460081	0.272445	7.03479	2.81451	0.0024215	0.0809831	up	yes
Solyc07g045160.3	Solyc07g045160.3	Solyc07g045160.3.1	GO:0003872(6-phosphofructokinase activity);GO:0005524(ATP binding);GO:0005737(cytoplasm);GO:0005829(cytosol);GO:0005945(6-phosphofructokinase complex);GO:0006002(fructose 6-phosphate metabolic process);GO:0006096(glycolytic process);GO:0046872(metal ion binding)	01200(Carbon metabolism);01230(Biosynthesis of amino acids);00010(Glycolysis / Gluconeogenesis);00030(Pentose phosphate pathway);00051(Fructose and mannose metabolism);00052(Galactose metabolism);03018(RNA degradation)	K00850	EC:2.7.1.11	PREDICTED: ATP-dependent 6-phosphofructokinase 6 isoform X1 [Solanum lycopersicum]	29.8025	1.2071	9.68076	4.05418	1.18637	0.906408	6.61959	2.72674	0.00243238	0.0812074	up	yes
Solyc06g007170.3	Solyc06g007170.3	Solyc06g007170.3.1	GO:0005794(Golgi apparatus);GO:0016413(O-acetyltransferase activity);GO:0071554(cell wall organization or biogenesis)	00250(Alanine, aspartate and glutamate metabolism)	K01953	EC:6.3.5.4	PREDICTED: protein PMR5 [Solanum lycopersicum]	4.6115	10.1054	14.8467	23.4288	30.3167	33.6808	0.338155	-1.56425	0.00245519	0.0818286	down	yes
Solyc05g051460.3	Solyc05g051460.3	Solyc05g051460.3.1	GO:0003677(DNA binding);GO:0003700(transcription factor activity, sequence-specific DNA binding);GO:0005515(protein binding);GO:0005634(nucleus);GO:0006351(transcription, DNA-templated);GO:0006355(regulation of transcription, DNA-templated);GO:0009414(response to water deprivation);GO:0009738(abscisic acid-activated signaling pathway);GO:0009788(negative regulation of abscisic acid-activated sign…	00750(Vitamin B6 metabolism)	K05275	EC:1.1.1.65	PREDICTED: homeobox-leucine zipper protein ATHB-6 [Solanum lycopersicum]	17.6351	15.6754	38.7623	10.3266	3.89891	6.42403	3.49029	1.80335	0.00247519	0.0823539	up	yes
Solyc07g065410.1	Solyc07g065410.1	Solyc07g065410.1.1	GO:0003674(molecular_function);GO:0005634(nucleus);GO:0008150(biological_process)	NA	NA	NA	PREDICTED: uncharacterized protein LOC107025426 [Solanum pennellii]	21.7475	3.93517	37.7002	1.2233	3.33789	4.2587	7.18635	2.84526	0.00250561	0.0832239	up	yes
Solyc10g009150.3	Solyc10g009150.3	Solyc10g009150.3.1	NA	NA	NA	NA	PREDICTED: organ-specific protein S2-like [Solanum lycopersicum]	0.068887	23.8688	1.93824	0.699613	0.461208	0.353127	17.0917	4.09522	0.00252277	0.0836511	up	yes
Solyc01g105190.3	Solyc01g105190.3	Solyc01g105190.3.1	GO:0005739(mitochondrion);GO:0005740(mitochondrial envelope);GO:0005743(mitochondrial inner membrane);GO:0009916(alternative oxidase activity);GO:0010230(alternative respiration);GO:0016021(integral component of membrane);GO:0046872(metal ion binding);GO:0055114(oxidation-reduction process);GO:0070469(respiratory chain)	00970(Aminoacyl-tRNA biosynthesis)	K01868	EC:6.1.1.3	PREDICTED: protein DA1-related 1 isoform X1 [Solanum lycopersicum]	1.72606	0.114433	1.80021	0.168011	0.039732	0	17.525	4.13135	0.00253022	0.0837554	up	yes
Solyc03g122350.3	Solyc03g122350.3	Solyc03g122350.3.1	GO:0016020(membrane);GO:0016709(oxidoreductase activity, acting on paired donors, with incorporation or reduction of molecular oxygen, NAD(P)H as one donor, and incorporation of one atom of oxygen);GO:0044550(secondary metabolite biosynthetic process)	00380(Tryptophan metabolism)	K07408	EC:1.14.14.1	PREDICTED: cytochrome P450 71A1-like [Solanum lycopersicum]	12.2133	1.91403	23.6846	1.23707	4.41502	1.81999	5.06042	2.33926	0.0025527	0.0843562	up	yes
Solyc07g053890.3	Solyc07g053890.3	Solyc07g053890.3.1	GO:0004144(diacylglycerol O-acyltransferase activity);GO:0005886(plasma membrane);GO:0019432(triglyceride biosynthetic process);GO:0047196(long-chain-alcohol O-fatty-acyltransferase activity)	00073(Cutin, suberine and wax biosynthesis)	K15406	EC:2.3.1.75;EC:2.3.1.20	PREDICTED: O-acyltransferase WSD1 [Solanum lycopersicum]	6.25344	0.130396	3.10613	0.496963	0.324788	0.127396	9.99842	3.3217	0.00257253	0.0848672	up	yes
Solyc02g089650.3	Solyc02g089650.3	Solyc02g089650.3.1	GO:0003674(molecular_function);GO:0005739(mitochondrion);GO:0008150(biological_process);GO:0016020(membrane)	NA	NA	NA	PREDICTED: uncharacterized protein LOC101267572 [Solanum lycopersicum]	10.7995	6.80291	11.6263	3.64761	3.55925	2.6627	2.9615	1.56633	0.00257801	0.0849044	up	yes
Solyc03g005980.3	Solyc03g005980.3	Solyc03g005980.3.1	GO:0005887(integral component of plasma membrane);GO:0009992(cellular water homeostasis);GO:0015250(water channel activity);GO:0015254(glycerol channel activity);GO:0034220(ion transmembrane transport)	NA	NA	NA	PREDICTED: aquaporin NIP1-1 [Solanum lycopersicum]	3.26364	0.261071	12.341	0.573079	0	0.047198	25.5785	4.67686	0.00260051	0.0855004	up	yes
Solyc06g005780.1	Solyc06g005780.1	Solyc06g005780.1.1	NA	NA	NA	NA	PREDICTED: non-specific lipid-transfer protein 1-like [Solanum tuberosum]	1.12038	13.2888	5.31621	25.9294	18.8469	85.1551	0.151814	-2.71963	0.00261222	0.0857001	down	yes
Solyc06g059930.3	Solyc06g059930.3	Solyc06g059930.3.1	GO:0047461((+)-delta-cadinene synthase activity);GO:1901928(cadinene biosynthetic process)	00909(Sesquiterpenoid and triterpenoid biosynthesis)	K15803	EC:4.2.3.22;EC:4.2.3.75	terpene synthase [Solanum lycopersicum]	3.25829	2.71383	8.38237	1.21816	1.18018	1.11445	4.08635	2.03081	0.00261652	0.0857001	up	yes
Solyc01g093965.1	Solyc01g093965.1	Solyc01g093965.1.1	GO:0005515(protein binding)	NA	NA	NA	PREDICTED: MADS-box protein SOC1 [Solanum lycopersicum]	58.0844	16.6992	36.2437	16.031	5.43492	8.02919	3.76426	1.91237	0.00261979	0.0857001	up	yes
Solyc08g067610.3	Solyc08g067610.3	Solyc08g067610.3.1	GO:0005886(plasma membrane);GO:0016021(integral component of membrane);GO:0042626(ATPase activity, coupled to transmembrane movement of substances)	02010(ABC transporters)	K05681	NA	PREDICTED: pleiotropic drug resistance protein 1-like [Solanum lycopersicum]	0.556673	0.249809	2.159	0.125083	0.166619	0.011389	9.78413	3.29044	0.00263608	0.0860883	up	yes
Solyc02g080615.1	Solyc02g080615.1	Solyc02g080615.1.1	GO:0003674(molecular_function);GO:0005634(nucleus);GO:0008150(biological_process);GO:0048046(apoplast)	NA	NA	NA	PREDICTED: ankyrin repeat domain-containing protein 13C [Solanum pennellii]	17.7848	8.12741	15.9897	2.76729	4.78672	5.81589	3.13404	1.64803	0.0026608	0.0867502	up	yes
Solyc04g011440.4	Solyc04g011440.4	Solyc04g011440.4.1	GO:0005524(ATP binding);GO:0005618(cell wall);GO:0005634(nucleus);GO:0005739(mitochondrion);GO:0005774(vacuolar membrane);GO:0005794(Golgi apparatus);GO:0005829(cytosol);GO:0005886(plasma membrane);GO:0006351(transcription, DNA-templated);GO:0006355(regulation of transcription, DNA-templated);GO:0006457(protein folding);GO:0009266(response to temperature stimulus);GO:0009408(response to heat);GO:…	03040(Spliceosome);04141(Protein processing in endoplasmic reticulum);04144(Endocytosis)	K03283	NA	heat shock protein 70-3 [Solanum lycopersicum]	14.898	0.349437	2.31019	0.26741	1.48002	0.263801	8.72981	3.12595	0.00268607	0.0874225	up	yes
Solyc01g065690.3	Solyc01g065690.3	Solyc01g065690.3.1	GO:0005737(cytoplasm);GO:0030001(metal ion transport);GO:0046914(transition metal ion binding);GO:0046916(cellular transition metal ion homeostasis)	NA	NA	NA	PREDICTED: early nodulin-75-like isoform X1 [Solanum lycopersicum]	19.1658	3.97825	10.8596	2.47718	2.53732	4.04653	3.75274	1.90795	0.00269041	0.0874225	up	yes
Solyc05g051660.1	Solyc05g051660.1	Solyc05g051660.1.1	GO:0009717(isoflavonoid biosynthetic process);GO:0033987(2-hydroxyisoflavanone dehydratase activity);GO:0046287(isoflavonoid metabolic process);GO:0052689(carboxylic ester hydrolase activity)	00943(Isoflavonoid biosynthesis)	K13258	EC:4.2.1.105	acylsugar acylhydrolase 1 [Solanum lycopersicum]	25.1574	17.354	28.5864	10.6923	5.69222	4.85298	3.34775	1.74319	0.00271443	0.0879566	up	yes
Solyc09g075320.1	Solyc09g075320.1	Solyc09g075320.1.1	GO:0005634(nucleus);GO:0006952(defense response);GO:0008270(zinc ion binding);GO:0010200(response to chitin);GO:0016021(integral component of membrane);GO:0016567(protein ubiquitination)	00563(Glycosylphosphatidylinositol(GPI)-anchor biosynthesis)	K05283	EC:2.3.-.-	PREDICTED: RING-H2 finger protein ATL2-like [Solanum lycopersicum]	4.79178	4.20358	6.77396	28.5773	22.8125	12.0785	0.24846	-2.00891	0.00271588	0.0879566	down	yes
Solyc04g054690.3	Solyc04g054690.3	Solyc04g054690.3.1	GO:0005507(copper ion binding);GO:0016722(oxidoreductase activity, oxidizing metal ions)	00053(Ascorbate and aldarate metabolism)	K00423	EC:1.10.3.3	ascorbate oxidase precursor [Solanum lycopersicum]	2.63936	0.160723	6.78002	0	0.335254	0.206969	17.6682	4.14308	0.00276949	0.0894282	up	yes
Solyc01g006930.3	Solyc01g006930.3	Solyc01g006930.3.1	GO:0003677(DNA binding);GO:0003700(transcription factor activity, sequence-specific DNA binding);GO:0005634(nucleus);GO:0006351(transcription, DNA-templated);GO:0006355(regulation of transcription, DNA-templated);GO:0016602(CCAAT-binding factor complex)	NA	NA	NA	PREDICTED: nuclear transcription factor Y subunit A-10 [Solanum lycopersicum]	14.9174	4.27698	10.601	3.61255	3.51935	1.97959	3.27008	1.70933	0.00277051	0.0894282	up	yes
Solyc08g065610.3	Solyc08g065610.3	Solyc08g065610.3.1	GO:0004197(cysteine-type endopeptidase activity);GO:0006624(vacuolar protein processing);GO:0051603(proteolysis involved in cellular protein catabolic process)	NA	NA	NA	PREDICTED: vacuolar-processing enzyme [Solanum lycopersicum]	73.5117	4.01395	43.755	13.2084	4.60973	3.27072	5.75095	2.5238	0.00279542	0.0900804	up	yes
Solyc06g050800.3	Solyc06g050800.3	Solyc06g050800.3.1	GO:0003333(amino acid transmembrane transport);GO:0015171(amino acid transmembrane transporter activity)	NA	NA	NA	PREDICTED: probable sodium-coupled neutral amino acid transporter 6 [Solanum lycopersicum]	7.72685	1.90696	2.44104	0.632962	1.29545	0.342234	5.31781	2.41083	0.00279997	0.0900804	up	yes
Solyc03g098210.3	Solyc03g098210.3	Solyc03g098210.3.1	GO:0005249(voltage-gated potassium channel activity);GO:0005887(integral component of plasma membrane);GO:0042391(regulation of membrane potential)	04626(Plant-pathogen interaction)	K05391	NA	cyclic nucleotide gated channel 15 [Solanum lycopersicum]	19.314	7.31691	19.6979	3.63904	5.7236	5.62452	3.09123	1.62818	0.0028188	0.0904574	up	yes
Solyc12g013600.2	Solyc12g013600.2	Solyc12g013600.2.1	GO:0005524(ATP binding)	NA	NA	NA	PREDICTED: uncharacterized protein LOC101256850 [Solanum lycopersicum]	0.955997	0.672346	1.08691	0.097904	0.214765	0.215598	5.13992	2.36175	0.00282098	0.0904574	up	yes
Solyc09g064820.1	Solyc09g064820.1	Solyc09g064820.1.1	GO:0005634(nucleus);GO:0006970(response to osmotic stress);GO:0009414(response to water deprivation);GO:0009651(response to salt stress);GO:0009737(response to abscisic acid);GO:0009738(abscisic acid-activated signaling pathway);GO:0010029(regulation of seed germination);GO:0010228(vegetative to reproductive phase transition of meristem)	NA	NA	NA	PREDICTED: EID1-like F-box protein 3 [Solanum lycopersicum]	2.05748	1.5889	2.03332	0.449415	0.002952	0.060859	11.0666	3.46815	0.00286735	0.0917928	up	yes
Solyc01g079140.2	Solyc01g079140.2	Solyc01g079140.2.1	NA	NA	NA	NA	PREDICTED: uncharacterized protein LOC107853108 [Capsicum annuum]	13.1447	0.300402	3.04592	0.09089	0.275548	0.823595	13.8576	3.79261	0.00289756	0.0926079	up	yes
Solyc08g068770.2	Solyc08g068770.2	Solyc08g068770.2.1	GO:0005737(cytoplasm);GO:0006591(ornithine metabolic process);GO:0006952(defense response);GO:0008080(N-acetyltransferase activity);GO:0009753(response to jasmonic acid)	NA	NA	NA	N-hydroxycinnamoyl-CoA:tyramine N-hydroxycinnamoyl transferase [Solanum lycopersicum]	54.5671	4.57248	72.2925	6.83628	4.42129	12.6353	5.5009	2.45967	0.00290969	0.092843	up	yes
Solyc05g006390.1	Solyc05g006390.1	Solyc05g006390.1.1	GO:0003674(molecular_function);GO:0005575(cellular_component);GO:0006979(response to oxidative stress)	NA	NA	NA	PREDICTED: uncharacterized protein LOC104233217 [Nicotiana sylvestris]	106.39	9.18858	50.5055	14.3274	5.89516	9.10913	5.6623	2.50139	0.00291474	0.092852	up	yes
Solyc01g107910.3	Solyc01g107910.3	Solyc01g107910.3.1	GO:0005634(nucleus);GO:0005829(cytosol);GO:0008171(O-methyltransferase activity);GO:0009805(coumarin biosynthetic process);GO:0009809(lignin biosynthetic process);GO:0032259(methylation);GO:0042409(caffeoyl-CoA O-methyltransferase activity);GO:0046686(response to cadmium ion);GO:0046872(metal ion binding)	00360(Phenylalanine metabolism);00940(Phenylpropanoid biosynthesis);00945(Stilbenoid, diarylheptanoid and gingerol biosynthesis);00941(Flavonoid biosynthesis)	K00588	EC:2.1.1.104	PREDICTED: caffeoyl-CoA O-methyltransferase 6 [Solanum lycopersicum]	65.2251	6.2897	8.93701	6.71481	4.35239	4.56022	5.14812	2.36405	0.00293093	0.0931515	up	yes
Solyc02g068470.1	Solyc02g068470.1	Solyc02g068470.1.1	NA	NA	NA	NA	PREDICTED: uncharacterized protein LOC104113674 [Nicotiana tomentosiformis]	2.31632	0	5.51965	0.104601	0.137894	0.091063	23.4921	4.5541	0.00293372	0.0931515	up	yes
Solyc08g075210.2	Solyc08g075210.2	Solyc08g075210.2.1	GO:0005985(sucrose metabolic process);GO:0016746(transferase activity, transferring acyl groups)	00940(Phenylpropanoid biosynthesis);00945(Stilbenoid, diarylheptanoid and gingerol biosynthesis);00941(Flavonoid biosynthesis)	K13065	EC:2.3.1.133	PREDICTED: acylsugar acyltransferase 3-like [Solanum lycopersicum]	21.3633	1.74791	2.07104	0.821812	0.491807	1.88018	7.88474	2.97906	0.00294207	0.0932646	up	yes
Solyc01g005040.3	Solyc01g005040.3	Solyc01g005040.3.1	GO:0002229(defense response to oomycetes);GO:0009409(response to cold);GO:0009611(response to wounding);GO:0009617(response to bacterium);GO:0009651(response to salt stress);GO:0009723(response to ethylene);GO:0009737(response to abscisic acid);GO:0009751(response to salicylic acid);GO:0009753(response to jasmonic acid);GO:0042742(defense response to bacterium)	NA	NA	NA	PREDICTED: CASP-like protein PIMP1 [Solanum lycopersicum]	1.60093	0.47888	22.1493	0.776355	0.151898	0	26.1019	4.70608	0.00295279	0.0934521	up	yes
Solyc04g007880.3	Solyc04g007880.3	Solyc04g007880.3.1	GO:0004674(protein serine/threonine kinase activity);GO:0005886(plasma membrane);GO:0006468(protein phosphorylation);GO:0006952(defense response);GO:0009506(plasmodesma)	00520(Amino sugar and nucleotide sugar metabolism)	K01183	EC:3.2.1.14	PREDICTED: putative receptor-like protein kinase At4g00960 [Solanum lycopersicum]	28.2901	3.83258	13.9227	3.16063	5.60316	3.4927	3.75682	1.90951	0.00296255	0.0935051	up	yes
Solyc01g112220.3	Solyc01g112220.3	Solyc01g112220.3.1	GO:0004674(protein serine/threonine kinase activity);GO:0005524(ATP binding);GO:0005886(plasma membrane);GO:0006468(protein phosphorylation);GO:0009507(chloroplast);GO:0016301(kinase activity)	04626(Plant-pathogen interaction)	K13430	EC:2.7.11.1	PREDICTED: probable serine/threonine-protein kinase Cx32, chloroplastic [Solanum lycopersicum]	7.11672	4.55266	20.2261	3.64476	1.96466	1.83785	4.28285	2.09857	0.00296722	0.0935051	up	yes
Solyc11g056340.1	Solyc11g056340.1	Solyc11g056340.1.1	GO:0009536(plastid)	00195(Photosynthesis)	K02703	NA	photosystem II protein D1 (chloroplast) [Iochroma cyaneum]	5.61869	0.370479	7.1	0.645083	0.150139	0.264428	12.3524	3.62671	0.00296887	0.0935051	up	yes
Solyc02g093180.3	Solyc02g093180.3	Solyc02g093180.3.1	GO:0005737(cytoplasm);GO:0016740(transferase activity);GO:0016747(transferase activity, transferring acyl groups other than amino-acyl groups)	00940(Phenylpropanoid biosynthesis);00945(Stilbenoid, diarylheptanoid and gingerol biosynthesis);00941(Flavonoid biosynthesis)	K13065	EC:2.3.1.133	PREDICTED: uncharacterized acetyltransferase At3g50280 [Solanum lycopersicum]	7.40985	0.177172	2.38492	0.2028	0.201586	0.656153	9.40271	3.23308	0.00299455	0.0941614	up	yes
Solyc09g011590.3	Solyc09g011590.3	Solyc09g011590.3.1	GO:0004364(glutathione transferase activity);GO:0005737(cytoplasm);GO:0006749(glutathione metabolic process);GO:0009407(toxin catabolic process)	00480(Glutathione metabolism)	K00799	EC:2.5.1.18	putative glutathione S-transferase [Dichanthelium oligosanthes]	6.87729	1.06874	17.7179	1.12366	0.981961	1.80069	6.56988	2.71587	0.00301317	0.0945943	up	yes
Solyc08g076880.3	Solyc08g076880.3	Solyc08g076880.3.1	NA	NA	NA	NA	PREDICTED: uncharacterized protein LOC101244894 [Solanum lycopersicum]	198.367	19.5304	35.658	19.4033	27.026	7.78591	4.67684	2.22553	0.00302784	0.0947045	up	yes
Solyc02g082450.3	Solyc02g082450.3	Solyc02g082450.3.1	GO:0009507(chloroplast);GO:0009672(auxin:proton symporter activity);GO:0009926(auxin polar transport);GO:0016021(integral component of membrane);GO:0055085(transmembrane transport)	NA	NA	NA	PREDICTED: protein PIN-LIKES 7-like [Solanum lycopersicum]	6.31722	0.351819	1.19322	0.388809	0.290721	0.258996	8.37724	3.06647	0.003029	0.0947045	up	yes
Solyc02g080080.3	Solyc02g080080.3	Solyc02g080080.3.1	GO:0004674(protein serine/threonine kinase activity);GO:0005886(plasma membrane);GO:0006468(protein phosphorylation);GO:0006952(defense response);GO:0009506(plasmodesma)	00520(Amino sugar and nucleotide sugar metabolism)	K01183	EC:3.2.1.14	PREDICTED: putative receptor-like protein kinase At4g00960 isoform X1 [Solanum lycopersicum]	9.50748	1.9294	8.40959	1.49027	1.57836	1.59755	4.25327	2.08857	0.00303128	0.0947045	up	yes
Solyc02g093230.3	Solyc02g093230.3	Solyc02g093230.3.1	GO:0005634(nucleus);GO:0005829(cytosol);GO:0008171(O-methyltransferase activity);GO:0009805(coumarin biosynthetic process);GO:0009809(lignin biosynthetic process);GO:0032259(methylation);GO:0042409(caffeoyl-CoA O-methyltransferase activity);GO:0046686(response to cadmium ion);GO:0046872(metal ion binding)	00360(Phenylalanine metabolism);00940(Phenylpropanoid biosynthesis);00945(Stilbenoid, diarylheptanoid and gingerol biosynthesis);00941(Flavonoid biosynthesis)	K00588	EC:2.1.1.104	PREDICTED: caffeoyl-CoA O-methyltransferase [Solanum lycopersicum]	3.17143	1.19025	5.7227	0.211823	0.510569	0.908147	6.18469	2.6287	0.00303623	0.0947071	up	yes
Solyc02g090820.3	Solyc02g090820.3	Solyc02g090820.3.1	GO:0005634(nucleus)	NA	NA	NA	heat shock factor protein HSF24 [Solanum lycopersicum]	17.1038	6.96143	39.9816	4.79168	7.69955	4.80442	3.70306	1.88872	0.00304534	0.0947499	up	yes
Solyc02g077420.3	Solyc02g077420.3	Solyc02g077420.3.1	GO:0005737(cytoplasm);GO:0008970(phosphatidylcholine 1-acylhydrolase activity)	00564(Glycerophospholipid metabolism);00592(alpha-Linolenic acid metabolism)	K16818	EC:3.1.1.32	PREDICTED: phospholipase A1-II 1 [Solanum lycopersicum]	13.3065	17.6537	42.2066	11.323	3.95294	4.54905	3.69064	1.88387	0.00304734	0.0947499	up	yes
Solyc05g046145.1	Solyc05g046145.1	Solyc05g046145.1.1	GO:0016068(type I hypersensitivity)	NA	NA	NA	PREDICTED: kirola-like [Solanum lycopersicum]	0.424778	1.32855	4.06228	11.346	7.39702	11.1068	0.194829	-2.35972	0.00311135	0.0965859	down	yes
Solyc03g032040.3	Solyc03g032040.3	Solyc03g032040.3.1	GO:0005351(sugar:proton symporter activity);GO:0005355(glucose transmembrane transporter activity);GO:0005887(integral component of plasma membrane);GO:0035428(hexose transmembrane transport);GO:0046323(glucose import)	NA	NA	NA	monosaccharide-sensing protein 2-like [Solanum lycopersicum]	0.953395	7.54872	4.43173	23.8513	19.8367	9.26648	0.244245	-2.0336	0.00313763	0.0972467	down	yes
Solyc05g047580.3	Solyc05g047580.3	Solyc05g047580.3.1	GO:0005773(vacuole);GO:0009555(pollen development);GO:0010027(thylakoid membrane organization);GO:0016871(cycloartenol synthase activity);GO:0019745(pentacyclic triterpenoid biosynthetic process)	00100(Steroid biosynthesis)	K01853	EC:5.4.99.8	PREDICTED: cycloartenol synthase-like [Solanum lycopersicum]	0.571133	1.19889	0.865526	0.185702	0.037524	0.154625	6.9751	2.80221	0.00314819	0.097319	up	yes
Solyc05g013660.3	Solyc05g013660.3	Solyc05g013660.3.1	GO:0008150(biological_process);GO:0009507(chloroplast);GO:0016021(integral component of membrane);GO:0016757(transferase activity, transferring glycosyl groups)	03013(RNA transport)	K03252	NA	PREDICTED: uncharacterized protein LOC101244185 isoform X1 [Solanum lycopersicum]	18.4483	3.86978	18.2593	2.47068	4.7937	3.04534	3.93584	1.97667	0.00314997	0.097319	up	yes
Solyc09g084450.3	Solyc09g084450.3	Solyc09g084450.3.1	GO:0004867(serine-type endopeptidase inhibitor activity);GO:0005576(extracellular region);GO:0005618(cell wall);GO:0006508(proteolysis);GO:0008233(peptidase activity);GO:0009611(response to wounding);GO:0050832(defense response to fungus)	NA	NA	NA	proteinase inhibitor I precursor [Solanum lycopersicum]	84.8	20.7955	44.4588	8.48478	3.31454	20.3052	4.67393	2.22464	0.00315771	0.0974035	up	yes
Solyc01g086670.3	Solyc01g086670.3	Solyc01g086670.3.1	NA	NA	NA	NA		18.0189	0.185691	23.6938	1.26517	0	0.595411	22.519	4.49307	0.00318625	0.0981284	up	yes
Solyc12g089130.2	Solyc12g089130.2	Solyc12g089130.2.1	GO:0005215(transporter activity);GO:0005886(plasma membrane);GO:0006810(transport)	NA	NA	NA	PREDICTED: random slug protein 5 [Solanum lycopersicum]	5.84827	0.605242	6.15037	0.991881	0.369457	0.38598	7.21327	2.85065	0.0032327	0.0994017	up	yes
Solyc05g050800.3	Solyc05g050800.3	Solyc05g050800.3.1	GO:0005634(nucleus);GO:0005829(cytosol);GO:0008150(biological_process)	NA	NA	NA	phosphoglycerate mutase family protein [Solanum lycopersicum]	43.9622	24.7639	84.3498	10.9429	14.4679	21.4324	3.26784	1.70834	0.00332622	0.102116	up	yes
Solyc07g008360.2	Solyc07g008360.2	Solyc07g008360.2.1	GO:0005524(ATP binding);GO:0005634(nucleus);GO:0005737(cytoplasm);GO:0008152(metabolic process);GO:0009411(response to UV);GO:0009611(response to wounding);GO:0009620(response to fungus);GO:0009698(phenylpropanoid metabolic process);GO:0016207(4-coumarate-CoA ligase activity);GO:0016874(ligase activity)	00360(Phenylalanine metabolism);00130(Ubiquinone and other terpenoid-quinone biosynthesis);00940(Phenylpropanoid biosynthesis)	K01904	EC:6.2.1.12	PREDICTED: 4-coumarate--CoA ligase 2 [Solanum lycopersicum]	5.10621	4.61167	0.298705	0.070268	0	0.510272	17.2539	4.10885	0.00334294	0.102468	up	yes
Solyc08g074490.3	Solyc08g074490.3	Solyc08g074490.3.1	NA	NA	NA	NA	PREDICTED: uncharacterized protein At4g15970 [Solanum lycopersicum]	6.24346	5.31829	19.2516	2.22253	1.47623	1.21669	6.26867	2.64816	0.00335943	0.102811	up	yes
Solyc08g007800.3	Solyc08g007800.3	Solyc08g007800.3.1	GO:0005622(intracellular);GO:0005623(cell);GO:0006817(phosphate ion transport);GO:0009705(plant-type vacuole membrane);GO:0016021(integral component of membrane);GO:0055085(transmembrane transport)	NA	NA	NA	PREDICTED: SPX domain-containing membrane protein At4g22990 [Solanum lycopersicum]	0.310993	0.47253	3.65277	0.107322	0.215242	0.187594	8.69592	3.12034	0.00341723	0.104416	up	yes
Solyc12g045020.2	Solyc12g045020.2	Solyc12g045020.2.1	GO:0016020(membrane);GO:0016709(oxidoreductase activity, acting on paired donors, with incorporation or reduction of molecular oxygen, NAD(P)H as one donor, and incorporation of one atom of oxygen);GO:0044550(secondary metabolite biosynthetic process)	00940(Phenylpropanoid biosynthesis)	K09755	EC:1.14.-.-	PREDICTED: cytochrome P450 CYP736A12 [Solanum lycopersicum]	2.84439	0.36091	9.54969	0.717986	0.030616	0.030503	16.3713	4.0331	0.00342555	0.104506	up	yes
Solyc01g100240.3	Solyc01g100240.3	Solyc01g100240.3.1	GO:0005516(calmodulin binding);GO:0005634(nucleus);GO:0006950(response to stress)	NA	NA	NA	PREDICTED: calmodulin-binding protein 60 C [Solanum lycopersicum]	12.3383	2.62321	8.60177	0.97258	3.39753	1.72396	3.8666	1.95106	0.00343293	0.104567	up	yes
Solyc03g116630.3	Solyc03g116630.3	Solyc03g116630.3.1	NA	NA	NA	NA	PREDICTED: uncharacterized protein LOC101253674 [Solanum lycopersicum]	126.039	1.34606	5.84119	8.07545	0.674951	0.651466	14.1702	3.82479	0.00343851	0.104574	up	yes
Solyc12g042210.2	Solyc12g042210.2	Solyc12g042210.2.1	GO:0003677(DNA binding);GO:0003700(transcription factor activity, sequence-specific DNA binding);GO:0005515(protein binding);GO:0005634(nucleus);GO:0006351(transcription, DNA-templated);GO:0006355(regulation of transcription, DNA-templated);GO:0009873(ethylene-activated signaling pathway);GO:0050832(defense response to fungus)	04075(Plant hormone signal transduction)	K14517	NA	PREDICTED: ethylene-responsive transcription factor ERF114-like [Solanum lycopersicum]	2.14231	0.435193	1.77216	0.078872	0.317266	0	10.9802	3.45683	0.00345293	0.104789	up	yes
Solyc03g117600.3	Solyc03g117600.3	Solyc03g117600.3.1	GO:0005524(ATP binding);GO:0005618(cell wall);GO:0005634(nucleus);GO:0005739(mitochondrion);GO:0005774(vacuolar membrane);GO:0005794(Golgi apparatus);GO:0005829(cytosol);GO:0005886(plasma membrane);GO:0006351(transcription, DNA-templated);GO:0006355(regulation of transcription, DNA-templated);GO:0006457(protein folding);GO:0009266(response to temperature stimulus);GO:0009408(response to heat);GO:…	03040(Spliceosome);04141(Protein processing in endoplasmic reticulum);04144(Endocytosis)	K03283	NA	PREDICTED: heat shock 70 kDa protein 5 [Solanum lycopersicum]	20.4463	2.25111	9.51301	3.58715	2.14415	2.12934	4.09769	2.03481	0.00345636	0.104789	up	yes
Solyc09g005560.3	Solyc09g005560.3	Solyc09g005560.3.1	GO:0003700(transcription factor activity, sequence-specific DNA binding);GO:0005515(protein binding);GO:0005634(nucleus);GO:0006351(transcription, DNA-templated);GO:0006355(regulation of transcription, DNA-templated);GO:0042802(identical protein binding);GO:0043565(sequence-specific DNA binding)	NA	NA	NA	PREDICTED: trihelix transcription factor GT-3b [Solanum lycopersicum]	1.55094	0	1.48176	0.061783	0	0	49.0863	5.61725	0.00347344	0.105143	up	yes
Solyc02g092590.3	Solyc02g092590.3	Solyc02g092590.3.1	GO:0003674(molecular_function);GO:0005575(cellular_component);GO:0008150(biological_process)	NA	NA	NA	PREDICTED: uncharacterized protein LOC101256933 [Solanum lycopersicum]	21.8714	7.34992	22.9001	7.90832	4.18863	3.25773	3.3945	1.7632	0.00348604	0.105324	up	yes
Solyc03g033590.1	Solyc03g033590.1	Solyc03g033590.1.1	GO:0003674(molecular_function);GO:0005739(mitochondrion);GO:0009733(response to auxin)	04075(Plant hormone signal transduction)	K14488	NA	PREDICTED: auxin-induced protein 15A [Solanum lycopersicum]	57.2878	7.95188	7.18567	2.23971	6.66486	2.75468	6.21183	2.63502	0.00349309	0.105324	up	yes
Solyc10g084060.2	Solyc10g084060.2	Solyc10g084060.2.1	GO:0003674(molecular_function);GO:0005886(plasma membrane);GO:0008150(biological_process)	NA	NA	NA	PREDICTED: cysteine-rich and transmembrane domain-containing protein A [Solanum tuberosum]	30.0703	8.23937	23.138	3.40632	2.95545	6.54042	4.76258	2.25174	0.00349566	0.105324	up	yes
Solyc06g082535.1	Solyc06g082535.1	Solyc06g082535.1.1	GO:0009808(lignin metabolic process);GO:0016020(membrane);GO:0016710(trans-cinnamate 4-monooxygenase activity);GO:0044550(secondary metabolite biosynthetic process)	00360(Phenylalanine metabolism);00130(Ubiquinone and other terpenoid-quinone biosynthesis);00940(Phenylpropanoid biosynthesis);00945(Stilbenoid, diarylheptanoid and gingerol biosynthesis);00941(Flavonoid biosynthesis)	K00487	EC:1.14.13.11	PREDICTED: trans-cinnamate 4-monooxygenase [Solanum lycopersicum]	57.2057	7.29896	17.3668	4.86097	6.32009	8.60169	4.13852	2.04912	0.00351583	0.105768	up	yes
Solyc03g063030.3	Solyc03g063030.3	Solyc03g063030.3.1	GO:0003333(amino acid transmembrane transport);GO:0015171(amino acid transmembrane transporter activity)	NA	NA	NA	PREDICTED: vacuolar amino acid transporter 1 [Solanum lycopersicum]	2.08439	3.09168	4.37281	15.6209	11.7901	5.70671	0.288331	-1.7942	0.0035245	0.105866	down	yes
Solyc06g082530.2	Solyc06g082530.2	Solyc06g082530.2.1	GO:0003700(transcription factor activity, sequence-specific DNA binding);GO:0005634(nucleus);GO:0006355(regulation of transcription, DNA-templated);GO:0043565(sequence-specific DNA binding)	00360(Phenylalanine metabolism);00130(Ubiquinone and other terpenoid-quinone biosynthesis);00940(Phenylpropanoid biosynthesis);00945(Stilbenoid, diarylheptanoid and gingerol biosynthesis);00941(Flavonoid biosynthesis)	K00487	EC:1.14.13.11	PREDICTED: scarecrow-like protein 9 [Solanum lycopersicum]	25.1387	2.85379	7.23717	1.80561	2.78095	3.76559	4.21804	2.07657	0.00355744	0.10669	up	yes
Solyc07g065920.3	Solyc07g065920.3	Solyc07g065920.3.1	GO:0004826(phenylalanine-tRNA ligase activity);GO:0005737(cytoplasm);GO:0006432(phenylalanyl-tRNA aminoacylation);GO:0070042(rRNA (uridine-N3-)-methyltransferase activity);GO:0070475(rRNA base methylation)	NA	NA	NA	PREDICTED: uncharacterized protein LOC101268886 [Solanum lycopersicum]	3.04823	0.914843	4.17212	0.42567	0.367455	0.565019	5.98993	2.58254	0.00358153	0.107234	up	yes
Solyc10g018540.2	Solyc10g018540.2	Solyc10g018540.2.1	GO:0000710(meiotic mismatch repair);GO:0000795(synaptonemal complex);GO:0003684(damaged DNA binding);GO:0006298(mismatch repair);GO:0030983(mismatched DNA binding);GO:0032300(mismatch repair complex);GO:0051026(chiasma assembly)	03430(Mismatch repair)	K08735	NA	PREDICTED: DNA mismatch repair protein MSH5 isoform X4 [Solanum lycopersicum]	0.070151	1.55097	0.710417	9.48331	4.42275	3.348	0.13513	-2.88758	0.00358659	0.107234	down	yes
Solyc01g098950.2	Solyc01g098950.2	Solyc01g098950.2.1	GO:0003677(DNA binding);GO:0004365(glyceraldehyde-3-phosphate dehydrogenase (NAD+) (phosphorylating) activity);GO:0005507(copper ion binding);GO:0005634(nucleus);GO:0005737(cytoplasm);GO:0005739(mitochondrion);GO:0005740(mitochondrial envelope);GO:0005774(vacuolar membrane);GO:0005794(Golgi apparatus);GO:0005829(cytosol);GO:0005886(plasma membrane);GO:0006094(gluconeogenesis);GO:0006096(glycolyti…	01200(Carbon metabolism);01230(Biosynthesis of amino acids);00010(Glycolysis / Gluconeogenesis);00710(Carbon fixation in photosynthetic organisms)	K00134	EC:1.2.1.12	PREDICTED: glyceraldehyde-3-phosphate dehydrogenase GAPC1, cytosolic-like [Solanum pennellii]	25.5662	1.55857	1.02803	1.92216	0.456343	0.178068	11.0119	3.461	0.00360654	0.107665	up	yes
Solyc02g083460.3	Solyc02g083460.3	Solyc02g083460.3.1	GO:0004190(aspartic-type endopeptidase activity);GO:0006508(proteolysis);GO:0030163(protein catabolic process)	NA	NA	NA	aspartyl protease family protein precursor [Solanum lycopersicum]	22.2956	3.9247	24.6611	5.61344	4.80633	3.53509	3.64614	1.86637	0.00365511	0.108948	up	yes
Solyc07g052950.3	Solyc07g052950.3	Solyc07g052950.3.1	NA	NA	NA	NA	PREDICTED: uncharacterized protein LOC101268883 [Solanum lycopersicum]	41.1722	7.55061	20.66	4.70867	6.81151	5.88785	3.98568	1.99483	0.00366871	0.109186	up	yes
Solyc09g073030.3	Solyc09g073030.3	Solyc09g073030.3.1	NA	NA	NA	NA	PREDICTED: uncharacterized protein LOC101268224 [Solanum lycopersicum]	12.8268	1.92632	9.15441	0.313213	0.994321	2.27259	6.67786	2.73939	0.00368027	0.109363	up	yes
Solyc11g008540.2	Solyc11g008540.2	Solyc11g008540.2.1	GO:0003723(RNA binding);GO:0004525(ribonuclease III activity);GO:0005634(nucleus);GO:0005737(cytoplasm);GO:0016442(RISC complex);GO:0030422(production of siRNA involved in RNA interference)	03008(Ribosome biogenesis in eukaryotes)	K03685	EC:3.1.26.3	endoribonuclease Dicer 2c [Solanum lycopersicum]	9.65643	8.04228	29.6608	5.93216	3.38223	4.68152	3.38381	1.75865	0.00372544	0.110537	up	yes
Solyc07g006280.3	Solyc07g006280.3	Solyc07g006280.3.1	GO:0003674(molecular_function);GO:0005576(extracellular region);GO:0005794(Golgi apparatus);GO:0005886(plasma membrane);GO:0007568(aging);GO:0009506(plasmodesma);GO:0016020(membrane);GO:0016021(integral component of membrane);GO:0050829(defense response to Gram-negative bacterium)	NA	NA	NA	PREDICTED: tetraspanin-8-like [Solanum lycopersicum]	90.8424	19.8981	73.9274	21.155	18.4031	13.5702	3.47589	1.79738	0.00374208	0.110699	up	yes
Solyc04g007580.1	Solyc04g007580.1	Solyc04g007580.1.1	GO:0003674(molecular_function);GO:0005634(nucleus)	NA	NA	NA	PREDICTED: uncharacterized protein LOC101267223 [Solanum lycopersicum]	2.73403	0.685248	6.17293	0.495595	0.418546	0.316682	7.79334	2.96224	0.00374228	0.110699	up	yes
Solyc02g067660.3	Solyc02g067660.3	Solyc02g067660.3.1	GO:0002230(positive regulation of defense response to virus by host);GO:0004806(triglyceride lipase activity);GO:0005515(protein binding);GO:0005634(nucleus);GO:0005737(cytoplasm);GO:0006629(lipid metabolic process);GO:0006952(defense response);GO:0007568(aging);GO:0009507(chloroplast);GO:0016021(integral component of membrane);GO:0016042(lipid catabolic process);GO:0016787(hydrolase activity);GO…	04626(Plant-pathogen interaction)	K18875	NA	PREDICTED: senescence-associated carboxylesterase 101 isoform X1 [Solanum lycopersicum]	11.0802	5.00891	18.2282	1.745	3.49848	4.43362	3.54624	1.82629	0.00375614	0.11094	up	yes
Solyc04g074050.3	Solyc04g074050.3	Solyc04g074050.3.1	GO:0004674(protein serine/threonine kinase activity);GO:0005515(protein binding);GO:0005524(ATP binding);GO:0005634(nucleus);GO:0005886(plasma membrane);GO:0006468(protein phosphorylation);GO:0009506(plasmodesma);GO:0010183(pollen tube guidance);GO:0016020(membrane);GO:0016021(integral component of membrane);GO:0016301(kinase activity);GO:0090406(pollen tube)	04075(Plant hormone signal transduction)	K13415	EC:2.7.10.1;EC:2.7.11.1	PREDICTED: MDIS1-interacting receptor like kinase 2-like isoform X1 [Solanum lycopersicum]	4.60851	2.07509	7.4682	0.840528	1.24045	1.55784	3.88912	1.95944	0.00378164	0.111524	up	yes
Solyc05g005290.3	Solyc05g005290.3	Solyc05g005290.3.1	GO:0003950(NAD+ ADP-ribosyltransferase activity);GO:0005634(nucleus);GO:0007275(multicellular organism development)	NA	NA	NA	PREDICTED: probable inactive poly [ADP-ribose] polymerase SRO2 [Solanum lycopersicum]	12.6467	2.26975	10.5586	2.4337	2.37202	1.75115	3.88525	1.95801	0.00380484	0.112038	up	yes
Solyc11g030730.2	Solyc11g030730.2	Solyc11g030730.2.1	GO:0016020(membrane);GO:0016709(oxidoreductase activity, acting on paired donors, with incorporation or reduction of molecular oxygen, NAD(P)H as one donor, and incorporation of one atom of oxygen);GO:0044550(secondary metabolite biosynthetic process)	00380(Tryptophan metabolism)	K07408	EC:1.14.14.1	PREDICTED: flavonoid 3'-monooxygenase-like [Solanum lycopersicum]	4.58411	0.195586	1.78297	0.16664	0.4966	0.260584	7.10381	2.82859	0.00382881	0.112574	up	yes
Solyc02g076660.3	Solyc02g076660.3	Solyc02g076660.3.1	GO:0004674(protein serine/threonine kinase activity);GO:0005524(ATP binding);GO:0006468(protein phosphorylation);GO:0007169(transmembrane receptor protein tyrosine kinase signaling pathway);GO:0009507(chloroplast);GO:0012505(endomembrane system);GO:0016021(integral component of membrane);GO:0048765(root hair cell differentiation);GO:0090406(pollen tube)	04626(Plant-pathogen interaction)	K13436	EC:2.7.11.1	PREDICTED: protein MALE DISCOVERER 2 [Solanum lycopersicum]	12.9125	5.44224	7.56287	2.37303	2.91756	3.46092	2.96151	1.56633	0.00386638	0.113507	up	yes
Solyc03g116067.1	Solyc03g116067.1	Solyc03g116067.1.1	GO:0003674(molecular_function);GO:0005576(extracellular region);GO:0009739(response to gibberellin);GO:0009740(gibberellic acid mediated signaling pathway);GO:0009744(response to sucrose);GO:0009749(response to glucose);GO:0009750(response to fructose);GO:0080167(response to karrikin)	00563(Glycosylphosphatidylinositol(GPI)-anchor biosynthesis)	K03860	NA	PREDICTED: gibberellin-regulated protein 6 [Solanum lycopersicum]	4.50653	23.2885	0.121377	1.82664	0.235467	0.305116	11.7929	3.55985	0.00392197	0.114966	up	yes
Solyc09g090040.3	Solyc09g090040.3	Solyc09g090040.3.1	GO:0005618(cell wall);GO:0033609(oxalate metabolic process);GO:0046564(oxalate decarboxylase activity)	NA	NA	NA	PREDICTED: germin-like protein subfamily 1 member 7 isoform X1 [Solanum lycopersicum]	32.3767	29.692	52.5069	11.7993	18.6125	11.6884	2.7215	1.4444	0.0039362	0.115209	up	yes
Solyc12g009000.1	Solyc12g009000.1	Solyc12g009000.1.1	GO:0005634(nucleus);GO:0005774(vacuolar membrane);GO:0005886(plasma membrane);GO:0009507(chloroplast);GO:0016020(membrane)	03013(RNA transport);03008(Ribosome biogenesis in eukaryotes)	K07936	NA	PREDICTED: uncharacterized protein LOC101246112 [Solanum lycopersicum]	1.86481	0.503965	4.03795	0.482287	0.252318	0.122128	7.47809	2.90267	0.00394918	0.115416	up	yes
Solyc04g007140.1	Solyc04g007140.1	Solyc04g007140.1.1	NA	NA	NA	NA		15.2801	0.139436	3.11592	0	0	0.571468	32.4348	5.01947	0.00396359	0.115595	up	yes
Solyc07g007270.3	Solyc07g007270.3	Solyc07g007270.3.1	NA	NA	NA	NA	PREDICTED: uncharacterized protein LOC101253390 [Solanum lycopersicum]	128.162	24.8918	59.8432	23.9044	26.0725	14.4883	3.30251	1.72356	0.00396721	0.115595	up	yes
Solyc03g117870.3	Solyc03g117870.3	Solyc03g117870.3.1	GO:0005524(ATP binding);GO:0005634(nucleus);GO:0005737(cytoplasm);GO:0008152(metabolic process);GO:0009411(response to UV);GO:0009611(response to wounding);GO:0009620(response to fungus);GO:0009698(phenylpropanoid metabolic process);GO:0016207(4-coumarate-CoA ligase activity);GO:0016874(ligase activity)	00360(Phenylalanine metabolism);00130(Ubiquinone and other terpenoid-quinone biosynthesis);00940(Phenylpropanoid biosynthesis)	K01904	EC:6.2.1.12	4-coumarate--CoA ligase [Solanum lycopersicum]	185.965	10.7981	94.2685	32.707	4.29024	8.96818	6.33153	2.66256	0.0039958	0.116148	up	yes
Solyc10g047240.2	Solyc10g047240.2	Solyc10g047240.2.1	GO:0005509(calcium ion binding);GO:0005544(calcium-dependent phospholipid binding);GO:0005634(nucleus);GO:0009408(response to heat);GO:0009409(response to cold);GO:0009414(response to water deprivation);GO:0009651(response to salt stress)	NA	NA	NA	PREDICTED: annexin-like protein RJ4 [Solanum lycopersicum]	7.15235	7.17453	15.7981	2.27143	0.97234	3.31185	4.5953	2.20016	0.00399812	0.116148	up	yes
Solyc00g071180.3	Solyc00g071180.3	Solyc00g071180.3.1	GO:0004869(cysteine-type endopeptidase inhibitor activity);GO:0005515(protein binding);GO:0005576(extracellular region);GO:0005783(endoplasmic reticulum);GO:0005829(cytosol);GO:0006952(defense response);GO:0006972(hyperosmotic response);GO:0006979(response to oxidative stress);GO:0009409(response to cold);GO:0009414(response to water deprivation);GO:0050897(cobalt ion binding)	NA	NA	NA	PREDICTED: multicystatin, partial [Solanum lycopersicum]	4.67106	20.1903	453.065	0.642028	0.235953	17.0359	26.6791	4.73764	0.00401238	0.116389	up	yes
Solyc05g011970.3	Solyc05g011970.3	Solyc05g011970.3.1	GO:0004497(monooxygenase activity)	00905(Brassinosteroid biosynthesis)	K15639	EC:1.14.-.-	PREDICTED: cytochrome P450 CYP749A22-like isoform X1 [Solanum lycopersicum]	15.1471	3.01828	17.5118	3.51178	4.02548	1.60831	3.90104	1.96386	0.00403344	0.116826	up	yes
Solyc09g089930.2	Solyc09g089930.2	Solyc09g089930.2.1	GO:0003677(DNA binding);GO:0003700(transcription factor activity, sequence-specific DNA binding);GO:0005622(intracellular);GO:0005634(nucleus);GO:0006351(transcription, DNA-templated);GO:0006355(regulation of transcription, DNA-templated);GO:0006952(defense response);GO:0009867(jasmonic acid mediated signaling pathway);GO:0009873(ethylene-activated signaling pathway)	04075(Plant hormone signal transduction)	K14516	NA	ethylene responsive element binding protein [Solanum lycopersicum]	2.31033	0.76302	23.895	1.22717	0.228939	0.836254	11.7644	3.55636	0.00405618	0.11731	up	yes
Solyc04g006950.3	Solyc04g006950.3	Solyc04g006950.3.1	NA	NA	NA	NA		4.36155	5.28336	15.7551	1.92713	1.11918	1.37618	5.74336	2.5219	0.00411997	0.118899	up	yes
Solyc10g009270.3	Solyc10g009270.3	Solyc10g009270.3.1	GO:0003677(DNA binding);GO:0003700(transcription factor activity, sequence-specific DNA binding);GO:0005634(nucleus);GO:0006351(transcription, DNA-templated);GO:0006355(regulation of transcription, DNA-templated);GO:0046983(protein dimerization activity)	04075(Plant hormone signal transduction)	K13422	NA	PREDICTED: transcription factor MYC2-like [Solanum lycopersicum]	7.27362	0.463506	1.40812	0.476067	0.074339	0.425608	9.36999	3.22805	0.00412336	0.118899	up	yes
Solyc11g044620.1	Solyc11g044620.1	Solyc11g044620.1.1	GO:0009536(plastid)	NA	NA	NA	hypothetical protein B456_002G166100 [Gossypium raimondii]	5.44936	1.11525	4.41866	0.202439	0.61373	0.611465	7.69334	2.94361	0.00413054	0.11893	up	yes
Solyc06g068650.3	Solyc06g068650.3	Solyc06g068650.3.1	GO:0005524(ATP binding);GO:0005634(nucleus);GO:0005737(cytoplasm);GO:0008152(metabolic process);GO:0009411(response to UV);GO:0009611(response to wounding);GO:0009620(response to fungus);GO:0009698(phenylpropanoid metabolic process);GO:0016207(4-coumarate-CoA ligase activity);GO:0016874(ligase activity)	00360(Phenylalanine metabolism);00130(Ubiquinone and other terpenoid-quinone biosynthesis);00940(Phenylpropanoid biosynthesis)	K01904	EC:6.2.1.12	4-coumarate--CoA ligase [Solanum lycopersicum]	53.7577	3.7619	12.7071	8.48047	2.57475	2.8029	5.06755	2.34129	0.0041829	0.120155	up	yes
Solyc08g016582.1	Solyc08g016582.1	Solyc08g016582.1.1	GO:0004175(endopeptidase activity);GO:0005634(nucleus);GO:0016926(protein desumoylation);GO:0016929(SUMO-specific protease activity)	NA	NA	NA	PREDICTED: uncharacterized protein LOC107021961 [Solanum pennellii]	1.44118	0.261562	1.36775	0.210669	0.035419	0.080893	9.39041	3.23119	0.00418543	0.120155	up	yes
Solyc03g096070.3	Solyc03g096070.3	Solyc03g096070.3.1	GO:0004435(phosphatidylinositol phospholipase C activity);GO:0004871(signal transducer activity);GO:0005622(intracellular);GO:0005634(nucleus);GO:0005886(plasma membrane);GO:0006629(lipid metabolic process);GO:0007165(signal transduction);GO:0016042(lipid catabolic process);GO:0035556(intracellular signal transduction)	00562(Inositol phosphate metabolism)	K19006	EC:3.1.4.11	phosphatidylinositol phospholipase C 7 [Solanum lycopersicum]	0.324539	0.260259	0.900102	0.092325	0.064203	0.079927	6.27984	2.65073	0.00419298	0.120195	up	yes
Solyc12g056600.3	Solyc12g056600.3	Solyc12g056600.3.1	GO:0004022(alcohol dehydrogenase (NAD) activity);GO:0005829(cytosol);GO:0006561(proline biosynthetic process);GO:0009408(response to heat);GO:0009414(response to water deprivation);GO:0009688(abscisic acid biosynthetic process);GO:0009750(response to fructose);GO:0010115(regulation of abscisic acid biosynthetic process);GO:0010182(sugar mediated signaling pathway);GO:0010301(xanthoxin dehydrogena…	00906(Carotenoid biosynthesis)	K09841	EC:1.1.1.288	short-chain dehydrogenase-reductase [Solanum lycopersicum]	7.79629	2.34719	2.29786	0.824868	0.595864	0.934086	5.28335	2.40145	0.0042394	0.121347	up	yes
Solyc02g077030.3	Solyc02g077030.3	Solyc02g077030.3.1	GO:0004806(triglyceride lipase activity);GO:0005737(cytoplasm);GO:0006629(lipid metabolic process);GO:0008970(phosphatidylcholine 1-acylhydrolase activity);GO:0010187(negative regulation of seed germination);GO:0019915(lipid storage);GO:0046340(diacylglycerol catabolic process);GO:0047372(acylglycerol lipase activity);GO:0052651(monoacylglycerol catabolic process)	00564(Glycerophospholipid metabolism);00592(alpha-Linolenic acid metabolism)	K16818	EC:3.1.1.32	PREDICTED: phospholipase A1-IIgamma-like [Solanum lycopersicum]	11.2133	14.691	14.203	1.78098	2.21345	6.42338	3.84988	1.94481	0.00428927	0.122594	up	yes
Solyc10g084070.1	Solyc10g084070.1	Solyc10g084070.1.1	NA	NA	NA	NA	hypothetical protein A4A49_13655 [Nicotiana attenuata]	30.2744	9.88487	34.5816	5.70283	3.38818	5.83557	5.00723	2.32401	0.00436244	0.124502	up	yes
Solyc10g076780.1	Solyc10g076780.1	Solyc10g076780.1.1	GO:0005794(Golgi apparatus);GO:0016021(integral component of membrane);GO:0016740(transferase activity);GO:0016757(transferase activity, transferring glycosyl groups)	00603(Glycosphingolipid biosynthesis - globo series)	K01988	EC:2.4.1.228	PREDICTED: lactosylceramide 4-alpha-galactosyltransferase-like [Solanum lycopersicum]	1.35053	0.321136	1.61903	0.124755	0.123986	0.209345	7.18357	2.8447	0.00436918	0.124512	up	yes
Solyc12g096770.1	Solyc12g096770.1	Solyc12g096770.1.1	GO:0005737(cytoplasm);GO:0016740(transferase activity);GO:0016747(transferase activity, transferring acyl groups other than amino-acyl groups)	00940(Phenylpropanoid biosynthesis);00945(Stilbenoid, diarylheptanoid and gingerol biosynthesis);00941(Flavonoid biosynthesis)	K13065	EC:2.3.1.133	PREDICTED: acetyl-CoA-benzylalcohol acetyltransferase-like [Solanum lycopersicum]	141.1	10.9155	10.4448	8.78694	6.86031	13.8669	5.50448	2.46061	0.00443255	0.126133	up	yes
Solyc04g006940.3	Solyc04g006940.3	Solyc04g006940.3.1	GO:0004012(phospholipid-translocating ATPase activity);GO:0005802(trans-Golgi network);GO:0005886(plasma membrane);GO:0048194(Golgi vesicle budding)	NA	NA	NA	PREDICTED: putative phospholipid-transporting ATPase 9 [Solanum lycopersicum]	1.17479	1.11241	2.52902	0.164712	0.448458	0.434224	4.59829	2.2011	0.00447671	0.127023	up	yes
Solyc09g092580.3	Solyc09g092580.3	Solyc09g092580.3.1	GO:0016020(membrane);GO:0016709(oxidoreductase activity, acting on paired donors, with incorporation or reduction of molecular oxygen, NAD(P)H as one donor, and incorporation of one atom of oxygen);GO:0044550(secondary metabolite biosynthetic process)	01210(2-Oxocarboxylic acid metabolism);00380(Tryptophan metabolism);00966(Glucosinolate biosynthesis)	K11818	EC:1.14.-.-	PREDICTED: cytochrome P450 83B1-like [Solanum lycopersicum]	2.47327	1.0721	2.1963	0.650891	0.378307	0.268499	4.42451	2.14552	0.00447687	0.127023	up	yes
Solyc04g081910.3	Solyc04g081910.3	Solyc04g081910.3.1	GO:0004683(calmodulin-dependent protein kinase activity);GO:0005516(calmodulin binding);GO:0005634(nucleus);GO:0005737(cytoplasm);GO:0009738(abscisic acid-activated signaling pathway);GO:0009931(calcium-dependent protein serine/threonine kinase activity);GO:0018105(peptidyl-serine phosphorylation);GO:0035556(intracellular signal transduction);GO:0046777(protein autophosphorylation)	04626(Plant-pathogen interaction)	K13412	EC:2.7.11.1	PREDICTED: calcium-dependent protein kinase 29 [Solanum lycopersicum]	10.4483	12.9806	20.8321	1.51572	2.92337	7.54198	3.69423	1.88527	0.00450992	0.12768	up	yes
Solyc06g019170.3	Solyc06g019170.3	Solyc06g019170.3.1	GO:0004350(glutamate-5-semialdehyde dehydrogenase activity);GO:0005737(cytoplasm);GO:0006561(proline biosynthetic process)	01230(Biosynthesis of amino acids);00330(Arginine and proline metabolism)	K12657	EC:2.7.2.11;EC:1.2.1.41	PREDICTED: delta-1-pyrroline-5-carboxylate synthase-like isoform X2 [Solanum lycopersicum]	55.0007	13.6301	11.7813	5.96338	12.6673	2.24589	3.8518	1.94553	0.00451313	0.12768	up	yes
Solyc05g008380.3	Solyc05g008380.3	Solyc05g008380.3.1	GO:0003674(molecular_function);GO:0005576(extracellular region);GO:0008150(biological_process);GO:0016021(integral component of membrane)	NA	NA	NA	PREDICTED: uncharacterized protein LOC101260434 [Solanum lycopersicum]	10.709	3.27102	17.5626	3.17037	4.05987	2.56821	3.21914	1.68667	0.00458685	0.129577	up	yes
Solyc04g054990.3	Solyc04g054990.3	Solyc04g054990.3.1	GO:0003674(molecular_function);GO:0005576(extracellular region);GO:0005773(vacuole);GO:0005774(vacuolar membrane);GO:0005829(cytosol);GO:0005886(plasma membrane);GO:0008150(biological_process);GO:0009507(chloroplast);GO:0009535(chloroplast thylakoid membrane);GO:0009579(thylakoid)	NA	NA	NA	PREDICTED: PLAT domain-containing protein 2-like [Solanum lycopersicum]	163.976	83.9393	104.512	7.04889	26.2232	55.1782	3.98447	1.99439	0.00461126	0.130078	up	yes
Solyc02g069690.1	Solyc02g069690.1	Solyc02g069690.1.1	GO:0005618(cell wall);GO:0009055(electron carrier activity);GO:0009506(plasmodesma);GO:0009793(embryo development ending in seed dormancy);GO:0010197(polar nucleus fusion);GO:0045551(cinnamyl-alcohol dehydrogenase activity);GO:0050660(flavin adenine dinucleotide binding);GO:0055114(oxidation-reduction process)	NA	NA	NA	PREDICTED: berberine bridge enzyme-like 4 [Solanum lycopersicum]	8.95257	3.32023	12.9851	0.820548	1.41554	3.20531	4.6418	2.21468	0.00463496	0.130471	up	yes
Solyc10g005080.3	Solyc10g005080.3	Solyc10g005080.3.1	GO:0003677(DNA binding);GO:0003700(transcription factor activity, sequence-specific DNA binding);GO:0005634(nucleus);GO:0006351(transcription, DNA-templated);GO:0006355(regulation of transcription, DNA-templated);GO:0007623(circadian rhythm);GO:0009409(response to cold);GO:0009651(response to salt stress);GO:0009723(response to ethylene);GO:0009733(response to auxin);GO:0009737(response to abscis…	04712(Circadian rhythm - plant)	K12133	NA	PREDICTED: protein LHY [Solanum lycopersicum]	85.4567	0.626372	0.741983	4.22343	0.765532	0.797037	15.006	3.90747	0.00464073	0.130471	up	yes
Solyc03g113960.3	Solyc03g113960.3	Solyc03g113960.3.1	GO:0002229(defense response to oomycetes);GO:0002237(response to molecule of bacterial origin);GO:0003700(transcription factor activity, sequence-specific DNA binding);GO:0005516(calmodulin binding);GO:0005634(nucleus);GO:0006355(regulation of transcription, DNA-templated);GO:0009617(response to bacterium);GO:0009620(response to fungus);GO:0009697(salicylic acid biosynthetic process);GO:0009789(p…	NA	NA	NA	PREDICTED: calmodulin-binding protein 60 D-like [Solanum pennellii]	2.13247	2.24022	5.09977	0.823663	0.498316	0.747611	4.57697	2.19439	0.00464657	0.130471	up	yes
Solyc06g007460.3	Solyc06g007460.3	Solyc06g007460.3.1	GO:0010052(guard cell differentiation)	NA	NA	NA	PREDICTED: EPIDERMAL PATTERNING FACTOR-like protein 6 [Solanum lycopersicum]	6.94568	2.0318	7.75988	0.169216	1.87942	0.479854	6.61952	2.72673	0.00465202	0.130471	up	yes
Solyc07g049160.3	Solyc07g049160.3	Solyc07g049160.3.1	GO:0003723(RNA binding);GO:0004525(ribonuclease III activity);GO:0005634(nucleus);GO:0005737(cytoplasm);GO:0016442(RISC complex);GO:0030422(production of siRNA involved in RNA interference)	03008(Ribosome biogenesis in eukaryotes)	K03685	EC:3.1.26.3	PREDICTED: ribonuclease 3-like protein 3 [Solanum lycopersicum]	31.8239	20.8677	56.0864	12.0417	13.9606	12.6644	2.81322	1.49222	0.00466091	0.130532	up	yes
Solyc01g010230.2	Solyc01g010230.2	Solyc01g010230.2.1	NA	NA	NA	NA	hypothetical protein A4A49_36404 [Nicotiana attenuata]	109.335	70.5768	165.21	31.4651	51.7071	39.8139	2.80618	1.48861	0.00469215	0.131218	up	yes
Solyc08g078510.3	Solyc08g078510.3	Solyc08g078510.3.1	GO:0003674(molecular_function);GO:0005737(cytoplasm);GO:0009793(embryo development ending in seed dormancy);GO:0009845(seed germination);GO:0010029(regulation of seed germination);GO:0098755(maintenance of seed dormancy by absisic acid)	04141(Protein processing in endoplasmic reticulum);04120(Ubiquitin mediated proteolysis);03420(Nucleotide excision repair)	K03868	NA	PREDICTED: GEM-like protein 5 [Solanum lycopersicum]	28.2072	7.16788	42.5564	10.8105	6.81394	4.08627	3.58954	1.8438	0.00472847	0.132044	up	yes
Solyc06g076020.3	Solyc06g076020.3	Solyc06g076020.3.1	GO:0005515(protein binding);GO:0005524(ATP binding);GO:0005618(cell wall);GO:0005634(nucleus);GO:0005794(Golgi apparatus);GO:0005829(cytosol);GO:0005886(plasma membrane);GO:0006351(transcription, DNA-templated);GO:0006355(regulation of transcription, DNA-templated);GO:0006457(protein folding);GO:0009408(response to heat);GO:0009615(response to virus);GO:0009617(response to bacterium);GO:0046686(r…	03040(Spliceosome);04141(Protein processing in endoplasmic reticulum);04144(Endocytosis)	K03283	NA	heat shock cognate 70 kDa protein 1 [Solanum lycopersicum]	22.8446	1.7265	5.93768	0.362835	3.87444	1.37447	5.4366	2.4427	0.00473524	0.132044	up	yes
Solyc11g044455.1	Solyc11g044455.1	Solyc11g044455.1.1	GO:0005634(nucleus);GO:0008483(transaminase activity);GO:0010073(meristem maintenance);GO:0010082(regulation of root meristem growth)	00520(Amino sugar and nucleotide sugar metabolism)	K12448	EC:5.1.3.5	PREDICTED: serine/threonine-protein phosphatase 7 long form homolog [Solanum pennellii]	1.51586	0.068233	1.66051	0.152816	0.043683	0.09865	10.9931	3.45853	0.00474675	0.132176	up	yes
Solyc11g056250.1	Solyc11g056250.1	Solyc11g056250.1.1	NA	NA	NA	NA	PREDICTED: uncharacterized protein LOC109230515 [Nicotiana attenuata]	36.8817	5.06897	45.4627	4.9399	6.57669	3.24641	5.92111	2.56587	0.00475853	0.132314	up	yes
Solyc09g082690.3	Solyc09g082690.3	Solyc09g082690.3.1	GO:0005794(Golgi apparatus);GO:0007030(Golgi organization)	NA	NA	NA	early light inducible protein [Solanum lycopersicum]	10.301	0.591272	0.653025	0.69483	0.765072	0.651989	5.46678	2.45069	0.0047975	0.133208	up	yes
Solyc07g019670.3	Solyc07g019670.3	Solyc07g019670.3.1	GO:0003857(3-hydroxyacyl-CoA dehydrogenase activity);GO:0004165(dodecenoyl-CoA delta-isomerase activity);GO:0004300(enoyl-CoA hydratase activity);GO:0005618(cell wall);GO:0005737(cytoplasm);GO:0005777(peroxisome);GO:0006635(fatty acid beta-oxidation);GO:0007275(multicellular organism development);GO:0008692(3-hydroxybutyryl-CoA epimerase activity);GO:0009506(plasmodesma);GO:0009507(chloroplast);G…	01212(Fatty acid metabolism);00071(Fatty acid degradation);00592(alpha-Linolenic acid metabolism)	K10527	EC:4.2.1.17;EC:1.1.1.35	PREDICTED: peroxisomal fatty acid beta-oxidation multifunctional protein AIM1-like isoform X1 [Solanum pennellii]	19.0772	2.27625	21.3925	4.34113	4.53036	2.33027	3.816	1.93206	0.00482914	0.133895	up	yes
Solyc12g042480.2	Solyc12g042480.2	Solyc12g042480.2.1	GO:0016020(membrane);GO:0016709(oxidoreductase activity, acting on paired donors, with incorporation or reduction of molecular oxygen, NAD(P)H as one donor, and incorporation of one atom of oxygen);GO:0044550(secondary metabolite biosynthetic process)	00940(Phenylpropanoid biosynthesis)	K09755	EC:1.14.-.-	PREDICTED: cytochrome P450 CYP736A12-like [Solanum lycopersicum]	3.31103	0.612954	25.0614	1.81582	0.493216	0.994897	8.773	3.13307	0.00487633	0.135011	up	yes
Solyc01g108975.1	Solyc01g108975.1	Solyc01g108975.1.1	GO:0003700(transcription factor activity, sequence-specific DNA binding);GO:0005515(protein binding);GO:0005634(nucleus);GO:0008270(zinc ion binding);GO:0009639(response to red or far red light);GO:0010017(red or far-red light signaling pathway);GO:0010018(far-red light signaling pathway);GO:0010218(response to far red light);GO:0042753(positive regulation of circadian rhythm);GO:0045893(positive…	NA	NA	NA	PREDICTED: protein FAR-RED IMPAIRED RESPONSE 1 isoform X1 [Solanum tuberosum]	1.01944	0.549617	0.579348	0.177677	0.128854	0.122678	5.00549	2.32351	0.00491217	0.13581	up	yes
Solyc01g017050.1	Solyc01g017050.1	Solyc01g017050.1.1	NA	NA	NA	NA	hypothetical protein DCAR_032037 [Daucus carota subsp. sativus]	8.69689	1.16189	14.5058	0.7645	1.77615	0.853627	7.17813	2.84361	0.0049292	0.136088	up	yes
Solyc11g056360.2	Solyc11g056360.2	Solyc11g056360.2.1	GO:0003735(structural constituent of ribosome);GO:0005840(ribosome);GO:0006412(translation)	03010(Ribosome)	K02950	NA	Ribosomal protein S12, mitochondrial [Ananas comosus]	3.08085	0.738522	4.28867	0	0	0.459362	17.6507	4.14165	0.00498251	0.137365	up	yes
Solyc01g095150.3	Solyc01g095150.3	Solyc01g095150.3.1	GO:0003674(molecular_function);GO:0005829(cytosol);GO:0005886(plasma membrane);GO:0009269(response to desiccation);GO:0009793(embryo development ending in seed dormancy);GO:0048046(apoplast)	NA	NA	NA	late embryogenesis (Lea)-like protein [Solanum lycopersicum]	48.0579	11.1674	138.986	21.1503	15.7079	11.2366	4.12127	2.04309	0.00499585	0.137538	up	yes
Solyc08g016150.1	Solyc08g016150.1	Solyc08g016150.1.1	NA	NA	NA	NA		16.7342	1.41171	20.7552	0.31662	2.36706	2.03091	8.25121	3.04461	0.00501872	0.137972	up	yes
Solyc02g091250.1	Solyc02g091250.1	Solyc02g091250.1.1	GO:0003674(molecular_function);GO:0005739(mitochondrion);GO:0016021(integral component of membrane);GO:0050832(defense response to fungus)	NA	NA	NA	PREDICTED: uncharacterized protein LOC104645999 [Solanum lycopersicum]	8.57048	1.90616	3.96893	0.017327	0.233302	1.1622	10.2245	3.35396	0.00503246	0.138155	up	yes
Solyc08g083115.1	Solyc08g083115.1	Solyc08g083115.1.1	GO:0003824(catalytic activity);GO:0005737(cytoplasm);GO:0005829(cytosol);GO:0006520(cellular amino acid metabolic process);GO:0009970(cellular response to sulfate starvation);GO:0018826(methionine gamma-lyase activity);GO:0019458(methionine catabolic process via 2-oxobutanoate);GO:0030170(pyridoxal phosphate binding);GO:0042631(cellular response to water deprivation);GO:0051289(protein homotetram…	00270(Cysteine and methionine metabolism);00450(Selenocompound metabolism)	K01761	EC:4.4.1.11	PREDICTED: methionine gamma-lyase [Solanum lycopersicum]	14.8991	1.44375	12.1014	2.81062	1.58741	0.456989	5.85873	2.55059	0.00505843	0.138672	up	yes
Solyc08g083190.3	Solyc08g083190.3	Solyc08g083190.3.1	GO:0016787(hydrolase activity)	NA	NA	NA	PREDICTED: probable lysophospholipase BODYGUARD 2 [Solanum lycopersicum]	9.96077	1.73219	1.08018	0.220527	0.787475	1.2971	5.54126	2.47021	0.00507913	0.139044	up	yes
Solyc10g055390.2	Solyc10g055390.2	Solyc10g055390.2.1	GO:0009507(chloroplast);GO:0016021(integral component of membrane);GO:0080167(response to karrikin)	NA	NA	NA	PREDICTED: protein NUCLEAR FUSION DEFECTIVE 4-like [Solanum lycopersicum]	4.05777	14.2393	17.7015	62.671	44.2771	16.0206	0.292746	-1.77228	0.00508836	0.139101	down	yes
Solyc02g086210.3	Solyc02g086210.3	Solyc02g086210.3.1	GO:0004674(protein serine/threonine kinase activity);GO:0005524(ATP binding);GO:0005886(plasma membrane);GO:0006468(protein phosphorylation);GO:0016021(integral component of membrane);GO:0016301(kinase activity);GO:0016310(phosphorylation)	00520(Amino sugar and nucleotide sugar metabolism)	K01183	EC:3.2.1.14	PREDICTED: LEAF RUST 10 DISEASE-RESISTANCE LOCUS RECEPTOR-LIKE PROTEIN KINASE-like 2.1 [Solanum lycopersicum]	2.13519	1.09019	2.31055	0.370632	0.772698	0.625847	3.1291	1.64575	0.00510816	0.139446	up	yes
Solyc07g021240.1	Solyc07g021240.1	Solyc07g021240.1.1	GO:0009536(plastid)	00195(Photosynthesis)	K02690	NA	photosystem I P700 apoprotein A2 (chloroplast) [Festuca arundinacea]	2.0057	0.139674	5.58999	0	0.35883	0.151141	15.1683	3.92298	0.00512002	0.139574	up	yes
Solyc11g045465.1	Solyc11g045465.1	Solyc11g045465.1.1	GO:0005634(nucleus);GO:0008152(metabolic process);GO:0052689(carboxylic ester hydrolase activity)	NA	NA	NA	PREDICTED: probable carboxylesterase 15 [Solanum lycopersicum]	1.46915	0	1.66173	0	0.11672	0	26.8239	4.74545	0.00514545	0.139989	up	yes
Solyc02g063360.3	Solyc02g063360.3	Solyc02g063360.3.1	GO:0009738(abscisic acid-activated signaling pathway);GO:0046872(metal ion binding)	04144(Endocytosis)	K12486	NA	hypothetical protein ZOSMA_389G00070 [Zostera marina]	4.1104	0.230604	5.98854	0.740905	0.111361	0.052912	11.4116	3.51243	0.00514961	0.139989	up	yes
Solyc02g071820.3	Solyc02g071820.3	Solyc02g071820.3.1	GO:0004674(protein serine/threonine kinase activity);GO:0005886(plasma membrane)	04626(Plant-pathogen interaction)	K13430	EC:2.7.11.1	PREDICTED: probable LRR receptor-like serine/threonine-protein kinase At1g07650 [Solanum lycopersicum]	0.668881	0.697775	11.4989	0.279188	0.763647	0.641292	7.6393	2.93344	0.00520727	0.141229	up	yes
Solyc07g055400.2	Solyc07g055400.2	Solyc07g055400.2.1	GO:0004674(protein serine/threonine kinase activity);GO:0005886(plasma membrane);GO:0006468(protein phosphorylation)	04075(Plant hormone signal transduction);04626(Plant-pathogen interaction)	K13416	EC:2.7.10.1;EC:2.7.11.1	PREDICTED: G-type lectin S-receptor-like serine/threonine-protein kinase SD2-5 [Solanum pennellii]	2.86603	1.92496	9.28341	0.943216	0.206396	0.820466	7.14408	2.83675	0.00520973	0.141229	up	yes
Solyc01g094100.2	Solyc01g094100.2	Solyc01g094100.2.1	GO:0004497(monooxygenase activity);GO:0005506(iron ion binding);GO:0005783(endoplasmic reticulum);GO:0016021(integral component of membrane);GO:0016705(oxidoreductase activity, acting on paired donors, with incorporation or reduction of molecular oxygen);GO:0019825(oxygen binding);GO:0020037(heme binding);GO:0055114(oxidation-reduction process)	00073(Cutin, suberine and wax biosynthesis)	K15402	EC:1.14.-.-	PREDICTED: cytochrome P450 704C1-like [Solanum lycopersicum]	0	0.270678	0.049118	1.26738	0.405245	2.27408	0.0810286	-3.62543	0.005283	0.143016	down	yes
Solyc02g062140.2	Solyc02g062140.2	Solyc02g062140.2.1	GO:0005634(nucleus);GO:0005737(cytoplasm)	00260(Glycine, serine and threonine metabolism);00350(Tyrosine metabolism);00360(Phenylalanine metabolism);00410(beta-Alanine metabolism);00950(Isoquinoline alkaloid biosynthesis);00960(Tropane, piperidine and pyridine alkaloid biosynthesis)	K00276	EC:1.4.3.21	PREDICTED: uncharacterized protein LOC101251542 [Solanum lycopersicum]	15.7171	20.1868	21.9036	7.36194	9.12023	6.64834	2.49919	1.32146	0.00531911	0.143793	up	yes
Solyc03g093080.3	Solyc03g093080.3	Solyc03g093080.3.1	GO:0004553(hydrolase activity, hydrolyzing O-glycosyl compounds);GO:0005576(extracellular region);GO:0005618(cell wall);GO:0005794(Golgi apparatus);GO:0010411(xyloglucan metabolic process);GO:0016762(xyloglucan:xyloglucosyl transferase activity);GO:0016798(hydrolase activity, acting on glycosyl bonds);GO:0042546(cell wall biogenesis);GO:0048046(apoplast);GO:0071555(cell wall organization)	04075(Plant hormone signal transduction)	K14504	EC:2.4.1.207	PREDICTED: probable xyloglucan endotransglucosylase/hydrolase protein 23 [Solanum lycopersicum]	1.80193	0.15719	1.03966	0.108422	0.178208	0.109162	7.57666	2.92156	0.0053944	0.145258	up	yes
Solyc02g091000.3	Solyc02g091000.3	Solyc02g091000.3.1	GO:0003674(molecular_function);GO:0005515(protein binding);GO:0005802(trans-Golgi network);GO:0005886(plasma membrane);GO:0008017(microtubule binding);GO:0008150(biological_process);GO:0009507(chloroplast);GO:0016021(integral component of membrane)	NA	NA	NA	PREDICTED: uncharacterized protein LOC101266178 [Solanum lycopersicum]	3.03073	0.230661	1.12244	0.268854	0.194075	0.162477	7.00958	2.80933	0.00539519	0.145258	up	yes
Solyc06g060620.3	Solyc06g060620.3	Solyc06g060620.3.1	GO:0005215(transporter activity);GO:0005515(protein binding);GO:0005886(plasma membrane);GO:0006857(oligopeptide transport);GO:0009414(response to water deprivation);GO:0009635(response to herbicide);GO:0009734(auxin-activated signaling pathway);GO:0010167(response to nitrate);GO:0015112(nitrate transmembrane transporter activity);GO:0015293(symporter activity);GO:0015706(nitrate transport);GO:00…	NA	NA	NA	PREDICTED: protein NRT1/ PTR FAMILY 6.3 [Solanum lycopersicum]	35.0363	8.51837	10.3902	3.98294	8.61716	4.37983	3.17697	1.66765	0.00539569	0.145258	up	yes
Solyc02g031920.3	Solyc02g031920.3	Solyc02g031920.3.1	GO:0003674(molecular_function);GO:0005737(cytoplasm);GO:0008150(biological_process)	NA	NA	NA	PREDICTED: pathogen-related protein-like [Solanum lycopersicum]	0.959561	2.05248	0.887414	8.70212	3.40666	8.0996	0.192962	-2.37361	0.00543018	0.145985	down	yes
Solyc02g079600.3	Solyc02g079600.3	Solyc02g079600.3.1	GO:0005886(plasma membrane)	00520(Amino sugar and nucleotide sugar metabolism)	K01183	EC:3.2.1.14	PREDICTED: rust resistance kinase Lr10 [Solanum lycopersicum]	1.65618	0.647187	2.8544	0.281103	0.126097	0.42289	6.21351	2.63541	0.00544321	0.146023	up	yes
Solyc06g082440.1	Solyc06g082440.1	Solyc06g082440.1.1	GO:0004672(protein kinase activity);GO:0004674(protein serine/threonine kinase activity);GO:0005515(protein binding);GO:0005524(ATP binding);GO:0005886(plasma membrane);GO:0006468(protein phosphorylation);GO:0007165(signal transduction);GO:0009268(response to pH);GO:0016301(kinase activity)	04075(Plant hormone signal transduction)	K14498	EC:2.7.11.1	CBL-interacting protein kinase 11 [Solanum lycopersicum]	4.61579	1.80427	5.79252	1.16191	0.521921	0.774846	4.96714	2.31242	0.00544661	0.146023	up	yes
Solyc07g061800.3	Solyc07g061800.3	Solyc07g061800.3.1	GO:0005773(vacuole);GO:0005774(vacuolar membrane);GO:0008150(biological_process);GO:0009507(chloroplast);GO:0020037(heme binding)	NA	NA	NA	PREDICTED: heme-binding protein 2-like [Solanum lycopersicum]	98.9331	22.2269	3.94981	0.31488	4.89827	10.8832	7.77254	2.95839	0.00547162	0.146492	up	yes
Solyc01g006400.3	Solyc01g006400.3	Solyc01g006400.3.1	NA	NA	NA	NA	Hop-interacting protein THI101 precursor [Solanum lycopersicum]	924.831	273.262	654.545	80.0315	22.8895	261.974	5.07718	2.34403	0.00548031	0.146523	up	yes
Solyc01g090740.3	Solyc01g090740.3	Solyc01g090740.3.1	GO:0005575(cellular_component);GO:0008150(biological_process)	NA	NA	NA	PREDICTED: uncharacterized protein LOC102585259 [Solanum tuberosum]	5.69817	1.07767	5.51619	0.85342	1.13593	0.56157	4.81867	2.26863	0.00554811	0.148132	up	yes
Solyc07g007370.3	Solyc07g007370.3	Solyc07g007370.3.1	GO:0005634(nucleus)	04141(Protein processing in endoplasmic reticulum)	K10088	NA	PREDICTED: NEDD8 ultimate buster 1 [Solanum lycopersicum]	17.5387	9.36443	22.6269	7.10287	6.7574	4.48677	2.69962	1.43275	0.00564921	0.150463	up	yes
Solyc08g066790.3	Solyc08g066790.3	Solyc08g066790.3.1	GO:0034638(phosphatidylcholine catabolic process)	00564(Glycerophospholipid metabolism);00565(Ether lipid metabolism);04144(Endocytosis)	K01115	EC:3.1.4.4	phospholipase PLDa2 [Solanum lycopersicum]	2.94338	3.07395	7.79304	0.931267	1.3194	1.37843	3.80545	1.92807	0.00565087	0.150463	up	yes
Solyc02g067530.3	Solyc02g067530.3	Solyc02g067530.3.1	GO:0004656(procollagen-proline 4-dioxygenase activity);GO:0005506(iron ion binding);GO:0005576(extracellular region);GO:0005789(endoplasmic reticulum membrane);GO:0016021(integral component of membrane);GO:0016706(oxidoreductase activity, acting on paired donors, with incorporation or reduction of molecular oxygen, 2-oxoglutarate as one donor, and incorporation of one atom each of oxygen into bot…	00330(Arginine and proline metabolism)	K00472	EC:1.14.11.2	PREDICTED: probable prolyl 4-hydroxylase 6 [Solanum lycopersicum]	22.7339	7.20621	15.4297	2.76651	6.65078	4.71698	3.20992	1.68254	0.0056636	0.150531	up	yes
Solyc12g017480.2	Solyc12g017480.2	Solyc12g017480.2.1	GO:0008150(biological_process)	NA	NA	NA	PREDICTED: plant intracellular Ras-group-related LRR protein 6 [Solanum lycopersicum]	1.18449	0.336182	1.73621	0.165126	0.125097	0.165193	7.15145	2.83824	0.0056689	0.150531	up	yes
Solyc10g084325.1	Solyc10g084325.1	Solyc10g084325.1.1	GO:0004252(serine-type endopeptidase activity);GO:0005618(cell wall)	04144(Endocytosis)	K18443	NA	PREDICTED: subtilisin-like protease SBT1.9 [Solanum lycopersicum]	25.1138	16.8316	56.7978	2.14641	15.7637	9.35418	3.6217	1.85667	0.00569328	0.150973	up	yes
Solyc09g011670.3	Solyc09g011670.3	Solyc09g011670.3.1	GO:0005737(cytoplasm);GO:0005886(plasma membrane);GO:0006950(response to stress);GO:0006979(response to oxidative stress);GO:0009408(response to heat);GO:0009409(response to cold);GO:0009506(plasmodesma);GO:0016787(hydrolase activity);GO:0061077(chaperone-mediated protein folding)	NA	NA	NA	PREDICTED: universal stress protein PHOS32-like [Solanum lycopersicum]	61.0034	51.7197	119.554	23.2428	28.545	32.9543	2.74098	1.45469	0.00570694	0.151129	up	yes
Solyc03g115850.3	Solyc03g115850.3	Solyc03g115850.3.1	GO:0003677(DNA binding);GO:0003700(transcription factor activity, sequence-specific DNA binding);GO:0005634(nucleus);GO:0006351(transcription, DNA-templated);GO:0006355(regulation of transcription, DNA-templated);GO:0007275(multicellular organism development)	03018(RNA degradation)	K12581	NA	NAC domain-containing protein [Solanum lycopersicum]	3.56118	0.342832	2.13602	0.452246	0.326177	0.193238	6.21619	2.63603	0.00577232	0.152581	up	yes
Solyc09g012000.1	Solyc09g012000.1	Solyc09g012000.1.1	GO:0004674(protein serine/threonine kinase activity);GO:0005524(ATP binding);GO:0005886(plasma membrane);GO:0006468(protein phosphorylation);GO:0009751(response to salicylic acid);GO:0016021(integral component of membrane);GO:0016301(kinase activity);GO:0030246(carbohydrate binding)	00500(Starch and sucrose metabolism)	K01176	EC:3.2.1.1	L-type lectin-domain containing receptor kinase IV.1-like precursor [Solanum lycopersicum]	11.7312	4.50128	3.23812	0.648794	2.04419	2.12994	4.03709	2.01332	0.00577743	0.152581	up	yes
Solyc12g096350.2	Solyc12g096350.2	Solyc12g096350.2.1	GO:0003700(transcription factor activity, sequence-specific DNA binding);GO:0005516(calmodulin binding);GO:0005634(nucleus);GO:0006351(transcription, DNA-templated);GO:0006355(regulation of transcription, DNA-templated);GO:0010200(response to chitin);GO:0042742(defense response to bacterium);GO:0043565(sequence-specific DNA binding)	04626(Plant-pathogen interaction)	K13425	NA	probable WRKY transcription factor 17 [Solanum lycopersicum]	20.5565	3.5434	5.37027	1.74294	2.73045	2.65531	4.13401	2.04754	0.00579946	0.152905	up	yes
Solyc09g025310.3	Solyc09g025310.3	Solyc09g025310.3.1	GO:0003677(DNA binding);GO:0003700(transcription factor activity, sequence-specific DNA binding);GO:0005634(nucleus);GO:0006351(transcription, DNA-templated);GO:0006355(regulation of transcription, DNA-templated);GO:0007275(multicellular organism development)	00561(Glycerolipid metabolism)	K01054	EC:3.1.1.23	PREDICTED: NAC domain-containing protein 21/22-like [Solanum lycopersicum]	1.28791	0.131853	1.29623	0.157189	0.159023	0.040071	7.62313	2.93038	0.00582517	0.152905	up	yes
Solyc07g053130.3	Solyc07g053130.3	Solyc07g053130.3.1	GO:0004674(protein serine/threonine kinase activity);GO:0005886(plasma membrane);GO:0006468(protein phosphorylation);GO:0006952(defense response);GO:0009506(plasmodesma)	00520(Amino sugar and nucleotide sugar metabolism)	K01183	EC:3.2.1.14	PREDICTED: G-type lectin S-receptor-like serine/threonine-protein kinase At4g03230 [Solanum lycopersicum]	27.8433	5.91236	10.2313	7.04404	2.8486	2.88202	3.4433	1.78379	0.00582574	0.152905	up	yes
Solyc06g082410.1	Solyc06g082410.1	Solyc06g082410.1.1	GO:0003674(molecular_function);GO:0008150(biological_process);GO:0009507(chloroplast);GO:0016021(integral component of membrane)	NA	NA	NA	PREDICTED: protein NUCLEAR FUSION DEFECTIVE 4 [Solanum lycopersicum]	18.3011	3.22486	1.99848	0.314333	1.34367	1.56616	7.29629	2.86716	0.00582613	0.152905	up	yes
Solyc11g012590.2	Solyc11g012590.2	Solyc11g012590.2.1	GO:0005886(plasma membrane);GO:0016021(integral component of membrane)	NA	NA	NA	PREDICTED: CASP-like protein 2B1 [Solanum lycopersicum]	12.1456	0.148893	2.32163	0.925707	0.339792	0.073058	10.9193	3.44881	0.00582899	0.152905	up	yes
Solyc05g007940.3	Solyc05g007940.3	Solyc05g007940.3.1	GO:0003723(RNA binding);GO:0004521(endoribonuclease activity);GO:0004540(ribonuclease activity);GO:0005576(extracellular region);GO:0005618(cell wall);GO:0005886(plasma membrane);GO:0007568(aging);GO:0009611(response to wounding);GO:0009718(anthocyanin-containing compound biosynthetic process);GO:0009867(jasmonic acid mediated signaling pathway);GO:0016036(cellular response to phosphate starvatio…	04120(Ubiquitin mediated proteolysis)	K10598	EC:5.2.1.8	intracellular ribonuclease LX precursor [Solanum lycopersicum]	0.904871	0.331985	3.08316	0.045286	0.059721	0.315667	10.2693	3.36026	0.00583685	0.152905	up	yes
Solyc08g007500.3	Solyc08g007500.3	Solyc08g007500.3.1	GO:0003674(molecular_function);GO:0005634(nucleus)	NA	NA	NA	PREDICTED: uncharacterized protein At4g22758-like [Solanum lycopersicum]	3.38157	1.60039	4.14209	0.152194	0.308556	0.997374	6.25739	2.64556	0.00584564	0.15293	up	yes
Solyc01g060070.3	Solyc01g060070.3	Solyc01g060070.3.1	GO:0005744(mitochondrial inner membrane presequence translocase complex);GO:0015266(protein channel activity);GO:0030150(protein import into mitochondrial matrix);GO:0031305(integral component of mitochondrial inner membrane)	NA	NA	NA	PREDICTED: outer envelope pore protein 16-2, chloroplastic [Solanum lycopersicum]	13.907	1.39311	4.18005	0.792106	1.70564	1.14985	5.34055	2.41699	0.00585784	0.153043	up	yes
Solyc10g018340.1	Solyc10g018340.1	Solyc10g018340.1.1	GO:0003674(molecular_function);GO:0005634(nucleus);GO:0005739(mitochondrion);GO:0007275(multicellular organism development);GO:0009733(response to auxin);GO:0009734(auxin-activated signaling pathway);GO:0010029(regulation of seed germination);GO:0040008(regulation of growth);GO:1900057(positive regulation of leaf senescence)	04075(Plant hormone signal transduction)	K14488	NA	PREDICTED: auxin-responsive protein SAUR36-like [Nicotiana attenuata]	2.58189	0.137439	6.04841	0.432064	0.062885	0	17.7144	4.14685	0.00588295	0.153472	up	yes
Solyc01g096320.3	Solyc01g096320.3	Solyc01g096320.3.1	GO:0003700(transcription factor activity, sequence-specific DNA binding);GO:0005634(nucleus);GO:0006351(transcription, DNA-templated);GO:0006355(regulation of transcription, DNA-templated);GO:0006970(response to osmotic stress);GO:0007275(multicellular organism development);GO:0009414(response to water deprivation);GO:0009615(response to virus);GO:0009651(response to salt stress);GO:0009737(respo…	00750(Vitamin B6 metabolism)	K05275	EC:1.1.1.65	PREDICTED: homeobox-leucine zipper protein ATHB-12 [Solanum lycopersicum]	30.2088	0.049535	17.7182	1.48072	2.47205	0.135486	11.7352	3.55277	0.00589002	0.153472	up	yes
Solyc09g074040.1	Solyc09g074040.1	Solyc09g074040.1.1	NA	NA	NA	NA	hypothetical protein A4A49_27063 [Nicotiana attenuata]	24.6857	5.17647	16.3199	3.37545	2.80303	4.49135	4.32829	2.1138	0.00590227	0.153585	up	yes
Solyc03g096780.1	Solyc03g096780.1	Solyc03g096780.1.1	GO:0003674(molecular_function);GO:0005634(nucleus);GO:0009658(chloroplast organization);GO:0031347(regulation of defense response);GO:0045893(positive regulation of transcription, DNA-templated)	NA	NA	NA	PREDICTED: uncharacterized protein LOC101243970 [Solanum lycopersicum]	53.9969	33.741	37.0103	21.2319	224.091	312.725	0.223544	-2.16137	0.0059364	0.154267	down	yes
Solyc03g093110.3	Solyc03g093110.3	Solyc03g093110.3.1	GO:0004553(hydrolase activity, hydrolyzing O-glycosyl compounds);GO:0005576(extracellular region);GO:0005618(cell wall);GO:0005794(Golgi apparatus);GO:0010411(xyloglucan metabolic process);GO:0016762(xyloglucan:xyloglucosyl transferase activity);GO:0016798(hydrolase activity, acting on glycosyl bonds);GO:0042546(cell wall biogenesis);GO:0048046(apoplast);GO:0071555(cell wall organization)	04075(Plant hormone signal transduction)	K14504	EC:2.4.1.207	PREDICTED: probable xyloglucan endotransglucosylase/hydrolase protein 23 [Solanum lycopersicum]	1.84129	0.251972	1.47177	0.057496	0.085032	0.303467	7.99343	2.99882	0.00598776	0.155394	up	yes
Solyc07g007170.3	Solyc07g007170.3	Solyc07g007170.3.1	GO:0000209(protein polyubiquitination);GO:0042787(protein ubiquitination involved in ubiquitin-dependent protein catabolic process);GO:0043161(proteasome-mediated ubiquitin-dependent protein catabolic process);GO:0061630(ubiquitin protein ligase activity)	NA	NA	NA	PREDICTED: uncharacterized protein LOC101251003 [Solanum lycopersicum]	141.13	14.4157	79.383	34.1945	13.9302	9.39226	4.08451	2.03016	0.00600183	0.155552	up	yes
Solyc03g025450.3	Solyc03g025450.3	Solyc03g025450.3.1	GO:0004672(protein kinase activity);GO:0004842(ubiquitin-protein transferase activity);GO:0005524(ATP binding);GO:0005634(nucleus);GO:0005886(plasma membrane);GO:0006468(protein phosphorylation);GO:0016301(kinase activity);GO:0016567(protein ubiquitination);GO:0016874(ligase activity)	04626(Plant-pathogen interaction)	K13429	NA	PREDICTED: U-box domain-containing protein 32 isoform X1 [Solanum lycopersicum]	22.3656	5.41656	17.9144	6.24611	4.6602	4.04911	3.05552	1.61142	0.0060711	0.157138	up	yes
Solyc09g092760.2	Solyc09g092760.2	Solyc09g092760.2.1	NA	NA	NA	NA	PREDICTED: glycine-rich cell wall structural protein-like [Solanum lycopersicum]	11.3978	42.85	8.86126	4.09884	8.87001	3.31338	3.87595	1.95455	0.0060944	0.157532	up	yes
Solyc09g005570.3	Solyc09g005570.3	Solyc09g005570.3.1	GO:0003674(molecular_function);GO:0008150(biological_process);GO:0009507(chloroplast)	NA	NA	NA	PREDICTED: uncharacterized protein LOC101249483 [Solanum lycopersicum]	0.895149	0.247214	2.30649	0.191978	0.210172	0.096645	6.91436	2.7896	0.00611738	0.157916	up	yes
Solyc01g095240.3	Solyc01g095240.3	Solyc01g095240.3.1	NA	NA	NA	NA	PREDICTED: probable membrane-associated kinase regulator 6 [Solanum lycopersicum]	23.8044	2.28997	4.45372	3.19203	1.48101	1.10717	5.28495	2.40189	0.00615397	0.15865	up	yes
Solyc10g075100.2	Solyc10g075100.2	Solyc10g075100.2.1	GO:0005516(calmodulin binding);GO:0005576(extracellular region);GO:0005886(plasma membrane);GO:0006869(lipid transport);GO:0008289(lipid binding);GO:0009505(plant-type cell wall);GO:0009534(chloroplast thylakoid);GO:0048046(apoplast);GO:0071555(cell wall organization)	NA	NA	NA	non-specific lipid transfer protein precursor [Solanum lycopersicum]	1887.74	2534.23	3348.01	220.12	751.635	1185.39	3.60198	1.84879	0.00618299	0.159188	up	yes
Solyc09g010160.2	Solyc09g010160.2	Solyc09g010160.2.1	GO:0003677(DNA binding);GO:0003700(transcription factor activity, sequence-specific DNA binding);GO:0005634(nucleus);GO:0006351(transcription, DNA-templated);GO:0006355(regulation of transcription, DNA-templated);GO:0007275(multicellular organism development);GO:0010200(response to chitin)	NA	NA	NA	PREDICTED: NAC domain-containing protein 90-like isoform X1 [Solanum lycopersicum]	5.11394	3.00828	6.63921	1.02678	1.2311	0.497759	5.35682	2.42138	0.0062033	0.159499	up	yes
Solyc07g006380.3	Solyc07g006380.3	Solyc07g006380.3.1	NA	NA	NA	NA	defensin-like protein precursor [Solanum lycopersicum]	134.597	1.33729	256.937	0	3.97824	14.2964	21.4982	4.42614	0.00627652	0.161169	up	yes
Solyc07g053550.2	Solyc07g053550.2	Solyc07g053550.2.1	GO:0005515(protein binding);GO:0005634(nucleus);GO:0005737(cytoplasm);GO:0009055(electron carrier activity);GO:0009751(response to salicylic acid);GO:0009863(salicylic acid mediated signaling pathway);GO:0009867(jasmonic acid mediated signaling pathway);GO:0015035(protein disulfide oxidoreductase activity);GO:0045454(cell redox homeostasis);GO:0055114(oxidation-reduction process)	NA	NA	NA	PREDICTED: glutaredoxin-C9-like [Solanum lycopersicum]	30.9091	7.12647	37.3075	7.61675	3.14656	5.93687	4.51151	2.17361	0.00633219	0.162384	up	yes
Solyc12g008500.2	Solyc12g008500.2	Solyc12g008500.2.1	GO:0004674(protein serine/threonine kinase activity);GO:0005524(ATP binding);GO:0005886(plasma membrane);GO:0006468(protein phosphorylation);GO:0016020(membrane);GO:0016021(integral component of membrane);GO:0016301(kinase activity)	04075(Plant hormone signal transduction);04626(Plant-pathogen interaction)	K13416	EC:2.7.10.1;EC:2.7.11.1	PREDICTED: receptor-like protein kinase 5 [Solanum lycopersicum]	4.34769	1.56655	14.5916	2.46976	1.29074	0.597599	4.70521	2.23426	0.00635667	0.162798	up	yes
Solyc12g094610.2	Solyc12g094610.2	Solyc12g094610.2.1	GO:0005634(nucleus);GO:0005737(cytoplasm)	04140(Regulation of autophagy)	K08332	NA	PREDICTED: U-box domain-containing protein 15-like [Solanum lycopersicum]	0.684777	0.070064	0.47844	0.018074	0.096679	0	10.7473	3.4259	0.00637856	0.163143	up	yes
Solyc10g005320.3	Solyc10g005320.3	Solyc10g005320.3.1	GO:0004834(tryptophan synthase activity);GO:0005737(cytoplasm);GO:0030170(pyridoxal phosphate binding)	01230(Biosynthesis of amino acids);00260(Glycine, serine and threonine metabolism);00400(Phenylalanine, tyrosine and tryptophan biosynthesis)	K01696	EC:4.2.1.20	PREDICTED: tryptophan synthase beta chain 1-like [Solanum lycopersicum]	3.69958	0	9.28102	0.201051	0.266346	0.342761	16.0223	4.00201	0.00642223	0.164045	up	yes
Solyc05g009000.3	Solyc05g009000.3	Solyc05g009000.3.1	GO:0004674(protein serine/threonine kinase activity);GO:0005886(plasma membrane);GO:0007166(cell surface receptor signaling pathway)	NA	NA	NA	PREDICTED: LEAF RUST 10 DISEASE-RESISTANCE LOCUS RECEPTOR-LIKE PROTEIN KINASE-like 1.1 [Solanum lycopersicum]	2.69638	0.988037	7.45977	0.962624	0.710286	0.281918	5.70085	2.51118	0.00646889	0.16502	up	yes
Solyc01g109120.3	Solyc01g109120.3	Solyc01g109120.3.1	GO:0000166(nucleotide binding);GO:0008150(biological_process);GO:0009507(chloroplast)	00565(Ether lipid metabolism)	K16794	NA	PREDICTED: myosin heavy chain kinase B [Solanum lycopersicum]	2.97292	1.39142	4.17962	0.800721	0.525539	0.618665	4.39295	2.13519	0.00650981	0.165847	up	yes
Solyc01g093960.3	Solyc01g093960.3	Solyc01g093960.3.1	GO:0005515(protein binding)	03060(Protein export)	K03217	NA	PREDICTED: MADS-box transcription factor 6 isoform X1 [Solanum lycopersicum]	2.97088	1.19641	1.1333	0.690538	0.269495	0.309075	4.17663	2.06234	0.00656152	0.166946	up	yes
Solyc08g078460.3	Solyc08g078460.3	Solyc08g078460.3.1	GO:0016491(oxidoreductase activity);GO:0055114(oxidation-reduction process)	NA	NA	NA	PREDICTED: uncharacterized protein LOC101260461 [Solanum lycopersicum]	0.414837	0.273262	2.63148	37.0132	0.847904	0.248628	0.0871059	-3.52109	0.0065952	0.167584	down	yes
Solyc05g051480.2	Solyc05g051480.2	Solyc05g051480.2.1	NA	NA	NA	NA	PREDICTED: uncharacterized protein LOC102592896 [Solanum tuberosum]	19.2554	0.760747	15.4509	3.05409	0.999518	0.441379	7.89038	2.98009	0.00662854	0.168211	up	yes
Solyc04g008230.3	Solyc04g008230.3	Solyc04g008230.3.1	GO:0004650(polygalacturonase activity);GO:0005576(extracellular region);GO:0005618(cell wall);GO:0005975(carbohydrate metabolic process);GO:0071555(cell wall organization)	00040(Pentose and glucuronate interconversions);00500(Starch and sucrose metabolism)	K01213	EC:3.2.1.67	PREDICTED: polygalacturonase At1g48100 [Solanum lycopersicum]	17.2544	0.544397	0.164721	1.09326	0.165272	0.193606	12.3704	3.62882	0.00666683	0.168895	up	yes
Solyc12g044820.2	Solyc12g044820.2	Solyc12g044820.2.1	GO:0005524(ATP binding);GO:0005774(vacuolar membrane);GO:0005886(plasma membrane);GO:0008559(xenobiotic-transporting ATPase activity);GO:0016021(integral component of membrane);GO:0042626(ATPase activity, coupled to transmembrane movement of substances)	02010(ABC transporters)	K05665	NA	PREDICTED: ABC transporter C family member 8 isoform X1 [Solanum lycopersicum]	5.31985	9.21208	6.63697	26.8073	17.7974	16.7593	0.344973	-1.53545	0.00667284	0.168895	down	yes
Solyc10g051030.2	Solyc10g051030.2	Solyc10g051030.2.1	GO:0003674(molecular_function);GO:0005634(nucleus);GO:0008150(biological_process)	NA	NA	NA	PREDICTED: uncharacterized protein LOC107032700 isoform X1 [Solanum pennellii]	9.60493	6.48473	16.7991	3.75261	2.0901	4.44717	3.19622	1.67637	0.00672894	0.170094	up	yes
Solyc06g072740.1	Solyc06g072740.1	Solyc06g072740.1.1	GO:0000287(magnesium ion binding);GO:0003824(catalytic activity);GO:0005524(ATP binding);GO:0005829(cytosol);GO:0010264(myo-inositol hexakisphosphate biosynthetic process);GO:0032957(inositol trisphosphate metabolic process);GO:0047325(inositol tetrakisphosphate 1-kinase activity);GO:0052725(inositol-1,3,4-trisphosphate 6-kinase activity);GO:0052726(inositol-1,3,4-trisphosphate 5-kinase activity)…	00562(Inositol phosphate metabolism);04070(Phosphatidylinositol signaling system)	K00913	EC:2.7.1.159;EC:2.7.1.134	PREDICTED: inositol-tetrakisphosphate 1-kinase 5-like [Solanum lycopersicum]	3.829	2.38662	2.384	0.431731	0.352658	0.880625	5.16489	2.36874	0.00674462	0.170269	up	yes
Solyc03g098710.1	Solyc03g098710.1	Solyc03g098710.1.1	NA	NA	NA	NA	PREDICTED: cysteine protease inhibitor 8-like [Solanum lycopersicum]	0.243706	1.42956	144.817	1.15765	0.206643	4.73553	24.0156	4.5859	0.00691952	0.174458	up	yes
Solyc01g094010.3	Solyc01g094010.3	Solyc01g094010.3.1	GO:0005634(nucleus);GO:0008152(metabolic process);GO:0052689(carboxylic ester hydrolase activity)	04075(Plant hormone signal transduction)	K14493	EC:3.-.-.-	alpha/beta-hydrolases superfamily protein [Solanum lycopersicum]	23.2225	20.1787	60.1501	12.9101	10.6267	12.5204	2.87186	1.52198	0.00693816	0.174702	up	yes
Solyc10g008710.3	Solyc10g008710.3	Solyc10g008710.3.1	GO:0005576(extracellular region);GO:0016042(lipid catabolic process);GO:0016298(lipase activity);GO:0016788(hydrolase activity, acting on ester bonds);GO:0052689(carboxylic ester hydrolase activity)	00511(Other glycan degradation)	K01206	EC:3.2.1.51	PREDICTED: GDSL esterase/lipase At1g28610-like isoform X1 [Solanum lycopersicum]	2.58537	19.4799	2.37141	0	0.132797	1.52224	14.7651	3.88412	0.00695741	0.174942	up	yes
Solyc05g015840.3	Solyc05g015840.3	Solyc05g015840.3.1	GO:0003677(DNA binding);GO:0003700(transcription factor activity, sequence-specific DNA binding);GO:0005634(nucleus);GO:0006351(transcription, DNA-templated);GO:0006355(regulation of transcription, DNA-templated);GO:0046872(metal ion binding);GO:0048653(anther development)	NA	NA	NA	PREDICTED: teosinte glume architecture 1 [Solanum lycopersicum]	25.8074	3.08473	8.09098	3.99748	3.29844	2.21901	3.88685	1.9586	0.00696567	0.174942	up	yes
Solyc08g065840.3	Solyc08g065840.3	Solyc08g065840.3.1	GO:0003674(molecular_function);GO:0005634(nucleus);GO:0008150(biological_process)	NA	NA	NA	PREDICTED: uncharacterized protein LOC101266355 [Solanum lycopersicum]	82.1503	20.1406	59.6099	21.9502	21.9301	11.8142	2.90695	1.53951	0.00709371	0.177928	up	yes
Solyc04g077220.3	Solyc04g077220.3	Solyc04g077220.3.1	GO:0003700(transcription factor activity, sequence-specific DNA binding);GO:0005634(nucleus);GO:0006351(transcription, DNA-templated);GO:0006355(regulation of transcription, DNA-templated);GO:0009735(response to cytokinin);GO:0043565(sequence-specific DNA binding)	00750(Vitamin B6 metabolism)	K05275	EC:1.1.1.65	PREDICTED: homeobox-leucine zipper protein HAT22-like [Solanum lycopersicum]	3.43781	0.571291	3.24987	0.184819	0.809263	0.222383	5.96727	2.57707	0.00713192	0.178656	up	yes
Solyc04g007070.3	Solyc04g007070.3	Solyc04g007070.3.1	GO:0005524(ATP binding);GO:0006952(defense response);GO:0043531(ADP binding)	04626(Plant-pathogen interaction)	K13457	NA	PREDICTED: putative late blight resistance protein homolog R1B-23 [Solanum lycopersicum]	29.8488	22.3777	69.549	14.3593	15.25	11.8628	2.93633	1.55401	0.00716445	0.179166	up	yes
Solyc05g015850.3	Solyc05g015850.3	Solyc05g015850.3.1	GO:0000122(negative regulation of transcription from RNA polymerase II promoter);GO:0001046(core promoter sequence-specific DNA binding);GO:0003700(transcription factor activity, sequence-specific DNA binding);GO:0005634(nucleus);GO:0006351(transcription, DNA-templated);GO:0006355(regulation of transcription, DNA-templated);GO:0010055(atrichoblast differentiation);GO:0032107(regulation of respons…	04626(Plant-pathogen interaction)	K18835	NA	PREDICTED: probable WRKY transcription factor 75 [Solanum pennellii]	1.91441	0.36416	6.26975	0.256193	0.484305	0.400402	7.49262	2.90547	0.0071707	0.179166	up	yes
Solyc09g008370.1	Solyc09g008370.1	Solyc09g008370.1.1	GO:0003674(molecular_function);GO:0009506(plasmodesma);GO:0009507(chloroplast);GO:0016021(integral component of membrane);GO:0050832(defense response to fungus);GO:0055085(transmembrane transport)	NA	NA	NA	PREDICTED: uncharacterized protein LOC101257997 [Solanum lycopersicum]	6.38653	1.7838	4.73491	0.140417	1.80323	0.619246	5.03542	2.33211	0.00719293	0.179491	up	yes
Solyc02g070070.1	Solyc02g070070.1	Solyc02g070070.1.1	GO:0005737(cytoplasm);GO:0009055(electron carrier activity);GO:0045551(cinnamyl-alcohol dehydrogenase activity);GO:0050660(flavin adenine dinucleotide binding);GO:0055114(oxidation-reduction process)	NA	NA	NA	PREDICTED: tetrahydrocannabinolic acid synthase-like [Solanum lycopersicum]	1.30423	0.320769	1.24185	0.065035	0.325696	0.032624	6.77173	2.75952	0.0072595	0.18092	up	yes
Solyc01g096260.3	Solyc01g096260.3	Solyc01g096260.3.1	NA	NA	NA	NA	PREDICTED: uncharacterized protein LOC101261161 [Solanum lycopersicum]	6.21999	26.166	29.1638	4.74188	9.96799	3.60607	3.36045	1.74866	0.00728427	0.181306	up	yes
Solyc07g055260.3	Solyc07g055260.3	Solyc07g055260.3.1	GO:0005506(iron ion binding);GO:0006457(protein folding);GO:0009055(electron carrier activity);GO:0009507(chloroplast)	NA	NA	NA	DNAJ heat shock N-terminal domain-containing protein [Solanum lycopersicum]	186.584	8.83258	9.29384	21.7108	3.25195	4.83113	6.87087	2.78049	0.00730712	0.181642	up	yes
Solyc01g095320.3	Solyc01g095320.3	Solyc01g095320.3.1	GO:0005515(protein binding);GO:0005516(calmodulin binding);GO:0005634(nucleus);GO:0006914(autophagy);GO:0006915(apoptotic process);GO:0009408(response to heat);GO:0009409(response to cold);GO:0009506(plasmodesma);GO:0009644(response to high light intensity);GO:0009817(defense response to fungus, incompatible interaction);GO:0010228(vegetative to reproductive phase transition of meristem);GO:00105…	00350(Tyrosine metabolism)	K01555	EC:3.7.1.2	PREDICTED: BAG family molecular chaperone regulator 6 [Solanum lycopersicum]	4.33747	1.27843	1.10861	1.01739	50.632	4.28824	0.120214	-3.05632	0.00732098	0.181754	down	yes
Solyc02g077050.3	Solyc02g077050.3	Solyc02g077050.3.1	GO:0004197(cysteine-type endopeptidase activity);GO:0005615(extracellular space);GO:0005764(lysosome);GO:0051603(proteolysis involved in cellular protein catabolic process)	04145(Phagosome)	K01365	EC:3.4.22.15	PREDICTED: zingipain-2-like [Solanum lycopersicum]	105.037	48.787	36.3047	3.55944	11.6424	32.1941	4.0115	2.00414	0.00734775	0.182111	up	yes
Solyc09g009985.1	Solyc09g009985.1	Solyc09g009985.1.1	GO:0051213(dioxygenase activity)	00402(Benzoxazinoid biosynthesis)	K13229	EC:1.14.20.2	PREDICTED: 1-aminocyclopropane-1-carboxylate oxidase homolog 1 [Solanum lycopersicum]	3.40539	1.05188	27.2612	2.82838	0.260646	0.336442	9.25962	3.21095	0.00735558	0.182111	up	yes
Solyc03g118710.3	Solyc03g118710.3	Solyc03g118710.3.1	GO:0005515(protein binding);GO:0005543(phospholipid binding);GO:0005634(nucleus);GO:0005829(cytosol);GO:0005886(plasma membrane);GO:0006952(defense response);GO:0009651(response to salt stress);GO:0009738(abscisic acid-activated signaling pathway);GO:0009789(positive regulation of abscisic acid-activated signaling pathway);GO:0046872(metal ion binding);GO:1901002(positive regulation of response t…	04144(Endocytosis)	K12486	NA	C2-domain ABA-related family protein [Solanum lycopersicum]	57.3944	12.314	19.7603	14.3253	5.20951	4.30626	3.75271	1.90793	0.00736339	0.182111	up	yes
Solyc11g039980.2	Solyc11g039980.2	Solyc11g039980.2.1	GO:0000275(mitochondrial proton-transporting ATP synthase complex, catalytic core F(1));GO:0005739(mitochondrion);GO:0006754(ATP biosynthetic process)	00190(Oxidative phosphorylation)	K02132	NA	ATP synthase F1 subunit 1 (mitochondrion) [Nicotiana tabacum]	4.35521	1.3009	8.7266	0.978326	1.39137	0.383198	5.22458	2.38531	0.00746063	0.184096	up	yes
Solyc10g081170.2	Solyc10g081170.2	Solyc10g081170.2.1	GO:0005515(protein binding)	04070(Phosphatidylinositol signaling system);04626(Plant-pathogen interaction)	K02183	NA	calmodulin-7, partial [Nicotiana attenuata]	169.053	107.727	271.269	59.2246	52.0504	72.7608	2.97795	1.57432	0.00747045	0.184096	up	yes
Solyc03g097600.3	Solyc03g097600.3	Solyc03g097600.3.1	GO:0008643(carbohydrate transport);GO:0016021(integral component of membrane);GO:0051119(sugar transmembrane transporter activity)	NA	NA	NA	PREDICTED: bidirectional sugar transporter SWEET10-like [Solanum lycopersicum]	3.88217	2.84116	2.1114	16.3659	8.28141	8.21565	0.268835	-1.8952	0.00747206	0.184096	down	yes
Solyc08g068150.3	Solyc08g068150.3	Solyc08g068150.3.1	GO:0005576(extracellular region);GO:0005768(endosome);GO:0005794(Golgi apparatus);GO:0005802(trans-Golgi network);GO:0009269(response to desiccation);GO:0009651(response to salt stress);GO:0009737(response to abscisic acid);GO:0045735(nutrient reservoir activity)	NA	NA	NA	BURP domain-containing protein precursor [Solanum lycopersicum]	136.661	46.3953	333.965	58.2767	59.3337	26.3261	3.59201	1.84479	0.00751075	0.184796	up	yes
Solyc11g018800.2	Solyc11g018800.2	Solyc11g018800.2.1	GO:0004601(peroxidase activity);GO:0005576(extracellular region);GO:0006979(response to oxidative stress);GO:0020037(heme binding);GO:0046872(metal ion binding);GO:0055114(oxidation-reduction process);GO:0071456(cellular response to hypoxia)	00940(Phenylpropanoid biosynthesis)	K00430	EC:1.11.1.7	PREDICTED: lignin-forming anionic peroxidase [Solanum lycopersicum]	0.749871	1.23519	17.7126	1.3961	0.206277	0.323579	10.2275	3.35438	0.00751947	0.184796	up	yes
Solyc06g008360.3	Solyc06g008360.3	Solyc06g008360.3.1	GO:0003677(DNA binding);GO:0003700(transcription factor activity, sequence-specific DNA binding);GO:0005634(nucleus);GO:0006351(transcription, DNA-templated);GO:0006355(regulation of transcription, DNA-templated);GO:0007275(multicellular organism development)	03013(RNA transport);03015(mRNA surveillance pathway);03018(RNA degradation)	K13126	NA	PREDICTED: protein CUP-SHAPED COTYLEDON 3-like [Solanum lycopersicum]	1.90943	0.208605	1.0768	0.110878	0.226304	0.188191	6.08109	2.60433	0.00752892	0.184796	up	yes
Solyc05g006220.3	Solyc05g006220.3	Solyc05g006220.3.1	GO:0005783(endoplasmic reticulum);GO:0005788(endoplasmic reticulum lumen);GO:0006508(proteolysis);GO:0008237(metallopeptidase activity);GO:0009507(chloroplast);GO:0009850(auxin metabolic process);GO:0010178(IAA-amino acid conjugate hydrolase activity);GO:0010179(IAA-Ala conjugate hydrolase activity)	NA	NA	NA	PREDICTED: IAA-amino acid hydrolase ILR1-like 2 [Solanum lycopersicum]	4.84035	0.398199	5.87913	0.6445	0.622785	0.711653	5.618	2.49006	0.00754002	0.184835	up	yes
Solyc06g063190.3	Solyc06g063190.3	Solyc06g063190.3.1	GO:0004970(ionotropic glutamate receptor activity);GO:0005217(intracellular ligand-gated ion channel activity);GO:0006874(cellular calcium ion homeostasis);GO:0009416(response to light stimulus);GO:0016021(integral component of membrane)	NA	NA	NA	PREDICTED: glutamate receptor 2.8 [Solanum lycopersicum]	5.12003	0.480729	1.95685	0.454996	0.504828	0.647817	4.70106	2.23298	0.00762371	0.186651	up	yes
Solyc03g083420.3	Solyc03g083420.3	Solyc03g083420.3.1	GO:0004672(protein kinase activity);GO:0005524(ATP binding);GO:0006468(protein phosphorylation);GO:0009507(chloroplast);GO:0016301(kinase activity);GO:0016310(phosphorylation)	NA	NA	NA	PREDICTED: probable plastid-lipid-associated protein 14, chloroplastic isoform X1 [Solanum lycopersicum]	74.0351	19.1465	89.6138	27.6581	16.2256	11.017	3.32956	1.73533	0.00767367	0.187639	up	yes
Solyc11g069700.2	Solyc11g069700.2	Solyc11g069700.2.1	GO:0003746(translation elongation factor activity);GO:0003924(GTPase activity);GO:0005622(intracellular)	03013(RNA transport)	K03231	NA	PREDICTED: elongation factor 1-alpha-like [Solanum lycopersicum]	7.32027	1.10887	40.3655	2.00991	1.5994	4.3189	6.15456	2.62165	0.0077075	0.188229	up	yes
Solyc04g076610.2	Solyc04g076610.2	Solyc04g076610.2.1	GO:0003674(molecular_function);GO:0005634(nucleus);GO:0009414(response to water deprivation);GO:0009506(plasmodesma);GO:0009737(response to abscisic acid);GO:0016021(integral component of membrane);GO:0042538(hyperosmotic salinity response)	NA	NA	NA	PREDICTED: uncharacterized protein LOC101261323 [Solanum lycopersicum]	4.8734	4.66709	12.9556	1.93969	2.42409	2.16321	3.44662	1.78518	0.00772032	0.188306	up	yes
Solyc10g083940.1	Solyc10g083940.1	Solyc10g083940.1.1	GO:0003674(molecular_function);GO:0009506(plasmodesma);GO:0009507(chloroplast);GO:0016021(integral component of membrane);GO:0050832(defense response to fungus);GO:0055085(transmembrane transport)	NA	NA	NA	PREDICTED: uncharacterized protein LOC101244136 [Solanum lycopersicum]	9.80473	1.01023	1.7662	0.442276	1.55515	0.414839	5.2155	2.38281	0.00775033	0.188802	up	yes
Solyc03g031910.3	Solyc03g031910.3	Solyc03g031910.3.1	GO:0005737(cytoplasm);GO:0008150(biological_process);GO:0016787(hydrolase activity)	03013(RNA transport);03015(mRNA surveillance pathway)	K14326	EC:3.6.4.-	PREDICTED: uncharacterized protein LOC101258828 isoform X1 [Solanum lycopersicum]	6.46916	4.45936	9.90579	0.905107	3.10133	2.92135	3.00736	1.5885	0.00777396	0.18896	up	yes
Solyc00g322635.1	Solyc00g322635.1	Solyc00g322635.1.1	GO:0003674(molecular_function);GO:0005634(nucleus);GO:0005737(cytoplasm);GO:0006952(defense response);GO:0009507(chloroplast);GO:0009607(response to biotic stimulus)	NA	NA	NA	PREDICTED: kirola-like [Solanum lycopersicum]	2.34048	10.0159	4.42664	50.8154	9.73992	12.2906	0.230391	-2.11785	0.00778263	0.18896	down	yes
Solyc03g119210.1	Solyc03g119210.1	Solyc03g119210.1.1	GO:0005576(extracellular region);GO:0006869(lipid transport);GO:0008289(lipid binding)	00010(Glycolysis / Gluconeogenesis);00071(Fatty acid degradation);00592(alpha-Linolenic acid metabolism);00350(Tyrosine metabolism)	K18857	EC:1.1.1.1	PREDICTED: non-specific lipid-transfer protein 2 [Solanum lycopersicum]	70.3737	110.887	138.581	46.251	42.9749	35.3488	2.56747	1.36035	0.0077888	0.18896	up	yes
Solyc03g006620.3	Solyc03g006620.3	Solyc03g006620.3.1	GO:0003674(molecular_function);GO:0008150(biological_process);GO:0009507(chloroplast);GO:0016021(integral component of membrane)	NA	NA	NA	PREDICTED: uncharacterized protein LOC101263673 [Solanum lycopersicum]	16.2875	0.897719	4.17012	2.37392	0.477299	0.492546	6.38661	2.67505	0.00780255	0.18896	up	yes
Solyc03g083800.1	Solyc03g083800.1	Solyc03g083800.1.1	NA	00520(Amino sugar and nucleotide sugar metabolism)	K12448	EC:5.1.3.5	PREDICTED: uncharacterized protein LOC104645140 [Solanum lycopersicum]	1.22298	1.3711	3.72511	0.603977	0.186211	0.297176	5.81148	2.53891	0.00780537	0.18896	up	yes
Solyc02g093270.3	Solyc02g093270.3	Solyc02g093270.3.1	GO:0005634(nucleus);GO:0005829(cytosol);GO:0008171(O-methyltransferase activity);GO:0009805(coumarin biosynthetic process);GO:0009809(lignin biosynthetic process);GO:0032259(methylation);GO:0042409(caffeoyl-CoA O-methyltransferase activity);GO:0046686(response to cadmium ion);GO:0046872(metal ion binding)	00360(Phenylalanine metabolism);00940(Phenylpropanoid biosynthesis);00945(Stilbenoid, diarylheptanoid and gingerol biosynthesis);00941(Flavonoid biosynthesis)	K00588	EC:2.1.1.104	caffeoyl-CoA O-methyltransferase-like [Solanum lycopersicum]	32.6013	2.62364	33.1466	9.95638	2.36849	1.44194	4.9664	2.3122	0.00785105	0.189299	up	yes
Solyc07g055250.3	Solyc07g055250.3	Solyc07g055250.3.1	NA	NA	NA	NA	PREDICTED: uncharacterized protein LOC101268486 [Solanum lycopersicum]	71.5373	34.4093	68.1982	24.0391	28.0928	14.8162	2.60119	1.37917	0.00785182	0.189299	up	yes
Solyc01g080220.3	Solyc01g080220.3	Solyc01g080220.3.1	GO:0005634(nucleus);GO:0005737(cytoplasm);GO:0005829(cytosol);GO:0005886(plasma membrane);GO:0009651(response to salt stress);GO:0016787(hydrolase activity);GO:0048046(apoplast)	NA	NA	NA	PREDICTED: endo-1,3;1,4-beta-D-glucanase-like [Solanum lycopersicum]	39.0791	16.9144	56.8121	19.6872	9.89372	8.62588	2.9525	1.56194	0.0078576	0.189299	up	yes
Solyc12g006380.2	Solyc12g006380.2	Solyc12g006380.2.1	GO:0051213(dioxygenase activity)	00402(Benzoxazinoid biosynthesis)	K13229	EC:1.14.20.2	2-oxoglutarate-dependent dioxygenase [Solanum lycopersicum]	9.52278	1.04204	29.2392	1.39706	0.215517	3.39752	7.94475	2.99	0.00785826	0.189299	up	yes
Solyc01g104780.3	Solyc01g104780.3	Solyc01g104780.3.1	GO:0005381(iron ion transmembrane transporter activity);GO:0005384(manganese ion transmembrane transporter activity);GO:0006880(intracellular sequestering of iron ion);GO:0016020(membrane);GO:0030026(cellular manganese ion homeostasis);GO:0071281(cellular response to iron ion);GO:0071421(manganese ion transmembrane transport)	NA	NA	NA	PREDICTED: vacuolar iron transporter homolog 4-like [Solanum lycopersicum]	8.96066	0.257621	5.69154	0.230116	0.539018	1.03781	8.25139	3.04464	0.00787248	0.189407	up	yes
Solyc07g049660.3	Solyc07g049660.3	Solyc07g049660.3.1	GO:0005737(cytoplasm);GO:0016747(transferase activity, transferring acyl groups other than amino-acyl groups)	00592(alpha-Linolenic acid metabolism)	K18858	EC:2.3.1.195	PREDICTED: benzyl alcohol O-benzoyltransferase [Solanum lycopersicum]	9.82103	4.20601	40.5456	1.99527	6.39464	2.06979	5.21742	2.38334	0.00789252	0.189654	up	yes
Solyc08g008370.3	Solyc08g008370.3	Solyc08g008370.3.1	GO:0003674(molecular_function);GO:0005634(nucleus)	NA	NA	NA	PREDICTED: B2 protein [Solanum lycopersicum]	76.0961	6.99485	53.738	19.1263	10.2168	5.74958	3.89907	1.96313	0.0079202	0.190085	up	yes
Solyc04g082220.2	Solyc04g082220.2	Solyc04g082220.2.1	GO:0003333(amino acid transmembrane transport);GO:0015171(amino acid transmembrane transporter activity)	04144(Endocytosis)	K19476	NA	PREDICTED: lysine histidine transporter-like 8 [Solanum lycopersicum]	3.25234	0.885965	1.73866	0.537434	0.365292	0.482354	4.24306	2.0851	0.00797857	0.191195	up	yes
Solyc07g061720.3	Solyc07g061720.3	Solyc07g061720.3.1	GO:0009416(response to light stimulus);GO:0045487(gibberellin catabolic process);GO:0052634(C-19 gibberellin 2-beta-dioxygenase activity)	00904(Diterpenoid biosynthesis)	K04125	EC:1.14.11.13	gibberellin 2-oxidase [Solanum lycopersicum]	1.1421	0.257614	4.16108	0.395869	0.218198	0.155591	7.22502	2.853	0.00798609	0.191195	up	yes
Solyc01g111070.3	Solyc01g111070.3	Solyc01g111070.3.1	GO:0005515(protein binding);GO:0005737(cytoplasm);GO:0005783(endoplasmic reticulum);GO:0009699(phenylpropanoid biosynthetic process);GO:0009813(flavonoid biosynthetic process);GO:0010584(pollen exine formation);GO:0030639(polyketide biosynthetic process);GO:0080110(sporopollenin biosynthetic process);GO:0090439(tetraketide alpha-pyrone synthase activity)	00941(Flavonoid biosynthesis);04712(Circadian rhythm - plant)	K00660	EC:2.3.1.74	PREDICTED: type III polyketide synthase B [Solanum lycopersicum]	0.769908	0.911518	11.6411	68.5267	9.8116	2.61015	0.164581	-2.60313	0.00800987	0.191528	down	yes
Solyc04g007390.3	Solyc04g007390.3	Solyc04g007390.3.1	GO:0004674(protein serine/threonine kinase activity);GO:0005886(plasma membrane);GO:0007166(cell surface receptor signaling pathway)	00520(Amino sugar and nucleotide sugar metabolism)	K01183	EC:3.2.1.14	PREDICTED: LEAF RUST 10 DISEASE-RESISTANCE LOCUS RECEPTOR-LIKE PROTEIN KINASE-like 1.1 [Solanum lycopersicum]	6.20575	1.95776	7.54275	2.27156	1.35128	1.05833	3.3552	1.7464	0.00803531	0.191901	up	yes
Solyc05g007470.3	Solyc05g007470.3	Solyc05g007470.3.1	GO:0000304(response to singlet oxygen);GO:0005524(ATP binding);GO:0005783(endoplasmic reticulum);GO:0005886(plasma membrane);GO:0009737(response to abscisic acid);GO:0016021(integral component of membrane);GO:0016887(ATPase activity)	03008(Ribosome biogenesis in eukaryotes)	K14571	NA	PREDICTED: AAA-ATPase At3g28580-like [Solanum lycopersicum]	138.784	32.7003	88.4872	43.994	15.9423	16.6072	3.39639	1.764	0.00806433	0.192358	up	yes
Solyc12g017960.1	Solyc12g017960.1	Solyc12g017960.1.1	NA	NA	NA	NA	PREDICTED: uncharacterized protein LOC107061619 [Solanum tuberosum]	42.7406	17.3834	68.7057	6.23769	12.1717	14.6641	3.89525	1.96172	0.00809167	0.192774	up	yes
Solyc08g079700.2	Solyc08g079700.2	Solyc08g079700.2.1	GO:0003677(DNA binding);GO:0005634(nucleus);GO:0008150(biological_process);GO:0008270(zinc ion binding);GO:0009506(plasmodesma)	NA	NA	NA	PREDICTED: zinc finger A20 and AN1 domain-containing stress-associated protein 1 [Solanum lycopersicum]	51.2165	11.3783	17.9337	7.16617	9.44391	8.8812	3.15906	1.6595	0.00815791	0.194114	up	yes
Solyc01g010190.2	Solyc01g010190.2	Solyc01g010190.2.1	NA	NA	NA	NA	PREDICTED: uncharacterized protein LOC101260163 [Solanum lycopersicum]	20.358	12.3993	26.6614	6.03613	8.34091	6.31104	2.87212	1.52212	0.00817577	0.194302	up	yes
Solyc04g015820.1	Solyc04g015820.1	Solyc04g015820.1.1	NA	NA	NA	NA		4.53196	2.83369	25.3169	1.68376	2.30026	0.951656	6.62169	2.7272	0.00821451	0.194984	up	yes
Solyc07g054810.1	Solyc07g054810.1	Solyc07g054810.1.1	NA	NA	NA	NA	hypothetical protein A4A49_38401 [Nicotiana attenuata]	60.0664	10.8241	8.1374	5.12671	4.43889	5.84015	5.12977	2.35889	0.00824267	0.195318	up	yes
Solyc01g014140.3	Solyc01g014140.3	Solyc01g014140.3.1	NA	NA	NA	NA	PREDICTED: receptor-like protein 12 isoform X1 [Solanum tuberosum]	18.4878	6.57878	7.75923	3.10663	1.8579	2.78952	4.23337	2.08181	0.00825189	0.195318	up	yes
Solyc02g089610.2	Solyc02g089610.2	Solyc02g089610.2.1	GO:0004014(adenosylmethionine decarboxylase activity);GO:0005829(cytosol);GO:0006597(spermine biosynthetic process);GO:0008295(spermidine biosynthetic process)	00270(Cysteine and methionine metabolism);00330(Arginine and proline metabolism)	K01611	EC:4.1.1.50	S-adenosylmethionine decarboxylase 2 [Solanum lycopersicum]	384.055	10.5592	16.7139	39.9351	9.89138	6.39797	7.31582	2.87102	0.00825866	0.195318	up	yes
Solyc08g060970.3	Solyc08g060970.3	Solyc08g060970.3.1	GO:0004650(polygalacturonase activity);GO:0005576(extracellular region);GO:0005975(carbohydrate metabolic process);GO:0016829(lyase activity);GO:0071555(cell wall organization)	00040(Pentose and glucuronate interconversions);00500(Starch and sucrose metabolism)	K01213	EC:3.2.1.67	polygalacturonase precursor [Solanum lycopersicum]	15.5443	4.58456	10.6459	4.7015	1.65272	2.54522	3.45806	1.78996	0.00828816	0.195778	up	yes
Solyc09g010850.3	Solyc09g010850.3	Solyc09g010850.3.1	GO:0004674(protein serine/threonine kinase activity);GO:0004713(protein tyrosine kinase activity);GO:0005524(ATP binding);GO:0005886(plasma membrane);GO:0006468(protein phosphorylation);GO:0009507(chloroplast);GO:0016301(kinase activity)	04626(Plant-pathogen interaction)	K13430	EC:2.7.11.1	PREDICTED: probable serine/threonine-protein kinase NAK isoform X2 [Solanum lycopersicum]	15.4869	5.29532	23.3907	7.16129	3.81223	3.22606	3.11086	1.63731	0.00831117	0.196083	up	yes
Solyc09g075670.1	Solyc09g075670.1	Solyc09g075670.1.1	GO:0009717(isoflavonoid biosynthetic process);GO:0033987(2-hydroxyisoflavanone dehydratase activity);GO:0046287(isoflavonoid metabolic process);GO:0052689(carboxylic ester hydrolase activity)	00943(Isoflavonoid biosynthesis)	K13258	EC:4.2.1.105	PREDICTED: 2-hydroxyisoflavanone dehydratase-like [Solanum lycopersicum]	4.36308	7.1538	7.97781	53.5619	12.3082	7.50016	0.265703	-1.91212	0.00833264	0.196352	down	yes
Solyc08g068850.3	Solyc08g068850.3	Solyc08g068850.3.1	NA	NA	NA	NA	uncharacterized protein LOC101268894 isozyme 1 [Solanum lycopersicum]	2.13315	0	3.85064	0.202288	0.094576	0.102817	14.9714	3.90414	0.00835221	0.196434	up	yes
Solyc01g079150.3	Solyc01g079150.3	Solyc01g079150.3.1	GO:0005887(integral component of plasma membrane);GO:0008509(anion transmembrane transporter activity);GO:0051453(regulation of intracellular pH);GO:0098656(anion transmembrane transport)	NA	NA	NA	PREDICTED: boron transporter 1 [Solanum lycopersicum]	21.8361	2.17825	2.29696	1.57705	2.28	2.3525	4.23724	2.08312	0.00835719	0.196434	up	yes
Solyc02g090490.3	Solyc02g090490.3	Solyc02g090490.3.1	GO:0004620(phospholipase activity);GO:0005737(cytoplasm);GO:0016020(membrane);GO:0047372(acylglycerol lipase activity)	NA	NA	NA	PREDICTED: patatin-like protein 3 [Solanum lycopersicum]	14.0265	2.29856	54.6911	8.51136	1.20163	0.896255	6.69379	2.74282	0.00836643	0.196434	up	yes
Solyc01g099990.3	Solyc01g099990.3	Solyc01g099990.3.1	GO:0005634(nucleus);GO:0030246(carbohydrate binding)	00906(Carotenoid biosynthesis)	K15747	EC:1.14.-.-	PREDICTED: F-box protein PP2-B15 [Solanum lycopersicum]	0.895997	0.531481	5.10908	0.250861	0.25565	0.427138	7.00108	2.80758	0.00841667	0.197376	up	yes
Solyc01g086650.3	Solyc01g086650.3	Solyc01g086650.3.1	GO:0004851(uroporphyrin-III C-methyltransferase activity);GO:0019354(siroheme biosynthetic process)	NA	NA	NA	PREDICTED: uncharacterized protein LOC101261158 [Solanum lycopersicum]	4.4135	6.63582	8.4503	17.6408	16.651	14.3876	0.400572	-1.31987	0.00844196	0.197731	down	yes
Solyc03g083560.1	Solyc03g083560.1	Solyc03g083560.1.1	GO:0003674(molecular_function);GO:0005576(extracellular region);GO:0005615(extracellular space);GO:0009505(plant-type cell wall);GO:0009506(plasmodesma);GO:0048046(apoplast);GO:0080167(response to karrikin)	NA	NA	NA	PREDICTED: protein EXORDIUM-like 3 [Solanum lycopersicum]	11.2549	30.7917	82.732	229.443	111.783	65.4121	0.306855	-1.70437	0.0084846	0.19842	down	yes
Solyc11g010500.1	Solyc11g010500.1	Solyc11g010500.1.1	GO:0003735(structural constituent of ribosome);GO:0006412(translation)	NA	NA	NA	PREDICTED: mitochondrial uncoupling protein 5 [Solanum lycopersicum]	85.7746	21.0032	45.0597	12.6922	15.4683	23.3672	2.94671	1.55911	0.00849563	0.19842	up	yes
Solyc10g005630.3	Solyc10g005630.3	Solyc10g005630.3.1	GO:0004674(protein serine/threonine kinase activity);GO:0005886(plasma membrane)	04075(Plant hormone signal transduction);04626(Plant-pathogen interaction)	K13416	EC:2.7.10.1;EC:2.7.11.1	PREDICTED: putative serine/threonine-protein kinase [Solanum lycopersicum]	10.242	3.62641	14.4996	3.39107	3.54161	2.28261	3.07837	1.62217	0.00850712	0.19842	up	yes
Solyc10g005030.3	Solyc10g005030.3	Solyc10g005030.3.1	GO:0000156(phosphorelay response regulator activity);GO:0000160(phosphorelay signal transduction system);GO:0003677(DNA binding);GO:0005515(protein binding);GO:0005634(nucleus);GO:0006351(transcription, DNA-templated);GO:0006355(regulation of transcription, DNA-templated);GO:0007623(circadian rhythm);GO:0009266(response to temperature stimulus);GO:0010017(red or far-red light signaling pathway);G…	04712(Circadian rhythm - plant)	K12130	NA	PREDICTED: two-component response regulator-like APRR9 isoform X1 [Solanum lycopersicum]	37.7346	2.87783	0.805381	2.68964	2.55412	2.27189	5.51087	2.46228	0.00851862	0.19842	up	yes
Solyc01g020378.1	Solyc01g020378.1	Solyc01g020378.1.1	GO:0005509(calcium ion binding)	NA	NA	NA	PREDICTED: polcalcin Syr v 3-like [Nicotiana sylvestris]	7.00871	7.17266	10.8353	63.5714	35.316	8.96404	0.231955	-2.10808	0.00852236	0.19842	down	yes
Solyc03g116910.3	Solyc03g116910.3	Solyc03g116910.3.1	GO:0003824(catalytic activity);GO:0005737(cytoplasm);GO:0005829(cytosol);GO:0007623(circadian rhythm);GO:0009409(response to cold);GO:0009809(lignin biosynthetic process);GO:0016621(cinnamoyl-CoA reductase activity);GO:0050662(coenzyme binding);GO:0055114(oxidation-reduction process)	00940(Phenylpropanoid biosynthesis)	K09753	EC:1.2.1.44	cinnamoyl-CoA reductase [Solanum lycopersicum]	23.8193	3.49446	3.41607	1.06619	3.02148	3.04798	4.30652	2.10652	0.00855902	0.199036	up	yes
Solyc02g082900.3	Solyc02g082900.3	Solyc02g082900.3.1	GO:0005783(endoplasmic reticulum);GO:0016020(membrane);GO:0016788(hydrolase activity, acting on ester bonds)	NA	NA	NA	PREDICTED: protein STRICTOSIDINE SYNTHASE-LIKE 6 [Solanum lycopersicum]	32.9906	14.2863	99.2417	13.7953	18.4624	12.7494	3.25546	1.70286	0.00857453	0.199079	up	yes
Solyc08g082610.3	Solyc08g082610.3	Solyc08g082610.3.1	GO:0003674(molecular_function);GO:0005634(nucleus)	NA	NA	NA	PREDICTED: B2 protein [Solanum lycopersicum]	110.243	17.9911	131.664	30.4651	28.0774	17.3113	3.4263	1.77665	0.00858135	0.199079	up	yes
Solyc02g064940.1	Solyc02g064940.1	Solyc02g064940.1.1	GO:0005886(plasma membrane);GO:0009507(chloroplast)	NA	NA	NA	PREDICTED: uncharacterized protein At4g06744-like [Solanum lycopersicum]	173.516	231.669	261.669	101.864	46.1123	81.0661	2.91149	1.54176	0.00866564	0.200795	up	yes
Solyc00g022107.1	Solyc00g022107.1	Solyc00g022107.1.1	GO:0005739(mitochondrion)	03010(Ribosome)	K02886	NA	PREDICTED: LOW QUALITY PROTEIN: uncharacterized protein LOC101261309, partial [Solanum lycopersicum]	1.55725	0.485993	2.69293	0.398798	0.253833	0.063336	6.61507	2.72576	0.00869615	0.201263	up	yes
Solyc05g008980.2	Solyc05g008980.2	Solyc05g008980.2.1	GO:0004674(protein serine/threonine kinase activity);GO:0005886(plasma membrane);GO:0007166(cell surface receptor signaling pathway)	04626(Plant-pathogen interaction)	K13429	NA	PREDICTED: LEAF RUST 10 DISEASE-RESISTANCE LOCUS RECEPTOR-LIKE PROTEIN KINASE-like 1.1 [Solanum lycopersicum]	14.4926	2.57952	6.9304	3.13616	1.44029	1.98852	3.65616	1.87033	0.0087383	0.201998	up	yes
Solyc11g071290.2	Solyc11g071290.2	Solyc11g071290.2.1	GO:0004022(alcohol dehydrogenase (NAD) activity);GO:0005737(cytoplasm);GO:0008270(zinc ion binding);GO:0055114(oxidation-reduction process)	01200(Carbon metabolism);00010(Glycolysis / Gluconeogenesis);00071(Fatty acid degradation);00350(Tyrosine metabolism)	K00121	EC:1.1.1.284;EC:1.1.1.1	PREDICTED: alcohol dehydrogenase-like 3 [Solanum lycopersicum]	10.3239	6.93077	10.6033	2.67892	2.01782	3.97738	3.21162	1.6833	0.00877507	0.202607	up	yes
Solyc02g062460.3	Solyc02g062460.3	Solyc02g062460.3.1	GO:0051213(dioxygenase activity)	NA	NA	NA	PREDICTED: probable 2-oxoglutarate-dependent dioxygenase AOP1 isoform X1 [Solanum lycopersicum]	2.66257	0.767416	3.91597	0.229637	0.666278	0	8.1994	3.03552	0.00899648	0.207473	up	yes
Solyc10g079700.2	Solyc10g079700.2	Solyc10g079700.2.1	GO:0000156(phosphorelay response regulator activity);GO:0000160(phosphorelay signal transduction system);GO:0005515(protein binding);GO:0005634(nucleus);GO:0006351(transcription, DNA-templated);GO:0006355(regulation of transcription, DNA-templated);GO:0007623(circadian rhythm);GO:0009735(response to cytokinin);GO:0009736(cytokinin-activated signaling pathway)	04075(Plant hormone signal transduction)	K14492	NA	PREDICTED: two-component response regulator ORR9 [Solanum lycopersicum]	4.22067	9.76886	4.9422	13.7669	38.4979	11.9759	0.2947	-1.76268	0.0090303	0.208007	down	yes
Solyc12g010545.1	Solyc12g010545.1	Solyc12g010545.1.1	NA	NA	NA	NA	PREDICTED: glycine-rich cell wall structural protein 2-like [Solanum lycopersicum]	77.9455	13.1625	16.1154	8.77169	13.9638	1.42238	4.43845	2.15006	0.00918137	0.211237	up	yes
Solyc01g048590.2	Solyc01g048590.2	Solyc01g048590.2.1	GO:0009536(plastid)	00195(Photosynthesis)	K02703	NA	photosystem II 32 kDa protein (chloroplast) [Mielichhoferia elongata]	17.4885	2.58038	38.566	4.45736	3.78157	0.923295	6.39964	2.67799	0.00927764	0.21303	up	yes
Solyc04g051280.3	Solyc04g051280.3	Solyc04g051280.3.1	GO:0003674(molecular_function);GO:0005634(nucleus);GO:0008150(biological_process);GO:0016021(integral component of membrane)	NA	NA	NA	PREDICTED: uncharacterized protein LOC101264922 isoform X1 [Solanum lycopersicum]	0.984697	0.982061	1.01817	0.817691	19.709	0.658738	0.140895	-2.8273	0.0092812	0.21303	down	yes
Solyc10g086180.2	Solyc10g086180.2	Solyc10g086180.2.1	GO:0005515(protein binding);GO:0005737(cytoplasm);GO:0006559(L-phenylalanine catabolic process);GO:0006952(defense response);GO:0006979(response to oxidative stress);GO:0009555(pollen development);GO:0009611(response to wounding);GO:0009699(phenylpropanoid biosynthetic process);GO:0009800(cinnamic acid biosynthetic process);GO:0009819(drought recovery);GO:0010224(response to UV-B);GO:0045548(phen…	00360(Phenylalanine metabolism);00940(Phenylpropanoid biosynthesis)	K10775	EC:4.3.1.24	PREDICTED: phenylalanine ammonia-lyase [Solanum lycopersicum]	202.229	25.5308	35.4031	14.1292	15.2944	35.1004	4.07853	2.02805	0.00933206	0.213881	up	yes
Solyc01g105120.3	Solyc01g105120.3	Solyc01g105120.3.1	GO:0003674(molecular_function);GO:0005634(nucleus);GO:0006351(transcription, DNA-templated);GO:0006355(regulation of transcription, DNA-templated);GO:0008150(biological_process);GO:0048511(rhythmic process)	NA	NA	NA	PREDICTED: protein LNK1 isoform X2 [Solanum lycopersicum]	90.1947	9.61077	4.26251	9.18544	6.23733	6.89008	4.66404	2.22158	0.00934028	0.213881	up	yes
Solyc03g116950.2	Solyc03g116950.2	Solyc03g116950.2.1	NA	NA	NA	NA	PREDICTED: uncharacterized protein LOC101253990 [Solanum lycopersicum]	2.47225	1.68791	0.133172	0.045976	0.408175	0.14855	7.12348	2.83258	0.00948723	0.216991	up	yes
Solyc11g071480.1	Solyc11g071480.1	Solyc11g071480.1.1	GO:0047634(agmatine N4-coumaroyltransferase activity)	00940(Phenylpropanoid biosynthesis);00945(Stilbenoid, diarylheptanoid and gingerol biosynthesis);00941(Flavonoid biosynthesis)	K13065	EC:2.3.1.133	PREDICTED: agmatine coumaroyltransferase-2-like [Solanum lycopersicum]	9.58159	0	3.04864	0.038133	0.476536	0.346937	14.6589	3.87371	0.00952977	0.21742	up	yes
Solyc08g080650.3	Solyc08g080650.3	Solyc08g080650.3.1	GO:0005576(extracellular region);GO:0009651(response to salt stress);GO:0009816(defense response to bacterium, incompatible interaction);GO:0009817(defense response to fungus, incompatible interaction);GO:0051707(response to other organism)	NA	NA	NA	osmotin-like protein TPM-1 precursor [Solanum lycopersicum]	59.7281	28.944	197.042	40.0909	3.70803	1.56886	6.29772	2.65483	0.009534	0.21742	up	yes
Solyc03g116100.3	Solyc03g116100.3	Solyc03g116100.3.1	GO:0003677(DNA binding);GO:0003700(transcription factor activity, sequence-specific DNA binding);GO:0005634(nucleus);GO:0006355(regulation of transcription, DNA-templated);GO:0009414(response to water deprivation);GO:0009651(response to salt stress);GO:0009737(response to abscisic acid);GO:0009751(response to salicylic acid);GO:0010468(regulation of gene expression)	04626(Plant-pathogen interaction)	K09422	NA	PREDICTED: myb-related protein 306 [Solanum lycopersicum]	7.62201	1.55421	43.4945	5.667	1.26357	1.89558	5.96758	2.57715	0.0095395	0.21742	up	yes
Solyc00g201160.3	Solyc00g201160.3	Solyc00g201160.3.1	GO:0004674(protein serine/threonine kinase activity);GO:0005886(plasma membrane);GO:0006468(protein phosphorylation);GO:0006952(defense response);GO:0009506(plasmodesma)	00520(Amino sugar and nucleotide sugar metabolism)	K01183	EC:3.2.1.14	PREDICTED: G-type lectin S-receptor-like serine/threonine-protein kinase At4g27290 [Solanum pennellii]	6.45766	0.961302	10.1094	1.93007	0.921261	0.735236	4.88723	2.28902	0.00957389	0.217665	up	yes
Solyc02g021290.1	Solyc02g021290.1	Solyc02g021290.1.1	GO:0009536(plastid)	00195(Photosynthesis)	K02703	NA	PsbA, partial (chloroplast) [Evansianthus georgiensis]	61.3042	4.63661	125.873	16.7349	10.6795	2.19144	6.47894	2.69576	0.00957919	0.217665	up	yes
Solyc05g011920.3	Solyc05g011920.3	Solyc05g011920.3.1	GO:0005829(cytosol);GO:0006521(regulation of cellular amino acid metabolic process);GO:0008152(metabolic process);GO:0009507(chloroplast);GO:0009735(response to cytokinin);GO:0016597(amino acid binding)	NA	NA	NA	PREDICTED: ACT domain-containing protein ACR4 [Solanum lycopersicum]	16.0799	9.62829	13.4882	32.0516	90.8633	12.8386	0.288732	-1.7922	0.00958377	0.217665	down	yes
Solyc02g071770.3	Solyc02g071770.3	Solyc02g071770.3.1	GO:0003674(molecular_function);GO:0005634(nucleus);GO:0008150(biological_process)	NA	NA	NA	PREDICTED: oil body-associated protein 2A isoform X2 [Solanum lycopersicum]	4.21094	0.251943	1.57877	0.442342	0.2629	0.22909	6.46629	2.69294	0.00959937	0.217765	up	yes
Solyc03g007940.3	Solyc03g007940.3	Solyc03g007940.3.1	GO:0004650(polygalacturonase activity);GO:0005576(extracellular region);GO:0005618(cell wall);GO:0005975(carbohydrate metabolic process);GO:0071555(cell wall organization)	00040(Pentose and glucuronate interconversions);00500(Starch and sucrose metabolism)	K01184	EC:3.2.1.15	PREDICTED: probable polygalacturonase [Solanum lycopersicum]	0.686302	0.627294	1.08417	0.229424	0.168682	0.225139	3.84722	1.94382	0.00963646	0.218335	up	yes
Solyc05g005200.3	Solyc05g005200.3	Solyc05g005200.3.1	GO:0006508(proteolysis)	NA	NA	NA	PREDICTED: uncharacterized protein LOC101247819 isoform X1 [Solanum lycopersicum]	20.8455	5.49669	66.7367	12.7942	5.18186	4.29432	4.17949	2.06333	0.00964694	0.218335	up	yes
Solyc08g066420.1	Solyc08g066420.1	Solyc08g066420.1.1	GO:0004864(protein phosphatase inhibitor activity);GO:0004872(receptor activity);GO:0005634(nucleus);GO:0005737(cytoplasm);GO:0009738(abscisic acid-activated signaling pathway);GO:0010427(abscisic acid binding);GO:0080163(regulation of protein serine/threonine phosphatase activity)	NA	NA	NA	PREDICTED: lachrymatory-factor synthase [Solanum lycopersicum]	103.835	9.12242	10.0974	4.25952	8.29101	13.7454	4.67963	2.22639	0.00966934	0.218588	up	yes
Solyc04g080510.3	Solyc04g080510.3	Solyc04g080510.3.1	GO:0003824(catalytic activity);GO:0005739(mitochondrion);GO:0008150(biological_process)	NA	NA	NA	PREDICTED: DNA-directed RNA polymerase II subunit RPB1 [Solanum lycopersicum]	3.39369	4.23851	9.51803	0.608585	0.788163	2.92514	3.96822	1.98849	0.00969353	0.21888	up	yes
Solyc08g006110.3	Solyc08g006110.3	Solyc08g006110.3.1	GO:0003677(DNA binding);GO:0003700(transcription factor activity, sequence-specific DNA binding);GO:0005515(protein binding);GO:0005634(nucleus);GO:0006351(transcription, DNA-templated);GO:0006355(regulation of transcription, DNA-templated);GO:0042803(protein homodimerization activity);GO:0043565(sequence-specific DNA binding);GO:0046982(protein heterodimerization activity);GO:0071333(cellular re…	NA	NA	NA	PREDICTED: basic leucine zipper 9 [Solanum lycopersicum]	21.8711	9.32787	44.101	11.7802	5.22249	6.6465	3.18404	1.67086	0.00972194	0.21905	up	yes
Solyc07g043550.3	Solyc07g043550.3	Solyc07g043550.3.1	GO:0003824(catalytic activity);GO:0003978(UDP-glucose 4-epimerase activity);GO:0005794(Golgi apparatus);GO:0006012(galactose metabolic process);GO:0009225(nucleotide-sugar metabolic process);GO:0009832(plant-type cell wall biogenesis);GO:0016021(integral component of membrane);GO:0019567(arabinose biosynthetic process);GO:0032580(Golgi cisterna membrane);GO:0033358(UDP-L-arabinose biosynthetic pr…	00520(Amino sugar and nucleotide sugar metabolism)	K12448	EC:5.1.3.5	PREDICTED: UDP-arabinose 4-epimerase 1 [Solanum lycopersicum]	9.81851	1.92176	14.5257	3.71746	1.94555	0.830593	4.0449	2.01611	0.00972357	0.21905	up	yes
Solyc08g076810.3	Solyc08g076810.3	Solyc08g076810.3.1	GO:0005739(mitochondrion);GO:0005789(endoplasmic reticulum membrane);GO:0006506(GPI anchor biosynthetic process);GO:0016021(integral component of membrane);GO:0016746(transferase activity, transferring acyl groups)	00563(Glycosylphosphatidylinositol(GPI)-anchor biosynthesis)	K05283	EC:2.3.-.-	glycosylphosphatidylinositol domain-containing protein [Solanum lycopersicum]	1.71099	1.56515	1.514	2.27519	4.85555	8.27342	0.310964	-1.68518	0.00979676	0.220444	down	yes
Solyc11g065530.1	Solyc11g065530.1	Solyc11g065530.1.1	GO:0004806(triglyceride lipase activity);GO:0006629(lipid metabolic process);GO:0008970(phosphatidylcholine 1-acylhydrolase activity);GO:0009507(chloroplast);GO:0016042(lipid catabolic process);GO:0047714(galactolipase activity)	00564(Glycerophospholipid metabolism);00592(alpha-Linolenic acid metabolism)	K16818	EC:3.1.1.32	PREDICTED: phospholipase A1-Igamma3, chloroplastic [Solanum lycopersicum]	3.17519	0.343687	4.07589	0.768941	0.216914	0.17563	6.53884	2.70903	0.00980951	0.220476	up	yes
Solyc06g074360.3	Solyc06g074360.3	Solyc06g074360.3.1	GO:0003676(nucleic acid binding);GO:0003700(transcription factor activity, sequence-specific DNA binding);GO:0005634(nucleus);GO:0006351(transcription, DNA-templated);GO:0006355(regulation of transcription, DNA-templated);GO:0008270(zinc ion binding);GO:0046872(metal ion binding)	00052(Galactose metabolism);00600(Sphingolipid metabolism);00531(Glycosaminoglycan degradation);00604(Glycosphingolipid biosynthesis - ganglio series);00511(Other glycan degradation)	K12309	EC:3.2.1.23	PREDICTED: zinc finger protein WIP3 [Solanum lycopersicum]	0.76077	0.080099	2.00126	0.072468	0.062948	0.214895	8.11316	3.02026	0.00982298	0.220524	up	yes
Solyc04g074950.3	Solyc04g074950.3	Solyc04g074950.3.1	GO:0009507(chloroplast)	04070(Phosphatidylinositol signaling system);04626(Plant-pathogen interaction)	K02183	NA	PREDICTED: esterase CG5412 isoform X3 [Solanum lycopersicum]	7.6588	6.5738	17.9693	2.61558	2.53645	4.05348	3.49811	1.80657	0.00989321	0.221755	up	yes
Solyc06g011350.3	Solyc06g011350.3	Solyc06g011350.3.1	GO:0005773(vacuole);GO:0005887(integral component of plasma membrane);GO:0009506(plasmodesma);GO:0009992(cellular water homeostasis);GO:0015250(water channel activity);GO:0015254(glycerol channel activity);GO:0034220(ion transmembrane transport)	00531(Glycosaminoglycan degradation)	K10532	EC:2.3.1.78	aquaporin [Solanum lycopersicum]	10.6278	2.35924	22.7523	4.96158	1.17225	0.639438	5.27654	2.39959	0.00990059	0.221755	up	yes
Solyc02g084970.3	Solyc02g084970.3	Solyc02g084970.3.1	GO:0006651(diacylglycerol biosynthetic process);GO:0008195(phosphatidate phosphatase activity);GO:0009507(chloroplast)	00510(N-Glycan biosynthesis)	K07252	EC:3.6.1.43	PREDICTED: lipid phosphate phosphatase epsilon 2, chloroplastic-like [Solanum lycopersicum]	1.95093	0.977352	1.76986	0.357154	0.084139	0.433034	5.37343	2.42584	0.0100078	0.223899	up	yes
Solyc00g230070.1	Solyc00g230070.1	Solyc00g230070.1.1	GO:0009536(plastid)	00195(Photosynthesis)	K02705	NA	hypothetical protein (mitochondrion) [Capsicum annuum]	5.83744	0	8.48169	0.358306	0	0.41761	18.4545	4.2059	0.0101379	0.226548	up	yes
Solyc02g078450.3	Solyc02g078450.3	Solyc02g078450.3.1	GO:0003674(molecular_function);GO:0005737(cytoplasm);GO:0005774(vacuolar membrane);GO:0008150(biological_process);GO:0016021(integral component of membrane)	01200(Carbon metabolism);01210(2-Oxocarboxylic acid metabolism);01230(Biosynthesis of amino acids);00710(Carbon fixation in photosynthetic organisms);00250(Alanine, aspartate and glutamate metabolism);00270(Cysteine and methionine metabolism);00220(Arginine biosynthesis);00330(Arginine and proline metabolism);00350(Tyrosine metabolism);00360(Phenylalanine metabolism);00400(Phenylalanine, tyrosine…	K14454	EC:2.6.1.1	PREDICTED: tetraspanin-19 [Solanum lycopersicum]	3.86077	7.02684	14.7464	45.7123	37.3208	4.72761	0.292091	-1.77551	0.0101756	0.22713	down	yes
Solyc12g099780.2	Solyc12g099780.2	Solyc12g099780.2.1	NA	NA	NA	NA	PREDICTED: histidine-rich glycoprotein-like [Solanum lycopersicum]	5.0416	1.53482	1.29358	1.52471	33.1653	12.4886	0.166813	-2.5837	0.0102132	0.22771	down	yes
Solyc04g040210.3	Solyc04g040210.3	Solyc04g040210.3.1	GO:0003674(molecular_function);GO:0005886(plasma membrane);GO:0008150(biological_process)	NA	NA	NA	PREDICTED: cysteine-rich and transmembrane domain-containing protein A [Nicotiana sylvestris]	59.7773	9.46379	91.3156	23.971	13.1306	4.85513	3.82672	1.93611	0.0102796	0.228747	up	yes
Solyc11g010430.2	Solyc11g010430.2	Solyc11g010430.2.1	GO:0005777(peroxisome);GO:0008150(biological_process);GO:0009507(chloroplast);GO:0016787(hydrolase activity)	04070(Phosphatidylinositol signaling system);04626(Plant-pathogen interaction)	K02183	NA	PREDICTED: esterase AGAP003155 [Solanum lycopersicum]	13.4737	2.60981	6.90653	2.61211	1.87841	1.0832	4.12472	2.0443	0.0102833	0.228747	up	yes
Solyc02g072540.3	Solyc02g072540.3	Solyc02g072540.3.1	GO:0004674(protein serine/threonine kinase activity);GO:0005524(ATP binding);GO:0005829(cytosol);GO:0006468(protein phosphorylation);GO:0007165(signal transduction);GO:0009737(response to abscisic acid);GO:0016301(kinase activity)	04075(Plant hormone signal transduction)	K14498	EC:2.7.11.1	PREDICTED: CBL-interacting serine/threonine-protein kinase 20 [Solanum lycopersicum]	78.9018	3.70512	6.27816	11.2685	3.28291	1.38136	5.57875	2.47994	0.0103094	0.229067	up	yes
Solyc01g095720.3	Solyc01g095720.3	Solyc01g095720.3.1	GO:0004806(triglyceride lipase activity);GO:0006629(lipid metabolic process);GO:0016787(hydrolase activity)	NA	NA	NA	PREDICTED: uncharacterized protein LOC101245704 [Solanum lycopersicum]	3.39108	0.784138	1.91804	0.749182	0.415797	0.363836	3.9856	1.9948	0.0103269	0.229193	up	yes
Solyc03g113390.3	Solyc03g113390.3	Solyc03g113390.3.1	GO:0004683(calmodulin-dependent protein kinase activity);GO:0005516(calmodulin binding);GO:0005634(nucleus);GO:0005737(cytoplasm);GO:0005886(plasma membrane);GO:0009738(abscisic acid-activated signaling pathway);GO:0009931(calcium-dependent protein serine/threonine kinase activity);GO:0018105(peptidyl-serine phosphorylation);GO:0035556(intracellular signal transduction);GO:0046777(protein autopho…	04626(Plant-pathogen interaction)	K13412	EC:2.7.11.1	Hop-interacting protein THI080 [Solanum lycopersicum]	15.4981	5.59079	32.1077	8.81957	4.28116	3.37794	3.22821	1.69073	0.0103616	0.229635	up	yes
Solyc07g008440.3	Solyc07g008440.3	Solyc07g008440.3.1	GO:0005345(purine nucleobase transmembrane transporter activity);GO:0006863(purine nucleobase transport);GO:0009507(chloroplast);GO:0016020(membrane);GO:0016021(integral component of membrane)	NA	NA	NA	PREDICTED: purine permease 3-like [Solanum lycopersicum]	6.06482	3.83789	9.77426	0.094018	1.9671	1.67401	5.26809	2.39728	0.0103704	0.229635	up	yes
Solyc01g028805.1	Solyc01g028805.1	Solyc01g028805.1.1	GO:0004497(monooxygenase activity);GO:0007275(multicellular organism development);GO:0010268(brassinosteroid homeostasis);GO:0016125(sterol metabolic process);GO:0016132(brassinosteroid biosynthetic process)	00906(Carotenoid biosynthesis)	K09843	EC:1.14.13.93	PREDICTED: beta-amyrin 28-oxidase-like [Solanum tuberosum]	12.6201	1.07937	3.15247	2.17938	0.867427	0.731755	4.45987	2.157	0.0104089	0.230226	up	yes
Solyc11g032090.2	Solyc11g032090.2	Solyc11g032090.2.1	GO:0003674(molecular_function);GO:0008150(biological_process)	NA	NA	NA	PREDICTED: uncharacterized protein LOC101250654 isoform X1 [Solanum lycopersicum]	2.05933	1.34213	2.43832	0.415835	0.657126	0.370585	4.04544	2.0163	0.0104216	0.230245	up	yes
Solyc04g040180.3	Solyc04g040180.3	Solyc04g040180.3.1	GO:0005768(endosome);GO:0005774(vacuolar membrane);GO:0005802(trans-Golgi network);GO:0008757(S-adenosylmethionine-dependent methyltransferase activity);GO:0032259(methylation)	NA	NA	NA	PREDICTED: putative methyltransferase DDB_G0268948 [Solanum lycopersicum]	18.3378	2.13025	72.4295	10.9583	1.12786	1.58575	6.79477	2.76442	0.0104337	0.230251	up	yes
Solyc11g069850.2	Solyc11g069850.2	Solyc11g069850.2.1	GO:0000783(nuclear telomere cap complex);GO:0003691(double-stranded telomeric DNA binding);GO:0031627(telomeric loop formation)	NA	NA	NA	PREDICTED: uncharacterized protein LOC101252053 [Solanum lycopersicum]	1.92515	1.19637	1.28856	0.211977	0.577085	0.246479	4.25872	2.09042	0.010464	0.230327	up	yes
Solyc10g061830.2	Solyc10g061830.2	Solyc10g061830.2.1	GO:0009536(plastid)	00195(Photosynthesis)	K02705	NA	photosystem II CP43 protein, partial (chloroplast) [Podocarpus macrophyllus var. maki]	9.33343	1.84201	10.2614	0.621242	1.30382	1.71469	5.88965	2.55818	0.0104765	0.230327	up	yes
Solyc01g106910.3	Solyc01g106910.3	Solyc01g106910.3.1	GO:0009690(cytokinin metabolic process)	NA	NA	NA	PREDICTED: putative uncharacterized protein DDB_G0284695 [Solanum lycopersicum]	1.75409	1.18515	3.29854	13.3043	8.2422	2.47348	0.259691	-1.94513	0.0104795	0.230327	down	yes
Solyc08g075020.3	Solyc08g075020.3	Solyc08g075020.3.1	GO:0005576(extracellular region);GO:0005618(cell wall);GO:0016787(hydrolase activity);GO:0052689(carboxylic ester hydrolase activity);GO:0071555(cell wall organization)	00600(Sphingolipid metabolism)	K00654	EC:2.3.1.50	PREDICTED: pectin acetylesterase 8-like isoform X1 [Solanum lycopersicum]	23.5335	5.03055	6.8156	3.06158	3.89223	4.09187	3.20303	1.67944	0.0104845	0.230327	up	yes
Solyc00g022100.1	Solyc00g022100.1	Solyc00g022100.1.1	GO:0005739(mitochondrion)	NA	NA	NA	ribosomal protein L10 (mitochondrion) [Capsicum annuum]	2.54563	0.566092	3.86831	0.105054	0.799709	0.104613	6.9152	2.78977	0.0105055	0.23053	up	yes
Solyc12g036325.1	Solyc12g036325.1	Solyc12g036325.1.1	GO:0004674(protein serine/threonine kinase activity);GO:0005886(plasma membrane);GO:0007166(cell surface receptor signaling pathway)	04626(Plant-pathogen interaction)	K13430	EC:2.7.11.1	PREDICTED: LEAF RUST 10 DISEASE-RESISTANCE LOCUS RECEPTOR-LIKE PROTEIN KINASE-like 1.2 isoform X1 [Solanum lycopersicum]	1.70796	0.374008	3.34803	0.426182	0.085178	0.424321	5.80326	2.53686	0.0105423	0.231076	up	yes
Solyc06g069045.1	Solyc06g069045.1	Solyc06g069045.1.1	GO:0004364(glutathione transferase activity);GO:0005737(cytoplasm);GO:0006749(glutathione metabolic process);GO:0009407(toxin catabolic process)	00480(Glutathione metabolism)	K00799	EC:2.5.1.18	putative glutathione S-transferase T4 [Solanum lycopersicum]	10.9071	0.544089	11.147	1.80335	1.22883	0.107221	7.19825	2.84765	0.0105786	0.23161	up	yes
Solyc11g010980.2	Solyc11g010980.2	Solyc11g010980.2.1	GO:0005737(cytoplasm);GO:0008270(zinc ion binding);GO:0009617(response to bacterium);GO:0009809(lignin biosynthetic process);GO:0045551(cinnamyl-alcohol dehydrogenase activity);GO:0046029(mannitol dehydrogenase activity);GO:0047681(aryl-alcohol dehydrogenase (NADP+) activity);GO:0052747(sinapyl alcohol dehydrogenase activity);GO:0055114(oxidation-reduction process)	00940(Phenylpropanoid biosynthesis)	K00083	EC:1.1.1.195	PREDICTED: 8-hydroxygeraniol dehydrogenase-like [Solanum lycopersicum]	0.493939	0	1.57167	0	0.085377	0.014479	20.6858	4.37057	0.0107185	0.23441	up	yes
Solyc09g092715.1	Solyc09g092715.1	Solyc09g092715.1.1	NA	NA	NA	NA	PREDICTED: pupal cuticle protein Edg-91-like [Solanum lycopersicum]	66.168	11.5993	9.52135	9.23393	5.56619	9.08372	3.65472	1.86976	0.0108175	0.23631	up	yes
Solyc12g006840.2	Solyc12g006840.2	Solyc12g006840.2.1	GO:0004674(protein serine/threonine kinase activity);GO:0005886(plasma membrane);GO:0006468(protein phosphorylation);GO:0006952(defense response);GO:0009506(plasmodesma)	00520(Amino sugar and nucleotide sugar metabolism)	K01183	EC:3.2.1.14	PREDICTED: G-type lectin S-receptor-like serine/threonine-protein kinase CES101 [Solanum lycopersicum]	0.898998	0.574326	3.64144	0.28341	0.37499	0.492937	4.44245	2.15136	0.0108428	0.236596	up	yes
Solyc01g105320.3	Solyc01g105320.3	Solyc01g105320.3.1	GO:0004197(cysteine-type endopeptidase activity);GO:0005515(protein binding);GO:0006508(proteolysis);GO:0006952(defense response);GO:0043068(positive regulation of programmed cell death)	NA	NA	NA	PREDICTED: metacaspase-1-like isoform X1 [Solanum lycopersicum]	2.28388	1.64483	6.78637	0.753003	0.492997	1.00708	4.75575	2.24967	0.010939	0.238429	up	yes
Solyc01g108440.2	Solyc01g108440.2	Solyc01g108440.2.1	GO:0005516(calmodulin binding);GO:0005634(nucleus);GO:0005886(plasma membrane);GO:0008150(biological_process)	NA	NA	NA	PREDICTED: uncharacterized protein DDB_G0271670-like [Solanum lycopersicum]	1.86614	1.47068	8.23777	1.13842	0.407389	0.561065	5.49374	2.45779	0.0109785	0.239023	up	yes
Solyc06g072220.1	Solyc06g072220.1	Solyc06g072220.1.1	GO:0004866(endopeptidase inhibitor activity);GO:0005576(extracellular region);GO:0005618(cell wall);GO:0006508(proteolysis);GO:0008233(peptidase activity);GO:0048046(apoplast)	NA	NA	NA	PREDICTED: miraculin-like [Solanum lycopersicum]	19.8403	19.9463	23.7129	7.15221	7.57863	7.51658	2.85424	1.51311	0.011049	0.240287	up	yes
Solyc02g084990.3	Solyc02g084990.3	Solyc02g084990.3.1	GO:0016985(mannan endo-1,4-beta-mannosidase activity);GO:0046355(mannan catabolic process)	00051(Fructose and mannose metabolism)	K19355	EC:3.2.1.78	PREDICTED: mannan endo-1,4-beta-mannosidase 7 [Solanum lycopersicum]	134.043	19.0482	9.49165	21.2016	7.62149	9.45159	4.24779	2.08671	0.011153	0.242278	up	yes
Solyc08g006990.2	Solyc08g006990.2	Solyc08g006990.2.1	GO:0009705(plant-type vacuole membrane);GO:0015140(malate transmembrane transporter activity)	NA	NA	NA	PREDICTED: aluminum-activated malate transporter 12-like [Solanum lycopersicum]	5.19198	0.144925	0.238889	0.391349	0.19251	0.186065	7.242	2.85639	0.0111659	0.24229	up	yes
Solyc06g051270.3	Solyc06g051270.3	Solyc06g051270.3.1	GO:0004475(mannose-1-phosphate guanylyltransferase activity);GO:0005515(protein binding);GO:0005525(GTP binding);GO:0005634(nucleus);GO:0005737(cytoplasm);GO:0005829(cytosol);GO:0009058(biosynthetic process);GO:0009298(GDP-mannose biosynthetic process);GO:0009408(response to heat);GO:0009651(response to salt stress);GO:0009753(response to jasmonic acid);GO:0010193(response to ozone);GO:0016779(nu…	00051(Fructose and mannose metabolism);00520(Amino sugar and nucleotide sugar metabolism)	K00966	EC:2.7.7.13	PREDICTED: mannose-1-phosphate guanylyltransferase 1 [Solanum lycopersicum]	52.0912	40.2416	81.3057	25.8888	20.7458	22.0428	2.52832	1.33818	0.0112239	0.243276	up	yes
Solyc06g048570.3	Solyc06g048570.3	Solyc06g048570.3.1	GO:0016787(hydrolase activity)	00860(Porphyrin and chlorophyll metabolism)	K13544	EC:3.1.1.82	PREDICTED: methylesterase 17 [Solanum lycopersicum]	5.72591	2.57403	4.97886	60.0527	4.92099	3.06916	0.195154	-2.35732	0.011295	0.244545	down	yes
Solyc12g010500.2	Solyc12g010500.2	Solyc12g010500.2.1	GO:0043161(proteasome-mediated ubiquitin-dependent protein catabolic process);GO:0061630(ubiquitin protein ligase activity)	03013(RNA transport)	K14297	NA	PREDICTED: E3 ubiquitin ligase BIG BROTHER-related-like [Solanum lycopersicum]	5.51729	6.01273	10.3756	1.00899	1.11291	3.1738	4.1365	2.04841	0.0113232	0.244883	up	yes
Solyc06g060700.1	Solyc06g060700.1	Solyc06g060700.1.1	GO:0004674(protein serine/threonine kinase activity);GO:0005886(plasma membrane);GO:0007166(cell surface receptor signaling pathway)	NA	NA	NA	PREDICTED: non-functional pseudokinase ZED1-like [Solanum pennellii]	19.0154	1.69172	9.50522	3.29977	0.481204	1.05777	6.24384	2.64243	0.0114061	0.246403	up	yes
Solyc03g113215.1	Solyc03g113215.1	Solyc03g113215.1.1	NA	NA	NA	NA	PREDICTED: mitochondrial outer membrane protein porin of 36 kDa-like [Solanum lycopersicum]	1.58872	4.41221	22.7214	1.61712	1.33209	1.80344	6.04343	2.59537	0.0114363	0.24678	up	yes
Solyc07g053050.1	Solyc07g053050.1	Solyc07g053050.1.1	GO:0005509(calcium ion binding)	04070(Phosphatidylinositol signaling system);04626(Plant-pathogen interaction)	K02183	NA	PREDICTED: calcium-binding protein PBP1-like [Solanum lycopersicum]	53.2689	9.31577	51.2264	16.6261	4.26003	6.18275	4.2045	2.07193	0.0116319	0.250724	up	yes
Solyc05g021190.2	Solyc05g021190.2	Solyc05g021190.2.1	GO:0009536(plastid)	00195(Photosynthesis)	K02706	NA	photosystem II D2 protein, partial (chloroplast) [Zamia furfuracea]	8.04765	0.461999	11.4916	0.530853	1.69477	0.64352	6.97116	2.8014	0.0116877	0.251531	up	yes
Solyc09g083360.3	Solyc09g083360.3	Solyc09g083360.3.1	GO:0000028(ribosomal small subunit assembly);GO:0003735(structural constituent of ribosome);GO:0022627(cytosolic small ribosomal subunit)	03010(Ribosome)	K02958	NA	PREDICTED: transcription factor bHLH92 [Solanum lycopersicum]	2.08935	0.165596	3.69785	0.523507	0.316316	0.087541	6.41905	2.68236	0.0116952	0.251531	up	yes
Solyc05g009650.3	Solyc05g009650.3	Solyc05g009650.3.1	GO:0003677(DNA binding);GO:0003700(transcription factor activity, sequence-specific DNA binding);GO:0005515(protein binding);GO:0005634(nucleus);GO:0006351(transcription, DNA-templated);GO:0006355(regulation of transcription, DNA-templated);GO:0009909(regulation of flower development);GO:0043565(sequence-specific DNA binding)	04075(Plant hormone signal transduction)	K14431	NA	PREDICTED: uncharacterized protein LOC101261228 [Solanum lycopersicum]	16.335	1.87906	20.5694	4.13846	4.41563	1.02135	4.05031	2.01803	0.011739	0.252195	up	yes
Solyc12g017880.2	Solyc12g017880.2	Solyc12g017880.2.1	GO:0007275(multicellular organism development);GO:0009507(chloroplast);GO:0016020(membrane);GO:0016021(integral component of membrane);GO:0046872(metal ion binding);GO:0055114(oxidation-reduction process)	NA	NA	NA	PREDICTED: cytochrome b561 and DOMON domain-containing protein At4g12980-like isoform X1 [Solanum lycopersicum]	5.51522	5.54299	5.61952	0.667413	1.00262	2.64449	3.86549	1.95065	0.0117824	0.252848	up	yes
Solyc07g065060.1	Solyc07g065060.1	Solyc07g065060.1.1	GO:0006629(lipid metabolic process);GO:0016021(integral component of membrane);GO:0016746(transferase activity, transferring acyl groups);GO:0047196(long-chain-alcohol O-fatty-acyltransferase activity)	NA	NA	NA	PREDICTED: probable long-chain-alcohol O-fatty-acyltransferase 5 [Solanum pennellii]	15.9606	3.12725	5.29829	1.27883	1.88584	2.91491	4.01115	2.00402	0.0118155	0.253278	up	yes
Solyc02g032940.3	Solyc02g032940.3	Solyc02g032940.3.1	GO:0004190(aspartic-type endopeptidase activity);GO:0006508(proteolysis);GO:0030163(protein catabolic process)	NA	NA	NA	PREDICTED: aspartic proteinase [Solanum lycopersicum]	8.32046	12.5284	18.2206	1.67002	3.33699	7.59175	3.10106	1.63276	0.0118307	0.253326	up	yes
Solyc04g079350.1	Solyc04g079350.1	Solyc04g079350.1.1	GO:0005516(calmodulin binding);GO:0005634(nucleus);GO:0005886(plasma membrane);GO:0008150(biological_process)	NA	NA	NA	PREDICTED: uncharacterized protein LOC101262614 [Solanum lycopersicum]	12.541	2.75005	17.1094	4.26021	2.02257	1.57732	4.12214	2.04339	0.0119366	0.255312	up	yes
Solyc12g014420.2	Solyc12g014420.2	Solyc12g014420.2.1	GO:0004553(hydrolase activity, hydrolyzing O-glycosyl compounds);GO:0030247(polysaccharide binding);GO:0046658(anchored component of plasma membrane)	00500(Starch and sucrose metabolism)	K19891	EC:3.2.1.39	PREDICTED: glucan endo-1,3-beta-glucosidase 13-like [Solanum lycopersicum]	1.36254	3.12726	20.8488	1.97503	1.24073	1.77231	5.07984	2.34478	0.0120526	0.257511	up	yes
Solyc04g072150.2	Solyc04g072150.2	Solyc04g072150.2.1	GO:0003674(molecular_function);GO:0005739(mitochondrion);GO:0008150(biological_process)	NA	NA	NA	PREDICTED: pentatricopeptide repeat-containing protein At4g17616 [Solanum lycopersicum]	0.04179	0.174797	0.132194	0.404757	1.03605	0.330693	0.196884	-2.34458	0.012071	0.25762	down	yes
Solyc04g072000.3	Solyc04g072000.3	Solyc04g072000.3.1	GO:0000272(polysaccharide catabolic process);GO:0004568(chitinase activity);GO:0005576(extracellular region);GO:0005618(cell wall);GO:0006032(chitin catabolic process);GO:0006952(defense response);GO:0008061(chitin binding);GO:0009611(response to wounding);GO:0009617(response to bacterium);GO:0009626(plant-type hypersensitive response);GO:0010262(somatic embryogenesis);GO:0016998(cell wall macrom…	00520(Amino sugar and nucleotide sugar metabolism)	K01183	EC:3.2.1.14	PREDICTED: endochitinase EP3 [Solanum lycopersicum]	1.15907	1.64501	62.8907	4.94033	0.940718	0.607838	10.1242	3.33974	0.0121176	0.258333	up	yes
Solyc09g061460.2	Solyc09g061460.2	Solyc09g061460.2.1	GO:0006120(mitochondrial electron transport, NADH to ubiquinone);GO:0008137(NADH dehydrogenase (ubiquinone) activity)	03010(Ribosome)	K02992	NA	NADH-plastoquinone oxidoreductase subunit 2 (plastid) [Physalis peruviana]	6.53097	8.59257	7.61635	58.2807	9.47706	12.5716	0.283083	-1.8207	0.0122073	0.25996	down	yes
Solyc05g050340.3	Solyc05g050340.3	Solyc05g050340.3.1	GO:0003700(transcription factor activity, sequence-specific DNA binding);GO:0005634(nucleus);GO:0006351(transcription, DNA-templated);GO:0006355(regulation of transcription, DNA-templated);GO:0043565(sequence-specific DNA binding)	04626(Plant-pathogen interaction)	K18835	NA	PREDICTED: probable WRKY transcription factor 41 [Solanum tuberosum]	10.2129	3.73397	16.1669	4.91659	1.77344	1.40127	3.72175	1.89598	0.012238	0.260045	up	yes
Solyc04g081770.3	Solyc04g081770.3	Solyc04g081770.3.1	GO:0005576(extracellular region);GO:0016042(lipid catabolic process);GO:0016298(lipase activity);GO:0016746(transferase activity, transferring acyl groups);GO:0019953(sexual reproduction);GO:0052689(carboxylic ester hydrolase activity)	00561(Glycerolipid metabolism)	K00679	EC:2.3.1.158	PREDICTED: GDSL esterase/lipase EXL3-like [Solanum pennellii]	23.9781	4.10838	24.818	9.16046	2.84712	2.28053	3.70269	1.88858	0.0122381	0.260045	up	yes
Solyc03g114830.3	Solyc03g114830.3	Solyc03g114830.3.1	GO:0003677(DNA binding);GO:0003700(transcription factor activity, sequence-specific DNA binding);GO:0005515(protein binding);GO:0005634(nucleus);GO:0006351(transcription, DNA-templated);GO:0006355(regulation of transcription, DNA-templated);GO:0009908(flower development);GO:0009911(positive regulation of flower development);GO:0010077(maintenance of inflorescence meristem identity);GO:0010154(fru…	03060(Protein export)	K03217	NA	agamous-like MADS-box protein AGL8 homolog [Solanum lycopersicum]	0.899294	0.995595	0.148553	0.20053	0.086893	0.053902	5.98679	2.58178	0.0123032	0.261145	up	yes
Solyc09g097760.3	Solyc09g097760.3	Solyc09g097760.3.1	NA	00230(Purine metabolism);00240(Pyrimidine metabolism);03020(RNA polymerase)	K03006	EC:2.7.7.6	PREDICTED: glycine-rich protein DC9.1-like [Solanum lycopersicum]	9.03019	0	1.31033	0.221513	0.336675	0	18.5252	4.21141	0.0123235	0.261291	up	yes
Solyc02g087110.3	Solyc02g087110.3	Solyc02g087110.3.1	GO:0001561(fatty acid alpha-oxidation);GO:0004601(peroxidase activity);GO:0005576(extracellular region);GO:0006629(lipid metabolic process);GO:0006979(response to oxidative stress);GO:0008219(cell death);GO:0009626(plant-type hypersensitive response);GO:0009627(systemic acquired resistance);GO:0009737(response to abscisic acid);GO:0009751(response to salicylic acid);GO:0012511(monolayer-surrounde…	00592(alpha-Linolenic acid metabolism)	K10529	EC:1.-.-.-	alpha-dioxygenase 1-like [Solanum lycopersicum]	13.0079	5.43254	22.3548	6.36519	5.38688	2.64216	2.83414	1.50291	0.0124171	0.262678	up	yes
Solyc04g078460.3	Solyc04g078460.3	Solyc04g078460.3.1	GO:0004067(asparaginase activity);GO:0005737(cytoplasm);GO:0006508(proteolysis);GO:0006516(glycoprotein catabolic process);GO:0008798(beta-aspartyl-peptidase activity);GO:0033345(asparagine catabolic process via L-aspartate);GO:0051604(protein maturation)	00511(Other glycan degradation)	K01444	EC:3.5.1.26	probable isoaspartyl peptidase/L-asparaginase 2 [Solanum lycopersicum]	2.27533	1.91293	4.11197	0.470449	10.3462	32.6117	0.191125	-2.38741	0.0124252	0.262678	down	yes
Solyc08g075280.3	Solyc08g075280.3	Solyc08g075280.3.1	GO:0003674(molecular_function);GO:0005886(plasma membrane);GO:0008150(biological_process);GO:0009941(chloroplast envelope);GO:0016021(integral component of membrane)	NA	NA	NA	PREDICTED: uncharacterized protein LOC101255324 [Solanum lycopersicum]	54.8086	17.2855	29.721	18.7551	10.9274	8.30307	2.68036	1.42243	0.0124376	0.262678	up	yes
Solyc02g091650.3	Solyc02g091650.3	Solyc02g091650.3.1	GO:0003674(molecular_function);GO:0005634(nucleus);GO:0005737(cytoplasm);GO:0005886(plasma membrane);GO:0006970(response to osmotic stress);GO:0009738(abscisic acid-activated signaling pathway)	NA	NA	NA	PREDICTED: glycine-rich domain-containing protein 2 [Solanum lycopersicum]	0.864577	0.535214	3.90994	0.180692	0.411148	0.4013	5.34641	2.41857	0.0124462	0.262678	up	yes
Solyc01g010220.3	Solyc01g010220.3	Solyc01g010220.3.1	NA	NA	NA	NA	PREDICTED: uncharacterized protein LOC101259565 [Solanum lycopersicum]	33.6444	14.7225	28.6829	6.25234	11.2583	11.0766	2.69525	1.43042	0.0124564	0.262678	up	yes
Solyc06g050810.3	Solyc06g050810.3	Solyc06g050810.3.1	GO:0006952(defense response)	NA	NA	NA	PREDICTED: protein LURP-one-related 14-like [Solanum lycopersicum]	5.52438	1.63027	8.43525	2.18464	0.781202	0.898874	4.0339	2.01218	0.0125809	0.264789	up	yes
Solyc12g096710.2	Solyc12g096710.2	Solyc12g096710.2.1	GO:0004672(protein kinase activity);GO:0004674(protein serine/threonine kinase activity);GO:0005524(ATP binding);GO:0005576(extracellular region);GO:0005634(nucleus);GO:0005886(plasma membrane);GO:0006468(protein phosphorylation);GO:0007169(transmembrane receptor protein tyrosine kinase signaling pathway);GO:0016021(integral component of membrane);GO:0016301(kinase activity)	04075(Plant hormone signal transduction)	K13415	EC:2.7.10.1;EC:2.7.11.1	PREDICTED: probably inactive leucine-rich repeat receptor-like protein kinase At5g48380 [Solanum lycopersicum]	2.92156	1.74153	10.5684	2.1473	0.799453	0.391105	4.56324	2.19006	0.0125837	0.264789	up	yes
Solyc05g014390.3	Solyc05g014390.3	Solyc05g014390.3.1	GO:0000325(plant-type vacuole);GO:0005524(ATP binding);GO:0005773(vacuole);GO:0005774(vacuolar membrane);GO:0005886(plasma membrane);GO:0008559(xenobiotic-transporting ATPase activity);GO:0009506(plasmodesma);GO:0010290(chlorophyll catabolite transmembrane transporter activity);GO:0015431(glutathione S-conjugate-exporting ATPase activity);GO:0016021(integral component of membrane);GO:0042626(ATPa…	02010(ABC transporters)	K05670	NA	PREDICTED: putative ABC transporter C family member 15 [Solanum lycopersicum]	12.4737	7.13361	39.3777	5.45901	9.09936	5.09943	3.0006	1.58525	0.0125985	0.264813	up	yes
Solyc12g009300.3	Solyc12g009300.3	Solyc12g009300.3.1	GO:0001666(response to hypoxia);GO:0005773(vacuole);GO:0005829(cytosol);GO:0005886(plasma membrane);GO:0005985(sucrose metabolic process);GO:0005986(sucrose biosynthetic process);GO:0008194(UDP-glycosyltransferase activity);GO:0016020(membrane);GO:0016157(sucrose synthase activity);GO:0016757(transferase activity, transferring glycosyl groups)	00500(Starch and sucrose metabolism)	K00695	EC:2.4.1.13	sucrose synthase [Solanum lycopersicum]	2.65163	4.79648	3.58007	1.51618	1.3628	0.651374	3.12382	1.64331	0.0126904	0.266458	up	yes
Solyc04g051150.3	Solyc04g051150.3	Solyc04g051150.3.1	GO:0009813(flavonoid biosynthetic process);GO:0016906(sterol 3-beta-glucosyltransferase activity);GO:0043231(intracellular membrane-bounded organelle);GO:0052696(flavonoid glucuronidation)	NA	NA	NA	PREDICTED: sterol 3-beta-glucosyltransferase UGT80A2-like [Solanum lycopersicum]	0.502811	0.695902	0.400011	0.0927	0.153983	0.122421	4.33136	2.11482	0.0127445	0.267145	up	yes
Solyc07g040890.1	Solyc07g040890.1	Solyc07g040890.1.1	GO:0005634(nucleus);GO:0008152(metabolic process);GO:0052689(carboxylic ester hydrolase activity)	04075(Plant hormone signal transduction)	K14493	EC:3.-.-.-	PREDICTED: probable carboxylesterase 120 [Solanum lycopersicum]	9.97399	1.33903	12.8271	2.27511	1.97856	1.33081	4.32272	2.11194	0.0127641	0.267145	up	yes
Solyc01g108700.3	Solyc01g108700.3	Solyc01g108700.3.1	NA	NA	NA	NA	PREDICTED: uncharacterized protein LOC104234657 [Nicotiana sylvestris]	1.19484	0.341546	0.741866	2.28657	12.5196	1.13345	0.14293	-2.80662	0.0127643	0.267145	down	yes
Solyc10g062160.2	Solyc10g062160.2	Solyc10g062160.2.1	GO:0003924(GTPase activity);GO:0005525(GTP binding);GO:0005737(cytoplasm);GO:0005739(mitochondrion);GO:0005773(vacuole);GO:0005774(vacuolar membrane);GO:0005874(microtubule);GO:0005886(plasma membrane);GO:0007049(cell cycle);GO:0009506(plasmodesma);GO:0009524(phragmoplast);GO:0016192(vesicle-mediated transport);GO:0046686(response to cadmium ion);GO:0050832(defense response to fungus);GO:0051301(…	04144(Endocytosis)	K01528	EC:3.6.5.5	PREDICTED: dynamin-related protein 1E-like isoform X1 [Solanum lycopersicum]	1.82302	0.236705	2.69221	0.356047	0.467341	0.190585	4.68645	2.2285	0.012877	0.268652	up	yes
Solyc01g020285.1	Solyc01g020285.1	Solyc01g020285.1.1	NA	NA	NA	NA	Ycf68 protein (chloroplast) [Carnegiea gigantea]	10.9529	5.1798	4.36991	0.562281	2.21062	1.94268	4.34785	2.1203	0.0128774	0.268652	up	yes
Solyc09g090730.2	Solyc09g090730.2	Solyc09g090730.2.1	GO:0005887(integral component of plasma membrane);GO:0008519(ammonium transmembrane transporter activity);GO:0015695(organic cation transport);GO:0019740(nitrogen utilization);GO:0072488(ammonium transmembrane transport)	03018(RNA degradation)	K07573	NA	ammonium transporter 1 member 1 [Solanum lycopersicum]	75.4234	11.2692	56.116	13.7067	14.8032	18.8625	3.0146	1.59197	0.0128777	0.268652	up	yes
Solyc04g058110.3	Solyc04g058110.3	Solyc04g058110.3.1	GO:0004674(protein serine/threonine kinase activity);GO:0005886(plasma membrane);GO:0006468(protein phosphorylation);GO:0009506(plasmodesma);GO:0031625(ubiquitin protein ligase binding);GO:0045087(innate immune response)	00520(Amino sugar and nucleotide sugar metabolism)	K01183	EC:3.2.1.14	PREDICTED: G-type lectin S-receptor-like serine/threonine-protein kinase At1g11330 isoform X1 [Solanum lycopersicum]	8.43749	5.75081	5.51812	3.66569	1.7171	1.568	2.83513	1.50342	0.0128973	0.268771	up	yes
Solyc02g063520.3	Solyc02g063520.3	Solyc02g063520.3.1	GO:0003700(transcription factor activity, sequence-specific DNA binding);GO:0005634(nucleus);GO:0006351(transcription, DNA-templated);GO:0006355(regulation of transcription, DNA-templated);GO:0009735(response to cytokinin);GO:0043565(sequence-specific DNA binding)	00750(Vitamin B6 metabolism)	K05275	EC:1.1.1.65	PREDICTED: homeobox-leucine zipper protein HAT22 [Solanum lycopersicum]	13.6945	3.68863	9.06827	1.77927	4.05841	2.1603	3.30726	1.72564	0.0130066	0.27076	up	yes
Solyc03g114710.3	Solyc03g114710.3	Solyc03g114710.3.1	GO:0009813(flavonoid biosynthetic process);GO:0043231(intracellular membrane-bounded organelle);GO:0052696(flavonoid glucuronidation);GO:0080043(quercetin 3-O-glucosyltransferase activity);GO:0080044(quercetin 7-O-glucosyltransferase activity)	00908(Zeatin biosynthesis)	K13496	EC:2.4.1.-	PREDICTED: UDP-glycosyltransferase 89B2 [Solanum lycopersicum]	16.1507	4.94331	18.7049	5.32895	4.63491	3.54193	2.9468	1.55915	0.0130419	0.271204	up	yes
Solyc12g005610.2	Solyc12g005610.2	Solyc12g005610.2.1	GO:0005618(cell wall);GO:0006952(defense response);GO:0007165(signal transduction);GO:0050832(defense response to fungus)	04626(Plant-pathogen interaction)	K13466	NA	PREDICTED: receptor-like protein 12 [Solanum lycopersicum]	1.23993	0.867472	1.94152	0	0	0.315864	12.8186	3.68016	0.0130685	0.271468	up	yes
Solyc01g066860.3	Solyc01g066860.3	Solyc01g066860.3.1	GO:0003674(molecular_function);GO:0005634(nucleus);GO:0008150(biological_process)	NA	NA	NA	PREDICTED: uncharacterized protein LOC104647762 [Solanum lycopersicum]	36.8412	53.9968	62.6723	8.78171	15.0952	31.612	2.76651	1.46807	0.0130861	0.271544	up	yes
Solyc01g102390.3	Solyc01g102390.3	Solyc01g102390.3.1	GO:0005618(cell wall);GO:0009506(plasmodesma);GO:0010497(plasmodesmata-mediated intercellular transport);GO:0033609(oxalate metabolic process);GO:0046564(oxalate decarboxylase activity);GO:2000280(regulation of root development)	04144(Endocytosis)	K19476	NA	PREDICTED: germin-like protein 5-1 [Solanum lycopersicum]	25.3178	16.0913	27.8109	6.11685	9.78179	10.9099	2.58201	1.3685	0.0131174	0.271781	up	yes
Solyc12g006530.2	Solyc12g006530.2	Solyc12g006530.2.1	GO:0019745(pentacyclic triterpenoid biosynthetic process);GO:0042300(beta-amyrin synthase activity)	00909(Sesquiterpenoid and triterpenoid biosynthesis)	K15813	EC:5.4.99.39	PREDICTED: beta-amyrin synthase isoform X1 [Solanum lycopersicum]	14.6276	1.39193	1.67763	0	1.38793	0.657846	8.65057	3.11279	0.0131255	0.271781	up	yes
Solyc02g062040.3	Solyc02g062040.3	Solyc02g062040.3.1	GO:0008270(zinc ion binding);GO:0009535(chloroplast thylakoid membrane);GO:0016021(integral component of membrane)	NA	NA	NA	PREDICTED: NEP1-interacting protein-like 1 [Solanum lycopersicum]	9.07177	5.07678	10.7422	2.6056	3.59576	2.234	2.95076	1.56109	0.0131624	0.271859	up	yes
Solyc09g009770.3	Solyc09g009770.3	Solyc09g009770.3.1	GO:0005516(calmodulin binding);GO:0005634(nucleus);GO:0005737(cytoplasm);GO:0008150(biological_process);GO:0009507(chloroplast)	NA	NA	NA	PREDICTED: IQ domain-containing protein IQM3-like [Solanum lycopersicum]	36.393	19.3738	47.6978	16.5551	14.1783	10.6161	2.5022	1.3232	0.0131792	0.271859	up	yes
Solyc04g081550.3	Solyc04g081550.3	Solyc04g081550.3.1	GO:0003674(molecular_function);GO:0005576(extracellular region);GO:0051707(response to other organism)	03013(RNA transport)	K14297	NA	PREDICTED: thaumatin-like protein 1b [Solanum lycopersicum]	3.17651	16.6597	11.3972	14.6023	61.868	24.5584	0.309153	-1.69361	0.0131796	0.271859	down	yes
Solyc09g097805.1	Solyc09g097805.1	Solyc09g097805.1.1	NA	NA	NA	NA	PREDICTED: cold and drought-regulated protein CORA-like [Solanum lycopersicum]	72.8996	103.87	228.756	54.1249	49.9665	49.5474	2.63947	1.40025	0.0131851	0.271859	up	yes
Solyc10g009410.1	Solyc10g009410.1	Solyc10g009410.1.1	GO:0004190(aspartic-type endopeptidase activity);GO:0006508(proteolysis);GO:0030163(protein catabolic process)	NA	NA	NA	PREDICTED: aspartyl protease family protein 2 [Solanum lycopersicum]	9.38045	8.30205	72.4801	5.45611	11.6202	7.26086	3.70472	1.88937	0.0132095	0.271932	up	yes
Solyc01g105920.3	Solyc01g105920.3	Solyc01g105920.3.1	GO:0010334(sesquiterpene synthase activity);GO:0051762(sesquiterpene biosynthetic process)	00902(Monoterpenoid biosynthesis)	K18108	EC:4.2.3.111	(E)-beta-ocimene synthase [Solanum lycopersicum]	6.24772	3.5669	1.59624	1.24249	0.472452	1.28862	3.7991	1.92566	0.0132166	0.271932	up	yes
Solyc02g089160.3	Solyc02g089160.3	Solyc02g089160.3.1	GO:0004497(monooxygenase activity);GO:0007275(multicellular organism development);GO:0010268(brassinosteroid homeostasis);GO:0016125(sterol metabolic process);GO:0016132(brassinosteroid biosynthetic process)	00905(Brassinosteroid biosynthesis)	K12640	EC:1.14.-.-	6-deoxocastasterone oxidase isoform 1 [Solanum lycopersicum]	6.59344	5.21954	17.5752	2.26066	4.47115	3.3115	2.92614	1.549	0.0132835	0.27302	up	yes
Solyc01g106230.3	Solyc01g106230.3	Solyc01g106230.3.1	GO:0003677(DNA binding);GO:0003887(DNA-directed DNA polymerase activity);GO:0005634(nucleus);GO:0005829(cytosol);GO:0006260(DNA replication);GO:0006351(transcription, DNA-templated)	NA	NA	NA	PREDICTED: B3 domain-containing protein At5g60140-like [Solanum lycopersicum]	1.16851	0.126586	0.202108	0.05379	0.222814	0.044045	4.6693	2.22321	0.013321	0.273503	up	yes
Solyc03g121540.3	Solyc03g121540.3	Solyc03g121540.3.1	GO:0004565(beta-galactosidase activity);GO:0005618(cell wall);GO:0005773(vacuole)	00052(Galactose metabolism);00600(Sphingolipid metabolism);00531(Glycosaminoglycan degradation);00604(Glycosphingolipid biosynthesis - ganglio series);00511(Other glycan degradation)	K12309	EC:3.2.1.23	beta-galactosidase precursor [Solanum lycopersicum]	18.8896	19.2202	105.425	707.202	43.7059	23.3761	0.185378	-2.43146	0.0133395	0.273594	down	yes
Solyc05g008290.3	Solyc05g008290.3	Solyc05g008290.3.1	GO:0005507(copper ion binding);GO:0016722(oxidoreductase activity, oxidizing metal ions)	NA	NA	NA	PREDICTED: multicopper oxidase LPR2 [Solanum lycopersicum]	12.8744	9.07686	24.2193	4.86652	6.80869	6.71283	2.5109	1.32821	0.0133781	0.274096	up	yes
Solyc04g071600.3	Solyc04g071600.3	Solyc04g071600.3.1	NA	NA	NA	NA	PREDICTED: abscisic stress-ripening protein 3-like [Solanum lycopersicum]	1.86005	0	1.44547	0.153455	0	0	21.5406	4.42899	0.0134371	0.274915	up	yes
Solyc11g069570.2	Solyc11g069570.2	Solyc11g069570.2.1	GO:0005634(nucleus);GO:0005829(cytosol);GO:0009691(cytokinin biosynthetic process);GO:0016799(hydrolase activity, hydrolyzing N-glycosyl compounds)	NA	NA	NA	PREDICTED: cytokinin riboside 5'-monophosphate phosphoribohydrolase LOG3 [Solanum lycopersicum]	104.826	14.0946	62.6082	29.0933	12.5933	14.4709	3.2325	1.69265	0.0134463	0.274915	up	yes
Solyc10g078285.1	Solyc10g078285.1	Solyc10g078285.1.1	GO:0004497(monooxygenase activity);GO:0005506(iron ion binding);GO:0009507(chloroplast);GO:0016705(oxidoreductase activity, acting on paired donors, with incorporation or reduction of molecular oxygen);GO:0019825(oxygen binding);GO:0020037(heme binding);GO:0055114(oxidation-reduction process)	00903(Limonene and pinene degradation);00945(Stilbenoid, diarylheptanoid and gingerol biosynthesis)	K00517	NA	PREDICTED: bZIP transcription factor 17 [Solanum lycopersicum]	1.1116	0.227841	2.77653	4.18084	6.40377	2.82416	0.306961	-1.70387	0.013523	0.276193	down	yes
Solyc06g068520.3	Solyc06g068520.3	Solyc06g068520.3.1	GO:0005102(receptor binding);GO:0005622(intracellular);GO:0006952(defense response)	NA	NA	NA	hydroxyproline-rich systemin precursor [Solanum lycopersicum]	52.9589	21.9061	223.293	32.8393	21.5779	27.5664	3.6368	1.86267	0.0135567	0.276311	up	yes
Solyc02g089170.3	Solyc02g089170.3	Solyc02g089170.3.1	GO:0005794(Golgi apparatus);GO:0005829(cytosol);GO:0009832(plant-type cell wall biogenesis);GO:0033356(UDP-L-arabinose metabolic process);GO:0052691(UDP-arabinopyranose mutase activity)	00520(Amino sugar and nucleotide sugar metabolism)	K13379	EC:2.4.1.-;EC:5.4.99.30	PREDICTED: alpha-1,4-glucan-protein synthase [UDP-forming] 1-like [Solanum lycopersicum]	0.77912	0.391965	1.27531	0.189003	0.215415	0.142911	4.4697	2.16018	0.0135572	0.276311	up	yes
[truncated: 25,361 more rows]
