# Supplementary material for: miR168 targets Argonaute1A mediated miRNAs regulation pathways in response to potassium deficiency stress in tomato
Source: BMC Plant Biol. 2020 Oct 19;20:477. doi: 10.1186/s12870-020-02660-5 (PMC7574427; doi:10.1186/s12870-020-02660-5)
Supplement: Supplementary file 13 — Additional file 13: Table S13. The biomass of the roots and shoots in JZ18, 35S:miR168a and 35S:rSlAGO1 under the normal and K+ deficiency stress conditions. [file 12870_2020_2660_MOESM13_ESM.xls]

## Sheet: Sheet1
		root (g)			leaf (g)
CK	JZ18	3.158	3.231	3.578	31.628	32.26	36.104
	35S:SlmiR168a	3.072	5.097	4.605	31.614	45.362	49.56
	35S:SlrAGO1	2.42	1.225	1.645	23.04	12.842	17.048
LK	JZ18	2.968	2.706	5.998	27.5	27.736	52
	35S:SlmiR168a	3.945	2.652	3.365	40.1	29.04	34.105
	35S:SlrAGO1	2.58	2.076	2.02	30.43	25.963	23.124
